# Supplementary material for: ATR inhibition augments the efficacy of lurbinectedin in small‐cell lung cancer
Source: EMBO Mol Med. 2023 Jul 25;15(8):e17313. doi: 10.15252/emmm.202217313 (PMC10405061; doi:10.15252/emmm.202217313)
Supplement: Supplementary file 3 — Table EV1 [file EMMM-15-e17313-s006.xlsx]

## Sheet: Lurbinectedin Synergy 12831
	Drug Name	Target	General class of targets	Excess HSA with lurbinectedin
	Berzosertib	ATR Kinase Inhibitor	DNA Repair/Cell Cycle	881.405
	BAY-1895344	ATR Kinase Inhibitor	DNA Repair/Cell Cycle	881.232
	Panobinostat	HDAC Inhibitor	Chromosome Remodeling	725.134
	Topotecan hydrochloride	DNA Topoisomerase I Inhibitor	DNA Damage	696.556
	5-Azacitidine	DNA Methyltransferase (DNMT) Inhibitor	Chromosome Remodeling	515.528
	Navitoclax (ABT-263)	Bcl-xL Inhibitor	Apoptosis	512.067
	Ganetespib (STA-9090)	Heat Shock Protein 90 (hsp90) Inhibitor	Chromosome Remodeling	500.854
	MITOMYCIN C	Crosslinking Agent	DNA Damage	500.849
	PX-478	HIF-1alpha Inhibitor	Other	420.657
	Eltanexor	Exportin-1 Antagonist	Other	392.726
	Prexasertib	Chk1 Inhibitor	DNA Repair/Cell Cycle	376.418
	Indotecan hydrochloride (LMP-400)	DNA Topoisomerase I Inhibitor	DNA Damage	347.599
	Carfilzomib	Proteasome Inhibitor	Other	344.325
	A-485 from Berkley Gryder (NCI)	Unknown	Other	276.773
	PFI-3	SMARCA2 Inhibitor	Chromosome Remodeling	252.688
	Doxorubicin	DNA Topoisomerase II Inhibitor	DNA Damage	224.429
	Carboplatin	DNA damage	DNA Damage	204.22
	THZ1	CDK 7 Inhibitor	Other	195.889
	Lenalidomide	TNF-alpha Production Inhibitor	Other	180.127
	Melphalan	DNA Alkylating Agent	DNA Damage	178.44
	Raltitrexed	Thymidilate Synthase	Anti DNA synthesis / DNA metabolites	172.339
	WEHI-539	Bcl-xl Inhibitor	Apoptosis	167.035
	MK-1775	Wee1 Kinase Inhibitor	DNA Repair/Cell Cycle	160.364
	PT-2385	HIF-2alpha Inhibitor	Other	155.054
	Niraparib	PARP Inhibitor	DNA Damage	138.028
	CPI-1205	Unknown	Chromosome Remodeling	120.343
	GSK-3326595	PRMT5 Inhibitor	Chromosome Remodeling	110.059
	LY-3023414	PI3K Inhibitor	Other	107.622
	PTC-691	Polycomb Complex Protein BMI-1 Inhibitor	Chromosome Remodeling	86.7254
	Mivebresib (ABBV-075)	Brd4 Inhibitor	Chromosome Remodeling	77.3462
	AZD-0156	Unknown	DNA Repair/Cell Cycle	52.2016
	Azathioprine	Purine Antagonist	Anti DNA synthesis / DNA metabolites	41.4283
	Palbociclib	CDK4/6 Inhibitor	Other	-0.34449
	MLN-4924	NEDD8-Activating Enzyme (NAE) Inhibitor	Other	-30.8527
	Dinaciclib (SCH727965)	CDK1/2/5/9 Inhibitor	DNA Repair/Cell Cycle	-36.3674
	CC-115	DNA-PK Inhibitor	DNA Repair/Cell Cycle	-62.8601
	Fludarabine phosphate	Purine Antagonist	Anti DNA synthesis / DNA metabolites	-79.233
	Methotrexate	Dihydrofolate Reductase (DHFR) Inhibitor	Anti DNA synthesis / DNA metabolites	-148.073
	Volasertib	Polo-like Kinase-1 (Plk-1) Inhibitor	DNA Repair/Cell Cycle	-169.234
	S63845	Mcl-1 Inhibitor	Apoptosis	-171.775
	Venetoclax (ABT-199)	Bcl-2 Inhibitor	Apoptosis	-184.463
	Cytarabine	DNA Polymerase Inhibitor	Anti DNA synthesis / DNA metabolites	-235.705
	Pralatrexate	Unknown	Anti DNA synthesis / DNA metabolites	-524.643

## Sheet: Legend
Expanded View Table 1: All combination screening data is publicly available at https://matrix.ncats.nih.gov/. Each unique screen is independently searchable, and a ‘help’ tab provides an overview of methods and a tutorial to aid users as they search this database. These data represent curated data from screen 12831 exploring synergy of lurbinectedin and other agents. We have expanded upon drug ta…
