# Supplementary material for: ATR inhibition augments the efficacy of lurbinectedin in small‐cell lung cancer
Source: EMBO Mol Med. 2023 Jul 25;15(8):e17313. doi: 10.15252/emmm.202217313 (PMC10405061; doi:10.15252/emmm.202217313)
Supplement: Supplementary file 6 — Source Data for Expanded View [file EMMM-15-e17313-s012.zip]

Archive with 1 entries (1 files):
- Source_data_fig_EV1_A.pptx
