# Supplementary material for: ATR inhibition augments the efficacy of lurbinectedin in small‐cell lung cancer
Source: EMBO Mol Med. 2023 Jul 25;15(8):e17313. doi: 10.15252/emmm.202217313 (PMC10405061; doi:10.15252/emmm.202217313)
Supplement: Supplementary file 8 — Source Data for Figure 1 [file EMMM-15-e17313-s004.zip]

Archive with 38 entries (32 files):
- Figure 1/B/
- Figure 1/B/1_B_README.docx
- Figure 1/B/12831.zip
- Figure 1/B/3_29_23_Help_file_NCATS.docx
- Figure 1/B/7_12_22_Berzosertib_lurbinectedin_Synergy_Supplemental_Table.xlsx
- Figure 1/C/
- Figure 1/C/~$7_12_22_Berzosertib_lurbinectedin_Synergy_Supplemental_Table.xlsx
- Figure 1/C/1_C_README.docx
- Figure 1/C/12831.zip
- Figure 1/C/3_29_23_Help_file_NCATS.docx
- Figure 1/C/7_12_22_Berzosertib_lurbinectedin_Synergy_Supplemental_Table.xlsx
- Figure 1/D/
- Figure 1/D/H524 Berzosertib Lurbinectedin 1.xls
- Figure 1/D/H524 Berzosertib Lurbinectedin 2.xls
- Figure 1/D/H524 Berzosertib Lurbinectedin 3.xls
- Figure 1/D/Mapped_Surface_HSA_SYN_ANT_μM.pdf
- Figure 1/E/
- Figure 1/E/DMS114 Berzosertib Lurbinectedin 1.xls
- Figure 1/E/DMS114 Berzosertib Lurbinectedin 2.xls
- Figure 1/E/DMS114 Berzosertib Lurbinectedin 3.xls
- Figure 1/E/Mapped_Surface_HSA_SYN_ANT_μM.pdf
- Figure 1/F/
- Figure 1/F/Images/
- Figure 1/F/Images/ATM.JPG
- Figure 1/F/Images/ATR.JPG
- Figure 1/F/Images/CHK1.JPG
- Figure 1/F/Images/CHK2.JPG
- Figure 1/F/Images/DNA-PK.JPG
- Figure 1/F/Images/gH2AX(S139).JPG
- Figure 1/F/Images/H2AX.JPG
- Figure 1/F/Images/pATM(S1981).JPG
- Figure 1/F/Images/pATR(T1986).JPG
- Figure 1/F/Images/pCHK1(S345).JPG
- Figure 1/F/Images/pCHK2(T68).JPG
- Figure 1/F/Images/pDNA-PK.JPG
- Figure 1/F/Images/pRPA32(T21).JPG
- Figure 1/F/Images/RPA32.JPG
- Figure 1/F/Images/Vinculin.JPG
