# Supplementary material for: ATR inhibition augments the efficacy of lurbinectedin in small‐cell lung cancer
Source: EMBO Mol Med. 2023 Jul 25;15(8):e17313. doi: 10.15252/emmm.202217313 (PMC10405061; doi:10.15252/emmm.202217313)
Supplement: Supplementary file 8 — Source Data for Figure 1 [file EMMM-15-e17313-s004.zip › Figure 1/D/H524 Berzosertib Lurbinectedin 1.xls]

## Sheet: Sheet1
	0	0.00304832	0.00914495	0.0274348	0.0823045	0.246914	0.740741	2.22222	6.66667	20	(=compound1)
0	100.739	108.798	98.87	89.9082	75.3636	45.5738	4.0951	7.12375	9.76217	9.74443
0.002	97.6328	107.996	117.822	98.4665	74.122	45.5915	4.79129	7.81994	9.7267	10.7022
0.006	111.902	122.146	99.7569	98.0541	75.5765	47.8043	5.04405	7.38094	10.9107	9.74887
0.018	137.085	107.654	99.2247	99.3799	71.5501	24.0141	4.53853	9.04825	8.60481	10.21
0.053	128.336	136.611	93.8681	78.6184	84.9905	26.0095	5.26576	10.9949	9.62471	8.62698
0.16	121.201	97.1739	59.6883	70.3351	55.0322	28.0804	5.28794	9.08372	7.03063	8.01505
0.481	96.8878	74.4812	60.8235	46.4828	40.0575	9.32317	4.88441	10.6136	9.06598	10.6845
1.44	36.8958	31.9294	27.4684	25.0872	16.0722	3.73149	5.16377	9.03051	7.15035	10.6668
4.33	3.11512	3.03973	2.13956	1.31478	1.04428	0.268277	0.352529	0.427913	0.188459	0.232802
13	0.383569	0.192893	0.71171	0.210631	0.232802	-0.0909037	0.0288231	-0.0288231	0.095338	0.00665149
(=compound2)
Compound 1	Lurbinectedin
Compound 2	Berzosertib
Unit 1	nM
Unit 2	µM
Title	H524 Berzosertib Lurbinectedin
