# Supplementary material for: ATR inhibition augments the efficacy of lurbinectedin in small‐cell lung cancer
Source: EMBO Mol Med. 2023 Jul 25;15(8):e17313. doi: 10.15252/emmm.202217313 (PMC10405061; doi:10.15252/emmm.202217313)
Supplement: Supplementary file 8 — Source Data for Figure 1 [file EMMM-15-e17313-s004.zip › Figure 1/D/H524 Berzosertib Lurbinectedin 2.xls]

## Sheet: Sheet1
	0	0.00304832	0.00914495	0.0274348	0.0823045	0.246914	0.740741	2.22222	6.66667	20	(=compound1)
0	105.446	106.475	97.992	102.737	80.9553	53.2762	4.32569	9.39412	10.0327	8.28554
0.002	119.871	133.852	115.689	96.7105	89.3938	45.6891	5.1416	8.04165	11.4295	8.67576
0.006	100.617	118.204	90.9037	82.3965	62.7213	37.6585	3.6561	10.0327	9.91737	8.61812
0.018	131.941	100.639	86.2632	90.2851	77.1329	42.2259	4.0951	9.12806	13.4648	9.73557
0.053	103.344	121.547	92.1475	99.9919	72.366	28.2223	5.62494	9.25222	8.91522	8.63142
0.16	127.219	101.868	65.3243	58.828	51.5291	21.2515	5.39436	6.39208	7.27008	6.45416
0.481	108.187	71.3106	50.2431	55.9413	42.0929	9.01277	6.19254	9.61584	5.115	10.9284
1.44	32.2664	25.6459	26.9053	23.0918	16.4757	5.56286	4.6893	9.67792	6.56059	11.7354
4.33	2.60073	2.7515	2.40119	1.74934	1.86907	0.095338	0.11751	0.192893	0.095338	0.228368
13	0.201762	0.44565	0.215065	0.14855	0.370266	0.108641	0.246105	0.232802	0.317054	0.286014
(=compound2)
Compound 1	Lurbinectedin
Compound 2	Berzosertib
Unit 1	nM
Unit 2	µM
Title	H524 Berzosertib Lurbinectedin
