# Supplementary material for: ATR inhibition augments the efficacy of lurbinectedin in small‐cell lung cancer
Source: EMBO Mol Med. 2023 Jul 25;15(8):e17313. doi: 10.15252/emmm.202217313 (PMC10405061; doi:10.15252/emmm.202217313)
Supplement: Supplementary file 8 — Source Data for Figure 1 [file EMMM-15-e17313-s004.zip › Figure 1/D/H524 Berzosertib Lurbinectedin 3.xls]

## Sheet: Sheet1
	0	0.00304832	0.00914495	0.0274348	0.0823045	0.246914	0.740741	2.22222	6.66667	20	(=compound1)
0	93.8149	110.656	87.4782	90.8527	83.3498	47.6845	5.07065	10.0194	8.65802	9.57593
0.002	101.681	109.339	114.027	94.9323	83.7268	40.9266	6.54285	8.67133	9.58923	12.8884
0.006	146.441	113.069	98.258	86.3075	73.9225	26.1603	4.06406	9.74	11.1945	10.5604
0.018	137.768	120.204	91.1099	84.8531	74.0865	41.0197	4.48976	9.78878	8.04609	9.59367
0.053	142.677	122.589	86.7953	78.5962	66.2865	41.6051	6.3034	9.29657	5.62494	12.1744
0.16	138.123	109.149	87.0348	76.113	50.3584	24.0939	4.46315	10.2721	6.69805	9.58036
0.481	87.691	68.8097	55.2096	58.4821	41.1616	9.16354	5.59834	10.108	8.30328	11.2166
1.44	36.949	27.9651	17.4823	20.9012	20.174	5.26133	4.68487	9.61141	4.8312	7.83324
4.33	3.43882	2.38789	1.61188	1.91341	1.24826	0.0376918	0.219499	0.0864694	0.0288231	0.139681
13	0.139681	0.219499	0.0598634	0.121944	0.0642978	-0.0554291	0.0243888	-0.0199545	0.317054	0.184025
(=compound2)
Compound 1	Lurbinectedin
Compound 2	Berzosertib
Unit 1	nM
Unit 2	µM
Title	H524 Berzosertib Lurbinectedin
