# Supplementary material for: ATR inhibition augments the efficacy of lurbinectedin in small‐cell lung cancer
Source: EMBO Mol Med. 2023 Jul 25;15(8):e17313. doi: 10.15252/emmm.202217313 (PMC10405061; doi:10.15252/emmm.202217313)
Supplement: Supplementary file 8 — Source Data for Figure 1 [file EMMM-15-e17313-s004.zip › Figure 1/E/DMS114 Berzosertib Lurbinectedin 1.xls]

## Sheet: Sheet1
	0	0.00304832	0.00914495	0.0274348	0.0823045	0.246914	0.740741	2.22222	6.66667	20	(=compound1)
0	89.4338	120.155	103.857	101.885	68.5598	37.5754	3.21935	0.712329	0.968868	16.2099
0.002	99.3063	116.205	96.96	94.8904	74.4306	33.0565	11.3991	0.914822	1.22253	1.14398
0.006	103.729	118.608	99.9743	95.567	70.1437	34.0805	3.79368	0.904013	1.10939	1.26937
0.018	98.7723	106.525	102.992	89.4447	62.2227	33.1941	2.57368	0.863658	1.00706	0.919146
0.053	94.5834	96.3633	89.7149	66.9636	48.7118	25.6449	1.41637	0.922028	1.20811	1.09714
0.16	67.9069	60.695	48.1202	41.6181	24.742	18.2968	1.33638	0.534337	0.95878	0.635223
0.481	34.2829	35.6247	23.8095	23.7656	14.048	7.43063	2.19752	0.970309	2.11609	1.04165
1.44	21.43	16.9838	14.4545	13.6373	11.7868	4.61374	0.981119	0.615766	0.615766	0.688549
4.33	7.13878	9.3381	0.679901	5.5909	19.4289	1.06831	0.808891	0.756286	0.611443	0.594148
13	1.06039	1.12524	16.0896	1.2146	1.32918	1.08705	1.5259	14.0163	15.3617	1.08993
(=compound2)
Compound 1	Lurbinectedin
Compound 2	Berzosertib
Unit 1	nM
Unit 2	µM
Title	DMS_114 Berzosertib Lurbinectedin
