# Supplementary material for: ATR inhibition augments the efficacy of lurbinectedin in small‐cell lung cancer
Source: EMBO Mol Med. 2023 Jul 25;15(8):e17313. doi: 10.15252/emmm.202217313 (PMC10405061; doi:10.15252/emmm.202217313)
Supplement: Supplementary file 8 — Source Data for Figure 1 [file EMMM-15-e17313-s004.zip › Figure 1/E/DMS114 Berzosertib Lurbinectedin 2.xls]

## Sheet: Sheet1
	0	0.00304832	0.00914495	0.0274348	0.0823045	0.246914	0.740741	2.22222	6.66667	20	(=compound1)
0	104.35	118.797	89.1074	89.6075	72.8431	34.9899	2.76825	0.657562	0.84276	1.41565
0.002	92.3574	110.192	87.0803	88.5324	70.3498	34.3795	2.35605	0.744757	0.829789	0.952294
0.006	81.9358	103.848	97.5292	87.6835	67.0414	30.9083	11.1468	1.29531	11.0481	1.93089
0.018	94.3823	113.716	93.821	84.7563	61.203	30.6273	2.79419	0.595589	0.962383	0.767096
0.053	82.2291	88.1072	86.4087	59.9844	54.6533	21.7068	2.22418	1.62391	17.9293	1.77163
0.16	69.2638	14.1086	56.0246	46.4923	25.6601	17.7585	1.51437	0.664768	0.875909	0.60784
0.481	31.3212	35.6737	29.7214	29.003	14.7939	7.6533	1.28378	10.9955	1.35152	1.09498
1.44	20.3275	17.2252	12.8756	12.6018	12.3027	6.00886	0.844202	0.728182	0.65468	0.708726
4.33	8.34509	10.3772	0.860055	3.4413	11.9374	0.995531	0.989766	15.2385	0.669813	0.530734
13	0.405346	0.38589	0.418318	0.416876	0.679901	0.580456	1.31981	0.537219	0.628737	0.392375
(=compound2)
Compound 1	Lurbinectedin
Compound 2	Berzosertib
Unit 1	nM
Unit 2	µM
Title	DMS_114 Berzosertib Lurbinectedin
