# Supplementary material for: ATR inhibition augments the efficacy of lurbinectedin in small‐cell lung cancer
Source: EMBO Mol Med. 2023 Jul 25;15(8):e17313. doi: 10.15252/emmm.202217313 (PMC10405061; doi:10.15252/emmm.202217313)
Supplement: Supplementary file 8 — Source Data for Figure 1 [file EMMM-15-e17313-s004.zip › Figure 1/E/DMS114 Berzosertib Lurbinectedin 3.xls]

## Sheet: Sheet1
	0	0.00304832	0.00914495	0.0274348	0.0823045	0.246914	0.740741	2.22222	6.66667	20	(=compound1)
0	106.216	113.682	91.2721	83.3655	81.4372	29.7957	3.08604	0.734668	1.00346	1.05678
0.002	105.392	126.265	92.8034	93.5046	67.5567	36.0838	4.3255	0.724579	0.729624	1.00418
0.006	88.9388	100.923	95.9893	99.1031	69.0267	32.1031	2.33299	1.73056	2.82806	1.43078
0.018	77.4536	89.6291	91.0761	84.2058	58.0712	30.1344	2.33948	10.3852	1.45961	0.914101
0.053	108.447	89.2501	76.0981	62.8006	35.0158	26.6185	2.72213	0.820421	0.8896	0.733947
0.16	76.9506	64.0523	63.4729	48.1728	14.698	18.8488	2.83238	0.915543	1.18433	0.945808
0.481	33.3051	33.0147	32.0591	25.9094	15.8575	9.64076	1.16343	1.35584	12.3719	1.59364
1.44	20.1344	17.2562	11.7875	11.9849	8.95329	6.66101	0.712329	0.483173	0.457231	0.445701
4.33	8.53029	15.0331	12.4562	7.04438	2.38992	1.75722	1.19802	1.35368	1.04597	1.06759
13	0.402464	0.354183	0.415435	0.366433	0.667651	0.483894	0.837716	0.46804	0.615766	0.404626
(=compound2)
Compound 1	Lurbinectedin
Compound 2	Berzosertib
Unit 1	nM
Unit 2	µM
Title	DMS_114 Berzosertib Lurbinectedin
