# Supplementary material for: ATR inhibition augments the efficacy of lurbinectedin in small‐cell lung cancer
Source: EMBO Mol Med. 2023 Jul 25;15(8):e17313. doi: 10.15252/emmm.202217313 (PMC10405061; doi:10.15252/emmm.202217313)
Supplement: Supplementary file 9 — Source Data for Figure 2 [file EMMM-15-e17313-s002.zip]

Archive with 276 entries (259 files):
- Figure 2/A/
- Figure 2/A/Flow_files_for_quantification/
- Figure 2/A/Flow_files_for_quantification/export_Samples_Conb_1_Watson-PI-H-G1.csv
- Figure 2/A/Flow_files_for_quantification/export_Samples_Conb_1_Watson-PI-H-G2.csv
- Figure 2/A/Flow_files_for_quantification/export_Samples_Conb_1_Watson-PI-H-S.csv
- Figure 2/A/Flow_files_for_quantification/export_Samples_Conb_2_Watson-PI-H-G1.csv
- Figure 2/A/Flow_files_for_quantification/export_Samples_Conb_2_Watson-PI-H-G2.csv
- Figure 2/A/Flow_files_for_quantification/export_Samples_Conb_2_Watson-PI-H-S.csv
- Figure 2/A/Flow_files_for_quantification/export_Samples_Conb_3_Watson-PI-H-G1.csv
- Figure 2/A/Flow_files_for_quantification/export_Samples_Conb_3_Watson-PI-H-G2.csv
- Figure 2/A/Flow_files_for_quantification/export_Samples_Conb_3_Watson-PI-H-S.csv
- Figure 2/A/Flow_files_for_quantification/export_Samples_Conb_4_Watson-PI-H-G1.csv
- Figure 2/A/Flow_files_for_quantification/export_Samples_Conb_4_Watson-PI-H-G2.csv
- Figure 2/A/Flow_files_for_quantification/export_Samples_Conb_4_Watson-PI-H-S.csv
- Figure 2/A/Flow_files_for_quantification/export_Samples_Lurb1_1_Watson-PI-H-G1.csv
- Figure 2/A/Flow_files_for_quantification/export_Samples_Lurb1_1_Watson-PI-H-G2.csv
- Figure 2/A/Flow_files_for_quantification/export_Samples_Lurb1_1_Watson-PI-H-S.csv
- Figure 2/A/Flow_files_for_quantification/export_Samples_Lurb1_2_Watson-PI-H-G1.csv
- Figure 2/A/Flow_files_for_quantification/export_Samples_Lurb1_2_Watson-PI-H-G2.csv
- Figure 2/A/Flow_files_for_quantification/export_Samples_Lurb1_2_Watson-PI-H-S.csv
- Figure 2/A/Flow_files_for_quantification/export_Samples_Lurb1_3_Watson-PI-H-G1.csv
- Figure 2/A/Flow_files_for_quantification/export_Samples_Lurb1_3_Watson-PI-H-G2.csv
- Figure 2/A/Flow_files_for_quantification/export_Samples_Lurb1_3_Watson-PI-H-S.csv
- Figure 2/A/Flow_files_for_quantification/export_Samples_Lurb1_4_Watson-PI-H-G1.csv
- Figure 2/A/Flow_files_for_quantification/export_Samples_Lurb1_4_Watson-PI-H-G2.csv
- Figure 2/A/Flow_files_for_quantification/export_Samples_Lurb1_4_Watson-PI-H-S.csv
- Figure 2/A/Flow_files_for_quantification/export_Samples_Lurb2_1_Watson-PI-H-G1.csv
- Figure 2/A/Flow_files_for_quantification/export_Samples_Lurb2_1_Watson-PI-H-G2.csv
- Figure 2/A/Flow_files_for_quantification/export_Samples_Lurb2_1_Watson-PI-H-S.csv
- Figure 2/A/Flow_files_for_quantification/export_Samples_Lurb2_2_Watson-PI-H-G1.csv
- Figure 2/A/Flow_files_for_quantification/export_Samples_Lurb2_2_Watson-PI-H-G2.csv
- Figure 2/A/Flow_files_for_quantification/export_Samples_Lurb2_2_Watson-PI-H-S.csv
- Figure 2/A/Flow_files_for_quantification/export_Samples_Lurb2_3_Watson-PI-H-G1.csv
- Figure 2/A/Flow_files_for_quantification/export_Samples_Lurb2_3_Watson-PI-H-G2.csv
- Figure 2/A/Flow_files_for_quantification/export_Samples_Lurb2_3_Watson-PI-H-S.csv
- Figure 2/A/Flow_files_for_quantification/export_Samples_Lurb2_4_Watson-PI-H-G1.csv
- Figure 2/A/Flow_files_for_quantification/export_Samples_Lurb2_4_Watson-PI-H-G2.csv
- Figure 2/A/Flow_files_for_quantification/export_Samples_Lurb2_4_Watson-PI-H-S.csv
- Figure 2/A/Flow_files_for_quantification/export_Samples_Lurb3_1_Watson-PI-H-G1.csv
- Figure 2/A/Flow_files_for_quantification/export_Samples_Lurb3_1_Watson-PI-H-G2.csv
- Figure 2/A/Flow_files_for_quantification/export_Samples_Lurb3_1_Watson-PI-H-S.csv
- Figure 2/A/Flow_files_for_quantification/export_Samples_Lurb3_2_Watson-PI-H-G1.csv
- Figure 2/A/Flow_files_for_quantification/export_Samples_Lurb3_2_Watson-PI-H-G2.csv
- Figure 2/A/Flow_files_for_quantification/export_Samples_Lurb3_2_Watson-PI-H-S.csv
- Figure 2/A/Flow_files_for_quantification/export_Samples_Lurb3_3_Watson-PI-H-G1.csv
- Figure 2/A/Flow_files_for_quantification/export_Samples_Lurb3_3_Watson-PI-H-G2.csv
- Figure 2/A/Flow_files_for_quantification/export_Samples_Lurb3_3_Watson-PI-H-S.csv
- Figure 2/A/Flow_files_for_quantification/export_Samples_Lurb3_4_Watson-PI-H-G1.csv
- Figure 2/A/Flow_files_for_quantification/export_Samples_Lurb3_4_Watson-PI-H-G2.csv
- Figure 2/A/Flow_files_for_quantification/export_Samples_Lurb3_4_Watson-PI-H-S.csv
- Figure 2/A/Flow_files_for_quantification/export_Samples_Lurb4_1_Watson-PI-H-G1.csv
- Figure 2/A/Flow_files_for_quantification/export_Samples_Lurb4_1_Watson-PI-H-G2.csv
- Figure 2/A/Flow_files_for_quantification/export_Samples_Lurb4_1_Watson-PI-H-S.csv
- Figure 2/A/Flow_files_for_quantification/export_Samples_Lurb4_2_Watson-PI-H-G1.csv
- Figure 2/A/Flow_files_for_quantification/export_Samples_Lurb4_2_Watson-PI-H-G2.csv
- Figure 2/A/Flow_files_for_quantification/export_Samples_Lurb4_2_Watson-PI-H-S.csv
- Figure 2/A/Flow_files_for_quantification/export_Samples_Lurb4_3_Watson-PI-H-G1.csv
- Figure 2/A/Flow_files_for_quantification/export_Samples_Lurb4_3_Watson-PI-H-G2.csv
- Figure 2/A/Flow_files_for_quantification/export_Samples_Lurb4_3_Watson-PI-H-S.csv
- Figure 2/A/Flow_files_for_quantification/export_Samples_Lurb4_4_Watson-PI-H-G1.csv
- Figure 2/A/Flow_files_for_quantification/export_Samples_Lurb4_4_Watson-PI-H-G2.csv
- Figure 2/A/Flow_files_for_quantification/export_Samples_Lurb4_4_Watson-PI-H-S.csv
- Figure 2/A/Flow_files_for_quantification/export_Samples_Lurb6_1_Watson-PI-H-G1.csv
- Figure 2/A/Flow_files_for_quantification/export_Samples_Lurb6_1_Watson-PI-H-G2.csv
- Figure 2/A/Flow_files_for_quantification/export_Samples_Lurb6_1_Watson-PI-H-S.csv
- Figure 2/A/Flow_files_for_quantification/export_Samples_Lurb6_2_Watson-PI-H-G1.csv
- Figure 2/A/Flow_files_for_quantification/export_Samples_Lurb6_2_Watson-PI-H-G2.csv
- Figure 2/A/Flow_files_for_quantification/export_Samples_Lurb6_2_Watson-PI-H-S.csv
- Figure 2/A/Flow_files_for_quantification/export_Samples_Lurb6_3_Watson-PI-H-G1.csv
- Figure 2/A/Flow_files_for_quantification/export_Samples_Lurb6_3_Watson-PI-H-G2.csv
- Figure 2/A/Flow_files_for_quantification/export_Samples_Lurb6_3_Watson-PI-H-S.csv
- Figure 2/A/Flow_files_for_quantification/export_Samples_Lurb6_4_Watson-PI-H-G1.csv
- Figure 2/A/Flow_files_for_quantification/export_Samples_Lurb6_4_Watson-PI-H-G2.csv
- Figure 2/A/Flow_files_for_quantification/export_Samples_Lurb6_4_Watson-PI-H-S.csv
- Figure 2/A/Quantified_data.xlsx
- Figure 2/B/
- Figure 2/B/Flow Files for Quantification/
- Figure 2/B/Flow Files for Quantification/export_Samples_BRZ_1_Single Cells.csv
- Figure 2/B/Flow Files for Quantification/export_Samples_BRZ_2_Single Cells.csv
- Figure 2/B/Flow Files for Quantification/export_Samples_BRZ_3_Single Cells.csv
- Figure 2/B/Flow Files for Quantification/export_Samples_BRZ_4_Single Cells.csv
- Figure 2/B/Flow Files for Quantification/export_Samples_Con_1_Single Cells.csv
- Figure 2/B/Flow Files for Quantification/export_Samples_Con_2_Single Cells.csv
- Figure 2/B/Flow Files for Quantification/export_Samples_Con_3_Single Cells.csv
- Figure 2/B/Flow Files for Quantification/export_Samples_Con_4_Single Cells.csv
- Figure 2/B/Flow Files for Quantification/export_Samples_Lurb_1_Single Cells.csv
- Figure 2/B/Flow Files for Quantification/export_Samples_Lurb_2_Single Cells.csv
- Figure 2/B/Flow Files for Quantification/export_Samples_Lurb_3_Single Cells.csv
- Figure 2/B/Flow Files for Quantification/export_Samples_Lurb_4_Single Cells.csv
- Figure 2/B/Flow Files for Quantification/export_Samples_LURB_BRZ_1_Single Cells.csv
- Figure 2/B/Flow Files for Quantification/export_Samples_LURB_BRZ_2_Single Cells.csv
- Figure 2/B/Flow Files for Quantification/export_Samples_LURB_BRZ_3_Single Cells.csv
- Figure 2/B/Flow Files for Quantification/export_Samples_LURB_BRZ_4_Single Cells.csv
- Figure 2/B/Quantification_of_GH2AX_values.xlsx
- Figure 2/B/Representative Files(used for image)/
- Figure 2/B/Representative Files(used for image)/export_Samples_BRZ_1_Single Cells.csv
- Figure 2/B/Representative Files(used for image)/export_Samples_Con_1_Single Cells.csv
- Figure 2/B/Representative Files(used for image)/export_Samples_Lurb_3_Single Cells.csv
- Figure 2/B/Representative Files(used for image)/export_Samples_LURB_BRZ_4_Single Cells.csv
- Figure 2/C/
- Figure 2/C/gH2AX signal from immunofluorescence data.xlsx
- Figure 2/C/Images/
- Figure 2/C/Images/DMS114-a-Image Export-01_c1.tif
- Figure 2/C/Images/DMS114-a-Image Export-01_c1+2.tif
- Figure 2/C/Images/DMS114-a-Image Export-01_c2.tif
- Figure 2/C/Images/DMS114-ATR+Lurb-a-Image Export-02_c1.tif
- Figure 2/C/Images/DMS114-ATR+Lurb-a-Image Export-02_c1+2.tif
- Figure 2/C/Images/DMS114-ATR+Lurb-a-Image Export-02_c2.tif
- Figure 2/C/Images/DMS114-ATR+Lurb-b-Image Export-03_c1.tif
- Figure 2/C/Images/DMS114-ATR+Lurb-b-Image Export-03_c1+2.tif
- Figure 2/C/Images/DMS114-ATR+Lurb-b-Image Export-03_c2.tif
- Figure 2/C/Images/DMS114-ATR+Lurb-c-Image Export-04_c1.tif
- Figure 2/C/Images/DMS114-ATR+Lurb-c-Image Export-04_c1+2.tif
- Figure 2/C/Images/DMS114-ATR+Lurb-c-Image Export-04_c2.tif
- Figure 2/C/Images/DMS114-ATR+Lurb-d-Image Export-05_c1.tif
- Figure 2/C/Images/DMS114-ATR+Lurb-d-Image Export-05_c1+2.tif
- Figure 2/C/Images/DMS114-ATR+Lurb-d-Image Export-05_c2.tif
- Figure 2/C/Images/DMS114-ATR+Lurb-e-Image Export-06_c1.tif
- Figure 2/C/Images/DMS114-ATR+Lurb-e-Image Export-06_c1+2.tif
- Figure 2/C/Images/DMS114-ATR+Lurb-e-Image Export-06_c2.tif
- Figure 2/C/Images/DMS114-ATR+Lurb-f-Image Export-07_c1.tif
- Figure 2/C/Images/DMS114-ATR+Lurb-f-Image Export-07_c1+2.tif
- Figure 2/C/Images/DMS114-ATR+Lurb-f-Image Export-07_c2.tif
- Figure 2/C/Images/DMS114-ATR+Lurb-g-Image Export-08_c1.tif
- Figure 2/C/Images/DMS114-ATR+Lurb-g-Image Export-08_c1+2.tif
- Figure 2/C/Images/DMS114-ATR+Lurb-g-Image Export-08_c2.tif
- Figure 2/C/Images/DMS114-ATR-a-Image Export-09_c1.tif
- Figure 2/C/Images/DMS114-ATR-a-Image Export-09_c1+2.tif
- Figure 2/C/Images/DMS114-ATR-a-Image Export-09_c2.tif
- Figure 2/C/Images/DMS114-ATR-b-Image Export-10_c1.tif
- Figure 2/C/Images/DMS114-ATR-b-Image Export-10_c1+2.tif
- Figure 2/C/Images/DMS114-ATR-b-Image Export-10_c2.tif
- Figure 2/C/Images/DMS114-ATR-c-Image Export-11_c1.tif
- Figure 2/C/Images/DMS114-ATR-c-Image Export-11_c1+2.tif
- Figure 2/C/Images/DMS114-ATR-c-Image Export-11_c2.tif
- Figure 2/C/Images/DMS114-ATR-d-Image Export-12_c1.tif
- Figure 2/C/Images/DMS114-ATR-d-Image Export-12_c1+2.tif
- Figure 2/C/Images/DMS114-ATR-d-Image Export-12_c2.tif
- Figure 2/C/Images/DMS114-ATR-e-Image Export-13_c1.tif
- Figure 2/C/Images/DMS114-ATR-e-Image Export-13_c1+2.tif
- Figure 2/C/Images/DMS114-ATR-e-Image Export-13_c2.tif
- Figure 2/C/Images/DMS114-ATR-f-Image Export-14_c1.tif
- Figure 2/C/Images/DMS114-ATR-f-Image Export-14_c1+2.tif
- Figure 2/C/Images/DMS114-ATR-f-Image Export-14_c2.tif
- Figure 2/C/Images/DMS114-ATR-g-Image Export-15_c1.tif
- Figure 2/C/Images/DMS114-ATR-g-Image Export-15_c1+2.tif
- Figure 2/C/Images/DMS114-ATR-g-Image Export-15_c2.tif
- Figure 2/C/Images/DMS114-b-Image Export-16_c1.tif
- Figure 2/C/Images/DMS114-b-Image Export-16_c1+2.tif
- Figure 2/C/Images/DMS114-b-Image Export-16_c2.tif
- Figure 2/C/Images/DMS114-c-Image Export-17_c1.tif
- Figure 2/C/Images/DMS114-c-Image Export-17_c1+2.tif
- Figure 2/C/Images/DMS114-c-Image Export-17_c2.tif
- Figure 2/C/Images/DMS114-d-Image Export-18_c1.tif
- Figure 2/C/Images/DMS114-d-Image Export-18_c1+2.tif
- Figure 2/C/Images/DMS114-d-Image Export-18_c2.tif
- Figure 2/C/Images/DMS114-e-Image Export-19_c1.tif
- Figure 2/C/Images/DMS114-e-Image Export-19_c1+2.tif
- Figure 2/C/Images/DMS114-e-Image Export-19_c2.tif
- Figure 2/C/Images/DMS114-f-Image Export-20_c1.tif
- Figure 2/C/Images/DMS114-f-Image Export-20_c1+2.tif
- Figure 2/C/Images/DMS114-f-Image Export-20_c2.tif
- Figure 2/C/Images/DMS114-g-Image Export-21_c1.tif
- Figure 2/C/Images/DMS114-g-Image Export-21_c1+2.tif
- Figure 2/C/Images/DMS114-g-Image Export-21_c2.tif
- Figure 2/C/Images/DMS114-Lurb-a-Image Export-22_c1.tif
- Figure 2/C/Images/DMS114-Lurb-a-Image Export-22_c1+2.tif
- Figure 2/C/Images/DMS114-Lurb-a-Image Export-22_c2.tif
- Figure 2/C/Images/DMS114-Lurb-b-Image Export-23_c1.tif
- Figure 2/C/Images/DMS114-Lurb-b-Image Export-23_c1+2.tif
- Figure 2/C/Images/DMS114-Lurb-b-Image Export-23_c2.tif
- Figure 2/C/Images/DMS114-Lurb-c-Image Export-24_c1.tif
- Figure 2/C/Images/DMS114-Lurb-c-Image Export-24_c1+2.tif
- Figure 2/C/Images/DMS114-Lurb-c-Image Export-24_c2.tif
- Figure 2/C/Images/DMS114-Lurb-d-Image Export-25_c1.tif
- Figure 2/C/Images/DMS114-Lurb-d-Image Export-25_c1+2.tif
- Figure 2/C/Images/DMS114-Lurb-d-Image Export-25_c2.tif
- Figure 2/C/Images/DMS114-Lurb-e-Image Export-26_c1.tif
- Figure 2/C/Images/DMS114-Lurb-e-Image Export-26_c1+2.tif
- Figure 2/C/Images/DMS114-Lurb-e-Image Export-26_c2.tif
- Figure 2/C/Images/DMS114-Lurb-f-Image Export-27_c1.tif
- Figure 2/C/Images/DMS114-Lurb-f-Image Export-27_c1+2.tif
- Figure 2/C/Images/DMS114-Lurb-f-Image Export-27_c2.tif
- Figure 2/C/Images/DMS114-Lurb-g-Image Export-28_c1.tif
- Figure 2/C/Images/DMS114-Lurb-g-Image Export-28_c1+2.tif
- Figure 2/C/Images/DMS114-Lurb-g-Image Export-28_c2.tif
- Figure 2/D/
- Figure 2/D/Representative Images/
- Figure 2/D/Representative Images/Berzosertib9.jpg
- Figure 2/D/Representative Images/combi7.jpg
- Figure 2/D/Representative Images/Control2.jpg
- Figure 2/D/Representative Images/Lurbinectedin9.jpg
- Figure 2/E/
- Figure 2/E/Comet_Files_For_quantification/
- Figure 2/E/Comet_Files_For_quantification/Berzosertib1.jpg
- Figure 2/E/Comet_Files_For_quantification/Berzosertib10.jpg
- Figure 2/E/Comet_Files_For_quantification/Berzosertib2.jpg
- Figure 2/E/Comet_Files_For_quantification/Berzosertib3.jpg
- Figure 2/E/Comet_Files_For_quantification/Berzosertib4.jpg
- Figure 2/E/Comet_Files_For_quantification/Berzosertib5.jpg
- Figure 2/E/Comet_Files_For_quantification/Berzosertib6.jpg
- Figure 2/E/Comet_Files_For_quantification/Berzosertib7.jpg
- Figure 2/E/Comet_Files_For_quantification/Berzosertib8.jpg
- Figure 2/E/Comet_Files_For_quantification/Berzosertib9.jpg
- Figure 2/E/Comet_Files_For_quantification/combi 1.jpg
- Figure 2/E/Comet_Files_For_quantification/combi 2.jpg
- Figure 2/E/Comet_Files_For_quantification/combi 3.jpg
- Figure 2/E/Comet_Files_For_quantification/combi10.jpg
- Figure 2/E/Comet_Files_For_quantification/combi4.jpg
- Figure 2/E/Comet_Files_For_quantification/combi5.jpg
- Figure 2/E/Comet_Files_For_quantification/combi6.jpg
- Figure 2/E/Comet_Files_For_quantification/combi7.jpg
- Figure 2/E/Comet_Files_For_quantification/combi8.jpg
- Figure 2/E/Comet_Files_For_quantification/combi9.jpg
- Figure 2/E/Comet_Files_For_quantification/Control1.jpg
- Figure 2/E/Comet_Files_For_quantification/Control10.jpg
- Figure 2/E/Comet_Files_For_quantification/Control2.jpg
- Figure 2/E/Comet_Files_For_quantification/Control3.jpg
- Figure 2/E/Comet_Files_For_quantification/Control4.jpg
- Figure 2/E/Comet_Files_For_quantification/Control5.jpg
- Figure 2/E/Comet_Files_For_quantification/Control6.jpg
- Figure 2/E/Comet_Files_For_quantification/Control7.jpg
- Figure 2/E/Comet_Files_For_quantification/Control8.jpg
- Figure 2/E/Comet_Files_For_quantification/Control9.jpg
- Figure 2/E/Comet_Files_For_quantification/Lurbinectedin1.jpg
- Figure 2/E/Comet_Files_For_quantification/Lurbinectedin10.jpg
- Figure 2/E/Comet_Files_For_quantification/Lurbinectedin2.jpg
- Figure 2/E/Comet_Files_For_quantification/Lurbinectedin3.jpg
- Figure 2/E/Comet_Files_For_quantification/Lurbinectedin4.jpg
- Figure 2/E/Comet_Files_For_quantification/Lurbinectedin5.jpg
- Figure 2/E/Comet_Files_For_quantification/Lurbinectedin6.jpg
- Figure 2/E/Comet_Files_For_quantification/Lurbinectedin7.jpg
- Figure 2/E/Comet_Files_For_quantification/Lurbinectedin8.jpg
- Figure 2/E/Comet_Files_For_quantification/Lurbinectedin9.jpg
- Figure 2/E/Tail_Length_Quantification.xlsx
- Figure 2/F/
- Figure 2/F/EDU_Quantification.xlsx
- Figure 2/F/Flow Files for Quantification/
- Figure 2/F/Flow Files for Quantification/export_Samples_BRZ_1_Single Cells.csv
- Figure 2/F/Flow Files for Quantification/export_Samples_BRZ_2_Single Cells.csv
- Figure 2/F/Flow Files for Quantification/export_Samples_BRZ_3_Single Cells.csv
- Figure 2/F/Flow Files for Quantification/export_Samples_BRZ_4_Single Cells.csv
- Figure 2/F/Flow Files for Quantification/export_Samples_Con_1_Single Cells.csv
- Figure 2/F/Flow Files for Quantification/export_Samples_Con_2_Single Cells.csv
- Figure 2/F/Flow Files for Quantification/export_Samples_Con_3_Single Cells.csv
- Figure 2/F/Flow Files for Quantification/export_Samples_Con_4_Single Cells.csv
- Figure 2/F/Flow Files for Quantification/export_Samples_Lurb_1_Single Cells.csv
- Figure 2/F/Flow Files for Quantification/export_Samples_Lurb_2_Single Cells.csv
- Figure 2/F/Flow Files for Quantification/export_Samples_Lurb_3_Single Cells.csv
- Figure 2/F/Flow Files for Quantification/export_Samples_Lurb_4_Single Cells.csv
- Figure 2/F/Flow Files for Quantification/export_Samples_LURB_BRZ_1_Single Cells.csv
- Figure 2/F/Flow Files for Quantification/export_Samples_LURB_BRZ_2_Single Cells.csv
- Figure 2/F/Flow Files for Quantification/export_Samples_LURB_BRZ_3_Single Cells.csv
- Figure 2/F/Flow Files for Quantification/export_Samples_LURB_BRZ_4_Single Cells.csv
- Figure 2/F/Representative Files(used for image)/
- Figure 2/F/Representative Files(used for image)/export_Samples_BRZ_1_Single Cells.csv
- Figure 2/F/Representative Files(used for image)/export_Samples_Con_1_Single Cells.csv
- Figure 2/F/Representative Files(used for image)/export_Samples_Lurb_3_Single Cells.csv
- Figure 2/F/Representative Files(used for image)/export_Samples_LURB_BRZ_4_Single Cells.csv
- Figure 2/G/
- Figure 2/G/Fork_Quantification_Analysis.xlsx
- Figure 2/G/Run1_Berzosertib.zip
- Figure 2/G/Run1_Combination.zip
- Figure 2/G/Run1_Control.zip
- Figure 2/G/Run1_Lurbinectedin.zip
- Figure 2/G/Run2_Berzosertib.zip
- Figure 2/G/Run2_Combination.zip
- Figure 2/G/Run2_Control.zip
- Figure 2/G/Run2_Lurbinectedin.zip
- Figure 2/H/
- Figure 2/H/Berzosertib_Image 7.czi - C=0.jpg
- Figure 2/H/Control_Image 5.czi - C=0.jpg
- Figure 2/H/Lurbinectedin_Image 5.czi - C=0.jpg
- Figure 2/H/Lurbinectedin+ Berzosertib_Image 6.czi - C=0.jpg
- Figure 2/I/
- Figure 2/I/Fragmented_Nuclei_Quantification.xlsx
