# Supplementary material for: ATR inhibition augments the efficacy of lurbinectedin in small‐cell lung cancer
Source: EMBO Mol Med. 2023 Jul 25;15(8):e17313. doi: 10.15252/emmm.202217313 (PMC10405061; doi:10.15252/emmm.202217313)
Supplement: Supplementary file 9 — Source Data for Figure 2 [file EMMM-15-e17313-s002.zip › Figure 2/A/Flow_files_for_quantification/export_Samples_Conb_1_Watson-PI-H-G1.csv]

FITC-H	PI-H
490	96302
616	91791
593	96149
721	93852
6619	92632
636	96680
665	103461
506	92532
425	95740
574	88593
835	97045
467	93044
764	90353
410	84444
1235	99765
636	101120
574	96481
701	98328
374	83233
934	93441
513	101764
463	88905
679	88731
494	91360
632	90841
908	84833
489	92548
854	102877
415	84993
502	89117
974	94722
500	95335
486	88411
490	91065
728	99855
568	97744
815	93712
476	88172
635	94004
658	96982
541	85153
1434	91453
1551	98465
480	94288
695	93304
430	89247
504	92337
540	90796
520	85361
625	88129
445	94249
489	92412
598	80056
619	96641
667	94108
604	92101
687	97901
492	90168
719	86480
686	93880
1076	92149
865	89674
1098	93888
1382	95652
677	89152
640	91425
476	95661
430	85845
1255	94440
726	86176
516	94894
537	90876
616	91945
740	97052
745	83977
518	94332
841	95625
559	93864
467	92121
707	93748
396	92661
648	93601
854	96325
571	101136
430	94756
712	91528
699	90185
442	90977
699	93736
545	95171
349	88365
554	97209
789	93637
815	90782
599	96048
2485	90910
1057	93579
934	95716
679	96160
1035	92320
767	99312
495	83669
465	84538
673	90559
721	89249
939	91956
668	88284
582	88958
987	84194
647	102517
782	89533
804	98772
671	97228
462	92420
1155	80111
427	89842
631	95453
599	94957
713	91632
506	94425
353	94120
511	99749
595	94304
363	88224
810	89445
735	89924
750	91193
801	91656
554	89669
510	93988
775	96661
597	96541
515	94609
367	87541
796	88217
575	94324
730	99308
578	92535
775	97399
1283	89757
582	96801
405	85939
1054	97617
704	81924
520	88127
516	93764
632	95103
465	87664
515	95413
775	98909
929	99804
561	93702
802	94724
505	90133
1566	102267
583	96577
592	91941
896	97319
606	88424
620	94753
372	89257
626	96685
646	92973
695	93268
653	88280
423	83380
537	91485
515	89052
718	98099
634	91381
425	89701
471	94009
505	92981
519	85216
496	93301
799	103024
628	89262
635	95533
473	95222
848	88900
719	90900
955	89872
570	96540
618	94733
465	93004
934	90522
652	93024
559	95345
491	85094
763	98533
882	85641
549	93241
530	94897
577	91558
617	84868
1222	103132
638	90320
461	93320
766	93952
558	90159
472	88008
818	94611
903	86471
642	101065
789	103869
488	90657
460	96157
613	91067
945	104109
590	83745
483	89401
631	89868
549	96378
578	89280
612	91373
501	90500
742	93663
418	83668
1127	102909
1191	98144
503	99624
1036	92894
656	98472
1048	84212
594	93904
547	97352
1054	103204
451	94824
489	95836
935	95528
563	95185
720	90696
802	101092
318	85989
675	91576
586	91473
446	92293
526	93750
688	83645
623	95557
699	91701
730	93176
450	90657
515	84625
728	92400
700	97356
392	87681
458	89440
527	93761
469	95970
847	86004
617	87352
556	88982
436	87817
494	94860
618	85089
562	100269
599	92126
419	96083
30623	96432
711	83204
973	92965
1060	99441
2232	97150
904	97185
1162	94943
885	99815
1365	90212
1307	103537
629	92436
850	101417
674	87661
521	84936
678	93109
666	97339
15874	94684
432	91208
471	88028
598	85957
1195	87592
566	85233
355	80803
1113	92437
1174	95446
423	90532
584	92560
814	99633
877	103509
819	98273
521	95073
457	83984
575	89656
655	94260
695	95628
415	91789
533	93456
887	96212
568	98621
578	97357
714	86109
887	89472
853	89252
703	89636
690	93901
474	92125
439	95881
678	90515
1277	102985
472	88724
534	97680
473	94264
566	90168
973	97418
542	92027
791	93048
972	92435
495	93316
651	95980
430	90937
694	94225
629	89732
661	95512
791	90473
1497	96750
565	90434
1000	89639
755	82725
558	85624
689	97022
356	89881
1015	85571
420	97609
558	84360
457	91525
1134	97400
547	99215
977	92697
587	91765
1179	90479
635	94327
726	95640
574	99601
570	99643
567	97760
894	92738
1008	90884
728	89239
582	93256
990	97470
542	91917
1098	101053
509	83037
426	93225
496	94520
935	87357
535	85690
723	101281
418	91768
547	93975
538	91637
671	83762
967	85085
442	81885
760	84169
570	87752
509	95191
673	103580
662	86024
702	94054
716	94120
729	91906
456	97395
574	94892
534	84308
561	95584
2455	101861
1188	102901
463	91000
579	92720
611	90600
854	102448
1538	97472
635	85560
522	97771
734	87279
556	96894
845	91956
591	95786
466	93864
891	99086
431	90261
503	96125
467	90833
555	84836
582	93484
591	88920
714	92833
451	90281
962	103016
479	91397
6271	86364
1048	94864
1424	96847
562	87824
1239	97967
673	90584
1353	91248
738	92389
1047	89669
460	95207
1183	92316
895	91668
1478	98488
910	93881
482	93320
533	88980
588	91160
393	88667
795	90744
648	97358
682	96634
558	89304
2221	85193
544	87830
1875	102365
714	93520
531	92304
578	99180
602	97673
525	88085
972	100364
631	101292
664	89537
922	102232
492	91499
589	91548
573	99586
1050	89326
1031	97567
648	93872
4787	87863
520	92685
918	96364
525	98809
410	93512
486	94641
1182	90212
857	95768
663	89786
454	90153
601	89016
670	99604
685	89128
674	94989
1120	103508
648	94935
455	87816
456	87565
444	87300
383	88473
487	91304
652	90033
502	96912
419	91852
975	90889
594	91253
711	95497
670	90800
647	91308
594	89597
626	95355
478	93858
1372	94443
801	95349
470	86783
378	88732
763	91244
366	92192
575	94209
506	94588
629	99411
883	96878
763	83614
465	86281
566	90103
744	90285
402	89161
759	91568
484	97360
614	92928
483	94460
1057	99309
619	97429
487	93745
422	92532
611	94661
664	102680
590	90849
1698	88660
1110	96245
550	94308
365	83723
995	103081
812	92194
2095	98350
549	93741
531	95767
455	100321
541	89261
730	85616
682	87100
412	94445
359	92956
563	93653
762	90984
859	94973
469	98316
508	94231
466	90907
967	97872
517	94482
494	86020
543	94728
527	85592
1044	90037
493	81772
991	94814
520	96537
3564	88636
585	96073
609	93417
497	84657
596	87622
513	91993
394	96113
583	92117
599	81120
526	88981
1058	101072
650	99640
1123	92960
607	95120
441	90760
674	101264
372	83284
612	95292
514	94192
555	97089
480	93511
333	90500
553	91176
457	91795
499	95040
714	87336
466	86032
510	99900
1202	100256
646	92549
655	90812
551	91049
1206	103722
970	98068
769	89545
484	96517
642	93253
689	90697
1247	97921
522	91048
1083	100657
672	90653
566	92593
794	100375
426	95643
573	92053
477	92633
1048	92096
529	97709
689	90869
676	93706
573	91699
515	95321
617	98392
615	90929
9239	89219
422	79692
638	88113
494	92684
495	94697
605	88182
939	96378
625	83448
418	85632
595	86448
755	96288
492	93577
743	97258
3940	99129
416	85359
626	102047
679	101449
1180	94760
564	95304
429	84756
924	92408
484	89184
912	94957
565	86104
543	90236
581	91674
1290	103165
565	94144
515	92749
324	89648
591	94412
807	101689
495	91721
626	86612
690	96516
494	87928
490	85444
611	89934
506	89612
399	89428
1366	91649
496	90356
712	97241
683	86917
609	95957
683	83983
494	92226
704	94921
642	89500
851	99006
630	94112
614	94065
729	82974
591	92833
641	89142
738	95133
1527	84912
594	88500
534	81704
1157	92332
988	102133
486	93052
782	87855
563	91244
943	100841
460	90797
699	91308
1578	102884
606	81752
697	86621
447	87904
464	85841
654	96453
831	93728
458	93369
688	90763
392	96336
679	99747
757	95508
1064	102956
732	83826
684	94415
1010	92729
502	92784
592	89305
651	94401
1034	94100
433	91050
571	81589
507	93145
419	91910
734	96820
543	91637
6939	103467
470	85877
746	100566
8046	99052
703	87980
600	94952
474	85968
478	94962
28625	98401
774	90045
703	95536
686	98789
919	91326
662	99404
623	85884
462	89397
1091	98514
740	91364
743	85789
719	87844
529	95963
3197	87613
624	95141
728	97968
2672	91283
570	98145
602	93384
493	95463
671	92965
642	88952
623	88751
819	90121
952	103689
611	92801
623	93182
570	89824
658	88541
523	98793
456	88303
579	94296
507	92088
639	80421
585	92088
476	91855
956	96693
1061	102201
998	94715
746	89837
476	97400
522	89773
650	97029
659	92317
662	93016
574	91788
465	92040
1298	85989
552	95474
729	90944
925	92797
516	93065
562	95517
454	89168
610	96853
401	89425
422	89472
626	87552
983	101165
439	98412
875	99063
12566	95537
926	87344
779	101861
491	90792
1822	103849
457	90180
431	91013
725	86148
478	92379
564	91040
869	103792
695	89049
818	97565
711	101228
640	93421
468	86419
454	92688
413	84992
530	89292
1170	103796
377	87980
1191	90721
471	97880
637	92665
5919	91793
560	91016
619	85279
586	92446
463	87553
686	86832
519	89986
594	87196
455	80352
622	89533
706	91097
599	90752
618	91212
615	93440
1337	95212
578	93920
1179	102108
644	88436
472	90888
807	90146
566	93477
1063	90827
465	96449
427	90532
563	85180
1036	93148
590	91564
532	86277
479	90380
1377	103210
699	96661
662	92310
493	83687
651	86276
1072	98929
526	93885
1251	97793
1083	104364
482	91864
1327	96609
810	85913
464	98082
694	99005
642	98195
626	91456
967	102701
443	82512
615	94972
455	91725
909	82901
694	87020
749	96295
820	97092
638	91324
612	94580
427	89208
756	93161
603	92384
755	87073
886	96059
407	97188
534	91236
8266	84434
1021	98702
559	95261
656	99517
595	91704
551	92165
1331	102345
747	101233
472	81207
850	94495
590	89652
448	93585
549	92757
490	86417
1043	89034
605	92421
798	102765
950	101005
594	91788
633	93485
614	92100
514	95671
1025	94309
761	93650
819	86589
470	86720
442	89612
693	84901
759	94509
745	101689
880	89853
536	92192
518	94268
478	92556
655	95956
454	85276
673	89880
830	92676
487	82104
511	87380
987	95152
669	92584
774	92913
621	102657
631	94988
585	88408
488	89261
463	86263
571	95900
466	90501
700	99561
8474	101869
657	93103
844	87745
490	89085
927	104328
689	84812
692	92472
602	100269
524	95352
1203	96368
835	99309
1361	98205
664	90373
766	83353
520	89773
809	96733
516	88784
479	95857
599	93826
891	95223
661	98969
590	99137
505	89381
1110	99424
656	88109
505	91877
599	83392
438	83465
777	96660
559	86705
530	102129
568	97297
657	83948
403	88140
538	91781
614	84609
639	91859
771	94916
1170	100312
542	97432
551	95164
541	101845
558	88092
532	93709
2189	94904
705	99458
676	94759
406	88368
1398	88028
684	91394
1351	88009
917	101357
598	91223
727	93200
498	86329
746	92938
592	97458
456	93403
775	98445
773	88048
536	91992
562	91993
658	90772
566	103397
491	85886
474	88920
2309	102396
994	98400
486	92903
647	89999
919	93292
554	99072
683	89320
546	88504
372	88272
619	95381
484	92213
530	84920
563	93008
486	87589
601	98944
919	94962
654	91893
695	85356
635	87393
700	95180
605	95703
1497	100641
503	89477
788	96217
617	91411
630	88196
499	93929
775	89613
903	97636
857	97377
461	91438
715	103352
850	95100
534	92916
907	102913
418	86239
642	95619
459	93584
17465	98704
1462	99041
606	92229
1197	99156
785	88434
721	90343
528	90153
354	92813
823	94345
859	95829
1380	97225
592	95365
1408	101770
796	91980
721	96066
601	87960
612	91445
613	96841
382	81316
1175	99544
595	95245
926	90928
500	94936
648	96484
740	101617
409	89292
699	97341
1067	93429
527	90254
722	101589
650	90158
752	94972
730	88525
610	95806
594	96463
403	89564
486	93803
943	90886
523	87149
530	98861
498	98812
766	88235
601	96773
656	86461
481	93420
570	90953
1007	103160
618	87740
643	92453
644	99109
733	89897
414	85656
482	96830
525	95529
369	85230
539	87301
732	85320
539	92391
379	83767
1139	97836
695	95585
1942	98965
769	93740
888	92713
605	91857
569	96261
623	97075
654	94018
3097	97892
530	86788
848	88217
331	92013
542	94205
763	95989
436	93341
482	90173
483	86940
592	92096
472	91126
490	93465
694	91237
531	89105
894	88976
653	92077
1409	88623
563	89334
542	90974
368	88385
622	85941
575	88480
663	100741
676	98792
465	90401
806	91221
707	93049
347	88459
607	97085
569	80420
709	102809
678	85837
878	92328
536	82091
798	87577
643	93016
520	96148
742	100815
958	98604
547	87505
982	94340
656	92753
610	91121
538	86746
455	87904
806	93391
591	87436
678	91524
590	99236
790	94188
586	97656
713	92665
1331	104036
2454	96661
606	96629
578	94992
599	91367
898	88723
481	85248
385	94705
499	92889
995	102825
337	82056
867	95188
768	99596
2874	100346
922	92845
1738	101083
774	94013
603	91129
705	95506
820	101853
959	97292
1213	97157
759	95036
523	86579
943	98589
563	91160
923	99025
797	94452
858	97776
536	86401
530	91568
492	84868
500	95801
942	101557
495	98398
507	86529
467	92720
790	92026
630	92974
447	92428
678	95144
411	88298
622	90640
767	94844
1226	87769
690	100609
475	95983
530	90812
590	91849
618	85869
527	93028
751	89012
549	98701
586	93461
598	99990
547	92689
470	89644
743	94297
454	91419
523	93081
1895	102453
614	88521
695	94703
567	86717
693	93780
462	95896
622	92456
856	96541
591	88225
1256	86541
602	90621
614	93401
462	91641
926	86968
923	93581
983	88360
421	82998
550	92570
415	95260
501	100969
769	93301
553	101180
522	95357
506	96840
534	89305
619	95533
1151	92521
710	90845
538	92149
491	89293
580	94450
450	93029
566	93793
755	101455
689	89525
927	93780
771	92076
807	88123
1172	99413
598	99641
900	97352
434	89929
561	90093
851	90444
987	98957
587	98109
512	99892
504	98004
734	91568
687	95227
580	98481
686	92289
604	84857
851	88389
570	92518
2190	92576
495	91288
578	92557
1158	103385
859	84372
663	93400
493	88512
476	86709
831	93816
407	92984
461	84909
553	94781
809	102461
774	94116
419	92390
930	96156
2067	91044
582	90600
862	88449
811	92244
990	98021
1073	95824
501	90269
1059	89903
832	86196
509	93357
387	92880
1270	91405
549	96197
643	85300
663	96904
669	97245
683	97549
665	90625
865	102211
519	90897
1015	94408
703	89697
387	88241
679	89244
923	92641
632	96594
479	91329
459	90033
716	99424
591	89167
1198	99700
631	85453
833	95353
529	97136
783	101219
1132	94501
830	102909
662	92959
864	87680
1280	82504
1108	98660
557	91072
894	89680
386	86893
788	89980
538	91368
558	93205
647	99148
1432	87384
817	91073
545	89713
465	88552
459	88696
505	90560
636	86388
5342	80005
452	92821
414	89276
847	90957
657	94320
543	84231
1000	92880
1250	85888
607	88325
698	83904
623	90654
470	90548
11478	96989
914	100381
412	91220
929	100792
495	92677
713	102297
445	99053
573	97414
643	92469
678	95148
767	88549
582	90071
610	94316
610	87953
786	86416
555	93832
1078	103374
704	89362
580	94969
890	95928
556	92501
727	91804
424	95888
560	99453
766	92524
491	92560
1170	98640
453	90040
467	95153
1022	90801
1334	97241
659	87719
594	81740
730	88972
619	90509
726	101569
456	96717
603	92181
659	94509
564	87896
649	96168
873	94212
443	95253
583	92904
572	93769
550	90992
579	92737
803	101272
751	92233
726	88353
759	94747
703	93619
1180	98026
929	99445
667	91070
1327	86596
718	99149
602	97549
678	89683
564	89016
786	92900
941	100272
513	88878
569	93824
714	94508
664	94958
792	97444
1079	101673
539	96472
989	89667
549	104306
691	100637
664	93844
507	95088
766	92049
791	91347
528	87801
626	94665
382	98416
662	87152
595	96364
995	95340
597	99597
661	94589
738	95381
644	96385
772	93036
854	94869
769	95741
575	97309
619	90347
703	88672
671	91776
759	92616
1035	89268
711	99415
460	90892
622	89785
1142	80196
532	102277
445	80179
619	79660
940	100712
663	93520
613	91290
8352	91313
629	87329
653	93520
1852	103626
576	100472
826	100078
575	89867
950	88349
599	87111
529	88673
910	93908
590	93172
1028	99589
572	93079
618	86737
1011	95653
782	88788
463	92471
712	102918
401	87184
415	93711
875	83032
578	87961
442	90905
1042	88464
1234	90546
430	90604
1090	103424
762	87137
470	85644
1655	83429
689	91971
614	95892
887	94228
419	90248
833	92881
653	85735
929	98047
1026	98664
527	86741
533	88892
592	101629
563	80129
663	93404
786	99357
865	90359
830	90260
583	93198
529	94794
546	93280
910	86701
559	94108
651	95378
718	88921
1699	95832
569	92045
526	88517
708	88644
654	100024
480	93264
782	93268
744	91496
594	92154
1069	94461
406	90066
367	79873
526	91580
689	95174
352	90616
735	89022
559	98337
832	100700
559	85268
685	93864
555	88947
575	87849
762	101576
640	97861
583	94196
926	90171
1268	92273
593	99812
715	90337
931	94334
536	98381
578	86477
488	95948
1012	102882
609	89231
556	95129
1135	95301
515	91832
802	88757
563	91365
1312	101945
593	91152
418	92261
505	94237
587	103014
917	98768
320	83881
644	89312
329	86796
459	93312
1130	96253
646	95152
601	97484
974	100320
467	90256
366	90505
534	92392
718	94248
667	89271
807	93793
676	91805
697	93420
782	99041
883	94453
580	91961
683	92884
465	92188
479	88417
573	85154
538	89204
720	96536
550	87724
891	90261
647	94712
585	94071
579	81724
497	90548
472	87603
828	102693
578	102724
547	85828
531	87453
1101	87880
1656	97933
410	93468
613	89129
2606	88240
413	89304
558	91708
404	88462
860	102788
448	89190
450	94033
901	97203
589	88757
703	94349
435	84629
537	91289
519	94661
516	90428
1314	85472
752	93081
727	86858
643	93425
451	87877
1246	94384
543	91673
789	88575
643	102928
357	84522
619	92586
870	103644
466	92371
575	92572
464	92145
708	92045
622	84110
712	95961
654	89445
525	96205
752	103328
583	92534
652	83628
557	101029
499	90914
641	92747
627	87260
754	90459
548	94956
373	94165
674	100665
687	86588
801	91146
599	99751
809	89577
1145	101313
480	94600
488	93408
714	97544
552	93138
683	93232
673	89984
605	98981
560	92437
1856	99456
511	101173
584	95746
662	91420
758	102945
432	92421
454	91965
867	102177
613	89541
543	88238
890	99305
466	91872
413	93195
382	86309
474	93161
583	81391
728	100613
696	97387
582	89033
760	102721
1584	100032
549	85320
915	97641
617	94725
1684	87580
19167	100783
621	91607
1086	102961
20329	84849
549	89865
566	87276
823	87453
691	92273
428	95164
617	90977
564	98196
644	98321
707	94225
542	90988
811	99925
579	99098
288	92400
541	101405
545	92725
1163	88217
1055	102597
651	96445
707	86461
483	93685
481	95325
434	93629
1196	98081
510	88624
1053	93241
3175	89217
596	94744
561	94068
568	88796
634	89668
623	89388
741	93161
530	87972
1750	103480
471	96260
427	92301
871	92628
831	98857
439	91065
502	90813
582	98765
614	88953
650	93468
491	91742
643	96149
615	85011
542	87617
862	96456
775	94585
772	94591
581	95021
854	94128
1082	90141
683	92661
584	91540
703	98785
494	94640
642	92497
555	91477
357	87200
485	95253
674	88297
418	87921
669	94605
776	96092
1251	97980
691	95069
770	97437
671	94513
465	98295
538	92820
809	88710
503	85257
435	88548
364	87904
1850	91588
973	87083
563	90891
454	87344
489	93704
613	95325
883	99189
580	82109
543	84865
624	90510
751	90068
1106	93896
455	89665
730	91900
551	83629
732	91068
582	90300
1392	94113
899	87984
909	92287
684	86558
903	97269
1565	96653
497	89289
438	91161
563	92632
640	89568
717	99564
501	84381
950	94236
674	92424
489	93104
692	100609
770	91954
1364	96581
603	93825
675	99032
922	101648
434	98864
752	90061
4373	84677
309	84369
616	90449
427	93633
822	97147
1273	100880
502	95223
667	92928
732	91781
497	90113
1157	96813
1375	99052
745	97349
970	98481
771	89992
500	93340
1823	83892
541	91844
1002	99353
806	93848
1306	85701
392	93016
718	92377
703	89686
627	87537
674	97677
478	94392
1786	99216
528	92016
666	93761
583	98213
418	94084
621	99029
606	93553
658	98908
510	90357
411	90713
636	100859
475	87797
764	89729
647	93028
665	94534
983	93384
411	91984
2032	84340
801	96893
512	95260
618	89228
550	91524
611	96197
486	91041
906	96098
634	101672
659	90821
378	88222
622	96016
1041	95925
791	87800
390	95281
754	87657
2696	89326
551	87160
950	104026
672	91846
659	84207
543	95017
617	98813
548	93621
490	90398
1195	101271
502	91335
2057	92117
508	97721
893	99003
1819	90692
489	88588
713	91396
657	88901
349	85952
447	92625
583	95200
654	95161
621	87549
578	89957
909	100960
970	94881
935	87072
627	101012
544	94949
1086	100425
1158	103133
1078	100067
672	88820
618	93033
754	88896
610	90592
576	86284
662	88701
1170	99436
933	104236
617	97075
431	86776
482	94920
1130	96185
727	80444
638	92671
635	90884
427	95561
4910	96952
1210	100836
851	95628
373	90148
483	95152
906	89402
432	89777
694	91917
506	92720
394	89211
508	86068
611	86656
575	94042
743	91358
713	88193
644	102404
990	99589
793	100291
691	93257
706	95273
601	89409
979	101308
931	98777
918	95374
463	81573
755	89252
512	90984
711	93852
629	90612
747	84834
1362	96033
535	87789
1091	88276
573	91685
444	91436
783	91064
604	98501
358	94637
495	90893
695	97453
36597	98263
977	99442
538	92232
3616	88525
439	86333
505	94873
454	97185
450	93405
456	82816
618	80656
562	91056
990	104324
678	97836
582	91857
479	97079
536	91308
1299	91896
479	82421
1046	93905
554	86797
471	91636
545	95377
548	92698
546	89857
626	86848
672	91282
454	90442
487	95045
905	100845
559	86924
413	85569
606	93889
660	89393
418	96472
450	96540
867	98465
718	85936
626	83439
699	93041
672	96662
630	92528
606	93947
599	83193
605	90446
742	83092
654	100425
697	93256
486	93131
523	95768
930	95088
427	89480
438	86809
490	88456
31111	80476
1841	82949
1338	102445
535	91212
662	95617
533	90105
536	88965
614	92632
731	95047
523	91127
480	95134
487	97380
685	94604
478	88185
1272	102061
581	89552
1354	89100
618	91445
684	98569
395	81200
542	102865
839	101633
475	95517
637	92641
723	90996
1080	92684
638	100273
1116	89352
10569	83460
602	89261
511	93129
846	94904
1102	95000
399	84009
728	99741
432	90357
690	87551
1125	101713
793	88917
943	94649
827	84271
556	89453
611	98060
750	95130
1272	101657
474	97996
808	89635
[truncated: 2,502 more rows]
