# Supplementary material for: ATR inhibition augments the efficacy of lurbinectedin in small‐cell lung cancer
Source: EMBO Mol Med. 2023 Jul 25;15(8):e17313. doi: 10.15252/emmm.202217313 (PMC10405061; doi:10.15252/emmm.202217313)
Supplement: Supplementary file 9 — Source Data for Figure 2 [file EMMM-15-e17313-s002.zip › Figure 2/A/Flow_files_for_quantification/export_Samples_Conb_1_Watson-PI-H-G2.csv]

FITC-H	PI-H
2214	169681
1886	154697
831	147382
1369	157917
1343	152057
1583	160825
738	146804
1200	166980
2763	176101
1508	154509
1153	160908
1233	168860
1315	145516
1058	158237
1398	178949
1335	144577
1711	155320
975	142704
22393	174616
2179	164216
979	150594
1138	166240
1175	170497
1118	153152
1554	158440
1844	150661
2123	153728
1434	160484
2548	164772
7088	164096
1347	143668
751	147552
996	149828
2504	156693
2527	151197
2050	145464
2323	167825
1123	182401
1444	157709
2098	161080
2217	151920
3563	157504
1226	147968
1167	167660
1253	153932
1974	169029
896	150036
947	153405
986	168884
1737	163304
835	165052
853	157184
1105	155696
1107	166392
1185	168687
2194	163212
1613	165472
1082	163922
1099	169553
3504	159118
1443	161933
1310	160752
1564	161921
2337	165229
2010	157902
1936	167332
3219	172157
866	157460
1083	164301
2098	168526
1416	168691
1301	145197
2427	166743
1045	173693
1159	146539
2307	159223
883	147165
987	181989
1226	165749
1334	165140
965	145140
1987	167758
1900	172332
1542	145356
1266	172212
1386	146913
1849	160516
1122	150609
3372	157519
2198	157213
1504	164840
1682	167553
1009	158250
1234	165922
1387	148409
7543	153389
938	153808
1672	173672
2109	162764
978	150192
1094	150045
1876	161397
1114	163737
1311	143533
13703	161233
1757	150276
802	156060
2319	163083
1348	172976
1239	182817
2204	176961
1240	157189
1074	160124
1111	164107
1835	168565
1094	151859
10172	170777
1634	156341
1221	155978
982	159057
1791	161672
1539	166828
1808	154601
1754	153137
973	161037
1189	159656
1523	169076
1328	148797
1415	161933
1002	146729
1727	155208
1427	146084
906	159249
763	174700
3052	161650
1292	148797
1397	162567
1198	176529
1435	144549
4733	161120
7271	170488
1112	159041
1375	161440
968	162611
1890	151587
2424	164281
1443	158128
2259	167337
950	155373
890	147922
3490	166744
1250	172881
855	157551
4076	147333
4345	170025
895	166768
4677	155333
1112	153976
1852	147462
1207	161308
1498	148234
1256	152461
953	157459
1519	164300
3695	145421
1326	170085
1180	164147
1708	172553
3466	148193
1279	170252
2707	163632
1021	155631
752	157802
1734	146871
2127	172084
1023	148981
2205	164425
2785	159520
1547	152552
2606	166573
1398	167948
945	149397
1272	163509
1247	153681
1279	157889
1387	142986
1290	162797
2746	169549
1368	159644
1738	167847
1004	158379
1713	165940
1228	146152
872	158833
1425	151877
1227	143380
1518	165037
1240	173405
1699	167669
1135	155020
723	143988
3726	157779
1306	143591
1170	157606
1340	169624
1367	160152
750	152792
2005	152716
1255	144915
1203	163085
1360	158248
866	150179
606	147463
1594	170128
1326	160980
1536	176384
2115	165712
1694	156437
1017	160169
1287	173568
1988	153476
2349	151517
2422	165013
810	167453
1359	163696
1004	144985
1733	179996
1547	160672
1664	162872
9082	171176
1846	153948
1298	157048
579	144220
1199	153093
2973	167496
979	175428
2193	153813
2029	160697
1046	152496
931	149965
1522	158525
747	156517
1353	145141
1623	151049
2063	168864
858	168884
1304	151953
1625	163493
1118	155608
1360	153276
2447	169688
1588	163596
1471	143512
1087	160144
2225	161216
4922	154260
1343	166092
1186	155054
936	170445
2071	163112
1159	156572
1021	147729
1217	148416
1914	151992
998	150396
1646	150818
1850	172994
1549	162141
1200	158767
1312	164969
1362	150291
1568	158935
942	171301
1200	152080
1039	145532
2148	150992
1508	152377
1866	143800
1289	166705
2021	146915
1349	163735
1376	160484
1177	168152
1548	154700
1073	169379
1231	153572
1436	143922
3089	166741
904	164624
1115	160493
2189	157016
1292	158817
1506	162124
1390	143976
1772	147579
958	166936
1297	149468
1919	146131
1563	143620
1261	156105
1413	158728
1131	154916
803	144462
1077	160303
835	175381
1488	155685
2342	149899
2859	159135
3438	166913
2371	149503
1411	151316
2102	165953
1520	166192
1715	163652
1798	167764
1640	162163
1908	157637
1628	159164
1634	155596
1759	153056
1267	147891
2167	157573
1349	176605
779	153060
1356	169839
1014	152919
1499	164388
1110	162718
1368	161841
1078	158997
1045	163548
1007	152733
1816	165912
2039	154364
2054	153028
922	171080
1210	149656
2142	160533
1897	144408
1555	146659
1584	158748
547	165704
1770	166960
1652	175930
1507	148993
1447	165837
766	169255
828	150649
1671	162890
2369	158879
955	154158
1294	152504
2003	152228
1623	162108
2187	146757
1281	143676
796	164539
745	178424
1292	156986
2578	151286
1179	169565
1128	154325
1230	144240
1269	164138
1730	158148
1196	157982
1355	167772
1267	142709
634	151849
22496	159452
2145	155005
1039	160905
5231	146909
1072	145673
1133	162872
1238	151820
1786	150737
1878	153346
912	166193
1221	150072
1911	162973
1903	172781
1899	160184
898	173257
1392	160232
1738	157938
1238	146397
1422	149428
1722	159051
1282	167464
747	143017
1533	156277
2617	160220
1342	164108
2515	172225
872	156098
827	148468
1133	158909
1321	176488
1746	145105
1313	166344
650	146786
1303	148740
824	160533
1551	157118
3298	155536
2020	153488
1588	157620
1156	147545
962	172340
3644	160052
1159	172392
1878	157033
1578	153519
790	161273
937	149494
1382	152881
1528	150316
3042	151469
1311	152460
658	159524
1363	143997
1695	156640
1216	163230
5526	167346
1929	152900
1395	150148
1614	165405
1123	146308
1174	155000
994	144884
2195	162381
2232	153641
1138	162938
1691	157286
2121	154845
2337	162586
1037	156552
1169	148050
1398	155028
1483	160904
1093	165383
1682	166697
1054	142733
855	159885
2309	154780
1647	151764
882	152792
1301	161308
5462	168741
1481	142729
827	155858
850	144048
2556	146428
947	147416
2089	172541
1306	176865
1438	150065
1643	170512
2215	181069
1419	160850
1457	157622
1231	149508
1630	158552
1165	152756
878	149467
5438	146721
1049	156733
1583	148068
1439	176040
718	171977
1539	169826
1290	173920
830	147345
863	153409
4995	159405
1321	162031
902	156448
866	158124
887	169713
3261	157521
1362	161620
2340	174393
1054	160177
3185	159237
2674	154685
571	150844
1117	144735
1219	152878
1518	150525
2970	157431
2366	156506
28489	145787
1541	163572
3336	154617
1186	144184
718	144797
1684	162172
1383	172688
4234	172825
2920	171645
1535	148576
1239	164836
1918	144917
1503	162167
2227	172761
1773	164375
10118	166868
1021	145452
1211	159753
3358	160677
1862	161385
999	168741
1874	163096
1467	163088
1865	168368
2152	163160
1228	162949
1108	164345
1076	151176
2207	149492
1295	172620
1696	145717
826	161392
725	143397
2747	155856
1283	166965
1194	157949
615	154681
975	168260
2006	169144
17186	150468
2707	178525
1261	154240
1198	155856
1815	149002
1107	158974
1027	158092
1326	166057
966	145720
4296	159928
1163	159070
2350	169948
1136	150016
3021	157645
931	157802
1402	171339
2537	154685
1299	148536
1579	164829
2079	157823
1454	158792
1347	145124
1152	154698
928	165984
1981	145260
6396	168797
1148	166405
1735	158415
1014	174173
1184	159585
1282	145264
1319	153549
1423	150181
1818	153104
1095	145148
843	168225
1811	148320
1275	154605
3115	170976
7708	166563
1906	153013
1251	178481
1643	162157
1551	156473
4311	167476
1780	175268
2479	158212
1700	144273
935	146197
850	147188
754	154741
2974	149297
1226	155255
1618	156748
1339	163772
1871	172360
2143	161017
1277	143761
1524	163209
1274	145637
1392	176342
1975	162457
1238	167149
1694	157773
1556	164335
1927	159985
955	154588
2497	166621
2412	156564
950	169045
1989	158112
2409	159572
1568	162884
1101	166885
1024	158137
1243	162681
1560	178193
1575	165424
1611	160223
1975	160604
1097	155579
984	172016
2051	152297
1660	163310
1643	155817
1123	148905
705	163627
876	149237
860	155661
1305	172945
4021	153157
1044	161565
942	143165
639	155116
1108	154248
793	143440
1728	176164
1118	160019
1849	165017
3003	163328
1854	144621
1495	145309
1682	162941
2630	156888
875	144876
1114	153133
2614	166460
873	169162
1047	175493
1551	162023
5521	165677
1401	163504
804	151049
1178	159743
898	157128
1730	149764
1849	148628
1406	151600
1015	154640
1603	166409
3186	165100
1109	166736
1277	157389
757	154081
1064	155704
1301	155697
1005	156731
1843	174993
1902	164473
1236	169493
1491	146676
9432	167560
1835	167305
1273	146637
1264	158924
1365	148241
2452	164060
1259	152553
2474	164728
1822	157744
817	155945
1609	154985
712	156424
2058	157337
1892	148389
2150	158516
1635	170233
1328	151789
2036	156689
1459	150160
1150	163588
928	162072
1601	157168
764	153401
1174	149873
1754	168160
3070	159876
1809	161401
4099	168488
1898	156680
5465	149409
1970	159226
1007	144437
1747	143809
770	148289
1443	155793
1754	168985
1537	163073
1539	167438
1766	154281
1100	162145
913	156477
2360	172212
979	169372
2022	161048
995	165285
1317	160697
1206	143005
2069	170353
1681	161133
837	166937
1713	156949
1083	150244
1603	154359
28564	149200
1331	160197
847	158384
1135	157625
913	164508
1631	144168
1185	149293
1382	167344
1019	160165
1244	163633
2476	173691
2775	159130
1892	144522
1787	153796
938	156518
2435	154068
1705	167028
1475	154070
1441	153217
876	158780
4076	161576
1965	143553
1575	166569
1159	155186
922	149296
2934	168965
662	158789
9931	164813
1138	143040
18758	182487
967	157956
3274	163633
2838	147237
2030	162389
1028	164028
1843	164880
3026	163865
2347	158848
3770	164864
874	174369
1390	181277
978	142712
839	153166
2646	166217
4191	180361
2071	160709
2433	164930
1591	152941
1459	166253
735	156649
2026	168040
1371	148985
1050	150593
1391	167493
1180	156356
1171	161232
1727	156657
1111	159876
2003	159247
1072	147441
2638	167667
2398	160112
1543	151329
1135	154705
1056	148432
1347	157420
1175	154464
1236	156574
2707	144473
918	160241
1471	162816
10093	167338
1220	152340
1699	143814
1965	151557
1110	142821
1057	151256
1665	152401
2901	163080
1121	163468
1785	158481
1565	158997
1690	156212
968	165873
758	164549
1387	142972
1351	162372
811	150833
1300	157189
1026	158024
1090	149514
1049	159593
1930	160419
964	152644
1003	150105
602	147875
1280	166264
1591	150724
1243	152246
1236	165863
1943	158788
1114	152360
1655	163740
2122	164169
783	147017
2421	159924
1439	154821
1746	155340
1486	155729
1767	169976
2346	171216
2705	163244
731	147751
1120	150112
3233	144700
1509	162607
1872	167350
3448	159268
1050	157925
1787	151372
1252	152077
1585	155772
4799	153481
2470	142713
1514	146725
4642	154792
2009	164277
1122	175204
1384	147653
1266	157620
1227	157532
3698	171200
1409	161588
994	143656
763	159308
1303	153794
1083	162733
1012	147996
1083	147490
1110	158173
1058	167051
858	160225
3183	180469
752	156953
1857	168313
1775	160877
991	155420
1122	158340
1390	152286
919	152485
1639	149055
1912	147763
1215	167285
3111	170813
927	164709
1759	165213
1521	150072
2558	143892
1075	152521
1044	161851
1962	156891
805	162318
2450	168705
1462	159136
1090	160024
1883	149888
1282	159329
1427	163008
915	158249
1975	148017
989	144491
2621	149364
1345	171310
1113	161481
1427	150438
812	168025
2677	157844
1003	147841
1866	149616
1267	143293
1270	143857
995	169836
1754	148993
1291	155189
1863	151872
820	148712
1584	152922
1210	168665
1307	149037
868	166760
1060	160497
1434	154228
2433	143149
921	157145
2226	147441
983	157936
1798	162416
1322	147979
1437	174909
1222	154728
2178	170384
728	148894
2474	165417
1602	158457
1010	151162
971	169021
25821	160788
1199	162952
2990	149909
1163	143003
1412	154692
2898	146000
1290	158570
850	164368
1151	155639
2487	174372
1012	145309
3067	148824
983	151356
1404	152092
1133	158894
897	153087
983	143141
1548	161625
2119	159365
854	165464
1833	164999
1278	178833
1737	166784
1064	143757
827	150053
1203	154781
1650	163157
2673	156613
4022	154097
1850	169501
887	167552
1842	167061
1956	149336
3737	165181
841	151325
2659	154949
1069	147668
787	160276
1507	150167
1191	152544
1311	149052
1451	164144
1387	147632
1886	162104
1149	164050
1262	165597
1782	174978
3270	171887
2127	164648
1879	148488
1475	160580
1160	160276
1547	145566
1055	157178
6766	144645
1316	152847
2052	149269
1108	171957
1117	165906
2030	154485
1947	153969
1455	142856
6210	167608
958	156768
1484	163413
1647	145936
1790	156853
1350	151444
1319	150013
1990	178405
1047	151957
1790	150508
1819	160337
2579	154260
2582	161649
1258	146863
926	154892
861	160421
1626	171680
1311	146733
1375	150404
2448	169333
2759	151724
2018	146186
1502	143176
2096	171024
1471	151732
1271	173534
1373	147644
1162	165376
1546	147477
1798	153179
1346	161285
1283	164296
719	168733
1018	149132
804	148893
4110	162520
1077	152288
10114	165820
1508	154265
1101	145200
981	146320
2081	159416
1346	151351
1017	149916
641	152780
2802	163541
1380	157013
2129	148066
915	163332
1139	167652
1911	176304
2135	160215
1028	152852
1069	145061
1060	154428
720	145544
2469	162052
1264	145080
1666	143421
1243	151089
1061	183156
2479	158076
2531	167265
2346	151231
1258	143773
2814	165892
1878	157764
1454	166105
1194	155848
1159	162020
2510	152585
842	148061
1448	154744
2613	164769
2807	158724
1180	149278
1414	153772
1775	153357
1532	159961
1905	158277
709	158596
1021	158865
844	151041
1368	163248
1164	165592
896	149500
2243	153783
1731	158765
2658	169750
1575	161409
850	152196
935	143281
1426	166373
1200	155605
3154	161833
1243	152396
1110	154510
1150	160677
1391	148287
647	157216
1671	157097
1043	155801
1466	154849
2322	166272
1600	162745
2891	149693
1467	145077
946	167281
810	142953
1446	156533
1026	159136
1843	166184
951	154597
1167	156160
1703	169061
1548	157105
1351	160990
1552	167568
2227	166301
1213	153365
1612	151712
1165	158777
1095	156724
2435	164322
1338	158335
1356	153498
1189	145412
1340	160876
4486	170344
1263	146731
743	143521
996	152034
1429	161192
4003	159791
2785	164344
2171	161625
2329	162462
1550	160520
1020	149232
1090	158221
1349	159832
3459	166205
1238	167722
1181	145539
4321	155261
682	151220
623	143523
971	156117
2500	163429
1082	162073
1930	164417
1266	151201
915	143332
1228	152612
1801	160353
1328	161907
1096	154812
1589	159344
781	160058
1788	163533
2270	169405
2359	154068
1320	164376
775	166794
1395	152504
1625	183065
1762	163529
1207	152448
821	150228
1479	170877
1163	169108
2763	171240
1190	171190
1687	174444
1414	162430
1451	150772
6723	156000
1486	144405
1374	168343
2729	162744
1124	156204
908	161720
1402	146749
1237	145361
1112	168614
1976	154061
2111	173543
802	177813
1035	167415
1706	157021
43114	146701
1110	163393
1258	157853
2083	161724
4812	159683
1410	144428
1282	155196
1210	152764
1882	166327
6839	166569
3562	170797
1751	166792
1630	168090
1227	142844
1071	154449
3279	167156
1285	151888
826	153716
856	167389
2456	158244
905	165343
2066	162628
826	143929
2958	159541
1202	148928
519	163157
1750	158402
959	151792
1498	150561
1090	162345
3391	165952
5740	167887
1418	164401
1372	155957
1558	160500
1858	149608
1826	151434
2885	156224
1698	157832
2071	143932
1973	160925
1005	161296
908	168407
764	152182
1997	161973
1695	160895
1810	145931
11291	167985
968	161608
1198	170548
908	143947
3090	163637
1070	172555
1088	151004
662	158073
1503	153631
881	165356
832	158516
985	166900
1655	144739
1978	154020
1638	143897
1182	155241
1914	148340
4848	171485
1506	146345
1540	151704
1330	152176
2269	167485
2402	151227
815	142737
5027	172013
1141	164765
1074	156235
1363	157756
1361	150217
1051	165277
967	167272
1709	148509
1319	154237
1131	169237
1202	158152
1570	163521
3659	159980
1230	154213
1938	160968
1715	153440
934	145756
1027	146377
1560	149352
1271	154302
2402	144585
1696	174273
2447	160231
1074	158369
1341	148838
7027	173273
1697	162336
1094	152805
1586	161753
955	155673
1819	157305
1871	156748
1091	147914
2191	149991
1863	150425
1818	159088
1504	149556
1247	166655
1123	161057
1923	157584
1780	158857
2493	163532
2995	148440
1582	167461
1242	155572
2420	154593
1506	159586
1278	144468
1374	146675
798	163569
821	143657
1247	145484
873	158989
759	162409
1806	153825
1612	168002
1379	164308
1440	158940
1363	172140
1204	169431
1380	159219
1114	167572
877	170563
870	166368
1018	168764
1136	144749
1147	160295
1375	152520
1239	169033
1050	147497
1779	154518
1607	154616
1439	165288
1086	150373
1959	166729
1762	165401
1321	164949
2328	161945
1179	147813
747	171252
1448	163009
989	162157
4576	160768
1406	153333
1349	143645
981	157588
789	151781
1379	150292
2198	162668
1474	153840
1190	158857
700	173909
1508	161372
1411	165249
1282	149328
3587	164521
5877	154780
3415	147631
1154	165186
1973	161212
1517	145462
1783	154169
1363	154485
1332	157756
1224	159006
1105	147801
627	156473
1215	143985
1034	143616
1707	160257
1307	150981
1390	152364
1119	153385
897	162753
1202	154917
2191	161640
1067	169117
914	145380
917	171705
977	163813
1059	148047
1286	160768
1169	162375
1966	169553
914	161420
1003	150022
2811	153612
2446	165985
2361	146860
1081	157829
1950	161752
3729	172031
1542	151873
1719	151738
1482	163092
1437	162761
1128	167116
1400	173078
9561	162391
1578	170302
1326	180552
1043	155116
1921	164871
1995	146460
1588	163430
981	147820
1454	166524
1365	181372
1715	158496
1058	155429
1719	160437
6260	148588
2100	150878
2580	160815
950	144439
7189	146254
1152	148368
2499	163396
1326	156044
894	156412
1695	152376
991	149804
1041	147832
1622	158244
1971	161777
1639	166950
1427	156289
2127	177821
1024	147001
1859	156746
1211	167021
1184	163018
1072	162575
1619	167152
862	162464
1781	170409
1262	161561
1143	168129
9370	169072
1207	156359
949	165289
1947	156965
3285	165769
2898	175902
1164	152265
667	164852
1871	157349
716	154273
1299	157628
2156	168016
1571	165884
1826	159797
1040	151628
1187	148903
1519	157272
5129	172429
1144	150433
3156	148278
932	174113
1035	169068
1309	150707
931	144473
1654	159213
1642	148060
933	150728
1938	169856
876	158000
1687	152712
1248	153904
3814	162533
2654	179759
1199	145360
1439	172813
1780	166621
3351	152228
813	155201
1508	158814
5143	172541
1222	161101
4147	155156
3114	163097
1538	170304
2066	154546
1122	165480
1438	155748
2393	162729
689	158696
2339	150352
992	157203
1115	168616
2484	154915
2848	161685
1329	147194
1054	166749
1478	166505
1328	160325
2132	171632
1675	160496
2266	163132
2563	152684
1351	165857
1329	149973
2340	156672
1289	143029
1197	161868
694	145960
2094	159089
2027	158872
1408	159545
992	171548
885	143657
1042	166013
1442	164644
2733	170433
1452	143037
1536	152248
1723	157565
1054	169120
1291	152391
53638	157201
3635	163665
1366	167952
976	145979
1216	157897
1549	167824
1008	167064
1362	161365
1436	154933
1096	152252
4250	162248
1864	162336
1516	159765
1042	157241
2098	164497
1562	173066
3983	157373
1496	165161
1071	149099
1537	173163
1787	160484
2266	178932
2900	143628
1911	154632
1136	152936
1599	144036
1131	159652
1693	147404
1994	161577
5842	144737
1057	165236
7710	164597
2429	143797
1359	161141
1444	166332
3834	172712
1573	152660
1682	151408
1414	160373
2343	160620
810	159368
763	158011
1423	162429
1326	165636
4779	162209
1302	161353
2318	149981
2303	176533
1212	152168
1006	164980
762	145326
1144	148996
1319	153757
1338	160512
1886	151513
1546	162164
2127	168805
918	158769
1869	164597
1737	153044
1267	151701
1415	144249
1630	156009
978	145613
1553	170729
1252	151861
1307	145788
798	155072
906	160790
1513	144118
1452	143209
1267	167337
1579	166165
3315	143293
1729	168120
971	158078
970	148145
2479	146285
590	167668
830	155554
627	146396
1994	163017
1182	156167
972	157989
1002	142800
3162	150076
1710	155400
1399	146652
1347	159385
15755	164657
1372	152997
1081	151745
1962	152704
2018	162109
1597	157308
8672	152968
1410	145272
1051	165138
1810	167904
2053	173601
1119	169188
994	149429
2814	176726
1183	168533
1238	165480
3264	167249
1443	158896
2777	167761
1431	159358
1486	158035
1683	147592
1567	158837
2719	149565
1175	167492
2061	157084
1710	164001
1179	155261
1541	144708
2322	166647
775	162816
23078	150832
846	145985
1151	148736
919	161939
1562	148366
2010	154140
1739	168228
1539	156359
851	146871
1674	156397
1835	153067
947	144541
1419	142797
1669	171057
1590	150996
1425	155305
699	154237
1558	167022
1311	159400
1687	162728
1358	156389
2444	159933
1146	160168
2151	162573
3267	164800
1382	162663
1578	168929
1274	169840
2059	152457
841	163673
1913	153364
1099	145294
2035	161561
1094	160007
4414	166789
1011	142777
2927	166397
1367	169445
927	150501
1001	165633
466	157729
831	167660
2658	155068
1900	171116
4744	168411
2352	153076
1402	161284
1139	146416
725	157560
1559	164118
1003	155171
1251	171544
2035	160320
2522	166165
1701	156729
2753	159720
532	154888
1790	167880
1006	149908
1444	166449
819	147424
1254	170664
1336	172556
1516	151368
3328	173293
950	163488
614	143136
2457	159104
1237	163033
1790	160040
2478	175889
1185	170965
2935	148776
7503	158776
1732	145152
6655	159928
1689	144180
1895	159537
1661	164936
1442	171348
1821	170209
1139	145796
838	161065
2865	162965
1299	164068
4370	143358
1310	144309
1049	158429
1562	182025
1475	151380
1528	152729
2679	155917
1429	162644
1074	149528
1942	166516
5337	165828
1943	159085
1285	154292
2022	146290
5017	158316
1821	161016
1099	149852
942	160421
1040	163201
1574	166167
2570	155067
986	163296
2266	158033
1765	149501
1066	150056
1384	147536
2623	160365
898	159993
1403	158960
1218	160005
1107	152048
1771	178779
2111	165116
1458	155651
1510	170596
1050	151773
1191	150990
2591	163885
3286	167320
1099	145697
1634	163509
1466	147615
1557	165901
934	146628
1479	154308
4086	165488
1240	156816
1184	161956
1151	167865
1163	171477
1671	163980
923	155664
1113	159016
1936	151492
1169	164917
1181	158929
1186	162965
1376	159925
2191	161881
2441	165573
1167	147112
1457	146908
992	160300
642	153421
2739	172773
1093	152312
2051	153540
2163	154236
1854	152969
1126	172656
1258	162041
1811	150126
1432	152797
1453	149361
1246	159125
1594	164171
7016	159945
1692	158591
1151	150592
1146	158043
1483	160629
1144	157483
1630	162368
