# Supplementary material for: ATR inhibition augments the efficacy of lurbinectedin in small‐cell lung cancer
Source: EMBO Mol Med. 2023 Jul 25;15(8):e17313. doi: 10.15252/emmm.202217313 (PMC10405061; doi:10.15252/emmm.202217313)
Supplement: Supplementary file 9 — Source Data for Figure 2 [file EMMM-15-e17313-s002.zip › Figure 2/A/Flow_files_for_quantification/export_Samples_Conb_1_Watson-PI-H-S.csv]

FITC-H	PI-H
4925	130145
1940	108704
1352	129004
802	108005
2104	136908
1246	136553
1556	130821
870	107848
1326	133016
1831	137960
1110	112185
618	112909
1541	139592
1097	124821
1434	119249
1703	139696
1318	108692
773	109313
1075	138417
1157	131114
1584	123457
1310	105493
2185	122549
1704	121833
1428	124916
2914	117633
1552	130137
1081	106136
1826	116113
1306	141489
804	111508
676	139307
1108	141718
1350	134492
1477	117636
1296	142697
982	110868
1476	136540
655	126335
633	108072
1499	125289
742	107255
1068	142670
750	116326
1496	124200
4524	131440
2135	127883
2010	124833
1695	122708
1087	136123
1058	117280
932	111568
1209	113818
1454	118497
1029	139825
4058	137797
823	106220
1540	118856
777	134874
2086	125443
1234	117598
955	117050
1809	133525
858	105557
1405	113000
1055	137666
932	110412
1187	117173
986	113384
1127	127649
1117	108273
786	118649
1209	114101
1702	122404
742	135853
680	113092
2084	121932
1593	136655
991	124153
819	117955
1227	139097
993	118200
850	134032
839	133840
2003	111553
1194	140233
2698	119428
1193	140076
864	135320
1267	107545
1194	106275
4224	106817
1470	131360
1368	107600
1586	126888
1175	128708
730	107928
1424	129841
796	113569
983	113653
2260	133140
4366	127348
1014	128316
3190	119067
3655	111805
1077	137908
1594	134856
1831	121380
1820	136304
822	119463
2090	110657
2355	112921
1282	113326
1510	124185
1093	131520
2775	110577
1182	118085
1341	122952
1715	109022
1246	136332
1104	119413
889	115628
738	121573
1118	117305
12177	115101
872	136316
1065	114756
586	110768
8277	135409
1187	104588
979	126748
1887	117739
1892	115357
722	125132
565	141290
686	113361
1696	113908
868	112213
1371	105413
835	117092
1460	137789
1274	130806
1715	140124
1821	128485
1269	140877
1964	110967
670	109445
3643	129392
1534	109804
835	123424
662	117908
970	116664
1114	108456
1299	132795
1108	111035
1142	136633
1534	131900
2562	123621
927	123749
635	115224
1438	136150
954	129712
796	119257
1063	129948
2084	115844
1650	133422
1698	113184
1426	123581
8231	138052
1199	114597
20992	131696
1826	122205
1054	107298
1054	106520
1338	129477
1734	122321
1075	123165
1111	129449
3850	105061
1083	129592
1032	128301
1121	129445
1871	130265
1703	126328
1402	116652
1097	141911
1297	114252
2835	130676
1086	133346
2165	136144
1388	107630
1203	110553
628	132244
751	105568
1479	107665
1308	141007
1572	118412
1723	112889
1559	132953
666	108220
1553	114760
1755	109233
756	133245
1127	113420
1755	135721
1275	130452
1144	138392
567	105893
1339	125017
1055	121336
609	138305
1939	136497
1069	136876
1303	111812
928	130737
912	118696
1085	132605
1559	124357
892	106424
1667	128153
1300	126137
1309	135708
759	130212
667	112704
843	127105
1231	140501
839	141517
918	113131
1758	131212
1753	141497
824	121802
1259	109849
1619	112728
1037	115286
1666	139221
1402	121164
1402	114166
542	129777
2346	139677
828	129328
1368	120093
1509	113188
1359	120456
1410	127477
1539	125421
1020	115696
842	121317
1384	119252
978	104932
1223	118249
2014	136864
767	104851
1114	137022
2311	128872
1390	110064
1176	110065
1170	133896
1644	115416
1017	135172
1173	140204
1387	111062
1245	141295
1174	105128
952	106953
1155	121583
854	138212
2152	132096
941	124880
1021	107536
1015	108773
1258	105728
1364	118310
1181	140629
1188	140364
785	126436
1036	105788
1321	112305
878	106036
909	108804
2130	124385
1849	120344
794	107544
850	124936
822	126269
1259	104385
1884	112765
1377	108729
1350	125153
1855	126889
1165	110076
790	123280
1281	129096
830	119209
1120	113445
1488	115362
801	108836
1321	116179
940	117725
1268	127297
2230	119014
951	136663
1032	104909
826	135277
1439	125456
1055	112668
974	136220
1191	116331
2003	135949
1700	127216
1855	125411
1270	137057
911	115729
870	110588
802	127308
6400	116445
847	109736
4498	108181
2046	116112
695	116748
882	109873
2388	120295
1180	104386
1200	105796
1027	141097
1038	136997
1060	108463
903	114081
1384	117944
787	105560
2677	106008
1514	120769
1720	104897
822	126572
1139	121988
1329	124617
1118	132148
918	126460
1254	107388
1033	142401
1059	138673
886	126772
2242	134221
1148	116214
829	125156
909	139125
855	108357
1067	116456
1170	123940
1004	111549
949	113597
1022	106705
893	136374
961	109885
895	110188
1255	120596
1582	105369
1139	131368
1234	106829
1439	132021
639	122573
869	114617
1591	114072
666	116397
1196	139496
2778	136085
566	107763
1294	124537
1186	118781
3449	125926
2063	127529
822	128120
1166	131513
2211	141503
1351	128913
902	111536
1199	142473
1315	118844
1044	118349
1324	128869
2132	135940
728	110905
739	125277
90442	139353
1434	139877
1323	120151
957	105273
1282	127000
1595	131864
810	109731
1126	132387
2391	133127
1057	119104
843	108276
902	110096
1078	106637
3014	138221
2252	139513
838	114132
892	120495
1347	136072
875	126113
979	120331
2284	109317
1311	130769
977	125369
1293	108085
787	132100
590	133125
819	122866
1239	123151
1700	136068
1068	124004
686	141692
2358	121638
1481	127064
1903	120317
827	142192
1182	135865
1168	141895
1486	125784
847	132823
882	132493
1101	111052
907	117840
875	137824
886	137065
1182	120777
1242	128536
491	119885
680	108341
1258	138881
1317	109941
824	142477
1235	128909
1131	109033
2272	136796
1879	108504
818	141749
2132	112226
770	106141
2420	141184
2507	126589
1315	140903
1711	136613
1222	109129
796	115835
1571	105356
2974	128177
703	121568
1701	107080
1225	114780
1396	139469
1668	126492
726	128505
2794	112697
1268	127816
1700	112308
1629	136753
1115	117454
953	120100
840	106289
1375	112800
611	115060
801	115417
1481	130561
1986	124185
1326	139952
1361	133065
1173	110045
1175	110388
2114	135560
1303	113104
609	106160
1405	129373
846	116109
1561	120560
1577	109425
1069	123006
1482	108816
1251	129329
1453	114644
1339	114417
1670	119593
950	140673
976	108476
986	109125
1239	121404
787	129648
1306	115102
1107	114124
1237	131637
1083	114869
1026	121949
1312	132990
1501	132044
1597	135208
1060	109592
1501	126092
1250	139566
989	128136
1049	109056
819	109260
1276	112856
1640	128535
1309	136600
1103	107331
2103	118081
1890	108493
1317	109883
441	116164
1274	106948
2021	128322
1030	111257
993	135073
651	129972
1492	106549
679	104508
2887	142448
663	108552
893	106433
452	133969
938	115242
782	114157
1566	119245
1158	104861
1259	141585
1623	133349
1270	140228
993	107689
1400	133272
2354	113849
4354	119681
1926	127332
686	117349
1812	108004
1326	133684
1560	142412
1148	127441
1059	109304
1131	104728
1564	125387
1665	126960
913	137428
834	132245
1190	142441
1707	107499
2005	113532
18395	139997
986	121932
1358	106292
1236	120904
980	135699
722	122221
1018	105540
1426	131845
1238	131809
4186	130645
884	140697
979	141245
1291	142064
2615	118779
701	107713
2262	123121
2135	118825
982	119904
1519	134256
1002	108060
1095	108698
786	104871
1158	132917
1741	124025
971	106684
1946	111716
1086	108718
946	120072
2520	131685
1191	120789
871	106089
2548	128760
1103	130437
780	115758
938	105658
788	106284
818	125921
995	110817
534	135831
620	114844
895	106429
1233	110824
1437	140989
1026	118737
1200	114240
1143	141052
804	110033
1078	134588
1125	128964
806	118033
586	106597
919	121324
1837	113836
1083	127400
1058	110424
860	125674
868	104577
1436	120388
1736	141202
1463	128018
1045	142411
682	110976
1946	108400
791	122336
1042	106164
1418	128596
1721	113140
964	110200
1674	135668
1262	111805
1614	137389
952	121113
2338	110355
748	104413
2763	112812
617	115401
912	128049
1323	120673
2039	117493
1095	108412
1178	106560
828	104733
1250	130874
782	104653
839	133685
742	105740
1316	126884
619	114085
670	106471
1118	119719
3030	117525
1131	104816
1145	135848
1436	131748
2798	118726
1548	131001
1431	106149
1294	138877
790	119689
1606	123046
5334	111781
1558	112521
1641	116877
810	135053
665	104993
1302	107029
1574	115716
789	119337
699	110185
9403	117056
825	113404
1188	131145
1413	108833
874	109624
2468	140305
491	126869
1859	117439
1230	125851
582	113608
1259	140189
770	107949
798	107856
1177	120781
776	105149
1175	121393
1040	125193
1057	135452
1141	124088
948	105085
1372	109317
1349	110386
1378	114026
1216	127764
832	111439
1314	122952
938	139968
1242	139784
684	127596
1424	128376
2024	115785
722	142193
1572	113932
1110	116169
1777	132899
1145	114473
727	128272
818	140593
671	117524
1379	110872
1734	139381
860	124761
2024	123377
2122	123504
1567	133716
1526	128173
1444	134614
1342	127067
7457	112611
1015	110868
787	109864
1076	106384
1087	107201
12052	106921
711	121421
1200	135280
879	130889
904	131709
742	129136
891	125117
547	114993
2620	142249
1563	119141
1059	107688
956	127380
986	129997
1100	139290
966	128920
1662	115632
1582	127536
4369	139420
1927	130321
1393	124820
1650	124660
1058	121461
805	137298
1731	113140
1476	107928
1133	104592
774	105996
1206	106213
1348	140189
1341	131264
2478	120919
1170	114817
1262	118260
2223	123940
936	107544
2204	119324
1258	105017
1836	141492
1894	108213
1692	115637
1494	125605
697	106617
758	117444
893	142524
903	108956
859	107944
7931	108018
895	113540
1696	123380
2607	104379
825	113217
1727	141260
1486	136081
1131	118639
848	105549
711	107260
1810	125876
18373	121905
1010	135525
1713	139516
1041	114468
611	117612
758	132925
1406	126940
946	138521
1197	127504
1309	126880
1610	137507
697	121099
796	141879
1063	136434
888	118472
842	124200
1061	113468
730	108037
1294	106565
864	137355
1111	111644
1620	140192
1196	112287
912	127833
1285	108725
1386	139801
825	113513
872	123407
860	130852
638	105885
651	123129
1278	112756
965	108180
623	113165
1850	123248
2039	140669
1358	111388
827	112712
1758	111949
783	109428
498	118451
955	108536
1526	113825
1542	106914
787	136341
1506	136640
1317	128864
1035	114737
2413	132806
3391	109815
1156	126763
1212	137849
1474	128557
963	129888
684	115336
840	111321
954	124101
860	117937
926	137912
885	108429
746	117372
767	125728
1407	107897
748	120465
1182	120976
1303	119768
1058	127305
20685	106719
2068	136653
930	128639
637	105693
925	104808
1545	107210
1073	109784
482	115992
1331	131857
667	105619
1708	105765
807	122557
839	120696
2608	105260
939	142339
576	117157
1194	119633
948	112729
1386	104472
994	138851
2834	106825
783	121996
782	108628
644	116400
1491	136337
1181	107609
1593	142441
1055	134921
1103	127420
1070	105936
1228	121544
1431	139043
1115	107183
611	105452
2506	133933
1436	110313
1062	141811
1117	107304
9212	124681
1688	113644
1138	112767
2326	118537
2521	108056
576	124220
2159	111204
819	134205
1534	110272
1561	133881
886	117205
763	107516
1325	123688
708	115157
1089	113388
1258	141577
1581	126558
924	131042
922	132083
1494	131508
1075	104640
1993	112548
1432	111132
1091	107429
1299	113697
2129	127188
1719	121665
733	106495
1074	121139
1064	120888
759	105804
1813	137500
1033	113165
1493	110231
1182	141543
1082	109448
1265	108456
1623	140725
1264	106565
887	125949
1159	124597
1281	121480
1430	112068
1264	123420
1085	119742
1170	112153
658	113376
1010	108749
1399	114215
1643	121433
903	127956
2350	136230
2290	126300
1709	108740
1105	133661
692	104988
1147	117219
1075	122128
604	115480
819	108044
1097	108128
788	111572
1566	137292
1523	117104
1223	116621
1525	111912
1518	130136
841	113784
1689	109201
683	111153
1172	108616
874	106983
2002	119732
1168	125409
2258	132564
1420	118392
1198	111189
1620	129737
1119	114145
1524	119945
1153	134451
1403	126052
863	124325
848	124777
1466	133749
1217	123826
1042	107073
1430	141990
2540	140528
326	114821
834	141643
1300	139493
1262	142468
1190	129117
839	127044
1063	139613
1710	121661
1771	116233
1198	117909
785	118401
1222	113844
1646	106028
2004	127236
1342	139444
643	108002
707	120487
2234	127896
1327	108909
1459	125682
793	107221
1205	107185
1355	142581
1249	117045
921	116874
1418	129358
1537	140560
879	118032
1237	117417
872	139276
1231	106401
906	141612
1482	117508
1387	121949
1363	138253
709	109665
1243	123957
1519	122032
4569	120364
1386	113789
1947	124668
906	111385
757	119610
1667	126245
1306	140172
3295	140817
731	105445
805	128896
949	122674
1133	106290
994	107619
1522	126611
1107	135522
1723	142464
529	115852
934	124981
1275	106366
776	113158
1438	105445
1175	133295
1050	106848
571	106154
686	132188
774	117580
1005	133191
1486	126068
813	141596
865	130610
1320	112907
1971	121043
691	112936
939	125193
3189	118500
560	135876
766	108463
827	107816
1872	138678
993	104405
1399	108153
1232	141887
1106	135085
1019	133688
839	127342
1285	139745
1290	141092
935	108296
875	131844
1175	121721
1012	108536
926	108017
2149	118413
1106	136953
1774	142353
1407	142306
1034	125276
1330	109997
1750	137512
988	106147
884	127213
1370	138670
1165	115881
989	125760
1358	108624
1640	117432
1499	110724
750	106929
1212	125778
840	134920
1128	115800
715	104852
1504	108332
836	112295
1299	129569
1064	130864
1805	133235
3745	117316
898	140696
1039	114705
911	110572
891	108105
1771	116652
1439	128604
712	114241
1218	135617
1156	108068
2750	133605
1589	134676
955	120145
1736	134825
502	105532
873	108481
695	108076
920	118941
821	107654
1441	121465
1210	128176
1556	117993
721	141139
2786	117652
1489	129194
1411	138144
1172	142065
1428	133872
931	105064
1030	137369
1299	142589
786	123093
1031	131336
980	140312
1235	136048
1352	108604
1591	142184
1583	112480
918	108628
1334	111632
674	115197
1157	130053
991	123936
1516	114645
840	119470
1361	120495
1511	141321
1869	134688
842	104852
2495	134624
922	104753
1425	111868
1382	141236
999	125495
1630	107884
1226	130876
971	127635
1058	123369
1205	116860
2652	130477
1849	130273
864	106179
779	125004
1022	127900
1828	137836
1278	120871
1125	104869
1101	110780
580	109208
2015	129996
952	114789
922	140167
1957	140185
918	106857
534	107881
972	128225
2911	117742
1703	107460
1103	108705
1144	111428
2447	129088
864	129078
2524	140553
1087	115345
952	109692
1504	112405
691	106253
1047	122296
1331	116821
2542	125355
932	106613
647	110584
1198	108796
1376	140854
667	117373
1391	109176
3026	125856
2671	139755
1050	128373
1675	110077
603	104897
2034	109788
2183	131308
1843	142057
821	134589
7615	114744
1805	126141
1205	105436
1368	138768
3387	122553
1303	121743
1381	126076
1171	108114
1378	127896
866	115254
1062	106612
1115	125008
1227	114194
1256	142644
2066	121889
899	108387
658	107025
1825	127373
768	107805
3126	123672
2703	114262
1257	113904
1446	106465
1359	110539
788	136762
1050	125909
1165	107048
895	123408
542	105648
1745	129849
818	118748
979	117165
674	106108
865	140617
1312	119588
1238	139916
886	113316
1491	130872
1555	128888
1086	108525
829	108069
2335	130882
971	118048
920	111528
786	124880
2318	140380
1298	121285
1996	119997
1247	108389
733	105909
2737	136321
1309	120732
1627	129032
753	105056
902	106044
954	112672
1825	139217
926	110852
674	120993
1404	119160
1214	107399
1764	141945
1946	130413
1664	111786
823	133121
3310	113524
619	105888
1407	110325
1297	138472
704	118765
862	112785
755	135652
798	113240
1234	114372
1152	135038
1127	104633
2526	120730
2903	140625
1466	142173
1226	118524
1610	123030
1276	127016
1551	107161
1202	118913
1019	107326
1242	117311
1752	128284
2426	134033
830	135859
1626	130309
892	112593
685	128797
1239	114672
1819	130460
808	123141
1129	111092
1779	139492
1481	126149
1809	140204
1569	140240
695	109994
1299	123624
1738	105536
928	131480
1514	141568
955	129197
3778	117561
989	127519
1528	104592
1566	120725
1027	113075
1207	141296
1219	123249
1422	136815
633	134610
701	113548
656	108721
805	134670
1597	130439
1050	134258
1472	124508
819	106602
759	135820
843	112008
2051	111392
952	124333
1047	107258
899	111333
1188	115089
539	106544
893	107048
1049	106989
1246	107164
2155	115125
870	120641
1468	131448
872	136077
1748	130512
1008	141669
914	108750
1703	132465
794	126460
1628	109312
2151	109696
1218	122180
1985	114998
956	139697
1317	141053
1126	122986
1257	124196
1583	110976
1360	134425
2910	128231
1642	104725
826	109881
978	108917
979	107116
1838	139760
755	123233
1859	127725
679	132455
1150	125534
884	126921
1674	130393
993	107291
1190	137789
1883	115468
1410	121145
1248	116442
1439	121504
878	133309
1190	117733
1100	113605
1432	135585
859	139928
749	113229
1690	116168
1079	120460
1906	128592
1138	136624
851	130176
1500	128661
926	139413
1435	141144
1600	117920
948	125360
749	125644
1452	115668
467	113149
777	124505
1307	120418
1886	125385
1040	137440
920	129480
599	131016
798	113220
997	111667
1056	127516
3382	139664
579	108973
1483	142341
1019	105357
1296	111900
817	127213
649	104933
1044	137539
1085	135000
810	129589
871	115988
830	115544
1174	138928
790	123680
1156	108993
1234	118493
943	108353
1463	132098
800	141809
981	121405
916	109712
1140	113337
638	116805
1575	120969
1329	106130
975	118973
648	115977
761	105620
943	132333
1190	118455
1132	120077
1048	129441
1828	125790
1423	123121
838	138341
1311	112112
2073	109481
1402	122745
1383	117077
1524	121620
1045	124589
1176	112714
1110	133220
682	138600
1109	113676
1191	125260
1120	122789
1014	141623
1035	124969
854	127297
987	105809
1025	117233
2125	139828
1884	130672
1395	140064
874	109641
1308	130944
1329	134549
796	120920
1655	127777
934	107513
839	122599
1031	134600
1017	129253
1558	114185
587	104441
874	104804
1055	108729
1259	139752
1087	109520
614	104609
1299	138741
908	135768
1444	121597
1509	112515
1282	142135
974	131811
887	107025
1122	125197
6971	107645
818	114109
534	104829
961	126108
2354	126460
920	120820
1266	137700
1202	110361
910	119069
1507	135740
18859	140916
1055	135265
1560	114277
1447	116197
4366	137544
1307	135833
1182	125345
925	129208
873	128985
1191	131281
1167	132460
815	107144
1029	118517
735	108840
1595	137969
2193	121384
8818	122361
2182	116916
935	133655
674	121072
901	116053
751	107703
638	131289
1424	106040
1195	136257
1273	114736
811	131344
982	110868
1635	126000
842	125013
1218	128252
948	127816
1758	123449
865	107352
2010	122432
1082	113644
755	106508
875	110497
2306	136780
1425	142084
446	127537
2815	118507
601	109294
722	136837
979	105069
1603	105388
2707	123197
819	114949
788	128912
1176	132791
658	121882
1207	116488
850	137289
1848	139666
1452	121216
689	116645
1110	115393
913	113908
791	104373
1772	132525
994	120953
2685	131052
1600	121201
2543	140552
1005	107261
903	128077
858	105019
1197	121100
721	104681
894	128356
2142	118580
1508	123757
1424	107448
578	105769
1443	110169
787	108946
1191	108756
1785	109928
8270	136597
1386	123472
979	107896
1522	138565
1823	114790
858	104757
645	106785
1024	107414
983	107237
972	134825
2488	117136
1094	119937
1505	132333
945	105429
876	108569
992	110789
1131	110032
1310	111817
863	138660
1119	114360
1363	126581
1735	136904
1315	104469
759	138810
1130	118604
1819	115581
993	112847
1172	114726
1359	110585
10772	120700
1009	104870
742	109713
1590	109652
1446	131073
1322	104648
858	105728
1273	112696
854	137776
922	109636
1588	139988
1267	135094
1619	140744
899	112832
1235	106202
1853	141981
1878	139979
983	111285
909	109758
1329	140797
1262	119413
1779	118992
894	116137
1137	113453
1782	128369
663	142518
992	126897
1043	106401
501	132501
1049	134068
1706	131920
2175	126964
1673	142513
1563	108079
1399	128948
1107	137964
1039	129068
3795	108685
1211	138168
818	142076
1078	141560
873	125480
1035	133798
854	106409
1403	109599
900	106293
1242	131577
1907	107621
964	134572
657	115557
2148	136409
1407	137473
1238	105933
911	137057
1591	112687
1437	120888
608	123712
1634	139609
1100	105228
1987	139812
3286	122620
1043	141489
1708	118256
907	135571
811	118734
729	110036
686	107141
1203	109974
636	106781
3476	123548
1371	120062
974	112556
1111	104384
1715	126066
598	104766
662	114540
1075	142672
654	141221
1143	121101
711	135646
863	104861
1313	120704
1233	115160
1259	106432
1844	106257
1249	127616
1678	125193
676	133212
1972	105272
760	117935
1314	111357
1511	132740
1137	131427
1593	127407
1757	123748
1834	115713
1539	136546
1841	134541
884	139915
1170	139941
1414	122338
1278	114995
1539	131477
1072	129597
1017	137880
1506	135408
1215	109633
1375	127784
2115	135709
1044	135393
756	136752
1500	138099
1415	134260
1593	132495
1499	130122
1280	105268
1172	141049
863	132729
1222	133608
1375	123499
818	142187
1235	111054
646	107056
1046	139424
754	118441
1479	135752
742	111917
1154	129013
1407	127929
1679	136579
1784	124137
963	127743
1898	116356
1452	128009
2101	125521
1466	115997
1578	130028
615	122077
918	104894
1464	113777
911	107872
1193	116259
1414	136944
1655	108753
787	118150
2890	117441
