# Supplementary material for: ATR inhibition augments the efficacy of lurbinectedin in small‐cell lung cancer
Source: EMBO Mol Med. 2023 Jul 25;15(8):e17313. doi: 10.15252/emmm.202217313 (PMC10405061; doi:10.15252/emmm.202217313)
Supplement: Supplementary file 9 — Source Data for Figure 2 [file EMMM-15-e17313-s002.zip › Figure 2/A/Flow_files_for_quantification/export_Samples_Conb_2_Watson-PI-H-G1.csv]

FITC-H	PI-H
871	92987
1050	101405
489	95885
397	85075
1183	97577
526	89418
668	95713
907	102597
480	97212
934	93709
1085	90970
918	97861
674	96604
746	90854
547	90935
563	92284
692	94528
799	87489
638	83297
588	93296
915	104220
1234	95737
1044	98052
727	99229
698	90116
292	94897
678	94385
926	96624
918	95101
555	96113
540	81525
687	86481
772	88496
464	92700
710	94680
763	94209
506	95720
560	95657
962	95539
663	88201
678	86253
604	96640
612	91717
927	89856
658	85862
397	93340
459	86745
696	96656
575	93394
743	94636
450	95556
541	95477
494	87505
699	97609
603	89025
1630	89327
1236	99500
505	92100
1138	102393
703	91261
767	103841
823	93933
614	93757
1468	96469
555	90456
992	100042
415	92984
828	100540
575	90272
675	97052
560	84977
407	84764
534	92735
444	87669
630	88532
553	98865
1023	89420
534	94729
259	96468
646	94388
1247	102959
441	96712
434	95488
550	93756
679	93949
579	93345
503	92327
374	83700
679	96329
722	80201
554	100113
836	100040
652	103974
511	83996
592	104212
407	90709
405	86969
950	98153
755	96329
1035	92808
537	93762
768	96124
563	90633
419	94448
541	104014
731	94712
680	91820
752	96016
366	86761
672	89445
590	98753
913	96749
544	86880
895	98777
614	90465
658	93694
627	90314
643	86176
863	96589
448	89269
802	94724
704	102032
807	80033
1181	96512
894	91908
528	99902
427	89032
692	96770
826	102341
643	96620
442	92692
686	97753
554	90812
953	99789
391	96697
704	98077
367	89792
432	90985
510	81972
478	91801
552	89116
666	97157
567	94857
498	90517
497	90052
974	100945
424	91645
527	85280
656	94516
562	94436
800	90057
908	102912
471	90056
774	95360
711	94049
586	98204
4988	95968
1006	99760
450	96985
389	95533
699	104133
666	99606
638	93184
419	90215
447	97041
2391	98200
515	92476
518	91405
555	92845
496	90553
880	90069
529	88537
490	96609
933	92668
778	101729
622	90352
585	99309
852	98836
513	93340
420	99279
720	103912
419	94876
612	87919
820	99204
454	93756
564	92901
682	101496
674	94624
2118	90540
790	96493
1316	99909
736	97720
1134	100252
979	100265
494	87985
915	94649
444	84111
1182	96541
1191	103944
711	95436
426	93460
859	101073
978	102012
586	90630
1659	97760
585	91420
649	87093
445	90924
1281	96248
663	104261
471	91076
618	102488
629	87685
688	100578
472	94080
498	93754
1087	95804
904	88976
1481	96512
551	92160
682	97034
802	95784
566	94201
632	82729
514	95082
678	93084
738	99208
402	96173
1468	101292
598	90049
450	89605
433	86912
555	87289
676	102684
791	89190
468	98680
756	95800
616	90347
653	89663
566	96815
2370	92163
466	98044
504	91689
545	96960
442	94746
548	87928
473	96373
454	83112
872	95684
640	93013
508	100733
837	90797
588	95428
689	88925
417	96799
1183	99508
479	92716
587	90793
539	97281
646	99070
574	95701
782	96028
727	91489
791	93948
606	86116
751	90454
616	94200
1108	86947
976	99237
1675	91789
368	90781
795	89401
789	98004
451	92897
422	89572
554	91677
459	84549
683	92159
442	97936
733	90007
646	94611
476	99018
651	86460
1179	101388
417	90933
493	96854
465	79985
736	96260
617	96509
558	82097
1573	88721
701	95817
814	95379
1104	98084
487	87977
930	89292
350	85617
698	94775
613	91560
475	83796
586	96148
403	91125
529	87301
388	93856
527	98281
346	88229
690	94916
461	90337
479	93171
742	99048
433	94709
738	92008
1014	95085
2379	88293
450	86884
1177	95301
811	100076
570	91462
662	91149
534	94179
981	99504
1137	101206
502	84825
604	89841
751	99336
577	93657
695	93960
794	87723
436	90516
664	88523
570	90532
811	98341
486	89587
522	87332
735	90808
742	95825
753	92744
546	90340
609	96273
812	97432
631	84981
1017	94637
564	89557
356	95076
678	92404
365	91245
435	94633
506	95064
746	94538
701	95949
659	100075
427	89060
573	96875
519	93585
819	96650
911	93091
695	93886
999	90348
612	93822
627	92345
334	91324
2611	102437
2237	101317
523	91848
815	98188
590	92880
802	97912
763	90889
865	89928
626	89121
756	93541
719	103660
1901	95478
719	88229
499	92408
603	90995
647	94764
762	98752
3578	97385
566	91009
485	82585
584	99423
783	83259
487	88612
6535	89833
596	95437
475	94272
584	99611
5910	94196
481	93669
652	88936
567	94213
942	90379
538	95436
621	86171
413	90185
946	92264
494	91272
679	89300
551	102356
442	82593
370	86071
1117	88497
757	92872
486	84888
526	83780
437	94849
1290	93095
825	94247
807	89649
582	84906
415	82001
522	87061
626	86957
582	89113
605	96453
980	92761
692	93946
487	85801
562	91452
577	94845
430	92537
609	91477
879	94796
714	94764
836	93112
1418	100573
806	92922
463	92539
471	89828
816	92516
694	94937
535	95137
919	96384
606	91841
339	80247
607	99766
600	87332
434	91652
1103	94227
756	100341
481	94222
347	91181
455	86625
302	84824
746	90132
668	85793
418	93167
810	91956
2661	97920
1036	92048
559	100977
1342	98128
524	89415
593	85787
751	91202
604	94110
1094	100641
1454	94096
514	93254
627	95007
533	90608
510	94436
495	89360
631	85309
631	86320
828	95398
853	94515
451	87865
874	93937
546	95985
656	89809
568	97080
629	88460
683	90388
618	87545
643	92551
606	98325
751	91559
788	89032
671	93681
555	87229
435	90990
707	87669
552	90577
518	94796
1007	91859
991	93159
690	103568
508	94717
946	93170
863	99894
1076	94764
334	89604
521	92560
512	91472
593	86328
834	98481
510	95940
1020	93509
872	96152
653	92304
573	90837
454	87915
483	95858
686	91788
630	94100
544	90543
724	90713
487	97877
682	101400
547	93185
531	86025
691	94889
653	91407
468	86925
450	87981
602	95241
654	88557
900	97857
735	86975
483	88128
383	88661
1074	95315
588	91676
6216	88608
831	92487
663	95253
3155	101073
655	98709
379	89217
546	88084
535	88028
826	93893
730	98019
374	92789
564	97525
400	88200
991	91996
644	93282
443	92104
950	93619
1120	98116
735	88380
411	89345
447	94820
621	92725
28815	100996
628	93280
792	91997
628	95009
451	90252
812	90673
751	96742
750	89285
797	96011
538	83189
1012	102498
536	94837
635	92140
386	82031
1587	96589
674	93516
603	97328
682	89984
479	93256
511	93208
542	97689
468	94608
555	89552
543	89290
407	91040
466	94140
783	95172
953	94861
505	94989
454	89256
411	93373
768	102566
420	81053
10098	93213
594	85886
494	103336
671	104233
517	87432
634	92220
779	101325
610	104259
580	89889
402	83477
780	94152
644	89531
547	89535
511	97665
756	91909
890	96140
557	103594
585	85861
578	82057
858	93055
383	87891
450	90637
32998	84224
382	94352
686	89305
275	86982
657	98629
1011	101870
412	89217
554	85812
983	94481
487	98577
755	96868
1226	98329
527	93024
665	91569
707	92100
526	89741
1048	90924
770	96376
502	92968
762	91377
677	99069
1103	97397
693	91281
603	91244
1006	99321
826	88017
1612	101053
543	93241
786	100980
716	92984
515	90473
638	89396
402	90400
647	90277
715	89325
999	92829
654	93116
2515	89198
421	89264
1003	97905
1058	98513
468	87303
483	84896
655	97653
713	95977
1054	84453
648	92211
423	91237
697	91236
2482	82714
735	93096
21347	89486
651	92432
4184	94653
477	97741
444	93140
594	94360
487	85134
632	93741
698	103769
498	91512
507	96131
1023	101300
995	101875
550	102852
786	103592
349	85500
435	82945
619	92009
453	88038
522	89905
502	94884
691	100781
694	93963
443	81849
401	85472
378	92016
507	89416
568	84485
818	88113
709	87172
443	92506
501	91828
5705	87625
435	94136
668	90105
415	94493
559	86325
575	91108
804	88073
510	93365
512	91261
459	84717
313	89480
445	94217
1110	100140
523	89168
609	91256
668	87513
601	92600
927	92873
526	96604
1563	98306
670	91768
864	100229
1195	95303
604	95397
691	93824
523	89765
949	87332
670	91001
1106	92046
440	96821
767	92225
707	88796
786	94205
695	90168
320	90156
526	99273
477	93883
464	87785
959	99521
669	92603
830	96536
455	85035
427	91920
610	89493
397	90697
485	92784
558	87904
582	89720
799	99025
1252	87739
649	86917
1108	88961
624	97435
720	89245
527	92009
465	96117
416	96392
582	97413
790	90869
396	88037
816	95142
829	87320
450	88699
503	98128
529	91276
514	94499
774	98056
440	91161
506	85580
503	87263
585	94445
883	90880
800	96369
579	95001
695	87775
871	87821
758	97105
521	95181
939	96380
595	89047
1428	99488
629	87888
799	91212
428	88564
597	90460
792	94384
435	93921
626	93372
929	91141
1115	94025
1042	100233
773	92126
400	92921
648	96820
478	92524
579	98806
550	92365
517	99056
407	91445
19096	101305
530	94440
867	90172
586	88960
991	96053
520	87713
616	85331
691	88214
517	96454
466	91097
566	84213
829	93040
519	90061
1110	99884
508	96356
558	91484
401	91545
783	102576
492	91788
495	87208
439	89764
707	88736
707	101385
923	98073
415	92096
853	92053
6735	99540
691	98456
603	93801
553	89193
382	90156
1255	81541
476	92796
570	90857
654	102526
764	93020
400	88080
763	95819
1054	95974
712	94261
643	92257
665	87440
822	88217
767	103468
586	90952
597	88452
646	88116
415	90060
615	92692
732	85629
587	91800
645	97460
345	91785
1308	101235
610	85597
574	89020
656	87229
680	83916
12762	89605
398	95288
918	100473
471	85101
550	99176
739	95538
755	87296
564	88560
842	89573
2530	93984
861	99269
575	97672
590	93153
591	86916
758	98785
1121	83692
548	90137
513	95318
692	98385
1150	91568
570	99709
595	87416
559	93367
522	90466
450	94772
546	97280
399	87834
764	102713
395	93687
650	97501
1089	83837
633	96156
434	92461
689	93613
1377	88341
579	88309
570	91077
631	92905
998	87144
417	88204
11344	93644
530	85172
407	92185
756	89208
470	93449
508	90581
423	96304
690	87956
637	90489
535	84856
712	90420
411	91408
945	89398
1615	92849
415	91560
873	97397
900	89436
788	87148
570	83501
531	93076
452	92073
510	85392
583	89866
479	89298
323	82868
382	92128
1638	102461
808	91740
608	92572
438	87761
452	85505
655	98339
814	95341
580	92782
1010	99169
760	98660
681	94889
615	86585
493	93629
567	98080
733	95074
695	93729
821	88568
781	103313
996	102060
605	90336
791	96781
643	90872
986	103964
559	93410
913	89626
333	80951
560	86264
615	87845
535	91181
678	93407
703	96885
4478	97597
534	93100
502	89637
19031	88788
495	91097
471	90949
787	94086
383	92457
502	87245
391	95768
758	92540
665	96916
455	93381
1051	92537
578	95762
382	91508
803	88896
743	96340
385	88682
586	93929
487	87429
998	96351
798	94357
576	91792
492	90116
482	90257
470	88086
900	98957
458	91992
793	88272
559	87008
18963	85712
1146	88681
537	88480
561	92088
701	99708
699	89017
434	84912
607	90990
469	90404
548	93797
557	94556
591	96740
1099	80365
555	84905
797	85124
453	94028
733	102069
1235	89608
624	90806
543	96413
535	102812
524	98800
483	95384
1149	104108
509	90244
851	91530
798	94548
442	92591
624	100312
481	90433
485	92533
903	94781
583	89261
655	85857
571	93080
491	84168
755	94533
612	86452
839	94441
776	97120
621	92447
580	95249
566	94744
708	91465
502	93193
602	89416
787	96640
694	86921
401	88141
931	99701
455	88428
716	86920
441	90932
692	95080
547	89873
452	86905
511	94769
461	93464
686	102360
596	100472
483	89884
2355	94804
712	92023
779	94519
842	92717
645	92800
463	87777
509	91986
856	95237
634	93669
544	93684
797	91248
408	97861
863	86192
383	89902
539	94710
481	88772
608	94561
610	94060
779	97314
683	93525
1196	92829
607	89601
669	94873
689	85860
383	89313
913	88260
570	89668
467	89545
730	88412
850	96233
709	97833
466	97016
624	93621
778	91038
755	99926
591	91328
969	103524
585	89465
526	99028
706	91384
603	93876
685	87840
499	103181
486	90813
694	89725
10129	89142
557	93306
1107	90468
442	91383
387	93573
578	93609
362	84769
635	89396
378	80420
680	92201
814	99564
811	87799
606	98093
665	92368
923	99282
1047	92861
469	93589
920	94552
784	90226
792	89081
475	86012
616	80801
799	84933
4145	93809
617	90812
829	93573
499	92643
840	97112
397	88829
571	92627
1000	95496
578	87528
506	94826
1406	103444
792	91359
670	92190
884	101045
604	94577
414	91213
1142	93348
1075	94928
667	93321
891	87161
1502	83098
421	97806
572	97217
722	88860
717	90959
1387	95673
447	94117
556	102133
603	86792
14770	86580
1061	98144
879	97406
486	90292
993	92705
560	97030
994	101308
583	91836
538	88340
575	93799
551	93601
630	101193
517	89656
759	96245
544	93565
990	97956
1059	89991
879	87878
533	92910
751	88137
764	99683
502	88470
1140	98986
807	95842
592	86318
566	92347
423	82821
654	89124
803	88520
475	92244
555	99457
761	94957
569	84828
808	96981
562	102581
965	103845
747	89808
687	92952
733	99324
1075	91794
478	86544
638	95627
659	93684
558	93697
467	91325
476	92600
825	96725
435	88861
454	93096
890	100764
695	89385
503	87298
623	91353
567	94217
839	88392
570	90188
826	97132
495	87444
687	97529
588	88265
566	95216
516	92245
679	93816
666	99591
727	88672
656	86405
1528	98335
551	91048
601	91964
299	91678
602	97327
1774	93328
434	88489
1216	99257
1066	88753
614	88120
430	92588
426	88134
495	87104
635	94772
1595	103341
490	89300
531	92996
623	85085
1093	94984
615	88232
540	91721
511	92510
1129	99652
586	88068
815	91967
406	87276
1660	91996
1061	96880
542	92406
1262	103479
386	93968
503	84584
892	95956
391	95517
535	84789
634	94101
777	89767
702	88688
555	102549
508	92896
623	94024
386	88001
435	93644
542	94589
568	91329
987	93711
1011	96216
448	88049
662	94765
521	91668
536	90225
732	95740
595	93537
507	93516
628	88133
467	95573
556	93756
369	90102
470	96605
698	93593
560	97297
536	91272
788	99574
608	88813
437	86060
566	92733
639	93688
475	88420
650	92480
530	86873
1258	98352
511	97596
499	99138
3174	91833
509	91541
705	83472
595	92008
772	93177
636	90753
622	91252
491	90753
666	94888
5876	100056
1154	95184
912	98604
762	91344
362	83929
802	82641
5591	91692
758	91304
666	84153
429	93399
811	97305
542	93744
1774	92320
591	87499
454	93768
846	95016
498	89972
470	87689
515	89880
818	90015
531	91540
569	89825
546	89920
875	93855
590	94352
1298	95973
356	95320
606	87874
755	103197
686	94113
653	87217
1938	89440
793	97693
930	93389
710	97187
440	81365
603	92269
494	87658
396	98120
746	98477
640	84913
599	99265
374	91192
471	88561
543	94809
511	89016
688	95429
625	94332
696	90884
531	93419
754	90405
458	85556
699	87765
510	91538
625	90493
564	99002
418	90641
1021	98561
578	93301
718	95297
420	91920
544	91836
878	90556
824	92808
520	89161
876	95528
712	103944
670	98402
608	91417
483	86848
1036	97664
982	95504
857	94616
465	85670
642	89985
688	87240
682	86012
450	99433
1272	98912
622	87661
1284	86973
921	103224
3905	97209
490	95300
407	91852
544	94685
854	89461
597	100549
746	97497
835	97377
429	93620
521	94832
521	91291
867	91873
574	91804
943	98604
559	99426
611	93993
1072	93872
514	96832
445	90445
1121	103472
831	96581
872	87840
666	90098
766	85076
481	87699
531	101891
479	91044
667	95704
614	92525
651	87482
607	93797
715	100329
608	84365
535	86678
918	100632
428	86437
452	81169
553	94607
1096	98389
375	88509
730	92200
411	89277
453	92603
486	88505
739	94705
455	93893
854	90784
510	89993
866	91202
714	92036
554	91644
555	89360
530	99213
538	91932
514	89040
514	93639
724	85720
550	86488
544	88444
464	93637
579	92243
468	88131
615	86992
1145	102288
665	85919
1239	97088
546	95389
429	94009
419	89400
519	92420
526	97147
419	82277
526	89098
781	86930
715	91423
1160	97916
478	91265
875	94413
785	98071
505	86575
687	96395
795	97460
1004	92621
549	94466
475	94412
579	94941
603	89684
559	91689
625	85309
894	100299
588	90592
678	93109
618	95652
547	94557
643	90281
695	90680
982	85424
422	91500
1022	98285
835	85396
710	88562
927	104065
1930	100543
1051	102772
548	92353
517	86568
1278	92577
560	101712
594	96136
751	85473
1049	88966
427	94100
669	92347
432	84804
483	93317
492	93340
570	87137
827	95497
506	83758
854	88623
1259	93556
534	86680
546	94588
1231	86029
431	90033
1412	96380
671	86223
646	94550
581	92156
999	96780
417	87809
810	97874
764	96333
727	102954
456	94217
486	91695
1222	81940
634	94825
530	82049
482	92465
606	90524
413	92272
455	86829
638	91552
347	82994
665	93137
614	82454
1563	97198
455	87208
668	93317
5048	92227
658	89656
950	92068
550	82468
625	96489
421	91877
372	91164
706	94853
903	102919
571	92182
650	94497
923	99028
637	87836
571	94235
638	100941
430	91541
501	88965
441	88321
989	97804
378	85791
550	94973
1122	102217
714	101513
795	98915
498	89152
511	83344
614	92801
513	92235
423	93524
479	88348
929	89493
452	86344
508	91349
692	96588
618	94539
463	87703
471	87916
12722	98800
663	94439
719	101805
902	95752
451	96829
555	88345
496	86244
1000	83589
632	95073
695	94812
332	85392
622	88780
631	94961
468	95195
434	89743
672	91262
480	93637
558	88997
446	92647
1198	94492
594	83808
568	88887
1029	93628
701	85645
610	91517
690	93684
615	89744
419	94493
871	101852
620	97972
574	89376
643	97725
576	92614
532	86439
522	87157
541	91539
876	90280
603	87590
715	91484
902	96088
726	85376
735	93056
934	101711
752	90532
475	99004
611	87340
534	92992
541	85537
671	91153
622	91589
595	98622
627	88871
666	94625
515	92027
551	89072
450	93624
829	87299
743	89216
574	91816
628	88284
1022	87888
585	84142
841	90425
390	91759
2389	91397
631	94424
934	96065
900	91997
970	96824
945	102185
660	93444
347	90509
562	99637
438	91628
427	89663
507	89829
447	92032
710	88108
558	96236
836	96549
478	95508
948	96284
638	90941
467	96328
588	91981
403	88468
1426	91441
616	88929
530	89275
1173	92981
644	97612
686	93519
1030	96197
749	87976
496	92557
508	89584
966	94460
723	97097
702	96437
662	97468
1090	96945
665	89528
767	89588
1070	94965
758	103389
846	93871
791	98997
438	92965
435	95024
434	87297
887	96412
838	90516
570	95612
519	96860
481	93074
543	96084
523	89880
418	81488
431	96557
419	91424
1070	102516
938	97712
667	95201
538	91046
617	95067
715	91497
507	94832
498	88768
609	88957
657	90378
861	88820
655	85789
725	93652
586	85857
438	90241
41846	93107
537	95553
623	91772
699	90541
569	89043
597	79904
565	95308
640	95104
620	88115
638	89086
313	81011
331	87581
583	92823
467	91217
787	85153
1728	89423
513	97386
659	87836
484	97465
370	88288
486	92809
764	89148
546	91588
603	93157
1312	97246
758	86315
1020	91272
281	85508
442	90208
851	95137
510	97153
563	85088
382	91441
511	94681
518	89448
875	94662
623	86161
560	86585
939	102332
778	85116
506	93500
904	90820
613	88632
454	86058
418	89269
434	84188
733	93008
566	87794
633	100620
933	86873
583	88114
1366	99624
500	96227
1108	104229
767	93849
464	90757
798	96136
614	88577
927	93200
700	89305
591	102937
667	90464
458	90860
610	94788
386	92273
1367	102835
529	87405
779	88589
1339	99061
816	97585
666	91932
938	96899
1102	93245
643	93204
594	98487
361	92629
1424	89052
556	88766
678	93597
658	95778
557	92401
663	97547
1225	92492
548	85010
1155	101465
672	88928
640	94497
481	98604
808	98886
530	92857
827	90457
661	99872
490	95448
716	89949
535	94744
467	94857
440	92331
1771	96929
798	89092
587	94049
617	88680
645	92857
599	98490
979	92137
610	92692
493	90169
435	88344
549	88525
818	90232
1521	95849
460	90661
535	90734
462	90829
564	91685
619	87802
502	94493
2177	98920
763	99400
502	93309
1779	92640
576	84688
918	95717
507	86028
847	103796
925	96669
477	92639
1507	96633
489	93969
1177	94376
1210	96600
628	91652
511	81861
671	84925
467	92443
519	85933
641	86848
583	90445
974	101004
443	88289
923	93025
664	92811
1047	92740
4733	97252
636	95923
583	93580
846	91604
475	90457
458	86224
1087	83276
418	83280
9084	92968
450	85840
506	87377
394	88896
480	85609
910	99692
571	92104
779	98120
702	86580
519	91356
525	92485
781	96740
563	93328
633	96616
403	85833
775	99852
733	91930
964	96768
849	100253
532	95148
487	88831
839	93928
937	101738
700	91580
460	102649
525	95889
862	91240
528	97141
1094	95448
1110	97001
1129	97345
591	85741
419	93392
455	91625
539	84741
771	92636
693	89300
818	96077
768	103509
753	96453
959	94313
475	83520
492	95859
463	91756
526	87171
503	93449
10772	83504
523	89254
414	93096
576	94620
537	94429
424	92653
590	89273
738	92820
429	88961
375	93818
678	89744
821	92776
414	93482
1002	101484
764	91443
880	86860
663	97752
742	93376
857	94204
2107	98373
765	92016
664	86413
1606	96559
1361	102534
630	95253
715	95871
646	92996
556	94262
537	86857
462	88352
321	93885
673	89644
531	88217
460	88842
476	95607
1124	99052
549	95154
922	97473
525	90464
483	89462
891	98259
447	85256
558	88817
1726	90911
627	91609
427	84668
647	98020
482	96379
424	84500
648	90724
471	95530
464	95065
670	95065
1016	95792
449	89012
537	93189
495	88695
536	87097
434	88724
761	100859
1040	96538
514	94867
831	93820
559	92941
941	94355
395	86946
682	95033
574	90828
439	92431
515	92480
759	97253
620	80134
592	101833
647	93064
411	87492
663	90760
485	92093
869	102093
616	96362
366	92172
539	88864
471	82781
1718	102844
383	85005
567	93646
489	85321
436	103589
1334	104086
479	97229
757	90180
707	95560
771	90584
415	88830
535	91575
340	95324
834	91856
742	84111
674	93061
375	89660
981	100196
889	96176
501	87542
818	89777
843	90328
622	97588
509	97511
395	82360
748	91265
603	98432
531	93965
597	92340
603	91824
562	91061
642	98576
450	91108
513	98016
580	89956
1283	88397
590	81393
1888	94917
796	94704
530	88258
785	92200
[truncated: 2,482 more rows]
