# Supplementary material for: ATR inhibition augments the efficacy of lurbinectedin in small‐cell lung cancer
Source: EMBO Mol Med. 2023 Jul 25;15(8):e17313. doi: 10.15252/emmm.202217313 (PMC10405061; doi:10.15252/emmm.202217313)
Supplement: Supplementary file 9 — Source Data for Figure 2 [file EMMM-15-e17313-s002.zip › Figure 2/A/Flow_files_for_quantification/export_Samples_Conb_2_Watson-PI-H-G2.csv]

FITC-H	PI-H
1287	157896
1163	167214
771	156348
1694	158473
1743	152520
1692	152810
1485	150416
1359	154856
2008	159252
2146	164769
2771	173692
4454	158501
948	155565
966	166874
925	158640
715	143068
1046	166172
11974	168638
1152	165160
2096	150537
1398	161506
1676	161658
1150	167133
1559	164536
1310	148351
1366	145045
3647	160381
1405	142580
1535	156680
2207	156836
1519	174565
1286	153049
1231	153749
2075	176817
2778	172637
3124	164526
877	153197
939	169704
1198	163348
1659	160554
1771	151688
1766	165252
5936	149840
853	145889
1107	162369
52732	150521
2043	168265
817	163124
1234	165421
2151	162264
1181	151861
1821	149420
3990	165668
1351	155873
1114	162799
4391	144364
1663	168033
3584	145261
1757	146729
1078	163513
2369	154509
1824	147357
962	159621
1029	173522
851	151189
779	162816
963	164964
1260	155525
946	171518
2682	156855
2119	163592
2134	159392
1903	162657
3521	146764
1827	158357
1755	148485
1305	149604
3787	164598
1169	142897
1982	158197
1150	167413
2898	165769
1237	144161
1449	157793
1891	156124
1400	164817
1754	152773
1583	165488
1427	162121
1377	156709
1408	146131
2078	159148
2209	168537
1254	167248
1014	149100
1445	149559
1126	152461
2295	154645
1527	167588
3014	163388
1948	150441
1359	162109
1578	160993
1129	163601
1745	146736
2690	149648
2832	158135
825	167505
1335	146316
1663	166085
1973	173809
2207	157100
2187	156339
1338	167625
1238	158327
1053	163677
2426	148066
1089	144265
833	152368
2171	157570
1141	155113
2787	177183
2551	163421
1294	163136
1110	147100
1567	168849
1308	165657
2175	156808
1091	148573
1637	154000
1096	169760
999	150980
3339	176862
1570	165365
1517	148452
2701	145337
1496	162757
1938	156276
1699	166652
915	162549
1384	161005
1341	164057
946	169851
1772	160496
1259	158724
919	150968
881	157325
563	160845
1314	178172
852	155154
1670	151676
1522	166181
1190	146049
1091	144636
1728	170025
1660	157330
2297	153825
1115	144153
1133	143776
1701	150732
788	174013
1453	162001
2391	160460
1153	146830
2843	164428
1622	167245
1736	146408
1578	170761
2022	162469
8446	182336
1016	161816
2154	146712
1628	151868
1320	166632
1934	155901
1317	154414
5888	162665
5552	167818
4009	163505
924	160308
1861	170316
1572	142649
1534	147797
1185	149592
1432	143173
912	155784
2072	149629
1730	164997
1442	163307
1497	162560
1135	143053
5562	157917
1444	154451
1167	154629
1910	166523
1875	165545
795	150249
1383	160161
2476	159228
1206	161842
1215	151753
1221	157381
1063	145560
4103	158889
2127	153192
1836	149192
1112	152672
1501	159392
1113	163687
2196	170441
1391	178104
1234	148332
1699	160197
1138	149206
1887	161528
1429	159672
3115	170589
1067	154613
2279	156401
1099	165220
1526	163697
1530	156489
1919	160739
3304	156721
1854	159708
2410	150377
1227	153380
1419	149324
2352	175136
3724	165404
1131	169369
1586	146996
1458	166681
1466	161001
1774	162724
1761	156817
1838	160084
1027	165779
3010	160560
733	144877
1079	146300
1167	145604
1418	162713
2892	173701
1465	158545
1395	160428
1099	164673
1192	157728
911	155712
1574	154857
1138	154667
1147	152168
806	149527
611	164339
1651	161832
875	152617
972	150933
1598	160077
1190	150302
1453	164075
1250	157460
2619	151445
1632	155138
2895	151525
1489	153084
809	144136
1905	160480
2403	172444
934	142953
3206	150760
1322	153445
2688	143333
899	148165
1947	165917
2218	159532
1388	162104
1775	159028
3070	148760
1069	159904
1766	168552
1515	169205
1120	155788
6043	151821
2926	164009
1283	164937
1287	170601
1171	150582
2108	164692
1214	147105
1047	156673
1799	152005
1952	165233
773	151528
1723	158189
1335	164825
1930	167752
1427	149728
1167	154861
1705	166544
1233	153131
3462	159419
3232	182282
1549	164400
1599	148226
1070	162805
1998	151612
1543	156990
1511	160188
1455	167957
1242	165568
970	142489
3726	159511
1789	160684
1239	155076
937	151008
694	147964
1555	163665
562	164946
3739	143264
1054	158449
1958	170004
1765	156723
1395	156360
806	147497
921	154882
1658	149165
1582	145504
1555	158029
1694	160297
1380	152576
3317	176937
2799	147961
1093	150424
2058	163916
1105	164764
2286	165800
2287	164497
1285	157240
1717	166856
2791	157659
3265	168373
1968	166500
1331	154051
739	147737
1099	158489
1838	143297
1712	153721
2027	152593
2535	164631
981	142290
790	143701
1301	175837
1641	145696
2063	149733
1595	160572
2386	171752
1847	158189
3639	168580
2483	158380
2370	156216
1055	155173
1601	148394
1119	160701
1982	174468
1375	161789
1223	148981
1210	147147
1375	170468
638	158868
1363	162112
637	168009
1590	157285
1396	156482
1139	162415
925	170492
5198	173985
2090	151528
1134	160779
1038	165953
1447	156073
1326	144207
2257	159372
890	160644
1232	176821
2286	154649
1131	149620
1598	148307
1343	170773
1352	142660
2701	142601
1174	166176
1432	155557
1050	157974
924	145121
9212	172621
1672	181641
1354	161465
1522	153792
1835	166567
861	154177
1050	155953
1064	167064
30906	149212
1117	144647
1110	142996
899	143796
751	148096
998	155309
1325	159844
1216	167329
1248	152512
6314	159864
1422	165152
955	156977
926	149244
2178	146514
1237	159117
1831	145916
4264	158875
1041	160480
8011	166385
3674	179461
1246	147108
1911	160948
2313	180201
1631	158804
1264	166285
1531	160576
1698	148869
1234	142877
1386	159090
1047	159084
1760	146805
1872	166352
1207	163180
2063	159784
1294	150401
1414	157802
1690	158681
1675	154689
1476	164904
2327	147281
1694	165896
1550	151288
1842	160182
1744	155661
1715	154220
1305	150148
1855	149416
947	171820
1099	170228
1106	160352
1961	146820
1090	142210
1114	168088
931	143580
4222	162728
2754	162240
1174	147776
1296	156084
3441	171457
1322	144830
3261	158949
974	162246
986	152644
1277	162700
2226	151595
1518	156482
894	157013
1659	169621
1060	147716
1602	155145
14971	155945
1422	149020
1078	151068
3067	144475
2017	146288
1189	160972
1814	157719
1414	146351
1326	151573
1324	153325
1393	166195
2076	162253
1129	154610
1301	145665
1678	178249
1406	148732
2224	159901
1015	161012
858	159264
1046	168120
1110	147204
1421	161285
2182	161641
1113	147848
1437	148045
1847	143857
4175	167549
1496	167988
1431	154832
1147	160073
1042	176276
1982	158509
879	164133
1439	160539
1724	146825
4380	149648
1502	147504
907	142969
1353	143121
1723	161080
1438	157649
2617	157677
1797	156931
755	146876
934	156227
1101	146945
1070	153233
3371	169344
1195	146365
1389	143769
1271	151021
2344	157633
2011	165788
1987	142493
1135	160232
1374	147660
2426	156692
3419	180177
2538	165218
1325	163076
2009	161298
1862	168455
1290	149820
1503	178360
1359	149303
3035	158668
666	145625
985	169208
1258	142523
1346	142634
1687	160397
1522	163263
2555	160520
1270	155495
875	156413
2311	158916
1947	166059
1599	150317
1086	147217
1304	152802
1310	150564
1525	154568
2021	146836
2246	157817
1069	158142
1350	146897
16036	143560
1600	150380
976	145094
1615	154524
1883	174848
783	147240
1440	158404
1699	155685
1495	144664
1861	155848
1596	150509
1109	147840
1655	150635
954	154598
623	164104
1108	146865
1623	162237
1226	148697
1437	153935
1359	173704
1764	150824
855	162219
1263	160501
4599	159565
957	160365
2643	164629
2003	154941
1590	150252
1089	154555
2926	161876
4712	167321
1109	147189
2054	159173
2210	145377
3330	158536
3582	154476
1493	153477
2069	147893
1147	157857
1089	156778
1058	147465
2511	158263
1382	160376
1775	170525
1042	158965
1148	154280
1050	166453
724	154041
1448	161508
1485	143975
1246	155045
1627	145537
11194	163866
1120	169045
1162	142390
2442	155906
934	143288
753	142464
1167	147784
1512	153740
1655	151273
3090	168996
1858	172196
1018	168933
1752	154670
53922	142933
999	164969
1265	158965
2301	166250
1446	158553
4259	166460
885	155056
1155	158149
943	147601
2018	147515
1361	147645
1151	148512
3343	154623
978	166678
1202	157484
1407	164253
1679	154077
1186	149673
1350	166682
782	166284
1499	151428
1066	154612
1542	157479
4318	151853
4054	173757
667	147532
1127	145808
2526	157237
1252	161052
1316	148081
1163	165865
1107	152088
1585	144354
1107	146488
1338	144349
1209	168088
842	156949
715	153002
1654	164677
1487	167966
5588	165811
1369	155913
1603	152888
1199	165949
2687	158747
991	164405
963	146001
917	175491
1514	153887
1131	154060
1222	146065
990	147433
1755	157576
1011	144332
2462	155587
1114	148653
1366	146713
1386	150061
1678	165907
1818	146741
1246	150608
1651	156487
1394	151984
1275	157612
1297	146689
1757	160557
906	171225
1175	146961
1184	152985
936	152821
2970	173784
2030	149104
1636	159104
1223	167636
1451	153428
1176	154433
1231	155885
1075	156536
1031	145756
1102	172447
771	166139
1762	165905
725	163548
1221	147509
4627	162739
1044	163773
1151	158022
2436	177389
1296	161869
1779	145800
1324	150679
3759	146524
1162	142229
1198	152084
1606	149040
8602	167775
6150	165432
1607	160857
870	162844
1643	147693
1223	151607
1402	152936
1721	167060
3038	162313
3105	160628
1239	163162
1119	159833
1438	158497
1717	157888
1234	154799
1531	142264
1175	160596
1676	162993
3010	160676
1611	169504
2727	175972
972	152922
1282	166216
1066	168476
2512	147129
2270	149344
847	146920
2227	170732
1404	152543
2374	150696
999	158864
1394	142585
2235	145596
1622	148805
944	162368
1247	157993
1186	143974
563	157937
874	164353
3134	163874
939	147566
1203	170663
890	163000
1879	163817
1416	157705
2151	155389
2468	162517
2278	154428
2112	158664
1076	168550
2926	147277
1297	171632
1018	164248
1011	161368
3729	157057
766	162156
1487	160285
2202	163048
1215	178108
1398	146456
1697	143529
1205	160513
1254	175742
1250	147968
6095	178732
1358	143328
1000	150573
661	144272
1503	161025
1452	145483
2171	153577
5167	173948
1140	153585
2699	167225
1698	165788
1304	147373
1034	151581
829	156257
2205	168684
1746	165685
1454	160529
910	158824
2255	164532
786	162092
1642	163245
1151	156457
1979	147641
9278	158489
1600	164381
784	156912
2275	148076
1883	160244
1138	144640
1450	172853
1374	152227
755	146833
1759	180555
1450	164626
1078	167244
834	164208
934	159938
1247	143707
1263	159357
1171	150648
27187	153835
1765	150768
991	142240
1014	149204
1380	166397
2097	160225
950	144972
871	151333
1310	156085
929	155203
1779	145904
1438	154661
1974	162772
2231	160343
752	161420
2007	150934
1536	144586
910	163172
1774	168041
1086	156937
1518	157828
1426	152285
1156	146720
1224	169180
2130	153753
1594	157783
24371	167312
3784	164580
1063	166861
1830	161385
1456	146381
2277	169019
1468	152066
1134	146881
841	151077
1208	157356
2484	155233
1726	155016
1562	153373
2099	166693
1464	153945
2173	163107
1758	153066
1308	161864
1187	170261
1033	159716
1146	162628
975	141977
2666	163597
1743	153169
1379	152396
2640	143515
1558	153200
763	148580
869	160684
1267	164092
1889	145412
2737	168249
902	155887
1262	180660
1470	156244
4015	146677
1851	166097
2308	154789
913	165642
1164	160492
1558	142957
1474	149857
999	152575
1451	146968
1336	148904
942	144164
1382	166292
1411	168609
2265	155017
830	146060
1652	155733
1008	154315
1473	145344
1537	168813
851	155448
1366	160987
1411	163944
1182	144192
1331	164768
2422	159736
1262	170636
1370	167873
1361	163141
1170	176815
817	146541
1015	152320
894	157721
702	155088
3059	164112
2702	155961
1516	165384
1063	144520
1658	166044
1914	168068
1619	154687
1747	177397
1219	155732
1436	170364
2168	169607
891	155476
2389	153438
978	149542
1429	156385
1067	146548
861	168384
1252	150414
967	146232
1674	172176
1165	143837
1298	167433
3031	145381
2108	162884
2093	149948
1633	158020
2370	145129
1763	155784
1134	155469
1059	162633
2378	153345
1754	158560
1407	152021
1682	162540
853	157460
1663	145580
1377	156128
951	147532
1942	147609
1152	162513
1041	149048
1127	142820
842	152862
1142	151285
2830	165999
1280	165148
1830	151003
1196	164737
1623	167577
1499	164463
958	147059
2757	148809
1325	164080
1404	147994
987	151125
1297	151564
1196	159825
2447	158505
747	142807
3383	151280
1221	168824
1087	157539
5107	155516
8020	160237
7587	161005
1923	155180
1407	167896
1705	148556
1734	150869
954	159101
1210	146985
2821	151865
1307	154532
1476	145104
1744	163520
1085	149465
1547	162100
1120	151673
2111	155589
2203	159401
1523	162549
1028	172348
898	145225
1938	165480
1638	158743
1545	162969
1201	169265
1513	158241
1048	157800
1135	159311
1178	166137
2748	163941
1511	173117
1152	157536
1479	155772
1219	150065
802	150777
1839	176964
1134	176913
1240	150833
1056	153054
1241	162136
1645	162681
2390	160401
1658	157976
1888	144877
1831	147889
3613	164312
1980	142084
1010	150645
999	161786
1379	170626
1127	149049
1066	148437
1109	163129
793	164573
2326	177173
2096	158900
1676	156064
1555	161900
1491	161061
1464	175924
1697	176510
1311	147905
1094	173968
1410	168856
1608	160425
4592	168209
1591	154825
1027	167289
1438	159113
1262	147656
1985	154853
1375	165458
1279	152240
1397	157414
1770	162316
2463	154989
1748	150175
2498	167088
872	160241
1122	154041
1335	142529
2450	144139
654	144970
4717	163173
1971	153928
1745	153889
948	154444
1511	158220
974	155637
7334	172060
922	157666
1407	171924
2298	158752
1831	155685
1195	173320
4406	142952
830	146373
809	147768
1354	151417
11734	144384
1587	152384
1090	152516
2923	155377
2963	166274
5542	163138
2546	164157
1215	168808
1387	158656
1086	167513
5023	164181
1638	157665
1506	154533
2333	162400
2192	167769
2800	161732
2297	169469
933	147417
998	155825
1433	164901
1791	160456
947	155596
1483	163388
1522	166538
1710	160360
1050	165637
1017	152333
1311	161986
1828	151405
1538	158249
1756	164826
1299	160819
946	149236
954	143937
895	154043
1208	166481
1050	164260
1811	162569
686	147175
1443	159620
1422	162004
1497	166538
1270	162620
2840	162328
2816	158749
1567	157382
1709	162365
1178	161257
1060	149177
1230	166622
1157	159820
799	154058
958	150277
1744	163112
1142	160620
1463	161905
1013	164793
1538	166549
2238	174919
2250	151789
1058	154668
1646	157969
1309	146417
1594	167960
2037	163668
1557	150363
5937	172861
1420	156785
2208	145980
3546	147437
1388	168090
623	150459
1046	156413
1560	147140
28052	163352
703	159464
1839	152024
1108	171047
937	167116
1673	160366
879	152323
1658	160797
1043	143037
1335	144040
1701	162413
1082	170324
1149	169213
1803	147812
1859	163337
1022	152974
1285	147437
1342	156024
1158	158128
900	173229
1019	149769
907	167793
2263	150121
1032	152995
1055	152909
1951	144552
1217	149065
993	167945
2132	166509
1415	146559
1816	171729
1071	155940
1047	152141
1406	153605
1847	171519
1870	165285
854	152924
3446	169449
1192	152322
1323	164241
890	149657
2022	170039
1068	161941
2117	166040
3172	166420
573	149748
2231	158325
990	142700
1614	171832
1338	149628
51636	178721
2397	149413
2022	155675
1637	148099
7923	159858
1228	157416
1158	144568
1198	162105
834	143925
7868	175040
2675	173573
1242	151367
1211	149309
1292	165224
1502	157336
1115	159797
881	159157
1731	145300
928	151073
1006	144761
1222	158968
819	152453
1470	155879
992	143394
1194	158189
1196	148837
1370	156107
1203	160945
1078	152196
2091	157304
1195	159382
1370	156965
755	150044
1045	160957
2503	165660
907	159594
979	170496
781	148653
1052	153148
2147	154459
918	170516
786	151921
1300	149549
1494	159140
1259	158049
1172	160341
1599	153277
1456	149861
2240	150672
1323	166186
819	155632
1854	150856
1675	143376
2766	161328
1679	157668
1774	170457
1898	151917
903	161100
1340	169890
2511	142493
1210	159400
1786	162605
8122	158815
1354	159020
950	165715
1080	143172
1008	164804
1354	168101
1738	155359
1207	161588
2856	165308
2245	154298
1236	145072
1251	153189
1258	160789
1699	180757
1558	158221
1850	163128
966	146401
1170	169316
1251	161924
3563	172956
1036	160553
1428	160012
1091	155915
851	162740
618	154560
742	145692
1758	173225
981	147482
754	156361
646	156740
1415	146161
1172	143957
1150	148872
1740	154333
1211	148116
1897	172648
2169	157033
1343	166516
1855	156928
1307	157745
1626	177040
1466	146143
1347	158360
1538	162541
1866	158873
2799	155029
728	162819
17090	143444
1099	145656
3891	170473
2250	165352
1617	161463
1479	161608
993	145919
1468	162404
1202	170965
1395	154260
1434	147492
1250	166396
5324	160992
1946	173439
1286	152665
1335	167465
1427	150756
1698	166148
1709	157936
1679	155340
12608	164421
1247	156056
2255	149657
1700	149593
484	157025
1101	159297
1576	161909
1114	166201
949	158797
1082	164345
715	161949
37751	160052
1534	151795
1842	155200
1889	156016
1302	155584
745	144468
2031	146929
2210	143657
1721	152304
1363	169240
1592	153633
1028	158189
2505	156996
1079	176771
1590	153008
1233	174065
1036	172076
1760	153512
1054	169637
886	154493
1607	165892
967	170775
2595	169905
1413	162100
1123	145880
1186	163772
1231	152244
1063	145009
1282	155786
1078	168688
1229	159556
1162	181484
51252	172297
2058	171409
4407	167191
1100	149041
1502	162616
1078	168104
1799	159944
2219	154629
1780	142513
2011	142049
783	151041
1519	143705
1123	164016
1675	173357
1212	172866
2484	160055
1883	158550
2235	155772
2406	170253
1033	173380
1394	159753
1862	161321
798	152912
1731	164252
1006	163224
1145	146628
2026	170653
1721	157508
1237	154061
1621	175128
1349	164744
1183	148709
1725	158568
832	147988
1061	169181
1368	163844
1026	157017
3506	145204
1802	146809
1072	161368
891	143528
776	162104
5613	168296
985	144937
761	157009
2767	162813
887	170325
3489	169261
1279	167301
1269	145740
1933	172420
1372	148444
1018	144088
1158	146948
12284	145013
3961	169088
1319	147612
2571	143338
1019	145994
811	159530
1298	171164
1571	147248
3235	155749
1502	168828
1741	147353
974	145188
1176	155325
1431	147249
5731	154229
2540	169409
947	162453
990	163089
1188	148941
1344	151421
1830	173000
1258	170868
1295	160265
914	163828
972	148304
3330	161723
2251	161949
2042	159860
1430	161497
887	148537
1539	156964
1264	162908
1482	159671
1470	147730
966	155324
936	147704
392	150977
1639	147840
747	146481
1878	161969
831	154399
1439	159341
1327	141965
2651	157576
884	160272
1370	170465
1109	157388
1232	154738
1163	164730
1535	144942
3216	160768
959	150585
1334	163260
1679	149528
1751	175588
1560	170576
1209	146153
2071	155621
1033	155672
1287	158983
947	162145
1304	145408
1347	153208
1681	157541
618	158129
2006	144405
1991	151702
10826	160385
3114	164047
1302	160620
2131	166013
1883	155154
1147	152097
2724	171680
913	143962
1465	155652
1523	156712
2490	161461
687	164864
1470	165050
2666	144021
3345	144412
2444	146129
1522	151068
919	156097
1330	151265
1258	158668
1018	147534
1015	145811
1524	160929
4245	157121
892	149345
971	152885
1991	148050
1010	154800
1903	142360
822	154785
1074	162785
1396	166895
1201	158579
2062	152421
1711	147576
792	156457
1067	158884
1199	148227
3018	156488
1722	159895
1060	166736
1864	143849
1068	153629
1672	166129
1708	168205
1011	145581
1479	144262
963	153635
2211	164592
2982	173263
1026	154497
2346	152736
801	144768
1341	157548
1018	159763
1625	155139
1400	177496
2703	167010
1598	161103
1350	156785
1653	164641
1525	147844
1508	166076
1207	145252
2846	153989
803	154912
881	144653
1455	151444
1030	157678
1761	160245
1058	161037
2771	158835
1076	147987
1232	161854
1290	153293
1119	169914
1526	154513
811	169217
3142	161490
4714	167484
1554	144556
1724	166481
1151	160953
2054	163640
1338	143068
1403	148924
1400	165462
2535	150985
16935	148147
1993	153950
1762	144660
1075	152884
1258	167133
1154	162388
1928	162204
970	164556
1378	163169
1298	156588
831	165001
1237	158614
1544	148908
3517	154536
1258	156020
2060	167541
717	144386
3847	169494
1555	161385
796	147133
2043	150204
1416	160536
1182	154261
1834	152632
1563	178753
1380	150424
971	156944
2064	152049
923	169562
1962	169727
1155	161448
967	155620
2523	152060
3495	161933
1415	162013
1301	168200
18471	172513
2087	152796
879	147560
2219	169276
1388	164537
1103	164754
1266	145661
1616	161196
1294	161875
1267	158640
4418	160997
2039	151860
1120	155156
2379	157424
1166	158481
4480	164453
1626	165572
1009	153596
1575	153025
2560	161112
1090	162201
2463	171688
2217	154468
2051	177020
1599	165504
1435	158084
1443	156272
2912	168776
1127	149910
1774	165664
2412	158629
1312	162427
2106	160960
2211	167238
830	163631
1580	163124
3262	176373
3035	169536
1235	156593
1259	158921
1906	163617
1842	161058
2686	166596
1299	160067
1270	167993
806	164528
1384	154804
1696	150276
1221	162417
3455	154076
2774	153577
1447	165837
867	154912
1114	163420
898	151344
1551	162324
1075	158807
832	178768
2022	157976
2367	175221
1375	163101
1131	154309
1954	143125
939	156252
1224	148733
1095	162969
1088	142065
2105	161154
2124	144368
2504	160757
1236	156086
1182	160881
3158	171664
2251	169549
1550	149161
991	153153
1675	158581
703	148088
1070	161520
1158	148289
1522	167352
1442	165348
1658	144557
970	174412
1677	162189
1233	148236
1876	152949
1222	159917
987	146988
1590	153805
678	147204
1129	155572
946	166616
775	153599
736	153674
1005	157697
847	178900
1689	153609
962	168353
922	157777
1195	168760
983	157548
1243	159760
3261	145333
1216	156705
1194	156615
873	147186
921	152874
632	153845
641	153435
1563	174616
1831	144225
1075	157395
2098	170037
1585	159425
1715	153341
10351	144300
1175	170310
1113	145620
882	151333
647	149817
582	151161
1443	170602
1079	161944
2038	172897
3679	178256
2451	168405
998	154851
815	165114
1342	156968
1853	152857
1026	153156
2295	166561
819	157613
3223	166529
1219	142741
1311	155907
901	150576
1395	150957
1848	164265
1628	153161
1494	158087
1215	163288
17638	167898
1950	149936
1438	158044
1898	159945
757	156952
1006	159486
766	168020
832	164395
3115	182053
978	170712
1438	152608
1236	143229
3152	152122
883	157520
1299	159660
1719	163149
1542	152565
1583	168908
1355	149092
2159	144048
1086	149765
1207	157607
2634	169901
1123	143305
2685	143613
1882	172704
1878	151258
1566	151574
2746	145289
1826	143356
840	154232
2114	158030
2121	160880
2186	145553
947	157747
787	153744
930	157349
1467	153721
1344	153444
1853	156177
3354	150781
795	152853
999	152398
967	145110
3157	172057
1526	168921
1263	157440
841	149836
1326	154129
1966	154657
1697	164765
1195	153405
2441	157760
2007	158468
1266	150125
897	165500
1250	167145
1529	157973
2141	163784
1690	165404
1982	154013
1995	166926
1463	170448
3802	161871
779	150252
1486	170172
1944	146400
1099	150325
2150	173536
1148	161200
1190	146183
1726	142333
2740	168020
2270	153780
786	162632
815	154127
1123	167802
2275	147620
1134	142309
1682	142800
1386	168704
795	144409
1185	152400
2309	165156
1832	168638
1585	151984
1921	163224
777	173232
846	149821
665	154153
1222	155925
1126	146920
2015	160356
1339	162945
1506	176292
1151	149959
815	153988
1549	169386
11798	162577
950	152769
1557	155697
2047	157121
1501	161145
755	169668
1439	164648
1670	151744
1095	144801
782	149584
655	170985
1875	161556
1094	151664
1305	157628
3227	157181
1424	165429
1307	169021
1318	164721
963	161102
405	169537
1095	177896
1225	164852
1070	163087
50016	181397
2407	166750
1694	150520
1755	160903
1292	153313
2773	158876
1472	154649
911	143141
1191	151992
2054	162182
1498	158012
1780	163804
2158	170272
908	164981
3508	155349
