# Supplementary material for: ATR inhibition augments the efficacy of lurbinectedin in small‐cell lung cancer
Source: EMBO Mol Med. 2023 Jul 25;15(8):e17313. doi: 10.15252/emmm.202217313 (PMC10405061; doi:10.15252/emmm.202217313)
Supplement: Supplementary file 9 — Source Data for Figure 2 [file EMMM-15-e17313-s002.zip › Figure 2/A/Flow_files_for_quantification/export_Samples_Conb_2_Watson-PI-H-S.csv]

FITC-H	PI-H
1777	124956
1078	111696
2059	117775
1437	120624
1634	137933
1118	112513
1578	125761
958	118905
650	124666
974	114325
1833	141900
951	108492
1512	114753
950	136653
990	141088
555	139492
818	137889
1013	132549
1149	129180
999	125004
841	104496
1113	132297
1066	118801
1034	130312
1071	106796
1107	131640
1447	126501
2400	133985
971	105880
1442	133293
1523	137064
798	105172
937	123425
1154	125957
1594	140592
1886	135859
1322	118671
938	108604
1106	138141
1721	133373
1187	105413
1238	113328
591	111401
1989	139048
3073	121084
2754	106628
738	117374
1535	135641
1957	135769
899	119181
1737	134245
1025	117172
1038	117352
876	106212
1343	121241
1043	136799
1427	140773
1175	109240
1208	113110
1017	118936
1417	122801
1870	126725
1718	137557
977	130366
877	115154
1638	126667
1053	124893
1567	139356
1278	110030
2000	117008
934	124020
607	115069
1033	128344
1431	139284
1122	137193
907	109721
752	136392
1506	134020
523	113656
1412	124832
4188	114169
2567	108092
728	112344
1506	126900
828	116396
1470	124136
1308	129684
1245	108420
1119	112248
694	121185
1182	128744
1708	135465
1018	125637
1426	114228
731	138696
722	105700
1012	117760
754	105916
3542	137336
842	111505
1891	106046
1187	130996
939	135909
847	109753
574	126633
1045	113448
1298	113600
1315	134775
1182	141184
856	130773
1703	115235
1252	132844
1867	140224
1127	114689
1047	104317
1203	133985
1091	130762
1450	133049
4260	116365
1029	104540
709	141476
1307	127641
813	112928
1757	137421
1768	105946
847	104789
864	140265
932	107961
1231	133948
1324	120241
1366	132083
1729	137144
742	110420
570	131949
1045	117300
571	140848
1062	108024
1826	108957
793	120489
1124	122017
749	108644
1679	122470
766	126120
827	114955
1858	125416
1953	120744
1986	133117
1071	125821
1126	138889
726	124740
1899	137977
1311	130196
1168	112180
1348	108808
767	139113
1302	126573
954	110653
842	131161
1079	108200
1216	114328
1096	141588
1851	134581
2329	116789
1594	116168
1167	133008
1497	123116
904	128852
1119	104687
514	107833
1383	119205
1164	106053
1022	107021
1285	129197
2182	136437
1323	116608
808	107216
1914	134161
1279	116879
831	109812
1087	129401
968	119984
1193	133000
590	106702
837	115173
697	126427
1060	105672
1150	108421
1574	121475
1068	129968
13075	138692
1287	135187
1243	113392
1090	109365
1222	130170
2030	135313
1464	111093
891	108898
835	107869
1250	109300
484	121152
640	108895
1691	121925
1198	111136
1230	137832
971	119196
970	137926
818	108311
1717	130432
682	115129
834	126373
795	107269
490	139828
1012	129151
1711	133680
1490	114913
2107	130292
1398	141904
883	122545
982	123682
1534	115013
1414	123013
795	121556
726	123008
1055	130600
710	135485
755	139472
1910	127493
1590	126925
1719	138783
1438	130580
745	132017
7476	108772
1008	127549
1998	126421
1045	133693
859	132288
1691	121728
1734	117575
815	107607
1251	139040
1206	115821
904	105833
706	112426
1287	138289
788	135572
2759	128873
1276	128756
737	105373
1268	127353
1229	120961
1304	111558
1418	108317
1718	121533
1439	111363
865	114574
919	105832
820	129564
901	118712
2858	112789
885	136608
966	138405
1839	116264
27951	109130
1688	113004
1234	117168
1531	123204
1104	125513
1167	117085
677	117620
1255	121900
1068	134301
943	109297
1188	127548
953	140948
1346	131792
1218	108112
996	106852
951	124844
1309	134284
1488	128848
1622	130619
1246	106343
1820	112676
2331	139680
786	126576
905	127488
1193	138752
1098	113660
789	106665
1538	136196
1032	110997
1807	118808
779	107568
2034	107848
1651	115421
3926	113962
1296	109225
1215	126577
1743	138621
1291	106680
2498	124700
2382	132280
1076	107493
1392	124588
1494	129970
1192	137988
672	124236
1375	120272
2602	108301
1534	117816
1568	134363
1814	131792
1852	129568
1503	128708
898	120905
814	132880
1273	108585
1344	106540
1227	115892
1647	105538
1891	127549
1038	113149
2615	129364
953	117440
1198	131831
698	131332
1073	141625
3486	126957
947	115561
1507	136609
929	139048
807	110688
1321	134041
1429	115536
1750	135065
794	125000
729	141136
1595	136686
1004	110460
1890	127504
1315	105777
1514	140877
1616	125973
770	108377
1943	137406
1155	141881
1480	115477
1349	129288
906	109185
1334	124305
1410	116469
818	104545
1632	126589
1457	123240
904	109377
558	107024
1043	138949
1801	138029
1381	107393
784	112676
1349	106624
755	122421
2082	118805
1047	127137
1121	137869
647	134456
1696	121649
2454	106713
1090	120697
1132	108125
970	129737
946	109160
662	105498
685	118302
913	141756
1118	138788
3276	132085
1370	115944
1124	112363
1527	119229
4183	141807
1191	133236
943	131896
885	135877
2390	134454
1862	106150
1349	137289
1583	135340
879	131261
1027	119599
1903	138990
1517	110268
1329	111216
1221	121313
1222	107785
1206	108598
1102	117308
1789	130069
817	106876
1090	114728
1433	114794
1690	110765
1830	141400
1108	123296
636	116688
1475	114144
787	104832
1164	105618
981	123361
1099	109981
775	107145
1775	127601
1461	105864
1009	137038
1755	129759
847	136689
1519	109091
1363	126724
1274	118569
1078	139077
1864	133081
1428	124828
750	123053
1700	125854
1314	123184
1042	139857
671	111533
1006	104509
870	104677
894	109509
1131	104377
1495	113429
1973	122885
572	132436
748	104885
827	120129
1282	130693
3507	126753
942	105741
1538	111761
1625	121688
853	106748
1113	108153
1374	121957
832	112644
2786	122368
2825	119101
1094	140489
1780	108833
849	113968
929	108613
1068	117272
1074	105380
582	127401
1132	133768
1887	109953
670	112681
1710	139449
1291	127269
1667	111181
1275	129245
1548	131481
1313	118758
967	118128
993	138724
1388	126848
1187	132994
924	116113
1575	105187
862	133784
969	123793
4049	129556
1054	138640
1363	119678
506	104480
2210	137449
1763	126865
1036	136933
791	110949
1102	104775
1122	118792
1436	116601
1574	135108
855	118789
796	138113
755	113650
1065	119595
1765	124420
1485	128918
1282	132759
1647	128185
1322	131021
781	118281
1108	120041
891	106621
739	136977
1252	126020
1935	108237
936	110550
1214	118836
5063	140053
1390	131960
1758	116568
1353	138621
2105	131278
3274	107637
650	113948
1710	127897
977	128741
1202	119813
905	115165
1531	115093
2547	119445
1652	114033
1130	124156
795	128245
1347	119316
1566	122728
1575	112248
914	111830
895	108601
2201	117252
1731	123532
2059	105380
1920	132089
2127	125273
1574	117560
690	126733
820	121453
1510	130540
1202	140382
2737	108465
804	139479
1063	139896
555	115869
1782	131581
1010	124851
1679	135159
776	119856
2387	137592
836	138597
1131	133656
876	114892
2038	122396
1981	140765
962	119137
930	123169
2618	140433
719	119293
2171	125540
1863	124542
791	107932
1182	141724
1503	116149
1137	141258
1027	127848
897	136864
1050	112644
1153	111530
1305	138457
1217	124778
668	118169
1372	115144
1155	124163
923	135296
980	121497
1883	128969
1902	126388
1076	117940
1672	129239
1517	138892
2119	132129
719	137746
1086	114898
1492	133273
2331	110581
786	105707
1998	136322
1159	120362
980	111016
1302	128240
1302	125840
2203	109909
1156	121392
1030	136597
695	106104
526	126209
1039	109296
883	108123
1059	115677
1083	107500
1710	106692
1915	136724
1743	128742
1142	128717
845	124432
1954	137017
2245	133853
789	134909
1734	122349
1263	135688
1042	110105
847	120908
1075	104801
1054	114885
1120	138384
1116	133989
1980	112485
806	120181
675	138776
10610	122640
1182	112233
1020	105251
1720	125328
4775	135509
1282	108457
1468	120088
689	127437
493	135713
753	111287
1323	121857
1496	132136
2083	113069
995	131793
1630	111124
716	121921
1085	132889
1066	110453
1304	113036
1090	114068
1567	138281
809	137228
621	107898
1503	132952
886	130429
3024	140900
1271	108472
1028	120631
1360	110616
1207	140189
842	138949
1558	127365
1493	113883
827	110348
832	117348
806	108157
1095	107922
747	128276
1551	106200
1351	132209
670	105661
811	115012
645	109136
483	124393
2479	137712
1094	140940
1378	113721
8105	114704
981	133615
1282	107145
799	118132
1350	111519
904	127152
1883	128545
1001	121872
2430	126313
652	117741
900	111299
1589	129012
1438	112749
1047	121494
2043	127161
1550	139705
860	105856
1287	111001
1430	133298
1087	122361
827	109380
1239	125642
1742	127644
1238	108148
1183	112516
1278	105465
998	106953
1253	117873
647	123016
1364	135848
1273	141548
666	116540
1266	131276
1194	126396
998	129472
1494	139503
1942	134384
1053	141113
2029	113745
730	127369
1030	129644
1201	112735
1010	123376
848	126120
746	113348
1335	114317
950	113360
1375	108041
4266	134008
790	123032
1163	130625
1197	140248
1095	137341
1064	139544
1143	136884
2081	135803
1075	130265
1018	106937
863	109093
1147	109843
1231	122644
1504	116232
907	125829
2422	129004
2589	120700
783	137189
510	110780
736	107651
1371	111338
1595	116865
863	105767
1631	118901
947	126848
2699	116369
1527	108108
1319	134281
1462	138184
1111	115276
939	141240
987	126637
1286	137731
1122	137352
1102	132088
4041	129848
1109	135730
1038	115321
678	130361
1213	141033
1234	136397
1466	132580
1304	113385
2617	104476
667	112932
1623	131217
1203	117750
1851	130309
1611	123980
966	133564
1188	129708
2499	123661
2053	124527
1043	138219
2332	130896
1178	130785
1706	104536
1032	115918
1251	124851
1555	109379
983	123700
1166	136000
968	119737
913	109529
1220	137076
1608	126664
1493	138588
1015	116628
1463	108877
1051	138561
1285	107622
631	120423
1359	111413
742	127756
1230	124822
1040	125925
730	119104
967	105884
966	108524
1031	111613
818	119980
5364	105053
2563	120253
2430	130300
703	104564
1431	134748
681	108713
1444	118294
1142	132348
1302	120870
1001	114021
987	141777
592	119623
1863	121366
1724	116353
763	128632
1065	132432
1183	111832
2419	116724
937	119024
3212	123432
1156	114488
1995	130928
1481	122732
1015	111787
988	107312
869	105370
1199	127153
872	104325
1182	132633
1959	130368
1128	136204
1341	126490
750	105095
762	127688
1117	117251
1903	138425
1246	126500
914	129968
1151	108827
1175	139233
1166	109240
749	139748
1574	140628
3036	110990
3247	128179
1854	104381
1134	141901
931	109492
1298	105217
623	116992
1655	119119
1275	134403
2456	132657
1210	128648
853	105613
1102	141741
2174	141109
947	136008
910	114471
1306	128641
662	134137
685	107956
1880	137634
996	105675
791	117196
1126	111713
694	104569
929	119801
699	121800
818	117320
2234	139725
525	109881
1134	123817
804	105865
674	128446
1515	120741
1170	123125
923	126536
1089	112911
1401	122131
631	115410
1211	109224
2478	140395
1110	130345
1751	129380
748	138513
1510	128937
938	106796
1360	134342
843	105189
1048	119460
1223	133024
1640	125269
725	123421
1677	137107
1752	114913
1279	122569
1399	112784
1282	138823
902	136649
1251	112149
1754	130409
887	105713
1414	141076
1049	106885
645	107007
1410	137081
1123	127413
862	120885
1791	107048
1961	129520
1405	121749
2582	120565
883	124505
1666	121705
1129	133867
1662	107245
943	116028
1637	112380
721	113800
2285	111781
825	110529
1310	139148
1024	119907
791	107881
2338	136133
1042	126408
1135	129305
1198	133099
1205	118653
1123	104768
1210	135704
1149	128443
1218	113413
883	131571
1963	138466
970	107184
2812	127421
1611	108357
1032	134157
759	106232
811	127069
641	135929
852	110609
1129	107196
1526	122691
1203	140991
7414	120363
1748	114880
1462	138277
971	108950
620	110045
890	123227
798	136287
919	131873
1067	115780
1550	108549
1322	136505
1062	129120
1523	121103
1224	124329
1090	141899
1069	125760
572	112061
774	117911
1216	138912
1065	133609
1021	110302
1720	131328
668	112676
1053	122004
2148	121673
1175	113060
1014	119205
1490	140541
1734	140662
790	130188
1568	141825
1222	128101
738	134009
1327	126820
755	134029
2808	118956
1511	106772
2326	118145
855	134830
1200	117192
832	129843
1903	131468
1261	121433
782	111549
833	126493
1091	127064
1627	134069
1431	108368
1382	130921
1046	124147
913	118645
1169	126069
878	132353
24736	137165
995	138149
1050	121365
826	106805
1432	104652
829	132032
1323	122310
732	126960
1000	119463
2096	114468
1608	129740
871	122328
6251	136001
1350	130517
1439	126144
1119	136301
880	122676
1454	136933
1516	107120
983	119325
614	116133
802	129616
1182	122504
1054	117356
1873	108600
994	110379
835	136232
1015	117325
1079	127935
969	110297
1106	112153
2350	124332
1096	115745
820	113876
1514	112543
961	106408
1387	122320
593	112208
768	105169
896	130320
1566	134087
732	115628
1241	105503
670	105108
1316	127897
1118	109488
1267	130941
1199	132061
866	125661
1022	115986
1323	131912
925	108540
1947	130885
765	114841
845	139337
1684	122416
2617	141589
975	121673
1067	141935
904	124964
1447	116100
1037	141385
1651	129468
2069	140465
1466	133644
2425	133837
1191	138977
1022	114088
2086	119429
1362	140356
1606	125368
1646	119556
1287	135033
1010	139924
1644	121021
1851	106478
1147	110556
719	106653
979	114056
2159	129905
775	118576
682	113098
590	127119
1657	129396
1336	134449
896	139195
1015	126693
1526	113285
1549	114604
1919	135932
4158	123671
701	108605
1154	127392
1203	125688
1051	105357
3281	134910
1034	106845
1453	135365
2407	137917
727	109609
1284	110258
1818	126213
1729	115525
1565	116363
3498	141485
1089	114021
1524	114093
1043	112316
1475	106804
2199	110176
888	137017
1472	115081
1909	133163
906	136068
1183	124479
1586	124215
940	129766
746	122197
2130	130764
765	118330
1171	123509
2132	110613
1018	107705
1738	128585
1141	118077
2070	139516
2700	118725
1071	112112
1255	113140
589	109381
2743	141303
951	106765
946	115357
1710	126109
943	127574
676	128888
1065	106360
703	104516
1054	117693
1695	113636
4506	122673
1812	129318
1906	122096
2842	140790
1141	127923
2170	128877
934	128139
1378	122204
898	132685
1214	140897
1687	131748
829	124856
878	138392
2219	131301
711	120209
920	112484
810	107966
1456	137613
731	108877
1301	113192
2075	139383
1866	140109
998	114837
1445	123081
3455	110952
2355	121056
2208	110348
2757	118669
3153	141868
4863	139296
529	118709
1178	122325
999	107389
1119	135941
1227	107689
1059	112828
691	109417
914	104873
1958	120548
800	106661
1400	124901
1406	132389
1179	124569
1390	130201
522	122592
791	119669
919	132417
918	137251
2154	137473
807	126615
1782	131793
986	105324
1060	123665
1313	120095
1193	127600
1026	109324
1267	119900
2379	134600
1395	114768
1063	118011
654	105409
2512	127501
1025	123261
1452	114641
1244	110992
1371	137974
802	138388
1304	123489
790	127925
1774	135113
2090	111025
1715	114148
1300	127100
1266	120933
1518	134489
2162	127766
1038	127934
787	139785
3862	121478
1462	113264
1055	123108
696	108697
776	133656
1579	123651
1961	115596
2612	133772
840	104976
2295	133632
1335	127541
969	125064
1486	110124
1863	127847
1132	115533
1466	121520
770	137173
776	107032
1249	141904
1434	139244
1143	113613
1510	128312
1111	107688
1040	112652
766	115132
742	114665
2144	116157
895	121861
966	134065
1261	105452
851	113699
1015	110891
1268	123880
914	121172
1275	137840
1535	122821
993	111494
802	115412
986	134188
1233	111526
1220	129925
1408	114611
2130	131300
790	126393
1587	128275
910	122095
1521	121285
1533	133505
885	137637
575	111616
1054	117024
743	120152
1718	108461
786	125352
1527	123593
718	121512
1974	122060
1154	126288
823	121733
892	118845
1212	137513
948	112062
1519	119641
1219	109701
1186	104456
1195	111385
1142	124445
1257	128144
1022	106222
2513	119947
1543	123158
1931	118540
1114	132802
1319	116800
821	115540
1098	108664
1014	106241
950	134756
898	105613
1821	131212
967	113188
2080	140717
1400	121313
1403	125356
1043	134140
1225	135185
551	130713
875	114868
798	115433
1230	120547
1247	108976
1369	141773
1183	114580
966	119025
3216	121213
1138	128029
1491	109272
1603	139648
898	109705
986	105245
1050	136729
1158	121416
1064	114757
994	110382
772	119549
1019	132597
1379	139453
1382	115548
786	106948
2109	116668
2768	136752
1011	133724
2204	138295
1396	119293
1085	129178
923	107317
2883	109489
1488	132368
738	134000
1127	120032
907	109376
1362	137545
1306	106185
1661	126095
770	140912
1007	112334
857	139304
751	120558
1073	137413
3660	120645
641	104451
1438	136020
877	136756
1733	126616
942	107109
1035	116160
937	132193
1643	129424
778	105548
786	105136
1262	125585
1457	117636
2126	135772
1019	117996
804	118976
1198	129545
1034	130452
1622	135489
778	138389
1629	116364
774	140192
904	109517
971	106728
1164	116993
1008	124758
1205	113153
8462	114865
1710	116256
1384	130548
835	132885
2447	132457
2031	122931
1166	128146
1358	134153
1048	127236
1011	141687
1551	124360
646	135733
1660	109816
1891	137228
3330	121922
1068	137845
1651	126228
755	114660
1289	113172
2831	136480
1407	124248
1059	136892
1264	135193
1267	115885
1172	122999
869	137326
1395	132352
1035	108528
1414	104349
3137	123945
1641	126133
1735	138161
1064	112857
792	136865
1071	134124
1074	125395
919	117404
1432	133408
1576	141776
1422	117525
1313	106026
924	122815
745	106522
721	127291
1626	126808
960	111380
2321	137394
3094	115680
1050	124452
930	117377
1783	112757
1196	107037
931	126249
894	139313
766	106428
1700	117937
1115	118933
1103	104497
1708	132168
783	122177
1152	105541
600	105788
1152	121063
1673	120829
1290	131148
713	134085
1015	119561
2995	137319
1004	141794
969	117911
1255	135032
834	105356
1618	119972
1014	118297
2040	112553
798	127443
671	136232
967	128696
1190	137988
1127	110336
1098	122140
1291	112716
823	125072
1134	116549
1195	136677
1454	138688
1127	129309
826	129056
2970	140577
1216	119344
900	108031
980	134172
1493	128309
1551	127124
1398	130679
1113	117944
3103	107230
867	139359
1325	108340
1103	136089
1041	108512
917	104644
2080	141176
1472	131040
809	118839
1881	132361
747	104605
780	128952
886	117313
1007	106150
2735	135985
951	106249
987	110216
759	104544
1330	133892
502	129716
1095	105547
1191	122401
1001	125892
921	115429
2026	132309
915	115765
1139	111422
2214	130887
2192	129641
1124	104349
2419	129017
6611	111580
2894	128309
707	121630
782	119813
1669	130269
627	117433
1091	111352
3744	132544
1018	132426
2663	117501
1007	125856
1064	107176
1153	105889
1029	105988
1632	127424
1223	113294
1298	135705
1415	109237
1442	138549
1141	114701
976	141112
527	104740
939	113800
1235	104329
1146	110370
903	123072
1660	141317
1758	134161
721	113324
638	111040
1478	104800
852	109056
998	113769
960	138518
1310	107401
2126	136868
2323	141487
1220	109434
814	108635
852	122592
1110	139545
731	134932
1521	141932
1627	122820
1074	122854
999	120250
2198	116013
563	116937
2627	110853
924	120300
739	107916
1411	121916
1071	127376
1770	136441
789	113709
994	109508
18611	140874
1440	132339
1427	107009
1314	122753
1067	129704
954	131424
1030	114332
2720	109784
54605	136053
1149	140588
1388	135108
1206	116189
885	109445
1033	113999
1529	123618
1602	112108
1890	123948
1046	111201
990	116100
1494	106356
1470	126044
751	114793
924	122043
1286	114720
4727	120437
1899	137385
1637	105170
918	128833
2316	129649
936	124454
399	128476
1535	137090
1979	111454
943	113177
878	123066
594	105660
907	115657
1694	123219
2523	117845
1244	117853
1660	127169
986	113404
1616	105561
595	106168
1562	117260
2286	134527
1055	115009
1444	124004
891	107256
1226	141388
735	114001
1457	131016
1288	110621
998	125716
650	130720
979	119489
647	106060
1171	138074
1112	110465
1339	141128
1214	125624
4121	136192
1135	117220
953	132829
866	118077
1266	115965
1055	110169
674	141168
673	123364
1498	137821
942	118920
685	109236
1271	107376
1282	140281
768	111769
7075	135838
802	114068
1566	111153
890	119148
1492	120381
1004	110546
719	122848
2678	116816
1185	130244
1908	116780
1644	123868
1214	120456
1587	140632
1296	117397
3667	138316
788	121968
1911	116524
1206	138993
1442	109762
1902	132677
862	119137
1562	137084
848	114650
1622	122575
1187	118236
546	124720
915	121107
1006	104527
942	112353
703	120994
1414	137190
823	134565
1235	116757
715	111729
1026	134424
1946	130561
1026	108044
837	140570
744	113521
1494	123089
1105	115032
780	114306
2235	115213
1395	116664
1280	116718
1510	136513
1311	112271
39861	106321
1729	113276
1927	139849
965	136905
693	132000
1075	114069
1221	108480
1355	124574
616	118884
1380	110509
1059	110516
1598	133344
900	137853
1023	108690
2316	131825
726	111256
920	140172
1215	124961
1135	134722
793	118557
1343	120874
902	107852
1149	114653
1346	129353
730	121792
1431	123268
1323	104892
890	141129
941	123564
734	120146
448	107968
1330	110216
