# Supplementary material for: ATR inhibition augments the efficacy of lurbinectedin in small‐cell lung cancer
Source: EMBO Mol Med. 2023 Jul 25;15(8):e17313. doi: 10.15252/emmm.202217313 (PMC10405061; doi:10.15252/emmm.202217313)
Supplement: Supplementary file 9 — Source Data for Figure 2 [file EMMM-15-e17313-s002.zip › Figure 2/A/Flow_files_for_quantification/export_Samples_Conb_3_Watson-PI-H-G1.csv]

FITC-H	PI-H
638	91451
686	91808
689	86996
810	86992
631	94555
1353	84298
712	91941
863	95201
562	90228
675	93583
716	96690
565	89483
981	88699
909	102363
662	96120
2131	92279
502	94728
612	95008
435	92901
601	96967
748	86249
547	95852
535	96010
1023	92172
659	92384
468	95386
750	90433
912	98244
586	95321
648	99769
659	95500
719	101508
505	101340
387	95397
612	92975
1104	104925
595	96837
871	100592
698	94676
854	95680
665	92549
698	89670
410	96796
958	95808
464	84397
547	90357
863	94771
594	93100
565	92673
545	97356
481	90553
548	92253
651	96094
526	95888
1110	102181
638	95113
1317	100176
554	94013
619	98652
560	93684
554	93727
757	100065
812	99073
532	92469
1262	102105
514	92753
577	94184
1276	100188
537	89765
675	98173
634	92817
611	89563
462	95444
966	96832
647	93429
828	93056
1022	87426
576	101209
766	90636
597	97404
686	94433
1911	95217
526	91945
459	89893
642	97515
419	91401
668	91708
1050	93259
714	100329
874	93081
390	94692
673	91264
647	93688
548	85388
665	97657
488	87312
867	97763
543	100596
715	92105
774	95454
449	92601
535	91941
585	81081
599	93605
538	95377
1091	88065
551	94774
1052	96269
580	91281
797	94300
456	87549
817	102944
529	87808
411	95225
682	96781
410	85937
374	89289
556	87801
530	85785
747	97409
839	89364
781	92692
390	91756
466	90696
552	95436
743	81780
568	93697
722	91465
1068	87541
668	89936
574	94965
536	90417
659	87421
497	90945
432	87960
943	97292
323	81657
627	95488
658	91728
566	98087
826	90622
878	96516
428	91860
755	96765
763	84489
824	93876
759	95164
489	95317
831	86125
882	104496
799	90900
986	103395
464	100309
858	93168
417	88864
714	89773
702	87854
531	92076
655	95221
536	87760
634	87997
780	88401
471	93385
484	93656
678	95433
452	96930
552	87797
513	85749
680	93917
533	98664
511	92910
510	90104
631	89513
618	96356
827	95245
610	90825
1287	97601
804	94080
2003	100198
533	86424
605	91456
531	91893
595	95157
669	89481
588	89856
17791	93089
491	95236
518	95653
827	89023
633	94345
802	92540
739	96181
833	103468
793	96821
1658	93553
394	93124
878	104576
642	82730
836	95249
706	101806
539	98548
591	94491
633	94328
411	95100
1159	99058
410	89012
827	96444
496	90403
1721	89652
635	91109
477	90440
1632	102616
1152	96537
624	94761
587	92980
660	94452
702	95488
561	99112
575	87200
670	94525
555	95969
670	92837
600	91049
425	86601
1034	96729
440	91009
659	97851
442	86121
454	85909
678	93468
667	89480
775	95087
466	99064
571	90268
729	94404
402	86856
1201	93752
640	100960
718	103716
575	92365
630	93460
529	91905
403	90490
810	94696
536	91536
544	89888
449	91641
978	94873
642	84249
502	99844
2634	95432
526	93321
615	87636
4442	101880
458	96416
537	92399
1167	100748
639	94524
1684	99760
451	91329
878	89352
887	100396
576	90660
812	102889
754	93189
559	92388
690	89604
484	95641
670	93868
640	93159
572	94233
646	91612
1026	92776
405	82244
954	105224
698	94299
708	98057
681	88903
924	98997
500	90321
785	92784
1538	105042
2941	88498
508	98097
496	94149
591	100697
1340	86568
569	88388
791	97209
515	92404
508	94441
630	94475
474	99925
476	90144
953	96532
413	88116
575	94568
845	89321
782	90833
617	81516
715	86408
586	94917
596	90101
603	97557
1564	97744
513	92604
623	89120
498	94916
468	93472
510	92458
951	84553
605	94248
536	92235
988	95912
417	90660
397	89178
1434	102873
632	86917
671	102938
702	86752
560	98501
506	91620
545	81092
15115	99813
1786	102184
543	93680
707	99769
412	80809
619	88932
678	98285
722	93948
418	94173
677	95171
539	98566
546	94280
867	90568
919	97704
463	86781
630	94804
566	91493
909	104861
892	91213
514	89474
1114	82564
450	96584
687	83904
1049	103241
567	81304
694	88589
879	84087
1315	86057
631	90852
564	91900
1054	88676
570	97913
494	87815
535	94580
567	86568
891	99941
394	81284
594	99912
546	93401
594	95529
854	94149
447	86066
627	87545
730	98561
528	93817
824	90080
949	88966
1047	96820
13876	88668
685	83436
683	89145
802	96288
703	88252
682	98201
502	95449
788	87132
874	103104
719	91519
682	91786
563	88097
766	95500
705	88608
631	92499
623	82028
478	81915
698	93089
714	86925
662	94905
754	92411
515	90952
1145	103625
639	92085
689	94604
549	82458
515	89552
870	91854
605	97751
941	99027
822	93025
758	100264
839	87559
474	95724
1414	87876
623	89492
707	100841
940	95076
493	88637
569	97208
530	87516
671	97764
432	93549
387	86924
603	104135
922	98792
766	83184
422	88328
642	90389
1023	87416
579	94097
725	88406
659	86385
826	92021
998	96659
750	93561
752	89796
489	89574
527	97157
491	93917
811	88696
754	97773
628	94381
748	92308
624	93373
850	89838
839	98168
490	97781
991	89465
537	90605
702	86793
655	87976
619	87493
561	98204
560	90569
913	98309
579	92519
678	96477
532	90617
623	93704
854	88666
674	93064
661	95437
567	95832
628	93511
394	92932
506	90740
791	94575
667	96101
606	94554
587	90596
3283	103965
425	88025
529	89060
529	99807
486	95669
680	92744
771	101188
582	93386
874	91892
535	92689
987	100564
615	91022
533	92357
626	90730
863	83673
702	87957
342	88872
731	95737
505	91009
827	95780
722	92480
531	94621
673	93036
2103	91505
498	99194
725	97585
606	96384
712	90145
1352	102505
568	93732
844	103165
1051	91849
498	89841
662	99340
520	88369
786	93585
715	89040
824	91592
21122	92785
538	85321
546	86080
510	105157
595	83970
806	90295
434	89976
690	91793
598	98396
301	93813
719	89615
958	99700
970	97969
946	103168
467	92737
566	81177
815	88450
745	89209
675	96384
606	101316
933	91148
733	104983
686	85508
884	94457
548	98327
514	94037
645	96853
503	86534
1298	96504
531	90704
957	92470
686	99057
399	93116
971	95544
428	93752
485	84475
515	101890
577	95217
670	92985
863	98044
1314	99196
518	84712
750	94781
574	92189
474	89843
495	86684
362	89325
429	92945
894	101301
621	93909
19940	80105
499	84549
1078	95856
971	98673
502	87689
570	94140
512	96421
465	88020
591	83101
922	101840
535	86520
485	91216
519	92328
858	95652
694	96513
1271	101944
585	86632
727	93189
676	89857
508	87512
494	91273
1246	101665
712	88261
470	88675
390	90456
775	95819
706	92533
568	81532
716	88808
546	86214
403	87565
582	97736
1308	95400
619	86869
578	92316
706	92695
733	101715
673	92957
487	94000
528	86348
540	99752
344	87894
602	90188
316	87944
531	91095
489	90821
403	86773
735	90824
704	95096
521	89772
747	89492
614	93184
457	89428
566	92280
606	96304
629	89049
512	96121
525	92648
578	93253
495	95920
1100	95837
1371	96773
484	92080
763	92478
660	90687
1248	95596
1639	104299
882	101796
583	90441
568	95387
417	91354
559	86557
884	97108
886	95552
842	104009
444	87172
741	88509
1382	91797
715	97729
645	97503
493	92685
800	89336
597	99152
421	89972
874	84537
553	95816
801	92153
1062	100004
526	84517
352	94833
475	92728
875	100648
683	95844
747	100732
662	99189
403	89604
861	104237
458	96083
406	91492
864	105433
914	85002
431	95485
463	93300
589	92236
567	86044
598	91996
556	90404
590	89409
806	94500
703	91549
457	93585
588	91508
413	87700
1191	90532
423	91596
450	93821
390	90012
486	88713
702	91260
1269	88612
600	90598
640	91032
452	87072
651	100616
487	88764
466	96051
670	87237
650	95305
366	94992
467	86269
435	93756
591	84332
462	91541
577	96527
375	93252
1371	101504
480	96196
504	97117
777	94313
530	88749
783	85943
490	92316
599	93069
615	94057
614	86777
686	99372
486	96662
1049	101013
474	91516
590	85761
488	84047
799	97489
651	91872
754	92717
514	86757
731	99273
699	80977
556	91312
471	91665
4138	93837
681	96436
414	91688
451	93503
778	100368
846	98720
591	85800
862	96777
723	98093
613	92529
693	93169
408	96613
463	86768
330	85152
535	88137
996	99520
691	95655
620	97920
538	90940
401	94713
498	96478
1258	98270
544	95022
509	97288
1550	91080
667	90832
612	91504
502	84749
535	84272
554	91116
558	95568
581	84336
565	91576
504	88481
465	94477
879	92753
678	99005
458	94948
362	94059
374	97985
1044	96648
563	91785
494	96515
608	95285
549	96352
1100	91553
565	91529
651	98556
532	96159
419	93083
815	96905
859	99085
455	93053
542	97049
730	90517
790	97789
1060	99261
432	85716
839	96557
405	84885
7845	97901
1816	95040
732	88860
570	93686
967	81884
530	92345
617	103321
497	95488
812	92069
569	93993
762	97550
608	94048
383	82904
493	98742
379	92757
418	89192
514	92209
992	92736
455	88629
636	96045
551	85632
448	94674
509	89543
448	92802
423	92256
575	94784
742	87701
2206	96812
7870	90046
602	92353
605	93797
638	88364
606	87641
842	92592
1150	96956
407	83868
689	99341
696	87123
965	100292
650	87488
878	95716
571	90082
628	86535
474	96400
638	96989
546	93889
638	101295
1193	98848
942	96301
723	90152
551	83469
495	95140
835	91435
704	99292
578	92902
494	93908
549	91269
858	94357
526	92064
706	93036
999	93528
671	83260
608	90933
478	85464
388	93329
750	98548
956	100856
519	93125
632	88125
454	93161
459	89929
438	89160
1247	99580
833	94909
1539	90645
663	102208
10339	100652
538	91768
335	88904
522	96228
1056	93737
789	93249
477	89988
671	88812
426	87157
802	97748
1358	98745
663	93296
703	92360
475	92461
736	89341
511	92505
807	94985
631	85488
475	90621
490	104422
667	91132
568	92916
530	84769
748	96533
613	93906
1849	98124
740	94916
658	88313
393	92213
914	99305
638	97049
1093	103229
406	91569
415	87970
855	98202
894	94312
491	92454
579	94665
537	89729
932	96159
812	95141
659	94119
956	96320
790	92732
554	92642
475	90614
550	87056
586	96652
519	91795
905	93865
838	96061
457	86810
899	95820
566	94414
906	99369
658	96305
571	91933
557	94308
591	92740
691	96492
1232	100888
859	81000
481	97136
647	101216
362	85549
494	83624
410	90081
847	90954
602	103448
472	84744
1022	97877
860	97229
911	97832
684	94375
825	90393
678	102148
791	89436
532	96812
928	95753
574	96013
925	103100
535	93429
595	85920
560	98856
934	98574
463	94460
731	86996
1032	88413
469	89892
450	94480
397	89085
744	99615
528	90176
839	101572
882	87425
698	93697
596	89696
534	92751
488	94353
843	99592
644	89842
516	95480
492	93848
571	90458
726	102008
1945	94981
838	93648
542	93420
681	103137
450	92839
583	88044
671	97741
865	96060
619	94432
769	98500
528	90060
505	89800
592	94997
494	84596
508	96737
518	92554
466	89341
1017	100180
801	95789
1015	100084
450	90524
890	100111
730	87047
620	92040
1250	99701
662	96921
379	90922
640	90685
489	86231
812	90952
554	95485
930	98036
1530	94636
767	96792
710	98216
580	92189
469	89296
461	89268
511	93209
752	99236
824	92361
1166	104552
606	92081
9399	99634
735	90897
553	91772
615	98456
558	87760
406	94617
1482	101462
551	92856
1243	82085
575	91760
614	90981
542	96696
687	95624
631	98035
869	97995
883	92868
624	102570
565	97901
759	95088
675	91104
1148	93496
570	93201
701	83285
786	96156
726	101076
1105	102661
630	86966
798	91576
627	98393
493	88668
589	88897
488	97152
531	83830
520	93848
7650	98417
553	91608
520	97609
542	91684
515	91504
600	97393
879	90214
514	94801
1299	96075
697	91121
1037	93348
3692	90492
540	99916
487	87828
838	89125
734	91839
829	98700
644	93284
737	95930
520	91032
1365	85452
433	91704
1127	104917
699	90280
329	88169
503	89956
522	92689
721	93393
838	102925
378	92088
667	88106
950	96358
517	93332
447	88599
304	95513
472	93368
621	99053
865	81728
1265	100153
946	91616
689	100248
597	94541
553	94880
785	91169
479	99733
835	89944
481	95107
1021	102620
647	99065
552	93489
962	100622
683	95729
646	98165
792	95472
636	87777
964	96732
628	99240
898	93385
547	84258
1079	98172
402	92232
699	92645
647	86709
499	95889
523	89097
560	90162
1342	100144
553	89820
667	95072
539	100301
689	95389
873	104140
352	91069
570	91388
499	93945
631	94097
804	93410
1847	85285
617	94253
943	89985
488	88549
1114	88256
690	88325
629	93252
679	100760
665	92557
581	101233
1044	93984
351	97809
587	97313
634	98797
448	91268
681	89264
591	93400
676	102712
648	101476
508	94779
999	104560
623	95552
922	96180
648	89620
513	92277
574	96323
555	94516
1011	87285
470	92976
337	88249
1065	94972
600	85437
1038	94624
824	103665
646	95225
511	85737
420	94045
610	81966
626	92028
704	92468
440	91668
649	103052
818	94068
892	97928
715	95132
769	98077
459	93204
527	99224
268	94090
706	90033
579	88587
475	89636
790	90996
339	85596
543	95840
569	91789
657	93761
577	99089
700	95632
681	89490
659	92473
464	91963
663	97749
645	97761
707	104501
912	100505
562	97428
849	86078
486	83439
526	91825
904	91020
741	91580
777	83555
589	95651
703	93405
684	99636
418	92169
705	86065
755	95905
754	100427
637	95856
474	93756
522	86824
420	94501
725	87181
764	99900
583	100141
567	97872
903	90260
978	93304
434	94865
573	92325
540	91419
507	84880
613	95468
489	95489
591	93202
705	103608
416	88221
632	79893
538	89448
469	98825
919	94480
459	100417
537	89344
368	97048
435	82696
901	98549
1038	89513
600	93505
554	98712
690	102544
571	94169
539	92776
635	94281
590	89828
579	89689
461	88932
1666	103445
918	99377
570	95881
499	95088
1099	87632
714	94142
470	82048
544	91805
567	89404
607	97996
514	93517
441	86383
563	93326
532	90488
461	90472
704	98820
457	85717
711	93292
14147	85873
611	91206
588	96297
535	88670
517	82537
452	86328
878	93169
537	97612
474	95982
527	93352
954	91469
670	92912
639	96908
579	89393
514	98757
977	93829
630	91953
426	91964
522	87037
590	81977
633	91892
487	89616
531	93596
426	85325
591	94306
769	98109
355	85839
478	89969
587	85757
506	81581
686	98880
716	103666
428	105079
991	100968
634	94716
415	95251
693	83169
554	94526
24914	97796
699	93853
538	96077
631	90208
586	95788
672	96315
673	89588
818	93301
441	86900
643	97190
383	88457
899	104108
597	88653
395	95356
541	88413
663	89836
594	92536
1052	99425
620	91941
502	90583
808	91908
962	101648
591	90240
598	84340
443	94761
606	89149
658	94212
712	95044
599	97816
921	96557
591	93745
607	96652
523	90501
425	92200
692	83837
650	85188
676	93532
521	98385
638	95087
1735	94136
434	95857
967	104101
587	95528
537	90260
355	87691
680	94633
909	101645
388	92005
639	90599
554	87160
1006	94718
527	95240
723	94083
501	92261
606	91797
445	92712
809	97152
345	83336
772	91501
715	102369
607	92290
570	91849
1074	95210
608	87873
834	95021
506	95680
597	87654
602	98111
10757	83493
807	95652
1374	105133
707	93016
431	92854
1563	102057
552	94653
397	90489
558	96492
408	86372
810	97388
435	87210
560	93934
818	100940
403	82240
518	94625
699	89177
1539	97345
757	92534
1067	89837
528	94789
723	101032
602	91681
991	102670
947	94385
525	90377
626	92773
727	96833
586	94205
467	90429
508	97329
977	97965
830	92068
496	88572
776	91557
513	96206
743	91926
901	93657
685	97524
446	93706
758	94545
386	87964
744	91197
631	100866
583	85668
471	93472
669	87977
430	94969
492	94205
456	97365
1450	99069
580	95641
655	100220
486	94233
767	102473
1074	101886
1318	103537
818	85582
628	92704
543	98422
999	104208
510	92994
658	92517
590	87473
418	95420
734	94832
571	92864
714	96301
554	84382
649	101257
417	90701
721	85028
800	98997
517	91693
1575	101216
1027	91430
996	86634
705	97724
662	91079
695	84248
714	89241
773	91421
600	87036
455	91800
495	95611
419	86981
843	98253
403	86461
1259	91192
575	92888
699	99622
759	93023
491	88996
588	88844
659	90697
730	91388
603	86556
904	91128
563	90597
492	87949
1604	105261
895	98741
459	91161
583	93581
1135	100528
818	98673
890	96600
532	90693
414	91025
464	84794
566	92871
503	87668
696	89162
920	98116
460	89950
831	93981
515	97802
563	96233
455	94159
2672	98033
492	86286
551	91836
407	92340
450	99617
574	90069
666	82401
865	87305
497	83560
467	95176
724	100388
504	89128
883	101104
506	94273
802	92088
924	89049
409	91864
797	86597
578	92032
412	91676
963	99193
490	93298
560	90928
457	90113
673	97473
983	93372
608	93536
729	97656
752	96865
532	91048
728	86970
760	98067
750	97097
607	91951
580	93432
575	87692
954	96320
407	95724
636	89286
938	90730
754	98409
639	91420
938	91954
524	96350
1291	93472
690	97877
902	98972
530	89697
559	95765
422	84645
534	94731
658	97231
468	99621
791	98356
681	101746
675	96520
525	89745
843	96015
603	91865
968	98709
670	92700
678	94068
674	101524
558	85941
793	92023
355	93363
867	93985
851	94943
586	91597
563	87172
499	96021
504	94511
711	103828
584	91485
715	98985
547	88973
1013	102772
990	89302
482	89804
775	97640
1767	101833
823	95520
674	97077
542	94777
630	93416
628	102512
798	87240
418	88677
619	86468
510	84000
622	95523
814	92192
8255	93569
514	90289
414	89545
1701	101993
438	90821
911	102577
1862	102217
645	104717
487	91488
731	98041
635	96629
535	84637
1102	98716
513	86221
627	96612
602	94277
815	89512
733	97629
1659	103142
953	98020
754	82768
1208	91932
476	88735
410	87440
474	99556
1126	89604
783	103168
363	89221
1132	92472
681	100873
721	99980
496	89584
1087	102316
526	94749
1118	97132
659	96372
699	83276
2055	95568
693	89701
495	90029
547	92345
535	93197
662	93276
517	89060
410	87665
500	92124
769	95000
586	91530
575	85965
475	98411
682	93720
851	94057
872	93696
404	94468
532	91437
655	98925
587	88560
706	97378
507	86568
673	94704
1074	85049
342	89244
540	92724
964	98929
1215	101365
541	94764
468	97869
488	89570
602	92594
472	93313
3046	104269
469	98103
863	97589
603	88649
595	104233
592	98032
664	85128
1767	102350
573	91428
723	91489
671	93637
1027	94840
823	103405
533	95112
1163	95666
506	95685
1003	85993
939	98240
523	90056
592	96941
468	98425
494	90536
470	95402
755	98271
700	98756
338	93056
450	91344
566	89785
843	95709
750	96596
414	90132
622	85875
571	99205
669	100841
499	101124
539	100757
685	91680
487	100224
505	91365
533	93009
549	94569
5781	91872
471	85289
683	92780
467	95444
769	89573
653	93908
450	93276
602	100519
435	87360
1156	94081
476	87960
787	95191
618	94447
600	87228
415	89192
584	92036
479	84854
435	93600
598	90128
510	99576
502	97824
440	93691
591	97280
655	94212
678	96448
775	100345
1968	88381
1263	94385
643	97060
651	94957
686	88640
682	91101
774	96565
635	89077
636	87580
970	92911
623	92417
385	86237
687	98209
382	88645
816	95932
956	92209
633	91204
774	81616
939	91060
545	92428
498	90664
788	98557
550	84061
695	97634
562	92150
516	92882
827	86577
657	91139
830	99892
510	95528
1194	100938
746	98626
526	86504
655	95469
511	92882
554	92836
624	101321
781	87104
650	93937
447	90065
814	97925
571	95185
499	83227
1162	94228
872	88056
2148	93529
427	93528
542	91912
733	95821
575	88261
572	90636
458	92394
421	89935
989	101916
523	90016
573	87264
528	94837
746	89336
682	88721
835	92057
508	84572
2693	86156
486	95503
2230	96219
532	95465
795	102272
750	90908
618	96266
478	94985
504	89356
721	82976
990	89285
668	94857
526	94868
542	88717
519	93116
482	95657
612	101269
787	92040
435	88089
441	88976
661	95716
631	99541
743	95468
983	101919
571	90704
1183	99988
929	96149
592	90188
486	96053
742	100150
551	89348
740	94306
1200	92134
2050	97072
682	91514
609	93454
608	91253
1306	97473
1414	93761
1183	90045
656	94717
488	96568
1174	102389
889	96489
847	91269
432	102541
516	89425
727	92258
466	88882
738	96285
669	92025
604	87969
389	86485
466	95676
433	94660
1192	95311
698	95917
574	86793
556	90186
766	82491
561	85213
810	92829
1169	101773
818	96742
453	89153
652	97512
529	98269
757	104985
682	92957
658	88436
970	93149
603	91631
498	88869
538	98533
946	91038
489	94008
497	92629
542	95835
1308	87105
498	99111
662	96051
1291	102957
574	91712
598	92888
520	98149
661	88520
592	93345
605	96248
557	98104
589	93952
680	91187
559	95112
572	91404
1123	103198
1368	102945
848	96709
428	93717
934	93160
965	90617
776	92183
1243	98204
406	96093
800	99589
434	88141
438	83886
1139	102233
1054	102257
653	97417
745	94078
550	96927
448	91572
514	91605
477	94177
554	92101
487	95305
1059	89083
575	91394
1146	104412
436	91214
503	102674
669	91649
1167	86968
1390	100703
307	87428
540	95964
438	94621
514	91128
718	95100
802	99202
550	96444
619	86441
1707	105048
564	93673
635	92201
688	88349
539	89873
599	93701
370	91064
857	89131
591	87124
808	89833
743	94645
941	92613
553	88641
406	91919
783	94412
689	93541
591	94309
23946	93136
631	96052
567	92869
603	96944
675	98672
695	98700
530	98385
702	91529
771	92930
490	91536
730	99456
802	92992
506	98481
801	97680
640	84897
436	92816
475	84798
632	97297
3046	104242
550	96276
799	91373
958	92780
638	88279
460	90965
766	102465
1168	101933
526	95029
711	98341
666	88080
596	89330
621	88997
1141	104596
718	88832
433	84566
2164	102308
980	92152
741	104521
755	103217
819	90993
890	95264
866	98621
605	94356
571	93152
2282	97079
578	88941
864	81932
561	84956
603	97233
558	93169
646	97241
802	89975
432	93061
554	90732
772	95345
527	93649
462	86243
934	101544
533	81891
753	93301
545	95597
709	90033
494	92961
536	88148
658	92781
617	86756
1355	102216
783	87265
998	95778
589	103420
528	94349
504	86980
574	100344
486	93625
663	95145
451	90604
786	90275
748	92793
760	95377
802	93669
1320	88305
387	89223
631	81199
838	91153
853	102749
695	97640
391	83840
938	89041
591	91993
728	94541
657	88980
604	91948
1247	84641
498	92915
758	90852
374	87300
826	95072
[truncated: 2,594 more rows]
