# Supplementary material for: ATR inhibition augments the efficacy of lurbinectedin in small‐cell lung cancer
Source: EMBO Mol Med. 2023 Jul 25;15(8):e17313. doi: 10.15252/emmm.202217313 (PMC10405061; doi:10.15252/emmm.202217313)
Supplement: Supplementary file 9 — Source Data for Figure 2 [file EMMM-15-e17313-s002.zip › Figure 2/A/Flow_files_for_quantification/export_Samples_Conb_3_Watson-PI-H-G2.csv]

FITC-H	PI-H
2763	175237
1867	158856
1179	159165
2477	148304
1180	143297
1368	158061
1040	147957
1972	156993
1829	162669
1909	158833
1425	160697
1832	168517
1115	149532
721	142908
1382	168024
906	146213
3746	172192
1192	155601
1538	159425
1567	157829
927	145541
1083	149902
1275	175385
2023	171869
1023	145664
1473	168625
1027	151416
1007	159320
1640	147384
1221	160220
2624	154649
1971	164673
7185	150859
1799	148677
1229	144909
2138	167969
1473	162033
3078	154467
1606	162569
531	144448
4329	167976
1944	155869
1727	173669
1182	167284
813	161108
2160	157249
596	156300
1641	167644
900	154096
1143	160548
2282	158142
1099	152605
2056	158133
969	142701
1218	169295
1355	164096
1264	171902
1419	151976
1259	159024
1491	164141
1218	172725
1006	151272
1784	156948
2446	150425
1183	156421
834	170417
1034	161097
3146	172868
1246	154264
1469	147465
1315	151849
1907	143269
1656	170189
830	162085
833	171229
2444	156584
2171	147972
1969	150916
2495	150241
924	166152
822	140424
1408	170228
1190	143308
2131	171192
1568	166121
1719	153272
1675	155657
2554	146593
1904	146344
2047	141421
1152	167109
1948	158381
1082	157529
1128	163353
1811	159944
2563	147714
2137	154194
1898	162721
1682	157454
949	142085
1342	146497
2512	150887
1054	153976
1913	165152
1354	154520
1311	153182
1174	153872
1070	154827
6955	166441
1619	146444
1083	149709
1084	172436
1111	162868
955	149937
1206	142160
2671	156849
1491	147652
1241	153717
2082	167596
2367	152664
1255	166711
16680	176269
1833	147788
640	147549
1169	152668
979	161125
2290	147637
1690	166310
2197	170056
1403	164791
1034	157628
1285	142653
2282	150453
1440	153836
1292	160771
1886	140368
999	171541
1950	157448
1761	144940
1498	174635
1724	167837
1089	164512
1259	164248
1321	152956
1311	163516
852	152637
649	169649
4369	160952
917	153069
3002	158123
2108	161164
775	157876
1287	155941
1147	146449
786	154912
1489	157321
888	152984
2348	156468
1511	164277
2843	161446
2098	169745
1690	150234
627	150504
1529	154888
1618	158393
6222	154940
1610	154352
1931	176089
718	147916
1146	146613
1307	149945
1439	158244
818	154652
1149	140606
1158	150820
1612	166887
1918	168861
1405	159961
889	159669
1298	173965
1619	149281
41247	143917
974	170280
1437	146769
1023	161341
1624	167804
1615	144109
838	162681
818	163725
1174	148241
1129	150760
5650	174853
1187	157022
1818	140664
1419	166625
1919	162406
1753	156674
2940	164152
1249	149781
1012	154320
1249	154725
1807	159688
1067	160319
1319	151242
843	149056
1215	162217
765	148544
1049	144452
19665	151556
2431	168072
954	161451
1803	158636
2985	164140
1498	164233
2858	173689
1306	158148
5855	154779
1719	147729
904	146916
786	147876
1616	150633
1846	148847
955	169195
1515	154836
1156	159885
2892	169655
1598	158621
1316	168244
2848	160328
1375	157384
1348	169638
1184	163912
1014	141837
967	170469
1835	169208
1219	158818
2162	180557
1366	154285
1830	171972
820	156803
1686	160558
1280	141677
972	156777
698	143121
1263	146676
2085	153708
1591	181768
1370	152422
934	157905
1790	175326
1322	163620
944	171244
1269	154002
1106	153973
1935	153244
915	158518
1443	155180
1316	150928
2030	165744
1462	168369
1337	167849
1399	166288
1772	173236
1302	157873
1465	147684
1346	141184
1470	169314
1367	169389
1934	144580
1104	158992
1037	172308
1379	156874
1190	142101
1058	152721
1627	154296
1544	145427
1262	174525
1774	163133
2453	159020
1078	165303
1309	164276
1479	162741
2059	169684
3131	160811
1220	146007
1246	149580
2414	160356
941	161565
1116	143013
1594	159144
2921	143073
1906	161516
1054	172500
1988	160499
1478	154256
998	157307
1083	145933
2018	164672
2250	152308
1247	146533
1049	167456
1403	140433
1162	147976
981	141636
1764	163097
1490	166613
1264	158157
1104	165669
1383	167696
1196	167873
1857	161584
951	156256
2390	156945
1290	168204
1208	151189
698	145401
1010	171890
7550	153536
1497	148188
2957	143105
3594	141819
1182	140589
945	167537
2470	165228
1015	159472
1959	165197
1171	164545
1357	160352
1137	171560
902	152844
578	142329
1765	155900
2319	154751
2804	144113
1293	154620
1942	178172
551	150548
1508	150816
2475	159416
1032	144497
2038	174456
1249	152180
1848	181332
1448	171429
1185	154004
1317	171185
1294	142032
1329	163384
712	162496
3038	172152
1122	150316
1157	144921
1002	158160
1162	170852
1327	150613
901	159081
1810	164141
2741	149600
1406	161849
1431	162040
3485	174321
1193	142492
1260	161362
1855	176809
1492	160064
1764	163464
662	152383
1343	145680
2432	167037
1513	158869
2420	143628
1986	159721
2582	143783
1754	150715
1911	157424
2111	159096
1251	147179
1108	156433
2198	154673
1207	163498
946	165017
1109	160176
1473	167403
1191	170747
3656	159948
1277	158370
1175	153620
716	149509
754	159811
891	141767
1440	166385
1176	158968
1554	151913
1964	169452
2046	140352
1529	153497
906	147713
1024	157361
1530	151456
1207	146076
1490	141261
981	147702
1659	158976
1164	170332
1230	167073
1213	160084
1283	145546
2335	152789
1974	148674
2808	143100
1414	163569
1198	157095
1786	162148
982	155268
1639	164777
2670	150906
1536	145671
2623	165073
1192	166020
1887	152408
631	161974
1391	156024
1239	148660
785	163308
2614	166897
2124	148144
4502	157169
4837	160473
1075	163508
1395	148293
1346	157629
4851	141846
2058	160936
1547	149148
1137	157204
2115	151929
1640	163664
3799	158354
1810	169464
2070	142786
1476	154932
1198	152077
1431	151144
2691	162056
1591	143329
2230	171688
1126	152709
2100	158628
875	146329
1039	156273
1118	155037
3830	165261
1472	147073
2288	153592
919	170293
1079	156960
1862	163045
1866	156497
1479	162917
889	144403
1060	173766
2703	166176
2038	165161
4061	177774
946	166715
1061	165428
1275	144649
836	169741
1145	163504
814	183564
1158	145316
1575	165301
1429	170885
1407	148023
1146	156517
30214	160900
1557	163041
1118	163876
6182	150548
1384	152604
863	171444
813	151521
979	171821
1016	140319
1446	163027
2169	172925
1502	171832
1098	150231
1182	142024
750	175175
1419	155973
1739	148750
1162	167389
849	152028
1362	154773
1872	171793
5742	161851
2073	152697
999	161133
1007	157733
1766	157172
3978	153489
1675	168724
999	155857
1271	165413
2007	171933
1524	162732
1498	141312
1698	157937
738	141632
1233	162817
656	149555
1126	172844
1439	153073
1209	178169
1031	163180
1130	148689
1881	142612
1706	157713
2049	173089
2868	166441
1186	174672
1456	150761
874	147568
3827	167912
1655	153196
883	162864
2967	175543
1955	151248
1199	159918
1065	159291
2562	155130
1321	140416
1425	154789
1414	142704
2350	157159
1056	149013
1323	143185
1187	165816
2572	147928
967	148116
1555	169729
987	171777
1554	159445
1743	163285
1446	153107
1654	158465
1614	161227
1855	166312
924	140664
914	141095
1358	152267
3121	170965
754	143020
1918	147073
850	167874
841	157887
926	173032
1964	161554
1588	167694
1810	148612
1032	152438
763	157061
931	155572
1354	154425
1099	161318
6858	142376
855	142880
1258	159822
1183	154828
1512	145009
1530	154849
718	161197
1338	177348
1288	173288
1113	175824
1094	147605
1060	152213
627	155411
1245	153389
2003	144761
799	163149
1244	155387
1053	141052
2324	173141
2255	166989
966	157387
1578	143595
1035	145456
1338	155885
3355	154570
637	150148
3208	168085
2105	161705
20766	145533
1345	147265
792	162956
871	159041
1270	141299
1494	165144
958	157129
2663	161585
1507	169192
1581	157324
1732	163161
1057	163684
1200	149732
1071	160641
1162	160715
1225	155740
2643	152725
2015	175672
1032	173412
1491	143185
1337	145849
2198	152231
2683	167969
1076	163205
1295	150350
1098	165004
1059	165301
1331	145664
1701	162006
1624	162691
1270	164240
1486	167597
1249	166360
969	154579
1004	141886
1582	158941
930	141824
1037	151408
787	161593
1717	173893
2199	148973
2334	164237
1303	150325
2218	163449
1249	168227
3422	171261
1239	146492
1254	149465
3242	142925
1107	155072
1102	163211
1008	151117
1013	150760
1413	159385
841	145437
1788	178563
1666	140372
1290	146317
1331	175824
832	169765
1316	144783
4531	171069
2706	155273
776	169286
925	171392
1171	156156
1346	147268
1053	181648
986	157889
2440	162222
1067	160404
1666	151739
2274	154640
1627	150987
1466	165177
739	154368
763	147830
1071	156209
1523	158340
760	165777
1205	156189
1472	143153
3902	152381
862	148896
1433	168640
1911	162839
1222	153061
7573	159317
1221	155670
2543	156964
1143	156157
1258	151466
2474	145120
1153	146210
2019	154961
1549	161709
1332	148692
2022	160600
1534	165967
1038	174609
1591	148023
1720	140960
1283	166017
1046	142778
1468	150512
2000	163061
1170	155480
1022	176361
1567	163000
1079	156892
1410	146807
1584	157365
1090	141749
782	150841
1071	153116
3455	167493
1358	154241
2260	164792
878	154955
1314	145006
1890	149631
958	145537
1323	151685
1232	140921
990	143744
2137	148022
823	145897
2108	141808
2008	163820
1195	154779
1440	159188
1999	151752
1270	148948
1259	164748
1011	146729
1051	160281
1556	167589
2145	164233
1689	160217
1405	156940
1123	168921
2467	166921
1103	170610
1855	160880
978	160881
1694	157744
1586	163096
1236	183977
1615	153125
1847	155872
1304	179048
1869	163095
910	141540
866	154869
1179	145897
1498	160232
953	168809
1437	174173
931	155083
1359	170829
1757	160850
1612	161074
1418	153173
1791	160424
1191	170520
2328	145967
874	160877
963	183953
1133	159657
1022	151945
2066	164196
1745	145573
1570	155119
1009	156439
2162	158388
940	147712
1886	149616
1330	152887
2273	165108
1855	149064
797	152809
907	169853
2882	170817
1167	155288
898	144765
2624	151786
1177	147940
1726	164971
1451	141237
713	169093
1607	146496
2419	165500
1148	156456
1596	148492
880	157446
28242	172548
1012	158036
1076	168165
4922	143767
1077	145013
1551	162617
1030	163317
1518	143055
2243	160514
2274	153809
2462	163759
880	156648
2010	151857
1719	162900
1545	158361
1984	176928
2787	150228
4130	175281
934	148428
1173	145940
1838	162452
1294	162430
2076	160324
971	153761
1744	157085
1327	166494
29541	167509
2072	159863
1718	160265
942	144461
966	159308
3076	170792
1777	145272
1959	164852
1494	143148
1231	160365
2876	167657
2575	174773
1298	143834
2494	149532
2030	146020
1734	170480
1772	159713
904	171685
1408	150925
1627	178016
1282	149477
1363	158556
1156	167009
1807	165212
2083	172261
1750	175133
841	154445
2049	161566
1126	161040
632	174605
1446	160953
1280	150321
1067	157029
1468	144857
1607	143777
1553	151572
3007	165360
1335	166968
1071	156250
1351	169849
1872	169852
779	147276
853	155608
1089	148425
1682	146453
1216	158997
2068	163381
1351	158221
1379	164436
693	163966
1103	163481
1506	148238
2571	150520
1113	153102
1215	158157
747	157476
1302	178509
989	154933
935	149808
2301	159637
9386	181786
3206	166253
2611	163801
2202	182273
2522	167629
1235	168081
815	146639
1466	152976
1903	160861
1359	169631
1954	145717
1165	164124
1233	165296
647	150321
1327	158829
1579	145240
1567	170444
1297	159167
2143	152468
1577	158273
1449	162749
800	173813
1327	152700
718	155979
2206	153929
1099	144200
1350	157233
1434	150959
1012	169544
6006	161929
1814	143473
1118	166385
1584	151302
2781	162299
1833	148285
9847	160986
2142	161067
1342	154720
1986	158325
849	150311
1754	168806
1554	154021
659	149278
6310	182577
683	140582
1270	170338
1869	153921
1386	152568
1347	167305
1264	160138
2110	150976
2107	174788
1383	157401
1233	160353
1351	161676
1499	145315
1779	152346
1483	159617
1083	153381
1331	161740
1994	143272
1199	158061
1612	157749
1139	166256
4174	167397
778	158417
1159	162696
2887	177965
3303	143422
2659	155788
1058	155617
1710	150933
2133	166550
1003	169096
923	149227
1654	155529
857	141761
1060	164264
982	148053
887	143484
1672	154180
1694	171541
1618	171637
1487	149617
1287	150541
2710	143956
2161	151368
803	149198
2242	144317
1179	153972
2173	170592
1633	149020
2041	145525
2090	169893
1587	156439
384	140493
1456	160217
472	164365
3293	141785
930	155135
1281	148428
951	164712
1187	169943
3019	156668
1450	143372
1135	148138
962	169953
1278	164192
1714	156293
1047	150092
2466	164597
2330	140316
2044	150609
937	152757
927	145961
2998	155182
1276	160380
1563	142042
2413	155322
1840	165612
2388	154237
1507	158429
1239	160007
778	141910
1323	165073
791	150572
3147	170220
1063	154914
693	147956
1315	165001
2024	164467
744	168528
1911	160197
5171	168040
881	151192
2102	154628
1294	153382
2326	179012
3571	143200
3072	162282
917	156860
1935	154645
2092	168872
1771	156560
1943	143692
2516	152177
2337	155192
1030	157441
1770	149597
916	161000
1911	153248
2391	165281
2098	154076
1290	152396
1066	166533
931	159725
2159	149720
1327	141654
856	164588
2099	172546
1624	160534
1198	156378
954	151100
2456	166717
2864	158901
3540	156473
1745	157621
1243	147621
1329	167044
3605	165697
1281	164277
1091	141037
1303	157565
439	151740
1004	154389
3717	154692
1363	168713
2088	141363
1520	163320
1517	141884
1430	156869
1355	163617
2027	150682
768	155472
860	141988
1686	143150
2188	159598
1455	149916
1264	156576
989	157536
2355	171131
3171	176633
865	156877
1910	140932
2599	171001
1473	156443
1061	142639
1846	149050
1750	160348
1506	159308
1518	158213
1032	142380
2306	164097
1349	146756
812	156033
1071	166405
1290	152528
1522	156749
1039	151609
1668	144640
1559	141492
5147	162061
1193	148300
795	173461
1078	166256
1216	159175
823	152976
1299	163366
1470	156077
1782	142617
970	159449
735	151057
1172	155224
1878	184653
1298	156409
1240	140968
1606	162913
2075	155893
1226	156469
1576	144241
1170	145985
1790	155336
1075	177588
1364	140812
2087	166848
4955	152515
1618	164921
1223	173640
1674	164713
2113	155376
978	149456
2395	167529
1900	165588
946	159409
1700	153308
1295	172405
1873	153578
2008	160481
1299	154671
1842	152381
1642	158837
1901	152388
1167	165489
1358	160164
1269	164404
1707	158402
1050	156744
4851	163209
2432	141848
2254	141932
1128	144832
756	141617
1967	162857
1723	141472
1223	151808
811	175641
989	167748
1209	149340
911	170984
1546	158973
1750	148065
924	169336
2065	174725
959	146408
2022	159385
3997	166784
1756	164001
818	142396
1086	152152
1086	159489
687	158984
1990	158397
2895	162361
4914	143313
1813	165168
2571	154236
1230	155209
607	166178
1151	150744
1582	150705
2425	160807
855	156389
1162	158881
1177	156320
1703	173167
1768	162112
1326	150764
742	146029
2565	170215
1965	150221
1081	146756
914	155826
1213	158325
746	170736
1378	145552
1250	146672
1018	156584
1491	165032
1010	145280
2112	179432
787	157488
2337	157341
1629	151964
976	156073
1884	166425
971	163816
1398	153372
1633	155166
1299	150445
1750	172637
1244	158451
1839	141468
932	144316
1047	154712
974	164616
1507	164221
780	148297
1939	142069
915	155981
1327	160046
2039	167143
4923	171545
894	166177
2723	156109
4466	148581
1468	150811
1083	152861
978	161877
1346	151983
1369	149237
928	158011
1111	154561
899	146199
1883	180645
1383	155689
1342	144784
818	140721
1243	157844
2855	171684
1032	147313
1782	163645
5292	164794
1034	162693
2329	162916
734	141080
1166	141046
1261	174844
1191	169453
1006	162080
954	158578
1233	157460
1212	146572
2328	161744
1262	168823
1504	160464
1186	161032
1229	154549
1297	166409
1279	145607
1012	170772
1979	148987
1333	159948
1615	143197
1342	145108
1219	154600
1947	150104
1021	154804
1412	147310
1648	163461
1301	156796
918	141908
2452	156820
3994	154737
714	155789
2041	162266
1387	159024
862	150568
1070	163742
2447	163548
1416	149920
1405	143721
1011	145268
2527	157988
1822	156064
823	161890
1230	159369
3711	166848
3304	165622
2045	168752
1699	156660
2040	155948
1162	164381
790	150661
991	172465
1499	153195
2667	143908
2130	152460
1390	160512
1510	158144
1627	146667
1407	158748
1298	164937
1456	169398
870	144957
1426	141897
1875	165372
1862	167396
1808	159706
1482	148321
801	151793
1439	163756
1026	140872
1982	159895
1798	177885
839	164116
1088	165085
827	150901
2090	141960
1315	149513
1138	161040
1106	144329
49574	167781
1122	162568
1539	144832
4058	153837
1382	157949
1950	149256
3834	164216
7198	153929
5435	155160
1053	164565
1270	140379
1385	164593
1753	151782
1586	152540
1367	142937
1246	153899
800	155549
670	162913
666	144405
1728	164283
804	154834
2008	170236
1421	145729
1852	159442
1818	163380
1367	162946
1566	176029
891	164212
994	160815
1496	142929
1763	157277
1046	158480
1890	145684
1813	149111
867	141655
1949	168649
1078	155935
2054	168721
1462	167820
1098	174004
2212	148759
3417	152801
1245	173370
884	157232
2273	165256
1112	165036
1538	160345
1842	141937
1659	164373
1927	147192
924	147213
12354	155521
2172	155863
1567	143186
1162	156369
1142	160044
1169	141457
707	154035
1459	157755
1847	174437
1431	162612
706	140480
654	152879
1250	164129
914	141109
1035	152922
718	144371
1083	162762
1212	156140
1900	166344
871	151215
2090	161045
1761	183321
2111	167076
4165	163249
1339	167138
1161	153992
1438	152281
722	164981
912	153261
1327	157516
1356	148074
1372	145376
1841	153917
951	154377
918	147576
748	172160
1315	155997
1959	154003
2602	165564
832	157723
1049	140556
1175	146840
1620	168842
901	148635
1342	164231
2432	171608
1061	167943
1601	145736
2886	161887
839	145701
1162	150924
4712	153400
1173	149125
1508	169741
714	166425
1434	169057
3301	141732
775	141252
761	180340
862	143788
1267	157833
1567	167166
2459	150840
1499	166100
1521	170170
1351	168045
2271	154542
1726	158772
1308	158249
951	164412
1113	160696
1375	156095
1287	158172
1664	141324
1595	157674
1895	163437
1237	150233
970	145197
1789	163596
1399	158428
890	147088
1955	167657
1818	160912
1416	147892
2036	140848
1067	156460
1335	156957
2206	161932
4035	160936
1536	164021
2124	164377
1629	145442
1906	159901
1025	168404
1167	165077
2507	166357
1528	146661
1303	157497
1575	167723
1670	154952
1265	142157
1542	148905
968	169732
1388	149069
2535	162210
1991	165041
794	149684
1194	147140
1578	166212
1569	162868
1458	159665
1041	151023
1263	149944
4374	171069
1279	146801
4889	163316
1821	153772
1243	153049
1559	164750
2311	154808
2181	157700
1931	160749
1026	143915
1868	159394
1480	142464
26971	170801
1374	163044
1156	144038
2000	165992
579	156729
1253	157429
1246	157877
1677	152188
771	165224
722	147829
2014	164793
1295	156892
1545	149904
2042	167900
1180	159102
2974	157531
950	148597
1322	148202
2300	170016
2366	148352
680	145460
1283	142044
2285	163368
1978	151103
14699	182094
1634	164732
1078	141752
1688	151349
1602	165646
1947	150016
818	142540
1827	151557
1854	166272
1223	163136
1193	162453
1335	162336
1674	155868
3078	173397
4205	148096
1458	169093
1438	156865
1188	161300
2204	145512
2081	171121
2382	157563
1426	151288
1112	158892
1776	155721
1098	155482
795	158832
661	145133
961	153201
2134	160781
1082	151156
1307	156996
16557	179805
1867	166738
2799	169316
2910	147324
1257	153530
5648	145152
796	146369
1053	168185
1398	153841
1491	158544
1499	148410
958	154301
1874	144005
1814	173738
1498	147280
1859	140288
1066	146952
1521	162877
1998	159815
1367	145189
1971	163053
1443	152873
22059	151003
18139	182473
2730	155896
993	173261
2003	154282
3691	160189
594	140644
1239	151640
1555	167564
638	151561
926	156977
1735	152297
1419	169396
1912	165044
827	178118
1043	158973
1611	146888
1774	165901
1023	141105
2453	171586
1746	141403
1214	161577
1264	160776
4124	164517
928	144156
2439	158984
1323	162100
975	163672
1603	161581
1698	162363
1136	163592
1851	145700
1251	159965
1545	156534
1643	160356
1187	169880
1186	149898
938	141090
11280	174473
1175	153000
2467	161837
1287	165304
1425	142374
1235	166864
838	146060
3389	156740
946	156417
3217	158520
1357	155117
1156	158451
879	143293
5147	149240
603	147723
1958	157844
1204	152517
2449	154098
1259	165665
1022	178492
1563	160680
839	155912
1035	156512
3875	173125
878	155489
1105	155390
2319	142220
1903	140779
2158	168592
1990	160710
1132	159121
1175	178326
910	166825
1123	148900
2106	157181
1305	163432
2013	145713
892	145664
1243	155488
1002	144356
787	166455
786	151333
738	154820
1712	163583
2530	160769
1170	149454
1137	151276
932	168169
1671	157709
828	144032
1544	149713
945	142598
916	159424
1227	148301
1333	172525
2170	153052
1239	157796
1493	164789
1731	166349
788	145983
1541	163864
878	163061
1006	158385
1411	156474
1230	150349
1595	152906
1899	168649
1341	170054
1407	173428
1254	164549
3251	153241
821	154309
1671	165055
1680	143497
963	163074
837	157700
2142	142980
1626	163642
2652	166956
1108	151707
990	162325
821	150356
1255	151724
740	169553
1290	159741
1234	144121
1995	158321
1348	152265
1894	145301
1973	164941
1305	150712
5012	172192
875	148210
1634	160445
1259	156813
1074	162994
2180	173305
1426	149309
1647	153157
12759	156828
871	162402
1558	152040
1188	149537
1173	146153
925	148209
1569	155383
1354	150532
2031	167113
1840	161064
934	151744
928	147489
1061	154800
1022	169401
1605	147385
1467	168302
10754	142113
2104	162656
1596	151080
998	148128
2012	162240
1859	158740
1167	156584
1231	159037
1538	169668
1348	141804
2581	159828
1377	163733
1316	168724
1878	162094
2595	175027
2474	170657
1560	166473
1688	161066
1682	164397
1323	152042
2031	164429
2185	155113
1151	142693
1219	150752
1899	155064
1186	159953
726	148385
1588	166889
1479	165676
3986	166660
1422	158129
2049	160899
1419	152464
1316	151963
37950	156577
1620	144944
2163	145392
1139	162420
1770	171429
3216	146716
1370	167063
1059	146959
1782	172417
754	153380
6524	167393
825	171485
1243	164412
1652	153400
840	143445
1332	168721
1334	152865
970	165588
1499	170526
2062	142992
1307	141510
1187	145140
1030	151081
1061	149224
1383	151373
2514	154698
1338	156416
2593	164472
1919	157841
2795	157549
3348	160869
1979	174577
3639	151780
1423	163517
979	158249
912	159888
1758	160789
2427	168681
1199	140447
1314	162361
998	155437
2028	153989
2140	153519
1087	163204
1171	145256
1002	153392
885	157988
11604	162204
971	140473
842	158460
1583	157737
1899	157021
1005	160647
1643	145433
1182	147932
1722	140717
1277	158364
745	169378
2411	168495
1019	173628
1275	148823
2331	161623
867	159181
980	142352
3234	170173
851	159101
2687	166976
1022	147681
2256	159425
1080	169677
1352	160036
3436	175295
1394	154148
854	162160
1606	145455
1184	148290
1014	165980
883	152630
893	163165
1876	160591
1219	146741
1073	152211
848	160264
1743	150497
1855	169601
1628	149884
1177	160960
1181	142623
1283	164372
1029	153637
2755	156993
2070	162889
952	152944
1922	166176
1999	157583
1206	174579
2632	156856
1769	159384
1844	155673
1318	141892
2310	159412
1241	165257
1226	169824
11280	162047
2869	147905
866	150885
1772	161194
2059	143197
1257	164961
1389	173631
1075	152156
1314	169607
1059	146696
1734	157512
1188	157330
1186	179628
1825	158829
1627	159588
3316	160408
1258	142343
986	147623
2500	150690
4828	152514
1790	157265
983	161469
1431	144682
2006	151885
1203	156604
1571	153225
1326	159584
3895	164677
1555	142781
21035	149783
785	149007
1265	171764
1445	156617
806	164261
1316	146637
3098	154972
1808	156665
2635	159620
1181	165880
2101	159888
1394	152585
798	160358
4647	176396
25864	173683
3446	158204
1169	171866
1144	159835
1267	155833
2489	155041
885	166324
1827	168347
1423	162919
1259	155592
882	158257
2264	147711
1520	162769
1195	170568
1461	158020
1963	163944
1032	159104
2325	158953
1507	157128
1363	161353
4152	153559
1321	150480
1067	161007
1883	160544
1198	173586
870	167697
949	149734
830	153257
1865	173680
1275	158344
1186	165996
3442	156004
2146	172494
1223	141329
1194	159469
1392	141748
1339	173837
1834	162212
1389	180813
727	149013
847	163617
1072	164044
757	176843
1091	157277
1122	168275
1309	160408
1569	142301
1019	150428
1160	152200
1852	166668
1171	165153
1017	162244
1076	148973
1089	160692
1141	161596
1374	163853
879	148997
