# Supplementary material for: ATR inhibition augments the efficacy of lurbinectedin in small‐cell lung cancer
Source: EMBO Mol Med. 2023 Jul 25;15(8):e17313. doi: 10.15252/emmm.202217313 (PMC10405061; doi:10.15252/emmm.202217313)
Supplement: Supplementary file 9 — Source Data for Figure 2 [file EMMM-15-e17313-s002.zip › Figure 2/A/Flow_files_for_quantification/export_Samples_Conb_3_Watson-PI-H-S.csv]

FITC-H	PI-H
1365	114529
1024	117685
1582	138969
594	107209
1129	129973
893	112305
886	112064
1099	133693
1159	106575
1567	111155
1119	123369
2713	118875
970	122452
1018	129300
966	137765
901	132240
1580	118885
784	137629
1156	116967
1229	132941
2579	112614
759	107005
1401	130476
802	110296
1567	127497
930	110571
1047	110465
1238	106592
2107	121908
1123	140024
3180	138156
1796	132412
1383	112540
880	116440
2394	130089
819	113737
952	131953
1206	107581
1613	137922
1942	136117
1113	137081
1319	113055
1132	135925
1315	125568
2307	131808
2483	134032
719	119157
1350	131052
2631	123204
1128	139509
891	124223
1702	115301
861	134657
543	107348
2738	129549
1114	117422
1323	132768
1686	115257
1192	116285
1621	128374
2087	109634
1369	130216
2903	110322
1044	109568
1024	135508
731	109696
1042	128118
568	108452
1559	125536
1678	123072
2621	116865
1842	112948
1489	110700
4178	132550
1290	111172
1676	136209
893	107697
2897	126844
1701	137325
1169	137487
1319	125200
1783	127805
1275	128385
984	124880
742	113072
962	112153
1159	116956
811	124504
774	110300
2005	132732
1197	131692
627	112457
828	129171
1271	119196
782	106664
1072	139573
1063	109281
959	136356
806	133852
1050	137481
1593	125389
1057	128060
965	128524
888	122831
1162	132959
687	127910
835	107901
698	107277
896	136275
1198	129818
1054	120876
7083	109213
928	138005
1903	115043
931	109361
1438	136312
1590	126639
1342	121009
1325	139262
1007	110231
851	108697
2359	138624
401	113689
790	112533
698	119212
1595	119923
1688	138522
927	138909
1308	133486
591	125181
1255	122741
6711	121725
1320	122637
906	113389
2682	126384
982	117148
1447	121757
1037	119908
1586	127557
1340	134257
759	125161
1190	106796
974	109113
1456	133229
1104	127101
1559	132625
1548	137328
1811	129908
3105	137037
1399	112978
950	132280
859	112838
1582	126712
1450	126116
2002	110718
1334	113255
1936	114520
1736	125363
1373	123928
2034	129917
717	116944
1334	118796
815	126360
663	122129
1170	128921
1060	128869
1111	111660
3095	118417
1551	133576
1339	129989
1925	111677
3078	133511
1681	129208
842	135505
1971	108352
589	114300
638	116372
1004	113469
1480	107337
1560	112589
1601	114264
1007	127052
1606	132549
1305	126640
698	109693
1587	137400
1190	106040
2036	137297
745	113113
1461	127196
1267	138621
808	111932
1187	109875
1914	119732
1570	130015
1377	110597
890	127341
2079	113083
1112	125532
961	132956
994	124516
850	112941
999	120577
959	118041
1063	134577
1678	115128
816	109971
1042	126347
3250	124785
679	115809
1355	125701
2045	115858
1461	136960
1185	138180
961	132422
1623	121841
1519	121128
757	136528
833	107240
1622	131088
2198	113916
999	106141
1338	105472
1563	128017
1299	123985
1254	131332
940	110229
1274	118777
2310	113389
1351	105783
1216	107697
1269	138870
614	108645
1653	135604
1604	108161
902	110539
2094	112127
823	130598
1169	118824
1441	134077
1151	138116
1267	113872
1016	118911
1157	129915
825	107169
883	122237
1327	108261
722	128413
2142	112609
1454	123489
690	106373
1069	132280
1371	125820
803	115580
1602	112485
1175	118193
834	130428
1309	115400
1943	120033
654	108048
1775	117528
762	123446
1573	115130
1400	132165
1139	108079
1139	137425
1144	132657
968	134209
962	118052
856	138697
711	125344
983	114774
854	112996
1398	134151
1092	113428
745	127321
1094	139893
687	110157
2569	123910
650	117064
687	108189
1214	107956
854	130313
1194	118475
1182	131657
1529	121944
2261	125289
1563	118509
892	109444
1018	136677
1493	125484
1633	117399
1038	116684
739	131219
2493	128851
1763	136812
859	123852
1203	114236
1140	106541
907	128573
2025	136436
1014	139472
1290	137581
1719	115576
838	107382
2108	137896
1282	138401
786	123257
1595	132933
4218	126293
803	113572
1611	133692
1107	115344
691	109608
1199	116404
1250	124298
1500	132581
838	137407
1008	107928
804	115638
905	136337
1207	131852
1060	123561
1010	124480
1068	108405
1044	132375
1044	126584
839	116948
1041	139288
941	112884
1202	139952
943	120394
1026	126292
1388	109433
1180	124425
479	117831
1007	124321
1912	121629
1265	117056
1996	122384
1220	110984
1147	110612
598	132705
2087	128089
1179	113388
1257	129652
1061	134560
1027	137404
700	116540
1466	128617
1987	117835
1378	111044
1381	137468
1566	109108
1472	128564
1930	118841
2436	133469
1505	128316
2191	121801
1298	130073
938	114648
2379	112147
1383	132037
917	133341
1261	116968
810	109920
1039	128319
1478	120412
1116	138777
1462	129780
1637	121877
1763	137473
1060	134709
1243	139529
1522	128651
2236	137766
1516	108524
1697	116636
1402	119240
851	134043
1336	123685
1418	126231
1143	121684
950	106601
1519	135878
1473	126557
953	122285
1363	106093
955	137926
938	123196
1380	105657
1136	117772
1326	133856
1352	134191
1159	109402
1778	132333
1605	125912
1473	123358
1101	111341
850	119517
899	122764
1295	111795
749	128505
1346	125532
802	114171
1611	119876
1455	118376
957	121325
782	129601
710	117556
980	112716
925	108385
2027	108649
809	110816
1139	129540
2209	127545
807	116292
850	130129
1063	114316
679	136711
1687	139325
629	111781
1278	133125
4244	134041
1343	127005
783	108989
1127	132164
1138	110504
1042	107414
1232	129844
2355	118317
920	118509
1297	134896
935	111991
1042	117831
915	112472
1640	129598
691	115488
1154	111221
1190	117928
951	128580
561	137959
859	119229
1130	114302
1221	118864
1964	128005
821	127752
1482	138357
2018	111631
803	137781
1830	117545
1533	121800
1176	114481
1892	117617
1035	130133
1127	112177
967	111797
1563	120660
1090	139334
1585	129969
2746	134929
1287	125489
1336	115018
1532	126238
1441	123617
1064	126441
1190	138156
1057	128785
1551	112837
644	129244
665	108265
1426	106544
1748	113951
1003	138584
1486	127052
1214	126133
2185	125704
1612	133148
1210	127426
1095	140236
987	113306
1355	139865
763	112112
1581	121774
1486	114136
884	138522
946	108845
1178	139464
1441	128637
946	116237
886	129378
1597	119694
862	123008
843	105786
3149	126745
1594	131749
1187	109837
1048	120636
954	106837
1170	135108
1122	119016
997	127677
1082	107757
985	134749
959	127520
823	113689
934	113616
987	126523
891	115893
1077	105452
1456	123792
2282	131049
1035	107664
726	124884
1858	110946
995	136403
1269	136892
2140	114252
713	116136
1214	133566
1076	116389
1284	138212
842	120440
1715	108528
1559	113260
1722	115985
1190	110409
1059	114128
923	136794
726	118745
2013	107820
1167	106548
1857	130952
1986	125544
1700	134201
1605	110984
1987	136973
1051	110882
2329	127202
1341	137409
1306	135757
1109	122656
608	125871
2771	118149
1350	127197
987	119269
1646	107145
2008	129860
2212	114576
2711	132570
1435	125276
921	106420
951	121776
1491	128324
1220	110268
1567	110242
1403	111172
1275	106793
4251	117853
594	140092
1544	132838
602	106336
1002	123049
771	109168
1330	109120
1343	136852
842	108873
1117	118288
1092	130089
736	138825
2046	107694
1454	139542
1048	133904
1516	122036
943	115182
1009	129949
1219	111938
782	107756
911	131717
1266	108769
578	105468
783	106933
1438	112126
1719	127917
1541	133497
1151	130481
821	116214
1529	112992
763	110202
1138	140087
831	113337
965	134337
990	110826
1218	115813
767	105985
1111	110179
802	119196
883	115709
1481	118868
781	130248
953	109188
688	111072
1229	137043
2457	121253
1110	111318
938	110933
2935	136389
639	127353
3892	109277
1059	118234
1375	132012
1191	133636
907	115460
1431	113165
1758	130085
766	122061
1442	109304
1279	134078
958	115533
1409	115313
950	108220
1673	123572
783	133168
1612	121516
1222	107589
1043	116384
814	124492
3063	138326
1512	113993
1177	115641
1156	107222
982	113004
614	138516
1498	130144
1786	137537
691	120200
1179	139492
1376	129061
1033	137548
2778	133615
1044	122624
1126	114736
820	127200
1627	108207
3626	129029
4811	107740
1059	113213
946	137593
654	113693
1819	133412
1413	106864
719	125872
744	128609
806	109320
1448	110252
933	132893
674	105516
1433	129309
994	124329
990	137652
1232	125160
849	126596
937	117420
1171	106424
1416	128258
615	108692
1071	113970
1348	129428
1382	130981
697	119850
1301	115373
990	133757
1490	138205
1207	117758
3389	116100
1015	105724
1410	105517
808	135424
1017	117181
1238	133016
2606	132405
1814	123052
1298	138389
1342	109745
993	113804
1170	139389
1944	132484
1254	114113
2170	109765
1130	124724
1239	119828
1407	111776
1306	107548
2191	110117
1244	106138
1939	139184
2245	111969
1234	129485
607	128937
738	120604
2107	120320
1567	112545
1201	136012
1957	139944
850	114620
1199	133928
16731	135604
648	137405
1536	107577
817	135704
1058	122889
1460	112012
1694	112841
1636	125615
1847	126387
837	120636
1328	115834
1573	117829
1671	122380
1495	123389
1122	124081
1049	114088
916	111092
1487	132293
918	111769
1511	108357
1420	123737
1039	122028
778	118552
4210	118641
1575	112517
1750	111393
1055	131693
2011	118200
1010	124954
1767	109564
1105	115244
1044	112689
879	106293
1047	107516
846	109705
702	122528
946	106932
1283	113060
1016	113077
1249	135885
1849	123877
2513	134613
877	108965
856	111556
1225	135685
1421	126036
1087	130172
600	120788
912	108177
1258	115884
1468	130033
1345	111988
1267	122365
2949	130576
1675	115086
1211	121052
931	125862
1244	131993
1231	110305
1582	109116
1190	121352
1074	113417
935	121772
1795	119420
1674	134001
2015	130724
1055	107313
659	107092
747	116940
1390	131604
999	115092
758	112573
947	135237
1199	135044
787	108869
859	134525
1678	137701
2578	128845
919	115521
1179	137420
795	123032
1167	133065
843	115949
900	110349
1091	116165
1720	122671
804	130848
1228	109749
1534	111120
2934	120597
1307	126430
831	139360
1835	132908
964	124924
1103	106864
1272	135081
1264	108473
927	126861
751	111634
1117	128788
1046	131269
826	114874
1746	131567
955	106137
3314	118457
1055	131264
3361	131609
1895	133268
1394	117940
766	136221
1966	136247
823	109965
1265	130956
853	121961
1231	115420
1223	118937
979	106948
1142	130644
1059	132277
620	119433
1073	135893
654	106329
317	111664
1210	135044
1390	130705
2015	135817
777	111461
1775	115537
1538	128004
3508	135025
935	117569
1928	107940
726	132983
1215	112871
520	109691
799	132592
1409	120293
1126	116541
1001	110213
709	108328
7367	114888
1788	108340
1202	106844
1921	130665
918	137501
713	110864
1235	113112
2573	134304
2059	113658
2102	135070
1450	114841
1946	111117
1142	122509
1141	129046
1375	108092
1234	106525
1339	124085
952	121077
2804	109065
1783	129273
2391	113668
885	137141
1331	122028
1014	118329
1580	128016
946	123556
1262	108601
1286	120217
1219	134024
795	126463
914	115228
1418	110946
718	120233
1682	128253
1350	136321
789	138346
1130	134197
939	107853
1521	109157
1510	112824
1547	109125
758	105913
1191	123689
2560	133324
1151	132800
587	114093
599	105960
2682	139573
1518	114236
656	105936
1487	138319
1260	122077
2045	118800
754	114249
1563	114388
1191	137495
739	114897
1039	114021
1296	121736
1685	108701
715	139569
1823	109100
1726	136232
1591	139331
1555	135648
931	118933
1144	136327
731	108777
1333	111637
1266	106604
1249	132933
980	126585
2771	135560
1698	134877
759	113796
1277	117205
1011	124236
3335	133996
986	131575
1919	111540
974	111040
702	109249
796	128456
706	120966
1319	108817
1148	112584
946	106436
2037	139653
981	127512
1367	139929
1472	132472
1726	109932
1384	135566
1050	106773
795	110524
1520	114057
642	106552
1124	114605
855	123237
1148	127997
847	115912
910	136717
888	118696
1595	117780
1789	109949
870	114028
2463	130829
1118	111861
1564	128172
2243	129880
2299	113577
1450	135944
1484	116218
655	109534
1489	138529
575	116629
834	106292
1130	138117
1130	121108
1115	123296
851	107217
932	121889
828	105921
1270	119432
1376	136021
1314	139228
1241	110549
1737	127005
798	110008
2659	120828
2210	123144
869	110754
1727	118233
1036	136341
891	135252
1066	130216
1328	115848
1541	126068
1022	109677
1304	115680
776	112561
852	135149
1207	122589
787	124385
2064	137752
918	125252
1146	127235
1519	119838
1692	110981
1750	121769
894	109725
1135	110577
882	113448
1994	120629
1442	114357
1008	115165
958	118828
1511	113172
1310	111952
1526	107801
1211	108829
830	137234
1174	108313
1202	115900
778	134030
2086	124064
2786	111318
566	139441
974	137736
1223	112824
1246	139738
1249	115037
4667	120478
1699	124629
1153	108355
1231	132280
624	137194
1103	109641
1309	128446
1655	138978
2731	107441
1168	109744
2319	125071
2110	136893
1047	117693
472	108465
1007	120599
38607	119692
998	120172
3158	133388
1341	112741
7107	134144
1098	125994
2003	139128
926	113549
1042	136840
857	122978
1061	114501
1715	133078
1251	134878
1683	130517
1296	133472
1765	117192
1579	128849
661	134388
1110	123956
1194	126932
1583	123220
891	107765
1411	116524
2298	140028
2157	139496
899	127068
1375	128086
789	127913
1510	123209
364	109809
1194	120871
850	136220
1411	109836
1111	139768
1045	138480
1554	114317
1582	123665
4935	112416
1711	128617
1275	136662
1042	112329
941	133081
914	123500
1212	134945
896	128544
865	126464
1074	115570
3225	122849
786	125296
960	115633
1203	136502
1433	124629
1462	121189
1032	115912
1302	131323
1728	137744
875	119656
1330	118419
1475	127841
719	114156
1419	106000
916	113880
1559	128167
730	121637
1200	111533
1699	139198
1411	129644
1319	117029
701	110426
1054	130265
735	108452
1100	126417
793	138129
2172	110745
2410	125437
1092	108555
1266	131772
1216	126708
972	107007
531	123279
1235	134428
1248	122292
859	108288
1471	137561
1069	106095
871	107496
1281	139189
2848	105492
1471	109184
851	120168
1494	111314
1745	117804
3574	109664
1026	106680
799	117177
670	107557
1647	126897
1559	108412
1011	111064
797	121101
1832	135320
2768	115064
903	113381
513	137016
841	117744
1697	128184
925	106277
1015	123303
859	107193
1399	128182
994	113896
1037	115028
850	118824
1596	140241
1418	110120
1379	120433
670	130925
2163	137177
1371	118161
1290	119488
1698	109655
1301	134300
816	107309
1175	110735
2111	118735
1648	135005
1266	112288
913	136701
2613	107184
1218	136461
977	132253
1126	112257
1405	127404
2183	126752
2407	107259
926	135505
1009	137228
1379	113733
1170	111764
1247	118580
1495	110576
1469	120488
1538	128155
997	107977
1529	116631
1107	136588
2700	128521
2076	115568
1711	133656
1422	131328
1315	120189
1116	115116
2610	121561
675	115224
903	127025
1347	113537
951	135301
834	111857
978	113299
879	138133
1574	135781
680	111457
1666	135825
830	136421
1707	113006
614	115836
2120	131112
1266	127325
1549	138924
1279	136061
576	125173
667	137496
953	118472
2473	125629
2347	133042
1063	117300
1390	108078
991	132092
1102	130496
1557	113364
2044	138712
788	116368
915	114801
1286	118889
1126	135699
1186	139285
1492	139504
1111	136585
805	130451
816	106894
1647	121193
1022	113472
663	106817
956	126613
984	114633
1595	125116
1028	111719
872	137829
1008	106990
702	110568
2229	122332
603	105572
1040	108530
1602	117669
698	131859
1397	114884
1437	115871
583	133925
923	116012
1134	106264
946	129961
659	106416
910	129901
1792	123968
1354	108977
2027	116185
1068	117988
1411	136993
1467	120825
991	131517
761	109449
961	122144
690	121248
1157	138244
1560	134531
618	134136
847	135821
1179	124840
20316	138738
836	125128
889	118456
1702	115728
1362	115607
1178	110879
707	138041
1657	133544
839	117109
4311	133592
917	121881
1499	116541
1039	130143
1094	108225
2800	125901
960	109764
1471	106652
951	139531
1523	138173
1405	108273
2024	120212
1014	107128
2942	131664
1259	126464
1502	120448
814	111020
1867	119094
992	137001
1126	119285
1955	113389
2055	126825
909	136425
1815	119829
796	108933
1335	116740
958	105672
1631	120941
978	127114
5641	107220
804	115950
1286	114084
635	135489
2150	125209
933	132037
1549	136616
2769	135192
979	138305
1137	108313
3388	116468
1058	107153
793	124440
1189	112748
984	126685
691	126035
5513	133144
1186	137976
631	132740
1042	109712
1383	122460
875	114817
1842	131196
738	114744
779	109120
1158	139528
1331	132496
1974	136129
789	120128
1038	133720
1370	122621
745	118541
2366	129104
1886	120361
936	129823
1563	133061
2623	133308
959	133057
1260	119741
816	109072
575	112177
910	109969
1262	125261
1303	135184
1762	137808
1695	123864
1132	127988
919	115815
814	105889
785	136307
1378	118968
1394	117281
799	121964
2110	139757
1159	130192
666	110961
1210	115240
1438	124389
786	131821
1322	121680
770	125696
1030	136270
1199	127844
1409	138517
1086	118861
2474	109532
1505	106467
1443	133337
1983	119388
1899	134129
1983	108513
2722	125837
946	129172
1182	130756
865	125441
1526	122961
1118	113208
1229	111273
1602	117788
1527	111753
1795	136862
1017	120014
1199	135593
1017	134182
1043	126857
1346	136040
1303	114864
724	117080
2242	125508
922	115012
1247	136093
722	122561
719	116964
953	126564
836	116551
912	129376
1173	126276
1674	112088
1228	117321
1245	107261
912	138303
1555	131240
903	108236
1055	132749
3584	135064
991	126197
1942	111893
977	133565
1544	133801
1179	107344
1534	115117
1659	130984
1183	117598
843	108576
535	119075
1591	120773
1127	105659
1039	122391
1326	119467
1823	105505
2374	131048
458	132413
1322	105797
1621	122745
762	118021
2586	110558
1173	129632
2250	118548
1812	108213
936	109148
1390	126272
1123	107220
1284	128500
1289	139364
1129	113953
1136	110241
752	105547
2179	106497
1542	136784
978	123488
1437	137316
2902	119356
849	111353
2067	124832
543	136356
1051	130561
1378	120680
830	116789
1260	132765
1515	118328
1747	136128
1219	105593
1112	119101
1651	107733
850	108205
946	127792
2107	136897
1447	135441
942	137908
649	128237
782	108256
1002	131935
735	106560
803	111637
835	117943
1643	108412
1586	129852
1260	118017
681	108069
877	131680
1426	138408
956	119033
1406	125240
1327	133785
2242	111957
1342	120608
1370	134557
1011	116972
2113	122500
683	131204
847	121456
1463	130192
1490	117219
799	133856
692	135277
1267	139590
1327	135049
1143	136680
726	134704
1252	128085
33358	123412
1487	107712
778	106672
734	123032
811	106941
751	110957
1655	111725
1119	129708
1003	128513
650	108064
1176	126632
1167	139966
636	120756
3980	137332
1686	116300
951	118564
2418	119725
1079	137452
1370	117433
973	133737
1518	115569
846	113177
1274	105877
571	132297
1656	123672
1043	137152
625	107078
955	124097
1027	138597
1136	137380
1467	133228
1287	122272
1011	124893
687	121353
1278	132593
1485	115482
1495	129257
718	120889
1087	114408
1159	138008
794	116225
688	119305
795	115969
993	113417
2206	139820
1098	117432
1326	138453
1374	118120
2552	136525
829	123516
776	110219
1486	133629
1188	108644
1409	126817
640	110520
1350	134020
990	116996
1090	109325
863	113789
932	116281
1414	133924
1228	107761
1420	136925
1199	128676
642	113372
1551	123189
930	107797
2762	118184
905	110300
875	135161
694	111920
1339	131256
987	120935
1434	124949
1224	127575
1174	116440
1071	108009
1091	119477
839	130745
1829	109468
1159	125023
3864	105941
1290	115403
1445	116728
1725	123148
2189	112529
1346	107637
975	138466
764	114437
1155	134857
1323	127128
1120	139248
903	133100
764	106989
1030	117924
