# Supplementary material for: ATR inhibition augments the efficacy of lurbinectedin in small‐cell lung cancer
Source: EMBO Mol Med. 2023 Jul 25;15(8):e17313. doi: 10.15252/emmm.202217313 (PMC10405061; doi:10.15252/emmm.202217313)
Supplement: Supplementary file 9 — Source Data for Figure 2 [file EMMM-15-e17313-s002.zip › Figure 2/A/Flow_files_for_quantification/export_Samples_Conb_4_Watson-PI-H-G1.csv]

FITC-H	PI-H
407	94748
571	91105
465	89280
441	93961
453	91108
456	81589
814	100124
546	89919
663	103996
515	92464
1037	96764
1179	104457
797	97558
583	97844
594	90368
830	90928
537	91164
627	96537
648	99212
554	94640
483	89073
471	93157
496	96743
529	90309
697	95317
403	87928
721	96528
397	94033
537	88829
408	87175
797	83897
821	87876
902	102129
551	93114
560	100709
800	103481
623	102041
633	88353
790	87457
1784	98540
1009	99525
565	94633
926	97081
459	94436
701	97324
10699	89718
1073	95629
696	98878
1866	97252
585	94573
649	85589
638	99619
530	98460
615	93268
606	93184
994	94910
957	92344
506	96565
682	88853
927	103332
558	90049
589	96025
1027	100597
434	96309
826	96564
536	90309
927	101880
350	86096
456	85919
427	96789
541	88593
443	90661
542	89101
1028	96554
937	97129
464	93004
875	93580
633	97132
429	87522
590	91601
501	102176
636	91396
962	102256
448	97302
372	94637
614	97940
623	94416
806	94028
534	91541
479	93597
493	94568
711	89981
970	91477
569	100426
744	94261
823	92780
904	91558
441	89005
707	97056
613	90440
557	90032
593	95337
523	97140
454	91620
699	88527
671	96073
538	95928
623	92494
583	90716
553	94724
255	95412
1131	101788
831	89952
665	99840
615	91805
618	95273
549	89117
745	95625
512	92770
729	96705
539	89769
7991	97108
535	95070
459	89961
416	95184
846	93015
729	94449
488	93904
463	94768
872	85960
484	87905
464	88224
969	92200
967	102437
690	96016
403	85176
591	92724
550	89971
748	90932
860	87492
618	87952
904	89177
458	92273
420	83792
662	93039
495	88708
1652	100032
483	97272
483	101296
1004	99224
898	100695
610	90079
1311	95060
762	93012
496	90495
488	94252
652	92054
1230	98127
579	93072
529	95619
513	93020
564	90816
499	91171
1187	88357
554	87436
593	97389
596	96929
682	92817
519	94973
700	86147
569	90597
641	94197
1125	95440
731	94189
364	85513
969	90204
616	95406
463	96692
697	103224
581	90825
455	86521
458	93469
499	90976
691	90676
642	93565
469	93569
658	99252
741	88627
808	102716
601	88389
598	94808
1059	92404
632	96692
1086	93521
1899	101636
975	101675
788	93053
691	98884
432	87148
1282	96841
760	96729
578	95664
787	99292
415	93457
547	88933
601	90932
550	100477
1344	98096
721	92100
558	96561
20222	89637
389	84761
489	89636
970	102748
1149	96939
429	83468
960	92644
642	91777
607	99344
486	86104
662	88084
650	96366
647	96373
666	96488
2321	97368
475	80565
726	90223
679	102273
450	89115
688	90209
612	91292
422	87303
927	89573
551	92720
485	92578
676	81757
681	93210
640	90760
543	99585
530	96104
525	91677
1903	97780
828	90284
570	100305
539	91088
786	91625
708	92652
439	89164
867	102225
597	96725
891	98326
561	84792
539	99217
1047	97829
399	93324
552	99677
1182	102379
533	90729
550	95812
649	93557
450	96157
449	92265
539	89865
729	92357
798	100478
774	98753
450	84225
816	104557
383	91769
633	99453
491	93138
527	94709
602	101558
630	91232
611	86621
404	84344
701	96946
965	90088
607	90369
756	98521
686	90280
477	86681
1047	99464
1139	99757
540	94577
1046	96057
567	91496
764	92913
667	97000
416	85756
538	87540
605	91899
694	94312
755	87124
654	93673
575	93002
825	88524
779	93884
498	94350
636	96400
466	91100
587	93405
754	91307
497	99421
667	96085
608	94827
386	94582
1499	98629
581	92509
754	82133
522	89204
427	86912
389	92665
510	93797
847	101641
518	88000
870	101765
794	93628
426	93292
1119	95437
726	96329
454	85992
2167	95848
470	91980
480	96901
562	92068
491	97078
1094	99861
436	99598
783	91017
566	98255
1258	90990
762	96593
436	93333
482	96009
683	86616
609	97082
840	91792
491	94057
818	96476
743	96405
627	88321
716	94882
849	86087
357	95892
731	98425
798	97464
479	92861
719	90345
591	94901
767	89516
565	86028
451	91872
552	89816
722	92344
449	90249
455	88530
623	91452
660	98228
493	88952
478	88373
665	101120
746	88164
591	93333
924	91437
465	96017
837	82728
826	100177
795	94980
823	96885
539	96681
602	94576
475	99001
683	96240
623	92869
633	94753
1262	101860
468	92800
934	91495
446	88948
762	87728
674	94389
655	96685
606	82548
1005	95977
823	99869
567	93780
683	93113
428	98708
518	97573
932	95691
543	99572
739	103457
405	94914
725	93382
845	101019
924	86773
722	96893
690	81980
466	87456
575	95273
1592	103152
673	89981
473	94205
595	94653
490	90375
612	92665
821	93161
591	95865
474	92148
518	91240
540	88681
574	84762
502	88368
420	90178
521	89224
595	88364
1011	90424
937	87440
484	90922
906	103348
550	88481
606	94788
1872	95932
1271	98137
783	91566
531	91716
792	92590
445	96123
580	87680
621	93080
1298	99461
2357	102808
872	95541
2788	104345
732	92392
515	88645
733	97729
659	94436
419	89125
642	104673
907	84880
362	85372
615	87028
1026	101108
1014	83437
670	92177
563	90260
2763	88397
465	89228
585	87332
589	84969
840	93860
759	98376
569	94869
1239	85104
569	94540
843	92780
806	103421
483	94836
1062	94039
919	100769
938	103085
611	89285
542	93466
923	95644
2687	93632
572	91124
463	87416
841	96417
729	85812
684	96077
377	91424
1168	93361
1379	103082
717	92756
764	96311
562	87464
746	96694
763	94069
997	98992
404	93941
541	97983
635	91633
515	96098
758	93076
622	88604
407	81936
1239	90192
790	88100
830	90367
674	95770
714	91101
614	98525
652	101020
538	97857
479	84172
699	90721
861	103068
443	88758
530	90841
927	96256
791	96676
492	96684
418	88816
407	93863
549	96980
783	89748
793	90721
8127	95645
679	89509
723	89595
750	98037
490	98018
608	85224
729	99952
798	93508
550	96409
574	94247
470	91157
776	102757
694	91805
495	84654
495	94601
486	92927
986	89601
384	92276
919	102709
447	91259
392	86577
613	91348
483	89965
882	88536
1243	93248
633	89406
633	94624
643	92066
567	94025
843	93184
417	86573
668	96296
787	93842
457	84888
525	92568
436	93340
498	91373
708	97425
515	93253
445	91709
475	92565
571	88629
678	95539
385	89796
653	92100
435	93931
526	87496
851	94533
2216	92000
2081	99122
554	94622
707	91229
1040	97845
1091	95829
552	85237
543	86153
852	104681
490	82935
1190	102003
713	97048
627	90748
491	92608
634	89421
695	86188
725	91513
1370	97252
10745	97141
556	92122
758	93265
526	87290
423	96793
520	91684
554	98828
509	97587
678	88522
511	95377
643	85045
574	96801
4119	97665
776	99844
478	88259
356	88501
770	92932
673	95833
591	89507
562	88809
790	101498
923	88909
1090	99788
565	91145
670	92533
634	86588
534	95550
454	90912
687	91672
274	94875
600	92173
776	97544
387	93844
653	93237
573	97272
830	98565
1026	88414
509	83116
1367	98747
440	88401
660	95920
20538	98060
510	84469
651	94252
1044	81370
7347	97917
523	92308
650	94680
380	88340
678	90437
555	92749
656	96581
607	102361
890	96355
696	102891
600	89129
506	93524
555	90860
473	82812
826	88491
651	96681
470	93853
1502	90642
540	84796
585	92106
2642	99131
447	91917
598	90270
959	87365
571	93624
589	94212
811	94833
840	91352
1258	104385
461	90877
1449	100785
751	90366
633	85011
872	98521
561	90800
775	97104
746	91057
730	91592
1021	94181
1358	94511
614	83348
588	92556
879	97845
736	96304
530	90352
423	91318
810	100232
459	91608
518	86892
487	86868
899	86133
581	86308
601	84648
911	86933
571	97720
726	91876
447	86029
693	95866
414	94513
795	90144
547	92176
679	91972
808	86274
781	94497
795	97981
389	95888
831	100771
588	95644
476	90825
691	99413
750	86064
551	92778
882	90342
495	99353
598	100641
621	92804
709	100540
1100	99073
534	91177
652	87152
585	91133
29643	90065
1219	95773
522	82653
683	91866
859	86864
942	87048
561	95852
2313	94469
726	91976
615	95097
552	88646
576	96252
571	82812
455	94113
642	90268
489	87141
463	87379
556	89857
452	90963
540	96096
525	90536
344	82845
407	94813
489	93022
610	95587
387	91478
434	91229
1563	93950
534	93340
314	90132
684	95137
532	91068
483	88444
586	90388
798	103925
435	94740
799	94984
402	97288
574	92843
817	104561
426	92769
687	100440
527	88784
1036	98476
374	90045
440	94280
1033	95321
540	92945
512	88761
468	90568
472	92257
911	100114
343	89552
867	93564
382	84574
6116	82749
551	94648
831	97285
413	93789
826	88900
358	91560
427	87220
591	90829
436	90221
711	87713
661	95151
16879	92533
603	95897
446	93423
1184	93944
863	89288
814	103485
394	91712
417	81929
739	89934
530	96451
1279	99901
701	93997
4510	94325
583	98269
616	89645
610	87160
561	96177
577	92529
432	95080
339	85248
721	101209
856	89312
918	98996
771	91176
1516	101517
560	88236
438	84820
1016	93043
550	92409
973	94116
441	92738
1368	86832
648	87744
609	98856
678	86161
682	99824
599	98949
452	96982
678	101828
792	93984
5353	95616
469	82620
655	93220
488	97841
301	86781
545	89377
786	96968
532	93771
574	95433
831	92413
755	95177
1106	99768
834	87476
836	94566
414	92645
524	90620
847	103489
696	98508
570	91485
904	102269
4112	96860
610	96933
399	89020
614	87241
835	90208
656	97317
680	95229
990	99732
510	90571
794	90968
429	91408
844	93387
554	89652
507	88157
472	96684
666	94735
474	87685
731	99908
593	92005
934	91360
498	90942
932	102321
698	93039
683	86685
272	82740
884	86559
492	95954
489	101215
737	92677
592	91687
643	97140
3206	90178
436	96293
607	94024
384	91281
510	88761
571	92524
1044	102648
715	94927
439	85216
761	94278
462	100220
398	93808
435	95053
466	86957
939	94020
723	83955
698	95153
863	93006
527	97889
515	95177
655	95192
666	91331
950	95062
523	91924
1187	100195
470	92949
614	94552
716	96981
476	82549
522	99922
1247	90505
424	86401
734	90556
510	90485
606	96358
1319	93408
769	98715
520	90084
595	93195
967	94029
567	86260
1275	91784
455	87855
518	90167
494	92477
467	83148
830	88765
840	98577
684	87492
826	94915
556	87885
518	93573
529	89617
589	91101
443	92809
666	94419
826	89896
762	89593
474	90744
543	89517
1074	95568
449	85880
717	92060
689	102920
542	100556
1006	94310
616	93584
411	85616
418	95205
519	90637
565	93900
720	93173
8271	82572
424	93925
483	89457
696	86951
705	97459
555	88449
370	89528
1007	84077
746	102045
401	88352
518	89518
363	85384
503	91318
871	100852
751	96732
472	96652
440	88545
673	99331
594	96629
713	87693
1822	85022
547	85833
579	99033
695	89041
468	82809
651	102970
569	92040
564	93590
506	82447
608	89676
495	91921
7355	91849
630	81832
1004	97801
598	99425
621	99173
913	87429
413	82481
598	88113
547	89800
660	92091
1247	99889
610	84540
567	93262
721	86416
698	98929
543	95421
507	89201
610	96469
646	97696
475	95885
1614	98179
653	95234
1163	100508
766	98576
647	94817
490	94517
678	93771
607	89609
451	90519
1118	93373
970	97200
564	89021
635	95342
626	97455
1362	91948
875	96119
862	92392
962	94135
3306	97945
535	98200
954	100597
558	95177
915	99538
1050	98428
599	91769
678	93455
715	102693
500	100441
546	87444
847	96953
442	89783
695	101569
896	91652
399	90747
591	91770
381	89373
568	94019
379	84510
466	95581
1054	93288
518	93631
687	90312
482	85269
484	85216
973	98409
578	102065
447	89944
796	97035
675	92132
698	97150
622	101320
646	96776
525	92105
736	91809
594	95464
629	97768
631	87512
497	85561
604	90208
514	89219
450	91189
631	89365
455	83756
508	92020
989	98597
429	92345
599	86272
613	85568
811	94524
501	98032
581	91360
952	90153
419	92810
926	99664
495	90017
2272	93497
554	89409
459	93345
1118	95871
943	93176
584	96017
535	90157
1186	104112
626	95549
604	91036
498	98833
341	86063
516	99046
431	82413
637	97037
603	90409
419	89923
611	99809
656	91993
1614	100942
517	91157
785	92953
509	87773
703	92053
640	81577
814	96199
549	101996
669	93796
525	98741
505	84346
1286	100044
762	87981
497	94449
515	95416
831	104593
412	94437
639	89389
709	82573
466	92417
563	88656
770	99504
825	93336
761	104543
522	93207
355	85253
657	96081
563	91947
731	92793
698	100088
439	96812
406	93132
395	98712
693	89453
830	97448
926	100378
750	95192
567	92293
790	91248
457	91036
1050	92704
1260	97001
892	92177
425	93041
866	99509
487	92852
612	95816
626	101085
642	95445
466	90181
524	100880
689	98791
547	94152
1799	86395
651	92709
891	97160
647	97960
749	98772
1007	94232
866	90133
1559	104649
791	88298
686	104176
486	91576
584	86708
1046	95418
1458	97556
462	91560
511	96041
600	95628
433	91396
828	101569
442	92692
634	89814
846	92504
660	87601
31781	89373
530	101368
790	95848
554	90319
704	92389
487	94288
1010	90337
931	103596
489	100972
549	91961
687	98929
678	88188
1735	88016
641	92523
490	88203
631	100241
515	82140
765	101687
394	92572
407	97560
963	96596
12218	95256
1226	95729
640	89320
566	86357
517	91469
462	86140
932	98111
703	103200
533	90512
654	82576
555	97625
1466	98280
661	93175
724	92309
674	93731
497	92785
543	90305
411	91221
497	98193
661	96272
536	90680
619	97076
661	97423
888	102225
1550	87181
625	90656
780	101365
550	89319
446	94412
928	101591
777	93905
570	89608
843	96918
446	87716
490	93920
814	93001
594	96096
742	87177
500	94909
717	97133
420	85653
452	81233
758	89717
547	99585
995	90906
416	92757
443	87449
601	92266
657	86751
768	95101
682	95205
474	82497
458	87397
983	94436
685	90492
534	85975
875	91960
625	90811
479	91004
667	92345
767	94660
546	90121
809	98328
659	98580
706	85300
458	91916
1061	103072
421	88265
455	87420
382	86252
639	90253
444	93396
545	90104
693	94428
380	94656
506	92076
486	96441
496	92844
2419	93477
646	90548
519	103437
825	99748
467	89429
646	94955
526	94740
793	101722
591	94016
753	96785
427	87297
651	95260
510	91281
594	91703
823	97496
1052	88641
543	89644
690	90733
626	97636
552	84572
716	96145
648	96796
469	90643
545	92686
590	86472
595	87648
457	88156
687	101801
662	94481
758	100063
718	94744
488	92052
663	92163
370	91437
879	95201
1303	91328
888	96845
575	95409
455	95265
453	89353
641	89807
549	94018
1531	104327
578	84141
598	93088
654	96041
704	100116
865	94109
567	92784
564	85820
491	93916
651	93317
485	97485
4291	98596
1410	104534
1025	92472
671	94240
558	91015
530	95381
586	92776
736	90617
549	96616
818	95049
679	93965
1750	88816
420	93670
572	98621
567	98096
788	101172
627	93030
1173	95111
601	93027
983	97973
537	95737
394	83827
863	89661
876	97501
594	92801
535	85252
392	93464
708	81073
976	95424
751	100756
746	85188
430	98988
606	99524
451	87297
1502	101668
510	91068
793	87914
647	95077
495	91220
835	96131
1054	85364
1534	103245
775	98212
959	93303
555	93192
1036	89505
491	83464
633	98185
537	90483
582	95848
482	94411
682	91421
446	92780
663	97665
820	95833
459	88240
772	103320
670	103129
504	86687
490	94136
1211	102032
609	87494
492	87588
458	86096
483	86705
706	91711
552	85904
791	96081
593	85564
499	89717
1462	100982
1085	102648
622	87601
899	99246
682	93645
562	96909
670	91817
882	97741
512	90351
668	97993
763	89322
400	95910
660	89488
656	97596
450	91061
1411	103229
485	97960
594	85094
854	95992
414	95538
458	92469
486	93248
614	96234
690	91997
649	92364
635	93776
706	92748
583	88665
970	96524
829	97137
622	89553
558	92864
412	93209
507	92341
536	91969
695	99754
360	86365
774	97037
410	93209
742	98913
804	98602
930	104094
667	86951
436	88464
560	91333
1102	92680
526	87021
974	95157
1053	101568
894	99821
1607	100816
902	92815
433	93629
646	94474
606	96698
659	98393
598	99018
511	85072
447	92871
880	101754
483	97471
552	94169
803	95999
520	95682
506	90979
486	90066
1122	102000
556	85917
567	88798
610	93553
1082	98561
3762	87688
761	97649
683	97909
674	97715
597	91980
440	92544
628	85381
879	94161
1626	103217
549	97789
815	91100
606	91884
1183	101366
837	103576
495	91908
525	90959
499	86534
613	94892
572	94996
839	94900
2152	91201
668	94076
695	86733
637	95533
708	93348
471	97885
468	94073
979	97585
676	97755
1450	99232
483	92377
544	95241
1468	95319
474	96845
626	93312
607	91349
572	96948
579	97617
554	95122
1559	96943
328	87560
722	94416
494	91425
448	96592
351	90380
1202	94297
774	87288
853	97261
723	97881
559	88047
554	85805
531	88317
541	91485
358	93204
1254	101653
1180	100648
17525	80793
524	92466
4061	104077
544	96264
1407	94604
866	86944
954	91340
551	88679
906	102709
642	99840
567	82297
587	95584
532	92116
1169	102576
461	95453
614	94104
472	91103
536	83570
1061	104000
533	97468
1095	100665
490	82213
516	97796
1224	88325
508	91033
604	90817
449	93644
597	91345
665	94956
576	91135
556	88408
374	92041
522	98309
422	82779
1067	103172
601	91422
890	97228
2002	94832
516	87592
888	97517
609	87548
755	100525
702	90281
943	98820
594	87004
581	95129
530	84021
633	94320
466	89812
503	91702
649	98397
853	100857
586	98845
874	96389
559	95275
453	90867
718	96976
456	92509
526	93240
551	87881
731	101768
430	94385
825	100734
486	94309
570	91948
562	87361
462	92656
413	91739
679	98360
908	99757
553	86270
684	101601
445	96600
645	96776
687	101008
572	85905
455	89880
342	93793
511	98527
846	99421
1140	100334
5491	96668
464	96889
602	103876
948	102172
477	98633
728	93285
578	88616
500	96104
864	90505
399	93293
476	92342
435	92872
433	89982
1132	103872
1486	96421
618	101965
475	95060
460	91469
647	94420
455	90673
369	87940
531	90969
889	84092
527	93368
567	95989
708	93822
544	86073
589	86364
785	95894
456	90912
890	101865
483	91092
568	97185
406	95581
607	100453
605	96588
464	84242
1061	101252
391	96877
664	95336
610	95784
837	96476
555	80388
17363	96184
722	93424
779	90081
650	97352
793	93024
583	90032
796	89661
733	87486
512	86077
592	90892
425	91928
399	93845
853	98190
644	93441
634	94450
531	91001
472	93920
486	94521
566	99092
511	94528
776	91593
401	86296
467	91905
628	93156
547	90256
1281	103632
800	91564
1091	101328
582	94535
967	96613
747	95305
718	95685
671	90561
661	99284
664	80744
418	90110
456	91592
863	102612
594	86720
588	85414
585	94128
776	89085
523	87481
650	96238
742	90562
880	99061
502	99192
594	99805
514	88260
538	95680
409	89714
481	91948
526	91224
429	94785
832	94732
479	94970
599	88004
770	97199
674	89390
906	98149
646	91297
671	97019
649	88604
1006	104225
1486	82616
607	87137
734	87864
556	94312
575	97088
1070	99552
855	101075
824	91039
604	93128
549	89216
510	88232
15956	88423
591	98249
776	92116
374	92261
708	94542
784	94531
464	95186
1031	103969
661	94541
1236	91996
539	89321
467	90661
839	94680
599	86457
637	94288
511	88971
810	101649
470	95088
539	93524
670	91369
706	100416
879	92893
1251	91430
677	85776
1077	96513
1056	98952
635	80865
497	93960
919	101157
533	97776
526	98610
686	95581
671	96676
1362	93065
505	96792
562	99956
707	90344
582	94892
504	96059
500	81061
499	90907
788	87125
578	97416
495	94376
649	96790
450	91465
721	95064
532	92620
558	91664
528	87489
1653	85438
656	104386
922	94401
522	87163
658	95433
665	94490
1511	98556
482	82448
752	89707
754	98312
538	89136
607	85933
1126	99000
524	95365
616	88808
539	96896
682	89597
519	94585
683	96840
729	94928
579	97901
417	91456
718	90945
783	89180
618	97648
839	92277
551	84492
751	89588
668	82531
444	91416
628	91608
1062	97516
530	94029
532	93352
311	90958
522	92996
447	86333
679	92073
383	94500
279	93921
522	92060
646	96040
557	91585
566	88689
574	92345
780	98089
595	90328
511	91692
714	91501
721	94429
510	94584
367	89973
798	91851
306	88476
1758	94408
620	88897
551	99320
447	91194
469	88064
715	93772
1479	91593
463	93220
738	91548
666	98749
696	96766
1022	91921
435	87581
992	101825
1861	102947
512	89750
672	94420
431	89349
417	83052
395	89709
6046	80576
666	98508
626	92220
1394	103961
778	87497
523	88365
363	90773
462	89824
692	90889
2002	87753
600	100585
1106	101083
659	93913
1373	80728
430	86637
377	89196
546	96991
853	91977
500	90012
865	84753
635	85409
730	94488
563	94076
705	101241
580	87492
415	91182
703	94936
595	93413
751	90288
530	94433
647	96517
496	92753
588	85420
563	89705
607	97228
451	93733
1369	95536
850	92409
1291	104442
516	87781
473	92096
11044	90037
563	98341
654	93431
433	84298
670	94053
599	95471
542	95039
799	91940
628	94036
555	89009
535	89752
619	88248
791	103023
411	101568
566	95060
868	97652
1248	103257
379	83185
647	96668
1290	97176
603	97505
1196	98229
876	94921
507	93752
2204	91550
423	90245
534	99390
465	90648
379	92328
589	90990
695	88606
515	86623
599	89527
692	100066
1099	92781
727	100093
830	92075
545	93185
402	94865
1701	97097
683	92706
782	94553
511	95813
1091	104005
529	87221
847	89972
429	89561
600	102400
451	98247
933	90420
1493	100982
575	91441
525	90321
788	99313
783	102505
1000	100024
554	94188
644	95568
587	91249
611	89992
1135	92040
650	84159
427	88797
654	93564
743	104144
506	96269
589	86793
879	93304
871	91643
590	88881
1136	89419
582	95672
547	94317
419	88997
440	95901
496	89924
657	91324
818	94525
567	88321
445	87105
595	93556
2875	88389
558	97137
570	93477
823	91016
510	97144
465	90420
1254	99085
723	94220
615	96936
606	87656
596	94309
800	95525
717	89984
652	91280
1265	91813
464	89845
430	87904
657	91748
763	87156
783	85936
592	87233
543	99705
436	87309
731	91132
597	97744
466	94389
569	91068
676	90518
432	88936
662	100388
770	97645
572	90249
454	93562
398	94519
540	87532
402	88033
679	92749
562	84553
415	87202
439	92653
382	89344
927	93344
481	93461
534	88540
584	89792
712	103606
466	100536
469	97142
558	87784
561	87412
1480	100620
514	89554
568	90368
567	95968
[truncated: 2,559 more rows]
