# Supplementary material for: ATR inhibition augments the efficacy of lurbinectedin in small‐cell lung cancer
Source: EMBO Mol Med. 2023 Jul 25;15(8):e17313. doi: 10.15252/emmm.202217313 (PMC10405061; doi:10.15252/emmm.202217313)
Supplement: Supplementary file 9 — Source Data for Figure 2 [file EMMM-15-e17313-s002.zip › Figure 2/A/Flow_files_for_quantification/export_Samples_Conb_4_Watson-PI-H-G2.csv]

FITC-H	PI-H
903	154179
771	155992
11607	164269
1097	144904
1328	166860
1438	146360
2067	161596
1182	148464
1222	146084
1889	148373
613	146065
2567	158476
1715	145516
1110	158233
1734	164973
1432	154093
1742	162946
1522	175121
1910	173104
1908	160045
950	160233
1460	160517
1168	162577
886	172808
1541	152609
3322	155942
1886	148832
1642	145693
3577	163664
1207	166093
1781	149844
1490	168803
2462	170416
1813	156903
838	148156
1424	153208
1477	169813
1113	148848
1028	146489
3994	169629
1786	173133
1581	148382
950	161001
1552	150260
1767	153796
1177	156539
1005	148484
2245	163044
940	158860
1852	178225
3115	160352
1241	168893
1213	156976
1070	153388
1626	173480
964	166904
1221	167633
2066	152800
1330	161037
1583	152132
780	166354
1652	150896
1942	151834
2223	165824
952	157644
1384	159252
1194	170980
901	167832
883	166101
2401	162469
5522	163140
1314	159988
1022	148601
1062	168677
1146	160836
1330	151892
1354	164205
771	153428
1250	162121
1622	156282
1755	171161
1352	170409
1226	166104
3354	161344
2105	172384
2063	159680
1122	154449
1723	166499
1160	161707
1504	162209
894	148701
1656	145089
2568	147529
1151	145277
731	170684
2376	155905
922	168969
1075	163216
727	161381
791	174069
1030	147836
887	149101
3167	151198
1238	165321
1310	147437
2335	149725
2349	173689
1043	160176
3855	171301
894	145337
1131	162904
2356	171912
2294	154268
1388	154912
26150	152664
1475	164464
1921	173749
1778	173453
2043	163389
1765	172996
1122	163469
1624	171853
929	160624
1146	167749
959	174112
797	151873
1653	152323
918	162984
1121	153701
802	164602
1754	160012
1268	171749
1322	179977
2059	160105
3750	170176
1497	153121
822	160685
1131	177434
1132	151548
1246	163383
1046	159717
646	170253
2065	145721
670	150901
2010	168344
6119	149020
1227	147700
1606	162366
1622	147868
11718	160861
931	164780
1150	163223
2346	159449
1245	148902
1224	156600
1510	180505
982	170890
1282	167457
1803	149087
1451	146888
1175	161065
921	160554
973	168179
1457	153245
743	166264
2258	172804
1257	154052
1711	162421
2142	166521
1474	161878
2759	166168
2104	158645
1658	167733
1501	151010
1681	161453
1101	171435
1134	166746
2205	158321
1581	152689
1698	160356
1097	150406
1858	147820
1349	165977
834	161128
1438	166056
1457	159356
1114	154846
2387	150796
2178	153243
1020	146716
939	158697
1912	174658
1847	152869
983	159060
1478	154941
1486	147973
1346	152984
771	149697
1507	151737
865	162480
2454	168073
973	153132
970	145896
1271	145013
6412	165276
2111	164391
1347	145056
1249	172304
1939	158757
1670	163570
2303	159532
1960	151302
2568	145408
1162	157212
1073	153520
903	175514
5095	161649
1103	156350
1093	160768
1138	158469
1647	159137
1646	154937
3512	161021
1353	151692
2552	146391
846	148161
1386	155576
1529	163197
903	151449
1411	151580
1289	167524
2347	151855
886	153357
2619	166364
1012	148592
2157	149192
2042	146365
1084	155733
847	155311
1501	153299
2602	155269
1151	147745
1300	156085
1072	154857
1370	152297
5314	159179
1689	153557
3136	168107
1490	166704
1246	157725
1735	164424
2492	166668
1367	150576
986	163913
1732	154628
925	175974
2284	164545
2287	160300
1781	153972
1343	160732
5114	166284
1168	171344
851	157777
823	163085
1103	154549
1259	154449
1677	167197
915	155825
1163	170421
1392	145868
1675	155964
4377	148712
1419	149096
1471	145728
810	167773
1403	149197
1775	169017
1398	147729
935	156392
1333	163000
1310	164617
1635	153949
1236	161660
1350	160125
7264	172092
1236	174096
2610	168699
1633	146291
943	160941
1666	168033
1075	159989
1398	157949
1046	144966
1382	151145
3357	172925
874	153005
1055	166764
1433	145410
1672	175522
1389	154979
1467	150848
889	159681
2794	167488
737	160198
2674	164716
1072	162421
1278	159872
1678	170372
1231	155892
783	173576
911	150702
984	166519
1142	167856
750	151401
2328	161468
2567	162201
12439	162649
702	148408
858	167796
1131	154814
1176	168057
1612	159352
2962	147503
932	159332
673	156648
1549	149688
856	159329
1327	169128
1161	167629
2079	152893
2509	162755
2048	165804
1608	154548
1578	160689
1478	146136
2261	167884
876	170957
3099	156628
1136	148180
951	155704
1846	152799
2710	160694
2198	150156
2057	163313
1451	147171
1699	150480
706	165329
1156	160997
1578	148809
1343	167421
1227	166464
1771	165265
2582	167468
1187	148913
1077	147734
2071	167741
2207	146201
1248	158754
1239	155629
2215	175713
1419	150545
3526	150448
3486	178537
1336	169680
1295	154988
1006	152811
1543	158736
953	159752
1129	156021
929	162613
1297	154437
1295	162824
1444	168793
1491	169484
1613	155841
473	162132
5575	180257
4369	157734
1535	149120
1410	164598
2815	154893
2209	162984
991	153040
1788	158589
1228	145984
1302	164109
4806	148540
1153	162357
1827	149536
2357	172813
1371	145157
1647	173056
1027	149603
2987	152010
949	168789
3900	165748
1158	167100
1472	151357
1714	169112
1423	171030
2580	152640
1563	156721
2264	149253
818	168379
3330	172445
798	145813
563	154832
1420	155516
1156	147346
2795	164725
1266	150397
1098	166044
6680	166084
825	170540
855	154268
5094	172392
790	160704
1458	168717
876	176909
1183	168121
1196	151328
1382	178149
1703	147384
1781	147665
1402	171865
2652	169797
2581	172685
2152	168510
1311	170328
2215	166455
1135	152208
964	161264
963	151504
1140	158893
851	146392
752	147817
1534	160813
1362	161272
978	162872
1808	146128
4291	159944
1425	158840
1726	146348
1407	151792
1534	168409
1754	147688
1414	146201
1286	159395
1000	147004
1582	155785
2867	167517
1210	153328
3143	163997
1518	156985
1626	148344
1543	158557
1236	147056
896	167519
1558	163881
1571	157536
5032	163981
1861	165369
1787	161192
1872	151475
2315	163812
2289	165710
1703	172107
8598	173088
2666	173433
689	145860
1819	166205
1456	148765
889	147452
1742	156168
2047	161619
3838	171906
1583	161604
1002	168788
964	172716
1467	181276
985	155596
926	172369
1609	158265
2080	167345
1610	160696
2521	165829
1903	158861
538	154531
1175	176387
1799	166900
749	170176
954	147154
1117	159260
1053	168728
2263	163213
2116	171356
799	172188
1376	153920
1755	154816
1252	147941
979	146296
1198	154701
871	150713
1485	154276
1571	160429
1699	160528
1048	157568
1869	160249
1031	182185
1641	165164
1825	150608
1807	169145
1375	168173
795	148229
1749	167288
1380	145120
2922	161341
701	154064
1438	148127
1394	164505
1124	157496
2129	149533
3314	165188
850	162603
1859	151356
2167	151592
1462	165008
2230	166069
1179	149605
948	156661
2287	158673
1013	153844
924	168948
1061	161068
1705	171899
2328	158337
1114	149577
1726	172798
1067	157080
4602	150481
654	159789
1097	153048
1222	165709
1329	145213
976	149521
807	157116
1835	154563
1826	166341
1692	147800
1331	161857
1240	156213
2264	160208
1378	166764
1975	160769
1795	148672
1806	157201
2074	160343
1663	161401
1286	148906
1201	167612
1327	163385
1546	151246
1896	163876
3614	169096
662	155915
1006	170784
1608	156533
26219	160837
1119	179872
2259	159173
869	156165
1272	160368
1398	167480
1049	159011
1941	174200
1343	145885
3009	160361
1334	149317
1624	148793
7203	156105
1229	146300
1762	177967
6935	153198
1017	170589
1769	165440
1373	166813
1302	167345
1467	162001
3694	170583
1178	157680
1147	160149
1456	171620
937	171148
1357	161936
797	158345
2065	167878
1030	151577
1356	169096
1998	171112
1202	150052
759	166057
1563	156285
1340	165088
1170	147620
1208	159126
1032	151952
4750	173113
771	161297
1879	156597
1320	150400
21015	158193
1367	156197
1759	163212
1053	164768
1600	155864
788	166053
1544	172192
1326	164631
1305	153907
1276	155278
1878	169484
2873	149456
990	144949
1528	158912
5083	167802
1991	172528
953	154625
1338	164120
1319	174886
1822	159781
1480	145445
1692	172618
995	161740
787	160425
1146	149676
1107	148875
1188	162401
2675	163790
4131	153195
1428	163273
1798	159480
1375	149821
886	150556
1155	170389
1087	157848
2877	165652
1589	152217
1791	173824
1080	168797
1506	154254
5687	149713
1216	161204
1063	167017
1277	151492
935	173496
1795	171174
1071	158297
1258	151105
903	156577
1301	160664
1836	150679
1223	159364
1234	153736
1564	155616
1629	164872
1368	156816
2248	171480
1976	156968
1179	159233
1368	161896
2491	168498
3261	171277
1835	160361
1011	161112
1292	147369
1816	162122
1289	165578
1690	168560
1435	164963
908	154004
2574	167079
670	148109
1416	152584
1288	175121
951	173852
1286	150047
1962	168924
1763	157057
1172	166985
1190	167601
1396	158585
1141	171745
1637	159588
721	155237
1694	173860
1170	152576
3207	159793
1408	154258
1003	164293
932	161274
1770	168228
1476	159784
1692	157832
923	161333
1142	146288
726	163832
1291	157885
1753	167317
2946	169017
1215	159265
1828	149641
1679	166864
3980	164376
1083	146172
1448	152889
1295	155648
2202	167144
901	159220
1778	160710
2449	147372
1313	147540
1718	176453
1605	151948
1267	162725
998	163925
1006	154117
879	161564
577	166080
1634	146520
1370	160777
911	146804
1357	158492
3594	168917
1305	164968
907	154304
934	159334
1591	167956
1629	168333
1823	161377
1548	153944
1263	148936
2257	150861
1244	146544
3127	150153
1386	165260
1119	159177
1259	148029
2607	156584
1358	146091
1143	176433
1738	155654
767	148801
1471	151784
2335	163217
5183	163826
1041	153804
1499	156725
5582	166773
1011	150801
1785	167422
978	172427
1158	162404
1461	150300
1863	165402
1729	161761
1295	153576
2044	147332
1880	167282
778	149747
1802	161888
1318	175549
1768	160872
1591	146606
2028	170673
1430	154108
1105	159768
1556	164372
1457	156674
2512	176117
1143	159076
859	168057
1730	158489
1430	145569
1303	160660
1557	169365
3988	171217
1558	159547
1027	165953
1234	157684
1243	167701
970	170256
930	159525
1145	154021
2110	173633
2751	156220
1622	169203
982	157184
1434	164197
1993	158911
982	147056
651	155597
1339	163588
715	149623
1052	146937
825	155788
2601	158380
2886	159425
2592	155848
1289	157284
1667	152205
1211	168973
5040	168596
1170	161756
815	148922
1052	166317
679	152265
5385	168613
1964	164309
2139	154140
1720	149416
2436	167260
983	161760
1200	155171
846	146919
1299	170480
1682	150901
1172	165785
1329	150945
2248	152424
1946	160066
1632	150936
1087	148676
1651	159328
838	171100
8323	154141
902	157529
1507	166477
1296	150733
1568	163157
1624	164164
786	164501
2051	163743
1117	162392
1235	177262
2707	168088
1183	153280
1975	153561
1206	172285
2514	167958
1323	170389
1487	177105
909	153080
2054	165193
1303	166319
922	155441
1326	168353
1398	160885
6954	181493
1311	150709
965	164640
1744	163233
1724	152135
1152	158041
1834	154676
1471	166172
1070	154493
11139	168928
1102	168293
1048	152081
576	150304
1606	155924
2116	165771
1437	165527
1846	149788
2029	156868
1349	155972
1332	171143
1157	149828
729	153121
2582	147539
1369	170521
1281	164564
1391	155044
1225	180713
1752	144901
1821	165932
1912	154341
1054	149929
859	155996
1466	155301
2119	175682
908	147336
1479	163417
1005	158168
2819	174316
927	166297
1455	161850
1223	158991
850	160765
1207	159888
1728	150964
1491	165541
3169	167512
1090	149872
1148	160053
20488	161376
1312	175889
6807	152913
993	160731
957	155760
1284	150636
1377	152980
1553	150057
3141	154485
1063	153968
1509	146012
1198	153637
995	151385
1333	166734
1188	164564
1643	156665
1344	165791
1962	157947
1418	149184
1458	155228
1387	150961
1534	154916
1002	146060
1279	164220
1371	151512
2148	156008
1419	155056
1043	161119
2291	146853
1338	148476
1169	148975
1102	152446
1661	165882
1280	149276
1671	165046
685	164864
2367	167080
1047	160666
1062	167944
1133	157320
850	154149
2840	170076
1176	175188
694	146617
3633	168101
2423	165081
1640	145980
1547	168460
995	164020
1520	162980
1170	171781
1843	151892
1355	165885
1263	170209
1123	166990
1535	164569
2740	167669
5222	163621
1866	162409
2345	167516
2050	167876
874	183588
1940	157229
936	145049
1466	158061
2094	156821
1027	159092
1039	168696
1722	153564
1437	175433
1310	150397
1825	161044
1395	157164
1542	167026
1333	161708
2198	170748
4782	164053
1055	162134
1288	153744
2025	155216
1288	145280
786	151648
1564	159563
3623	147455
1570	164833
1127	164308
1256	163349
1348	167353
2374	154417
969	162894
1356	155059
1835	169119
1196	158593
1272	170084
2583	163323
1047	148560
1747	155765
1379	156002
1278	168825
1207	148560
2011	157031
1562	159788
2035	158693
794	154388
627	169285
1122	157124
1527	167331
2344	158569
1341	154264
1948	155655
1613	154876
858	166305
1373	160409
1265	155717
2003	179577
1406	151837
690	162867
5250	172625
1570	164172
1300	170981
920	168865
1114	167282
1325	162224
1702	161317
1126	157526
2379	173123
759	154629
1951	155453
1261	145952
922	153792
1071	150236
1414	149454
1312	169252
1205	155815
722	154280
1330	157120
2634	164501
1074	152245
1699	159532
1483	145981
1132	150865
1563	155632
923	161635
1858	151157
1973	156460
1416	150213
1591	146889
2021	155761
1523	167108
1188	149281
1625	172541
1903	173715
1226	160556
1167	171014
1230	154928
1640	150429
1440	160869
5373	155881
1434	171401
2720	162777
1564	149200
1701	160476
2155	158644
933	147701
799	158432
2370	160912
1056	149265
1757	149500
2118	168484
1495	156132
1494	156087
1295	165896
1431	165327
959	162725
1251	161753
3227	159355
1165	164693
683	145307
1822	161588
1269	167669
1954	159641
1060	173504
1018	161984
851	168401
1020	152132
2163	147624
1605	167315
1052	163189
1143	163428
4623	165206
971	159248
3394	145505
1194	149037
928	156524
1043	158425
1447	163538
1090	159240
1688	166846
1174	162320
1298	152351
1774	162137
828	150785
1005	172152
990	163385
1364	152137
1106	154221
2141	162734
3399	158576
1051	172061
1040	152444
1885	156144
1941	169793
2869	156056
1438	145264
3115	158293
923	146736
970	153441
1193	148876
1195	161749
986	154988
1947	157356
1091	158844
2278	168481
1206	160253
2593	155244
1265	172332
1669	159718
1135	145989
7575	164092
1312	164233
1307	159948
1723	155277
1535	146767
1159	146588
1342	155679
1239	152093
3942	153399
1362	153728
1613	152512
1318	168836
1181	161213
835	149688
1018	149754
970	161345
1250	164924
7263	165436
2598	159581
1770	144955
2034	151027
950	151416
1706	146042
929	158368
2399	148317
3899	163325
1623	166588
1178	152148
1258	161381
3862	155577
1176	169317
1683	162808
2483	173165
12335	176540
1718	161106
2175	165828
1179	152654
1085	167976
5275	171868
1255	163805
2247	171753
927	145883
790	152935
1101	162290
927	156485
740	158140
896	154312
2470	152615
1298	160129
1459	168353
1263	148260
494	146061
810	146328
2923	160636
3966	152678
1365	155765
1260	158350
1874	161465
1996	167070
1004	159020
1686	168801
2899	165789
1307	153312
3811	150572
2533	156071
1221	171356
2565	157097
1754	146994
852	167688
8850	148125
846	147993
1001	162484
1526	164226
855	161560
2054	161304
5499	165136
2527	160758
34396	163853
1043	165941
1380	159981
1775	171488
1244	166008
1123	156956
22042	168414
1028	183898
1678	162781
1301	166543
1395	151044
1179	165121
12304	149945
1490	150383
1349	147049
1707	153592
2455	161484
1499	147576
722	156913
1590	153205
838	162990
1186	164187
2708	157500
825	177977
1315	160626
982	171520
1212	151702
907	148421
1762	163469
1364	165561
3247	163333
1739	158240
1358	156683
1731	160668
4375	166012
642	160519
1076	170232
715	164613
2986	146940
1100	160320
2930	162129
1704	162509
622	147957
1858	148000
1703	147448
4760	171922
781	149161
954	152664
830	148129
1561	145102
1051	163658
1131	145960
1211	166109
1061	154437
1123	159412
1176	152946
943	156690
1166	145157
1701	172007
886	154629
1394	151929
1341	170123
2297	149664
1406	163675
1937	152199
2042	167984
1279	158614
966	164420
1150	153364
1187	157320
1906	158328
1682	171391
1402	157192
937	152771
1441	156988
719	165621
2670	153761
2335	164083
1311	154632
1257	148413
1758	161089
1639	170340
1039	161529
3032	158375
1345	159317
1730	168541
1171	161124
1279	163273
3619	155060
1079	149805
2148	145601
1179	160134
1921	169273
886	147880
1663	158696
1276	169633
1501	151080
923	165784
1799	169505
1786	158017
2141	157696
1950	167237
1942	152237
1202	162105
1478	167420
1508	153044
2376	147629
991	151573
5264	172128
1404	145642
1758	150836
1103	154566
832	166765
1419	152288
2162	156060
1386	154361
1662	175807
4034	170172
1087	152820
1399	148404
1174	170153
985	154120
1653	158512
1238	146572
2698	159503
1334	161361
1507	152848
1167	168821
4038	164995
1114	158140
2149	147129
1703	149345
1170	158773
1507	152572
1704	147508
891	153575
2847	165267
2315	161910
1176	151980
812	174032
2094	158442
1712	156160
1470	148653
2134	160123
1206	149221
5409	168893
1062	164133
871	183913
1758	165438
1371	164705
1761	160889
1995	154079
856	174049
1581	173054
1106	156064
2535	159876
2455	179206
1571	157576
1200	173320
4339	172633
1703	165980
2151	159527
886	155652
1105	157424
1460	161849
1610	165744
2103	163915
2889	164336
1883	149200
1045	145100
1211	149344
1775	170260
1207	162129
1268	179769
1319	160081
1054	168124
1532	163515
2087	161512
1613	162384
2050	168453
1555	166591
1355	154486
990	176553
1107	155174
1492	166960
788	158368
1990	164561
647	156865
3178	156423
847	153472
1702	180173
908	166352
1667	160725
2338	161559
2001	146260
1377	152057
1676	165669
2195	178884
950	166892
1102	158007
1197	158245
1218	151432
707	152387
979	165169
1899	146057
910	161341
2090	169732
1892	159884
1077	161917
1118	156437
1549	149981
1179	149481
686	158983
1415	151106
1614	160053
1440	158874
1554	150768
1059	182280
1028	157325
2985	164656
1077	179721
1634	158750
2189	169885
2284	152392
1419	168903
1974	174576
8511	147633
848	150005
1118	156250
1157	171019
937	152085
990	158600
1381	160656
1582	168064
812	155816
1764	159453
4663	167505
1760	163192
1239	145400
1013	171489
1794	156375
946	160609
812	162377
1655	164256
792	158645
3353	164060
1839	169178
1402	154637
1438	154347
897	167853
796	152228
982	162997
1458	158905
1106	173409
3218	171265
2011	149666
1003	164817
1014	163854
1731	153600
2099	151568
1924	147638
883	149865
1287	148933
879	154318
2343	160796
1190	156593
863	155708
1805	165621
1610	161474
1426	156388
1793	159156
1434	149976
727	148812
1811	147425
810	159941
5484	156465
1924	145229
1234	163735
981	168017
1987	163760
1302	175640
2470	159352
2030	174297
1557	163169
1515	158077
1789	145952
1062	160962
1168	159437
1046	150121
1153	155421
1579	164412
1413	150961
3703	151888
1103	156695
1074	165168
1287	153896
1664	148811
974	150564
1463	157461
962	153652
2163	161876
1536	158033
1946	168769
967	156877
1172	145220
1239	161356
1014	166053
1062	151847
2867	155603
1132	156768
756	149196
1927	155445
983	146292
2105	160983
1267	147325
45090	166054
1415	148532
1690	156301
1119	164796
1185	164204
1394	167964
1170	150745
2396	159728
1274	152572
675	150612
1207	145136
1558	175671
1725	163840
1174	154177
2598	170149
824	171454
857	158669
882	172520
2267	169284
1984	148065
1655	165476
1479	148240
554	159381
1826	152497
618	161444
1447	156982
1362	157408
746	150160
2269	160036
1542	164237
7606	174197
4703	173728
1203	150036
738	148041
1282	161227
7165	168821
1083	150452
1457	166065
2476	162654
1559	151941
1070	158453
2023	164765
890	147312
816	146709
1282	146512
2594	153237
1257	156137
1879	167605
2107	153480
1259	163697
1868	167593
1392	160421
2803	173164
1509	159144
1019	178121
817	157216
1088	155501
1120	151167
1227	168013
883	163816
1399	144907
2159	161444
1068	151568
1086	170065
1450	152421
1950	162888
1615	150100
1582	167592
2229	173784
1193	154684
2261	169545
3381	162576
1982	151522
1412	158705
10294	149088
2020	180249
2059	158501
2343	151600
1143	149896
1293	172925
1641	166988
4919	164561
1296	172361
712	151136
1491	172236
1302	164151
2317	164449
3546	158809
2026	167936
1210	162961
2426	160801
1054	154149
441	153689
1094	150548
1241	152960
2328	163961
1055	174901
2248	161368
1418	145633
1239	153478
499	146832
966	150435
1339	157288
781	152289
1306	150860
1722	166417
1519	154613
958	162462
1140	159012
1807	174320
1438	157035
926	146524
1466	164978
1801	169666
1491	154701
1042	149605
1923	162669
740	163757
768	153644
864	161543
1587	146732
1578	170300
1489	162980
1450	155916
2061	155277
1939	152569
947	150406
1718	154937
1225	179629
1430	163454
1347	169105
1199	147436
1339	148141
1427	164448
1066	169116
2390	154757
1010	167257
2738	154497
1558	165725
2370	148896
2186	175128
1140	146740
1666	160841
2319	156020
798	164716
1253	146411
895	170405
1478	146228
1995	166369
1721	166978
1320	163205
1302	149659
