# Supplementary material for: ATR inhibition augments the efficacy of lurbinectedin in small‐cell lung cancer
Source: EMBO Mol Med. 2023 Jul 25;15(8):e17313. doi: 10.15252/emmm.202217313 (PMC10405061; doi:10.15252/emmm.202217313)
Supplement: Supplementary file 9 — Source Data for Figure 2 [file EMMM-15-e17313-s002.zip › Figure 2/A/Flow_files_for_quantification/export_Samples_Conb_4_Watson-PI-H-S.csv]

FITC-H	PI-H
1579	142545
858	121603
1547	106977
922	126733
1342	113643
1684	131825
928	110773
969	107775
745	118992
822	107096
1229	117844
1643	140391
1074	125317
955	116602
914	129677
1135	120844
1190	105768
1929	132319
970	107460
966	125392
1353	131836
846	132795
1054	106560
935	118833
895	139745
916	132632
901	111733
667	107381
1014	105500
1206	113564
724	119876
1995	113455
1041	111625
731	105780
798	109943
1136	106953
824	107328
978	121977
690	136112
1372	108277
1340	132848
958	132167
2473	141418
829	109856
1546	144080
1085	105212
850	107849
939	137786
718	114395
724	125049
1514	143182
901	143535
843	124451
1405	108516
1393	111553
984	126615
807	122476
1403	113400
1362	137664
605	109875
422	104745
744	106189
1079	133156
1349	126673
985	123317
1567	131508
1650	125269
2018	143514
1490	126877
1046	125053
1425	124132
1338	136884
968	129432
1531	137580
1218	142693
1146	122409
2395	132333
1164	105577
1083	113324
778	123705
17345	110109
2709	117772
926	118797
1535	109717
1663	137671
918	121207
854	140668
1005	119141
2939	132312
1366	124313
1587	120852
1342	125447
725	133365
1195	108678
946	139240
908	136455
1533	134277
995	109770
691	140786
1789	127289
887	140537
1602	117724
1118	141079
1758	124450
738	108092
2037	123676
1198	118664
1174	120949
1469	119912
762	136534
1661	143312
1440	134965
1116	117288
1135	108792
765	135457
1482	108644
1302	139114
946	114244
12590	129920
914	126140
915	113893
3178	115487
1348	119885
2146	142057
1096	117879
1564	130317
851	111961
1439	129945
1279	113647
1649	111632
1076	114344
1251	115753
1128	116428
1358	116781
1119	110540
907	124565
1648	136738
1378	124081
2078	134525
1182	122957
309	116933
747	106629
6709	143061
764	133561
1749	112541
1691	106025
2759	127109
1142	117820
1288	143896
1672	104853
1243	121299
2449	134309
2491	117473
1319	110414
1527	130396
857	126000
566	116968
1239	112228
1312	136600
1270	140577
1347	127612
857	111376
1412	143377
1955	132864
1267	136645
1118	144408
714	105128
978	138997
1765	135740
2092	142828
2865	137772
685	138312
594	144183
1122	120926
667	122724
832	124860
1745	107583
790	112659
1215	109329
933	130635
1172	139773
1948	136922
658	128649
1168	117100
1824	135693
965	123585
1330	135272
1065	131140
907	143612
770	119144
1151	143168
1684	135821
522	129820
947	117964
996	144444
709	118152
1201	123033
1299	115456
445	124472
1670	125109
913	110059
1664	129448
611	118049
1550	115204
934	109372
991	123789
1039	113358
862	142500
1025	122015
604	142573
1037	139548
1005	138601
815	124621
1044	129429
934	115180
1421	136201
950	115240
947	138627
1558	135044
1054	113933
923	127200
774	107593
736	107197
1598	117457
2458	119828
1172	113249
2027	130243
1327	140476
1154	118997
1202	119597
968	125341
1131	143978
1822	144472
855	113641
1387	125261
1541	138970
1686	137661
618	106209
1150	134842
1281	108201
1489	120203
2195	144845
866	105187
1095	111733
1934	134206
1612	112404
1124	119884
1459	138032
1386	117345
3732	132132
1571	112048
1439	143824
4142	112740
1117	116869
1090	131613
729	118353
2487	130397
931	112244
1405	135404
1585	143329
1495	133052
2163	120289
934	110868
1795	140169
3076	141017
818	141880
827	140922
1217	106096
794	142933
926	105445
856	126909
939	142401
1388	112820
2026	144424
1458	110074
961	121541
827	133025
2464	138156
1181	111689
1349	108833
1422	119025
15575	133008
1279	112997
1942	136840
775	119056
1480	142765
1075	120302
1318	112688
1213	123915
1325	124424
2527	118145
35774	129168
997	113970
1257	110724
992	106328
1477	128461
1178	113073
1560	144544
2862	138051
1173	112937
951	126073
851	105904
1702	140008
1540	130973
872	117401
1340	109804
2238	107853
2679	137354
543	120388
574	116900
570	131177
917	133117
1719	121576
1521	118506
1782	122405
999	141132
1435	111276
698	108608
654	109500
1946	131272
754	129269
1239	119308
1609	130539
1342	108980
1337	120552
580	143168
1177	124904
847	123493
1435	142010
1139	115818
1434	140090
1083	117337
787	120122
1386	131934
867	124628
1021	112016
635	123649
1449	132629
1156	130500
666	120509
49188	127770
1278	143177
711	104792
1254	118467
1329	114412
1578	130069
1127	136282
1594	116393
733	114200
900	125580
2361	133788
1171	112301
769	120925
1687	141762
1346	135088
1355	124516
657	129832
1180	124532
1870	115741
1051	106981
2511	110184
715	126944
1135	132334
2171	132960
790	142012
1199	108131
888	120883
909	115549
1156	141201
817	109960
1903	138589
1286	126661
1638	124846
625	141585
1478	138742
1147	121748
594	112933
1135	142492
964	125565
1424	122095
1338	114469
1023	124940
777	132818
1024	139306
1314	122156
879	123420
1591	108436
1340	117817
1522	135892
835	138041
729	136021
847	121976
1332	130643
863	123344
942	132320
1340	110176
1017	104711
1366	116395
1306	138845
778	114845
1064	108349
919	129282
908	134448
919	121697
783	123158
5844	104768
1704	129036
2506	109678
1258	124061
747	131711
1136	116213
1119	141698
1214	139080
1435	120341
14811	131812
1707	122352
603	135540
1623	130917
1210	114652
1234	125737
1293	109525
1911	107275
1092	127653
1994	113178
2557	121265
519	105324
6628	124500
970	118684
879	105921
994	108801
1025	144200
819	126548
955	121464
1144	108170
1705	114555
1840	118888
2436	128196
682	133504
1119	130165
1419	143841
1487	142148
765	120492
643	113901
513	126729
1298	108017
1654	123777
1766	138113
1056	116221
1300	106164
1607	130463
1282	143700
906	114357
1458	120780
998	131307
11841	115917
1100	117512
990	116224
769	110912
852	112184
20010	104908
1691	132013
1012	110592
1470	130256
2240	131937
711	114088
1348	144156
610	113115
1449	131949
975	136960
2249	120613
1084	126773
1051	105788
1791	115396
958	111389
1163	126937
878	124181
1104	113376
1552	129523
1199	133248
1043	125832
834	118240
1012	138295
2834	132872
1127	140037
1367	116501
787	137144
973	144393
846	114039
1747	113273
1581	144889
838	122800
732	141238
1192	107621
1090	131029
908	131937
1247	144484
1374	121954
1100	132112
547	134215
4762	144053
670	123432
871	127917
911	109609
818	127998
1113	110820
1495	126921
786	112048
598	105772
2750	115674
1339	107661
756	121549
1370	115153
1162	109484
1423	108687
1068	108253
1315	142501
1056	122305
914	108880
847	139452
1451	133184
739	105660
1368	140216
1324	136076
810	117105
2019	141777
923	109312
948	121691
1987	108977
1913	134680
4114	106453
2126	144020
1480	116061
1311	111637
1278	138696
1938	139885
1689	133016
614	126592
1547	124624
942	143044
1419	122850
709	110810
1350	126672
1299	140889
992	132920
1129	126497
1717	107472
846	113590
1083	128584
1976	132519
1750	104968
717	112345
1297	131021
1106	119165
2578	125964
1322	138621
677	142712
1910	127688
1447	105217
898	126500
1434	130569
936	111588
1425	107451
1052	118097
980	137770
1831	131553
1485	108488
1411	113348
1030	141012
766	113000
1934	144045
2278	108214
1602	133639
930	127166
451	108028
826	141085
728	138852
1292	113597
854	106029
1287	142881
1294	142549
815	128537
1559	143601
1870	121663
1269	130261
1444	130621
819	133073
1194	127289
950	107300
1294	118684
1179	108249
995	123136
5618	104864
1091	144528
1118	130845
1087	107783
1099	111433
2891	138529
1409	122498
1831	108767
1223	125785
1175	119172
1307	116792
2558	131692
1553	126712
739	105656
857	134280
2135	129404
823	130097
847	138705
1198	105945
1164	144712
1727	118024
1304	113022
1221	110987
1187	130640
1875	110967
1337	121901
1196	113145
1083	122308
1391	134089
847	124364
2205	107594
1155	126436
1451	139109
1511	129968
1257	137460
1298	140864
2967	125657
1756	124721
1306	124469
1496	132156
728	115644
1190	120764
2883	143859
906	133288
1135	122323
1867	142792
1563	127873
938	115521
1094	129116
608	108985
1238	141710
902	115037
749	115813
1800	135088
764	116029
1367	144365
949	130798
930	129575
1536	120241
1299	113601
2394	141393
926	120644
1320	138700
1591	117236
1905	141104
2250	114366
2095	130292
1176	135568
990	106649
981	133233
1005	138873
936	115276
1954	118628
1014	140033
1365	131914
1136	126716
1299	122061
1262	137585
1160	144356
677	107544
1415	106056
1531	141052
1399	128794
1174	110365
854	117043
940	135985
1722	128384
1623	111820
1815	127960
2090	136241
1309	138749
747	133881
931	143756
1746	123228
1204	142190
1228	122004
1290	142146
1060	108652
1559	117333
1917	141460
915	114612
766	130238
849	143537
1166	130812
968	125053
887	120805
1283	144209
1443	122816
1668	143185
1130	113643
1064	105008
1044	111080
1067	138864
786	110220
2371	140048
905	137211
902	112516
1067	110209
577	120357
958	114430
1010	132589
895	141624
4059	125698
1053	135742
1110	107193
1322	131916
745	105040
593	112012
3138	135861
625	108085
1946	137340
1073	132604
895	106201
1487	117388
607	125713
1146	116300
934	116257
1202	108724
781	141930
1662	112752
470	107424
1706	105998
791	126354
1774	122946
928	132252
552	113122
1251	144099
1342	115417
1365	113116
794	127549
948	115709
838	122893
1099	125486
1934	131540
2849	125369
1402	128505
1119	143152
1502	118709
1630	135525
1220	135844
1415	118989
794	138945
747	130832
1294	128612
1881	137313
1700	120089
942	124684
1854	142780
1182	125556
759	112228
3861	134136
588	109081
1225	143729
1506	109997
624	109741
1709	110287
1790	138975
702	126728
767	137533
1619	129971
1421	120641
724	123512
1455	143425
718	143573
566	131094
1653	107649
660	109171
1233	108708
1148	127113
2242	131221
1040	117652
1598	107144
1622	138217
1935	118032
1376	131663
580	105361
1131	128306
1511	136017
2443	129920
1238	137097
1224	106748
703	132177
2120	125628
2602	107417
1967	104937
1002	119625
1671	109288
730	112114
891	123429
1674	131019
1611	144187
1175	115319
711	111893
915	138904
835	114596
1514	119233
2003	139891
872	107008
500	111157
1182	124709
1634	117625
795	111073
2450	140398
1005	110462
1054	115581
1146	108840
706	110917
565	106477
1890	140076
809	111417
1413	112856
1243	143024
902	127288
1372	123380
842	140829
2086	135049
1092	140800
5309	138360
1690	137445
1548	109272
836	134784
1079	110961
594	136012
1352	123805
921	110140
913	130900
1145	125508
1649	135020
1043	121575
1023	123201
1376	120856
901	106112
5839	115657
642	105696
508	132865
1031	123147
877	115248
871	134137
1363	122244
1278	142922
735	111844
1200	135880
1247	110380
1342	136936
1000	140777
1679	136980
966	133703
775	119223
671	110525
790	123532
958	108388
3553	109208
981	126668
1338	131736
978	138557
2760	110784
1254	110755
2041	127264
1401	133474
528	109962
1036	109337
1215	132892
801	110574
1815	120563
1114	114108
1735	121893
1198	111608
1551	133029
973	133251
758	129857
1339	140527
1023	136163
1704	112589
860	114761
1894	118330
798	136460
921	105921
2307	121948
2915	142871
1643	117532
1531	140759
1648	138516
1257	139013
1167	132137
1202	112572
1119	106438
966	128272
715	126334
1319	134586
709	114907
1340	137101
1631	123313
2105	136467
1545	141843
1624	112808
1654	142212
1642	136085
827	139956
1210	122366
1738	127392
1286	121028
1066	107404
962	112112
3164	120156
1629	139676
1490	141225
1046	114507
778	109977
948	106905
957	113719
960	120448
1098	144273
1519	113856
732	108181
2075	124288
938	111392
1265	139608
1893	110164
1328	113488
1367	130685
1308	135665
1123	124801
1095	130561
1322	141657
1022	135695
589	113902
778	105572
1178	108474
1614	132184
1269	107268
1379	120380
1753	120333
2666	139940
1442	127628
1554	113733
1040	123475
877	116353
812	121793
2891	125856
933	137027
1254	125346
1754	123292
1298	109317
1218	121089
1487	119905
1543	128705
937	109967
2047	135725
1003	113197
952	127445
2246	127180
1468	135709
1696	130433
1362	133204
698	141209
1002	136512
1149	108216
1082	110592
1762	142624
923	106634
1058	135553
1135	125964
608	120301
915	120962
1138	120010
760	128042
766	123596
1257	108633
2055	123316
847	110245
1056	110366
2166	120138
1092	108729
1225	105232
2133	132958
875	134425
1222	137552
1896	122925
1530	128596
1157	136248
1763	139998
1439	128500
1586	133828
2325	119041
1969	138284
1562	121285
1285	139640
839	141441
1297	105430
1286	131864
1606	144840
1427	143975
849	128100
936	107493
676	121153
1972	132197
1323	134249
1747	112488
1113	115989
1244	116261
1673	143972
1314	115348
1054	138245
704	143505
2158	109600
1199	121195
706	128520
942	118932
1187	127538
994	139208
1523	137129
675	108468
1170	110512
2510	124476
2801	132897
875	109489
1193	114273
2626	120578
1047	144149
1310	138708
1168	113028
1454	124580
1418	139536
1447	120244
2711	137268
618	104977
843	108347
1267	117805
1127	138699
3843	110701
2059	127781
770	143190
971	129644
8358	106609
1022	124371
1020	121592
866	106837
1516	132346
812	136376
2188	134235
1774	118400
823	109361
1894	121537
1835	130331
1211	122428
828	115749
780	120983
1459	142657
805	134520
710	123877
1003	104958
867	139859
1270	116605
710	119933
983	127428
1079	141045
1186	140425
1012	126196
1980	128612
1586	141681
1130	115787
809	114225
879	124445
1370	128273
1339	112718
1355	111017
1586	113489
1394	117665
928	130061
1360	132677
772	134196
1369	134968
1416	125610
948	119484
907	136712
898	133969
871	106645
2292	123273
2569	128185
752	106888
1205	131313
912	117252
1559	123828
1073	142937
1107	105263
936	115873
1311	136471
1877	106780
1463	108868
1286	129500
1457	139612
1987	131557
1085	130760
1339	110772
600	117183
1802	134512
1072	105284
540	106641
1132	133152
679	121193
862	113060
1479	109912
770	112565
895	117576
2068	120272
1339	109632
803	117261
1307	111024
654	132032
1885	116113
1340	144653
976	111121
1329	119468
2111	137745
867	136572
1638	109545
1749	121105
1055	123176
1883	138341
1685	128384
819	107628
1989	121967
2693	122346
689	143555
2511	138568
5049	118113
1003	117225
654	106333
994	117382
994	107480
947	123328
1323	133240
1337	110972
833	127680
1578	133985
1085	122773
804	115047
1582	114900
944	110547
1404	121583
942	116582
1013	126388
859	106735
966	109937
815	130996
882	136366
1448	108053
987	128213
2215	142700
847	108624
1006	144457
938	126368
824	118381
922	130631
985	126235
715	128399
1502	144784
1252	138853
1033	131166
2022	130800
1147	127157
1173	116721
1563	108087
2084	133345
1998	106240
1180	110928
885	110221
1364	126450
1538	122537
1023	108519
1495	116680
1292	131599
911	127970
652	116557
1246	136352
707	119484
1653	111197
1503	128581
2085	137133
2066	106280
690	116081
936	141304
690	108601
931	137587
1081	137084
788	121975
1233	113885
1371	108137
1426	133744
695	138548
1928	123119
1423	123252
1190	131588
907	128813
814	117872
586	128000
2924	120676
791	132640
1101	131836
1930	110517
1154	108484
852	120121
962	133998
1587	110365
1950	143137
711	130689
907	133800
1305	136007
1738	121349
919	114257
2485	129775
1571	106839
1295	127393
1191	128032
942	115361
1211	127342
629	122432
1306	113582
1199	107608
1095	106968
691	110100
1295	123265
1641	133572
1088	114169
1452	115613
663	129957
1638	140623
710	135876
1089	121760
790	143909
2051	140732
1517	135096
723	106912
1076	108037
698	118308
858	129217
726	111068
592	106625
1259	134545
1943	135005
2386	129058
1105	112033
1007	114093
1488	105474
1359	140381
1322	127180
1028	112937
807	113661
1467	129185
1934	136084
1421	137881
1347	125345
1235	104877
927	112374
668	116234
801	107485
1475	108253
1233	115329
1583	144732
1757	113324
823	106524
3558	106889
1022	117780
1098	127949
904	105892
1401	123885
9302	136632
1140	113440
1739	105821
923	104941
2387	131133
819	123637
671	107169
806	105072
782	123778
795	129820
1211	115270
918	121513
1154	144656
1005	121248
1279	138848
1697	130869
891	137293
4295	110239
1245	110824
1198	112940
909	130993
3887	121913
1153	140700
1387	111237
1080	108960
2088	140593
1231	117464
971	108648
1035	143305
946	129249
1375	144829
3451	134696
1491	108128
1055	142597
1150	133621
1389	125998
856	124077
969	138810
1645	109761
695	128100
1438	112985
919	132972
3068	126353
1169	131213
1280	117884
1385	120733
1695	134441
24685	138772
817	117039
1047	115008
879	133332
956	142385
1290	127232
765	126265
1454	127794
2104	131540
1058	123670
3121	111799
1348	128777
916	108873
1079	139744
1500	110721
928	110124
1348	131809
1833	115369
925	113377
1051	105572
1260	139288
702	116949
1225	121429
2512	138897
1882	134121
1686	140668
1192	123320
1278	117855
1170	112980
1049	113077
1778	106353
988	106693
1970	142832
788	142596
702	109996
666	114249
1178	110856
1802	120289
1292	136353
895	115822
1453	112525
820	109659
1294	136165
1431	116148
1314	131192
1558	136200
1662	135956
1305	109800
869	129381
1863	124388
1126	118552
1262	107192
1101	126505
1264	109684
1878	125764
2023	124199
963	129808
1723	124842
747	118685
2074	139365
1922	137261
1138	130756
1045	134937
1178	140541
1211	136679
741	117224
853	142506
1446	129099
1861	129452
1186	109893
3814	106989
993	129948
1540	134965
1414	138165
1175	108181
1332	129978
1426	115808
868	108572
858	120336
1146	139193
835	120233
813	104957
1969	138564
2303	124464
1312	115691
1336	122017
1464	137272
1635	134353
884	128708
1066	108289
1490	140512
724	141917
879	127310
550	132916
1347	111568
1992	114789
1066	123721
910	125933
791	111533
1227	105512
1565	126068
1003	115945
938	119845
1181	126532
1099	130127
1488	135719
911	143573
2430	105353
1398	133809
1743	109366
619	115053
991	136738
1010	131748
964	137561
1269	131400
1438	144625
1146	128377
4155	104821
1300	132801
3563	114727
1263	126705
1013	116797
1230	122719
1489	116421
1039	111169
736	141785
797	113552
926	106324
899	128365
1186	114024
983	117100
1320	120344
1228	144711
1556	143212
1226	118880
1247	125696
1069	105844
990	136263
1096	144701
967	117500
1595	129714
1177	105185
1922	143440
1413	121924
922	104733
1034	134465
703	140037
953	140769
945	142977
848	128189
1287	144268
1345	128800
1651	143917
973	109381
997	126889
985	105068
1438	128876
1315	127276
525	104793
1087	131145
914	109460
1191	116985
1156	115785
1151	115137
1113	113012
1311	118025
666	128806
1106	107704
1999	127465
1155	114932
938	109940
1072	115545
1400	128020
1783	122697
613	136292
979	111980
948	111533
1254	128855
1367	134941
1451	141292
1208	133848
1363	139970
1495	120225
983	121252
847	138324
1105	109976
1366	138164
1427	123616
624	108781
502	112669
819	109315
1282	133461
984	107233
4495	134379
1176	132240
872	117663
2319	140197
1192	143069
1926	109217
5857	115542
986	108428
792	139330
720	113845
811	131613
956	140168
2218	110269
1384	121324
798	105000
960	137102
1296	126787
803	129276
1377	115718
1359	118416
667	110613
875	144876
1510	139301
1721	136191
1614	143105
711	123913
940	112676
1202	127561
1901	134058
2064	106809
869	121324
1040	110386
1058	136244
1395	128149
743	110437
958	141080
5412	107141
752	106488
1098	142852
1307	126027
2273	122813
1168	139605
1391	144208
2184	127770
1879	113900
1343	126020
1759	121284
1049	118089
1990	135513
1619	119024
1083	106001
1492	109236
1762	124729
1214	139781
1197	139513
1289	140130
1081	142592
1318	109893
1596	140394
1233	121910
1411	135657
1716	108947
1239	130140
1527	107509
1572	134115
706	109517
1649	139090
951	137643
5042	135645
1433	135045
1673	124647
1254	138208
1271	120633
670	128816
1598	127649
1751	142346
1135	141680
1128	109197
733	141282
3225	144589
808	108886
1853	106488
1348	112593
713	110924
708	141105
781	126584
743	137872
803	106838
2078	143112
1559	119736
834	140564
1339	120668
1479	116722
564	126141
1195	108468
755	137279
6998	110589
587	119501
1015	124005
839	143104
6497	140057
1518	144333
4710	120612
1093	109245
471	116234
2289	144689
680	127275
672	106232
1204	135669
1087	104984
703	135533
1743	134288
1250	106369
957	139021
814	119413
748	125145
794	135000
1073	135315
822	125654
2010	140483
1866	135640
2474	142336
1548	112249
1566	120572
2026	144792
1558	130795
2682	138048
1703	120326
2144	125302
1086	123979
1341	133331
650	112167
1240	113984
482	130185
2168	140965
846	105012
1172	114193
547	113925
925	115957
1532	141396
1331	107276
1163	120661
2234	133246
663	126076
970	129503
758	124016
804	105329
1123	108214
1568	114275
618	106700
1000	120989
2246	142237
748	108222
1563	114693
1153	118625
2126	108941
1222	111343
1167	143816
985	118612
914	110288
1207	112458
1902	127436
2426	117708
1225	138857
1081	119808
750	119156
1937	115256
809	133541
1014	128277
865	106010
2270	125616
1514	114788
1183	133505
1518	144093
9916	134276
1438	105844
795	118241
1007	107649
899	122460
910	144553
782	135572
845	142085
1612	132629
1210	127609
874	127728
1944	135216
816	132424
1627	109744
911	127054
1407	129580
722	127119
1168	114101
994	144368
534	114811
847	143885
904	107288
1427	125004
726	105156
1442	115325
1442	134549
1196	109417
1247	118260
1331	109864
633	115109
1542	111105
1152	117692
998	141640
1743	134560
948	124065
897	112012
813	142801
1123	124780
1269	116480
879	113714
930	108845
559	134627
12058	110517
564	111652
1034	124789
2613	110809
1295	112229
1574	125080
1330	142323
2062	124972
1093	111042
865	137748
782	133076
1092	133108
2154	132016
1223	125581
1116	141797
1518	142549
650	109744
1435	142472
1376	135312
857	108601
1151	124687
2255	127660
648	109257
3700	140485
716	110141
1718	134227
991	119692
894	128101
1619	107536
4102	109621
1587	121136
949	106076
1176	113784
1400	140669
2124	138185
911	132031
1050	124661
731	119245
1111	116700
1888	120124
1203	122621
1050	124989
1052	115177
1196	132928
802	118079
1005	139096
1286	141449
1534	124441
1621	117528
662	135472
1205	135328
5966	125817
1042	115374
2521	116076
981	122863
784	105465
1036	113501
1306	137905
1598	137245
815	128552
1058	141090
1257	112061
1632	117707
2013	129068
1546	124787
1347	114396
1127	135620
763	130484
1419	137249
1210	105072
1404	127622
1469	114965
802	143344
2607	128444
1652	127624
1169	135047
1342	127423
932	131620
1406	117784
1839	138212
1296	125110
1523	118476
1543	138092
835	131101
2031	135492
1015	130625
1287	105449
2222	117800
1158	122696
1370	111925
1197	127305
829	105201
1357	131344
1310	105168
1433	144181
1576	130061
874	113032
1171	109417
755	131652
1720	128741
857	143357
1921	134073
1126	133704
765	108163
2122	133161
959	131509
1086	120521
1714	131236
1107	131930
1574	130572
1175	136903
720	122721
1012	124942
1196	129102
776	106872
1998	134480
1214	115749
1051	110907
728	116400
958	124492
1275	132856
1198	120429
