# Supplementary material for: ATR inhibition augments the efficacy of lurbinectedin in small‐cell lung cancer
Source: EMBO Mol Med. 2023 Jul 25;15(8):e17313. doi: 10.15252/emmm.202217313 (PMC10405061; doi:10.15252/emmm.202217313)
Supplement: Supplementary file 9 — Source Data for Figure 2 [file EMMM-15-e17313-s002.zip › Figure 2/A/Flow_files_for_quantification/export_Samples_Lurb1_1_Watson-PI-H-G1.csv]

FITC-H	PI-H
1086	91180
682	88177
2541	92661
1827	90753
1370	79432
610	84876
450	80089
1124	84509
490	81049
1206	94565
1589	89821
809	87016
379	88108
623	83796
1403	90345
712	84416
507	82865
2522	86993
883	93937
555	82609
636	88440
1311	91383
1031	99884
401	100739
1586	84656
859	82625
509	86773
991	85933
513	86616
957	86702
714	90768
718	82881
689	85817
684	86155
673	88488
492	83716
623	90805
700	90057
453	88772
854	82281
713	84984
871	101748
355	91881
608	81733
763	94970
907	94561
674	86457
886	89080
550	88269
583	80630
2692	100025
1413	96157
1217	82223
648	91333
692	81621
671	88316
663	83257
484	91348
1242	88258
671	86460
2635	103801
791	80436
715	90825
1327	100036
2340	91342
1287	93985
594	85961
524	83097
795	95896
967	102124
622	91207
476	88044
449	79161
557	84367
901	94445
611	88240
651	92904
1274	85624
692	88956
1423	80956
1250	89505
502	89329
768	90612
497	92928
1870	84388
668	89400
730	89901
2226	101061
627	88184
566	86634
571	87352
586	91208
939	85753
470	85032
524	83880
564	87396
730	94761
1046	94785
1371	87384
631	85644
463	81078
575	88921
645	94467
611	87871
1179	78907
1624	96492
858	87442
748	98180
564	86912
593	91221
448	87950
390	84464
699	98381
690	88884
842	102080
578	84056
868	91796
559	85971
536	80568
686	88370
448	85533
1295	80028
605	83924
2152	93157
1397	101980
681	89568
844	79038
3880	82770
501	88807
538	87180
1063	91175
574	97172
632	98925
688	93677
1032	91244
1069	85868
2257	95288
959	87249
435	79204
1055	99256
613	95058
727	90888
1149	93812
434	83813
1421	92592
606	92328
794	82620
798	90857
613	81684
523	88386
568	86901
336	87836
688	85933
735	94762
643	79720
1070	83788
548	93729
554	97837
463	91692
851	91052
950	86672
733	89648
638	79380
463	82738
291	94909
451	87478
434	91429
787	87744
474	84093
634	84725
1188	100536
522	95621
1139	97069
1567	104236
521	84573
589	99482
1106	87533
936	96092
826	85405
649	86597
570	87424
1416	92940
422	78056
544	90308
565	92004
615	95195
1551	97084
922	101093
505	92224
370	85095
637	93024
826	92988
506	95543
837	93217
444	86088
684	99057
1165	98097
813	96608
3539	103503
1102	91369
879	93601
451	86725
762	83596
1145	94109
928	83433
711	86746
547	90333
1082	101639
751	88572
539	83584
406	79960
13588	94317
861	86900
990	96849
731	95359
887	90849
519	84232
607	85625
421	91208
555	90933
743	89332
603	81293
1038	92961
609	101671
497	87493
634	99196
890	93686
618	92022
629	100072
1306	92341
718	102592
2798	95248
940	92701
797	92312
787	98756
610	96453
339	93349
677	93833
596	84557
621	88753
1558	101946
573	89642
510	81984
1144	87596
458	86212
726	90328
1630	82632
613	79728
1936	95559
1874	98068
525	95512
1014	95602
516	90069
667	78103
567	90449
751	88833
572	85417
1176	91141
627	89100
577	95684
456	82836
704	98764
3466	99791
480	78577
478	90265
721	89332
515	85900
612	99321
3216	97720
1815	85794
839	89130
783	87163
1014	97067
1086	91385
734	87661
451	82748
502	90949
1890	101605
611	88317
498	79654
406	86457
869	88319
1028	80256
1154	98216
572	84055
501	93984
634	96340
806	78617
711	97189
1194	103284
396	79776
467	89660
591	83816
542	95069
2297	97988
473	83097
507	94164
527	84208
743	91041
1025	89427
650	92495
1224	83557
553	84894
947	95713
523	94988
534	87417
692	92765
636	84968
559	96002
626	92273
2012	95224
590	88141
1152	92801
760	92245
624	84216
1236	97940
548	95480
428	93468
667	80396
491	86557
410	89731
832	93544
482	86452
461	86469
689	88921
586	87300
758	93576
778	89501
620	92864
639	88026
854	88831
599	86496
498	84714
515	87421
1329	99356
750	93577
583	97984
418	81321
558	84040
1062	86301
471	91185
953	94643
522	89221
781	95756
591	92093
574	85208
735	85829
704	86404
1094	100837
901	87032
885	88077
559	90101
934	93557
562	92889
563	86368
1446	83936
827	92761
490	88353
356	84414
425	87692
989	103760
487	92293
510	91944
582	91284
690	91529
418	96987
719	93500
675	84472
629	93613
662	90460
639	94767
408	90857
443	80705
703	90708
1340	97061
950	92540
557	82954
935	98052
1565	96029
875	80680
642	87073
590	85260
596	81532
906	100211
523	90313
530	91225
510	93052
459	87349
734	89469
481	92387
837	86143
638	91884
748	94892
691	93617
586	93729
1039	84166
574	87679
1649	98136
563	80304
580	91044
703	90692
575	91933
527	93552
625	92328
495	87693
1259	89961
822	90150
1130	101384
475	98636
667	101936
657	95368
866	78941
610	100640
583	96607
1217	101329
1267	91936
1611	84609
4008	103677
986	103645
482	90248
1143	97428
682	92160
1278	97964
656	88409
491	91379
620	85604
505	90505
1244	87940
2363	100435
688	94285
679	94158
549	89851
685	91061
947	96168
970	94171
614	89064
693	87243
562	96041
1309	103292
420	91996
784	91944
382	89236
1452	91163
399	87460
633	88568
3278	102825
928	102545
744	91145
1478	92269
775	92884
774	100045
1211	94544
1342	91837
880	93321
672	85672
1187	88953
2654	89409
424	92133
634	85312
681	90738
723	89997
580	83025
586	96096
520	96778
725	89021
1476	83337
571	87688
954	80824
634	82883
368	88037
627	89689
1726	98760
619	95849
1389	96217
740	87204
956	94536
937	94955
956	95452
488	90478
344	86529
678	88424
772	103017
2523	94605
302	84965
888	91201
452	97753
433	88512
756	93394
619	84377
470	93552
681	96568
822	96306
634	91480
572	101593
747	93237
931	98192
466	88950
927	80441
873	99981
796	97043
526	86424
594	84896
879	96161
356	79713
582	85225
561	92069
780	95876
562	90717
635	80721
1019	91607
563	87486
732	101371
900	94856
1270	90753
555	93608
703	92472
571	91414
682	92399
418	91349
493	88709
663	95560
627	97814
620	90465
607	92780
818	82773
459	86792
560	97844
566	94593
2570	91607
486	91459
1564	97168
485	88840
390	90994
696	97068
1189	101752
708	87250
2158	99969
634	91037
594	83934
706	97116
601	93711
643	89701
1128	93575
502	85977
1391	99824
863	93961
631	90824
709	88132
763	91741
784	93796
1096	97956
610	90499
784	96703
974	94818
602	92604
838	91848
3978	102846
435	87710
452	84640
486	93609
511	91537
1537	99532
583	87712
1177	97916
361	99356
395	90709
498	93353
433	94118
483	89548
502	95919
665	86974
618	94654
334	90568
782	89920
652	91469
634	98589
866	96660
699	94652
583	94781
503	88992
573	88477
603	91588
848	91156
450	91192
596	93221
594	85036
1362	86392
449	93092
440	89025
506	83235
804	89920
1151	103472
995	90436
492	95356
994	99805
742	87758
544	94123
1570	99353
466	98378
851	93151
474	94817
862	82293
730	86017
512	88484
374	90733
959	98369
954	101948
461	85513
635	92628
971	102526
568	90204
884	104189
1190	102232
859	96593
1139	97825
447	91981
799	96765
498	86009
480	95147
955	102481
559	97605
2535	93420
1176	95081
1054	94292
500	83893
849	93473
562	91593
1781	99716
1405	91024
499	92748
667	91989
662	95239
947	89673
832	87033
822	85260
774	94348
569	95441
691	81733
836	91316
626	93185
758	93420
419	91225
1107	90561
543	89616
638	96973
511	87568
859	95430
563	92089
2110	82997
695	93000
836	89443
1374	96933
775	91832
463	87839
622	91916
507	88472
577	83594
959	99760
540	85124
2667	103577
2349	101996
1273	102497
707	90889
511	88733
710	97716
590	93868
934	101028
723	91848
844	86158
533	89213
427	90516
360	90568
610	88863
542	92247
577	81217
1146	96888
1107	91009
582	93332
597	97981
5808	93999
508	94708
648	85704
875	86056
2178	100451
629	83404
1326	97236
518	92731
629	93389
434	89472
514	86073
671	96492
495	92567
539	90413
503	93052
526	94564
1051	95032
504	90817
2623	92629
575	100180
978	96975
689	83489
564	93596
538	90941
1091	91600
1035	90921
2040	102913
875	96792
651	89128
832	95789
320	89685
1237	101175
542	88220
798	87517
431	98444
689	100889
1162	97039
571	94466
1054	87848
941	83961
504	97838
586	84552
595	89433
600	91241
439	92341
419	95346
508	84904
654	87077
599	81900
569	85440
550	89777
509	87617
553	86153
553	95261
771	87413
550	102185
634	90277
686	85852
555	89603
634	93644
766	92936
646	86782
1097	84124
384	90653
1350	84076
414	91449
726	92884
505	89101
454	88904
814	95305
14151	96573
591	90789
783	96845
978	104372
1359	101992
483	87118
643	89505
831	91797
920	79405
547	100612
646	93105
528	77900
1542	95316
527	96072
709	92771
726	94856
643	95712
462	95299
542	95185
550	90313
872	80380
848	95036
460	90753
518	97977
990	97384
574	100513
1509	83963
476	92881
674	102519
981	88641
549	85562
554	103061
518	90489
910	91027
495	84224
801	103781
590	100872
658	92431
709	90840
1159	84019
1099	94573
1128	98700
451	90000
533	98257
1208	88677
632	94492
743	86809
1487	82665
479	88617
991	90484
662	86719
475	90095
1404	102489
416	94646
570	98809
560	95831
849	79436
574	95896
833	94229
1053	96147
905	89678
484	93221
738	96933
636	92205
1025	97081
937	95884
541	95361
478	90392
534	93077
830	89993
654	92456
1003	96085
718	84882
486	88984
509	84211
667	91644
582	87521
700	86389
621	96898
716	103357
866	90924
682	94116
932	94380
575	86297
430	98109
1831	88505
723	93100
1062	92813
518	94686
816	96400
599	92864
653	96293
1551	96329
665	90709
626	91876
518	86512
534	85537
625	94538
453	80273
1145	86971
779	96909
961	104345
951	98157
1051	93804
507	93193
738	85340
841	93292
723	94804
422	91018
774	93152
538	92252
846	90388
1035	94797
633	92135
647	99706
658	97291
1696	96900
571	95413
578	88556
1394	91267
1282	96596
749	102707
540	93036
464	81481
674	84412
678	96476
1006	95521
577	88936
518	86420
801	92292
700	99972
863	93629
470	91773
764	87776
900	94213
874	94689
586	92496
519	93617
810	92292
511	90688
543	78292
1110	95205
1254	99781
474	88640
1761	99177
671	79176
1272	93697
609	94177
619	99573
504	94904
503	87345
1063	99106
552	91977
3045	94325
1504	98010
543	93757
535	98856
791	98461
566	95630
1835	95232
575	95610
633	90177
711	93960
487	94925
388	85869
353	81516
2038	100076
950	84374
738	97598
538	92392
654	89447
705	103058
507	84920
642	95313
646	96110
557	93517
669	101629
769	94339
399	95631
2345	103713
6192	99889
855	97419
450	85122
828	95356
673	100016
750	95996
650	97040
459	83675
9833	91633
2127	89964
618	92523
516	96066
2090	101725
609	93040
1059	98457
787	88808
485	98921
832	89432
497	90813
433	91435
368	89356
609	85248
482	96472
741	89103
628	89525
424	98707
557	90267
734	98801
1426	91209
1520	99262
685	82124
690	85985
749	94420
512	93185
704	93869
618	85800
435	87217
2098	95011
462	95580
846	90479
544	95300
694	95209
1114	96165
670	89944
1172	89547
629	97745
595	91189
489	89678
402	90448
490	89537
636	94384
1006	96554
520	90704
425	83541
621	90885
519	92637
406	91400
491	94869
447	81569
552	94852
480	90629
454	85667
447	88725
606	90409
765	96164
1191	103681
743	97988
1366	96084
472	92860
594	96630
645	100025
512	88153
417	95093
856	92117
607	93820
462	89265
1258	97460
766	94241
688	90116
1099	97688
888	94276
778	100156
664	92157
955	98400
535	87675
682	96701
717	93626
542	94968
7230	96216
696	93781
1089	101629
1185	95709
1031	92128
1110	92218
756	94945
1362	101308
742	91952
684	89633
556	78746
542	85329
432	92732
1603	98916
434	95420
2343	92467
397	97074
506	91100
519	94609
692	87800
641	94780
679	94080
463	94617
1214	91288
570	92364
814	91936
477	87857
326	85259
847	97787
639	93737
378	84980
593	87780
425	94268
819	95958
676	98961
1479	83841
623	95147
1234	94484
928	95674
668	93205
631	92689
1305	92767
682	87589
679	83904
483	89910
558	89728
665	85780
544	91376
427	96468
798	92944
484	93032
1707	101724
503	88753
656	90900
490	96381
629	100272
529	88569
762	101149
1015	99953
1266	90385
450	96611
478	89733
458	88887
3571	93997
472	92105
546	91257
506	90376
612	96095
476	86666
999	97649
1627	84155
706	97744
770	99161
819	96736
631	96797
754	92249
987	85749
1434	95083
421	96541
1794	95945
2105	99509
1015	94732
770	97188
651	85973
541	97282
617	92683
658	96616
567	93964
700	94901
1230	98268
785	99057
2108	102311
649	95257
661	93565
459	97625
768	87858
674	98953
1167	100076
1392	97729
622	92861
582	99590
587	101041
13118	83788
765	92556
2367	97037
721	100296
664	94472
802	88961
565	91700
478	93836
459	91649
709	98285
586	96496
444	91895
1030	102404
632	86496
982	91107
1659	90016
440	88128
417	86976
1092	101309
636	81036
895	101965
886	97789
619	84368
1295	88911
997	96478
725	93292
682	87936
828	94100
482	94640
1474	86475
629	97497
635	95265
644	90464
471	96644
531	94608
1514	94365
565	83741
1354	100749
533	93886
672	91245
323	95317
1455	93353
487	99784
722	91365
613	90140
618	94726
574	99073
853	85084
628	96497
805	91600
558	99376
585	83808
743	101736
543	86989
413	97673
480	93781
670	98800
1112	97143
977	82626
634	92736
631	94312
587	81005
586	96008
628	101377
430	93520
1348	94785
507	87585
1374	102625
393	94118
1711	93624
582	96564
705	96885
539	86325
14787	87844
1279	99893
517	104290
577	90775
579	90415
1936	98905
570	91845
481	92749
386	91004
801	92837
875	93608
1017	93884
989	91379
875	93805
583	98426
582	102073
1196	94617
1666	102452
1053	98376
911	87681
1166	94992
542	94076
608	88981
547	102557
590	98952
446	88370
553	96039
980	88872
705	92325
617	93172
586	97709
555	90172
1080	91118
1299	89117
673	98103
2442	86162
465	89221
709	78761
1063	94848
801	93259
560	88449
629	93065
703	86448
435	87084
430	89833
712	94976
577	89628
1187	102073
753	88485
1654	100416
735	103689
433	92526
678	99221
483	94849
675	92628
749	88321
930	88505
439	95321
939	97965
566	97293
879	92320
1060	101701
903	100572
934	97852
1387	103932
483	81316
839	88554
1004	98320
703	96360
2730	98586
501	97911
687	98304
685	88800
512	90280
606	87868
742	98765
618	93336
769	94324
653	90904
484	96148
843	94992
548	92716
854	89461
659	97673
1248	98896
615	87876
817	102419
751	99864
747	89371
546	94970
612	98069
491	97755
706	93469
903	98068
658	90809
1073	104141
1101	91822
563	94776
1130	103497
734	84973
548	89588
653	97589
587	84081
472	98197
566	86484
545	87792
421	97875
647	89525
691	97384
522	93833
647	83813
580	93944
355	87856
646	87656
816	85400
706	98153
1721	92320
411	87505
486	85212
602	90621
750	100325
1078	98556
678	92260
503	95025
616	89364
1202	99272
437	94849
687	94732
925	91692
1371	90317
446	102420
450	83277
901	93627
717	95329
511	93180
1102	88362
955	98972
1158	95918
1063	96017
643	100286
619	101808
1096	94365
1055	95625
611	88428
596	95960
528	82300
649	97589
690	87421
955	101677
555	83113
874	101501
739	100920
637	90513
433	92181
562	95197
561	94797
1852	101393
479	91840
442	93332
1096	97703
818	91637
506	90397
609	85740
1545	95333
3931	94472
617	89885
1386	91447
570	94933
700	91224
885	89049
1491	99765
573	94673
519	90825
539	97108
515	103920
595	91765
567	97080
1486	99539
718	94088
2339	97685
34271	94978
704	88833
1227	87629
659	96940
582	92737
745	93845
488	90141
497	83285
495	85689
555	100743
522	94079
577	96846
653	90520
819	93518
696	87753
630	97473
484	95308
995	98276
1272	91968
666	97713
834	88636
1022	103137
764	90444
928	91274
474	88329
1497	98212
493	92729
867	104052
638	89021
936	101560
1021	95322
810	93848
1097	95737
919	83504
934	92294
495	92873
1383	103159
639	88688
405	90217
722	88562
586	94772
556	90116
647	91883
618	96117
1941	90936
1387	84452
735	93712
474	88206
532	88973
1023	94301
587	97013
631	97555
894	82493
938	90680
1143	92010
657	89060
1454	93952
447	92137
1312	90793
587	86961
439	90790
467	94116
2258	99049
2318	101581
773	99408
1091	103628
634	100329
986	91257
1023	99513
865	96729
830	89725
771	94472
653	93516
800	98440
688	89880
1276	98412
740	95989
1466	95528
459	92468
10557	93421
537	90329
677	89804
497	88168
747	90721
519	92341
938	100712
629	85493
587	92571
810	92993
1515	81940
712	96384
538	93202
1238	101718
901	96452
850	91393
439	87646
781	93444
1230	98780
683	90897
934	104052
630	95965
704	102148
846	80212
495	91804
546	93465
1199	95517
603	82400
448	92700
555	94362
355	94045
926	104172
921	103648
1142	94420
843	97873
859	86896
1894	91304
486	92249
858	91431
616	99063
750	93497
863	99220
759	98228
858	95301
382	87976
546	93000
986	101684
572	89282
945	92931
485	96072
1570	103789
599	91585
506	88861
639	91175
548	94267
415	85257
618	94864
618	91156
537	94445
748	91572
411	90208
635	93225
612	89091
566	95761
570	94944
490	90736
731	100696
1371	90837
868	103105
1074	96111
776	104172
583	87284
643	90639
582	97152
784	99597
571	99576
635	85944
1738	90192
623	90140
573	97725
655	81673
1439	86092
368	87254
640	92949
724	90336
397	90454
1073	98414
556	94797
604	87336
567	91585
823	102091
579	97405
586	91293
1161	96943
667	90845
1446	104288
801	80199
1109	97736
6602	87710
550	88728
302	93169
626	91235
511	93776
415	83913
659	87924
653	95089
652	99153
590	91311
700	90093
633	103388
355	91564
679	94096
495	87992
942	92232
485	90365
619	94028
483	96741
467	100780
506	88520
567	94912
607	88821
964	86785
578	97989
635	94181
934	95806
633	91805
534	97201
771	98644
882	92012
454	99457
529	98963
954	93837
609	102052
1048	100424
583	89368
687	89085
470	87840
681	89692
1126	99140
1215	98313
1278	101164
720	99235
668	91288
770	81626
443	94010
1435	86477
762	91102
3606	102660
646	95328
689	87928
728	91652
717	92532
483	87877
514	83897
768	95979
1063	85945
745	93720
605	93560
492	94157
762	90793
644	89773
962	103097
4911	86361
879	87011
663	102999
2100	94716
721	90265
822	94645
534	103773
841	103451
775	94908
486	98429
816	95633
570	83760
1083	102449
597	92127
671	98384
656	85064
432	93801
1177	95393
629	88605
641	98536
475	98411
726	97788
621	84429
622	94764
483	98417
788	103684
398	90624
506	89096
546	97800
533	93079
516	87006
679	87773
605	89541
762	92224
949	100438
770	90698
834	103212
857	99651
2407	90340
580	85836
1312	103920
438	93416
480	93573
571	92273
617	89082
502	90308
434	92269
566	90573
450	87632
555	93625
422	91345
902	95345
523	95818
1002	97599
1627	100816
1221	90273
694	91669
506	92096
700	97777
686	96269
602	92533
594	91589
462	95377
3646	90317
1313	98869
532	91883
637	90140
515	90648
559	87716
836	97417
467	83676
529	89336
543	91029
732	91397
770	89074
946	89288
723	95500
1742	90755
510	94126
647	99414
440	96516
470	80712
526	92229
358	86976
579	93781
567	92485
763	97152
930	93268
543	93045
470	92372
663	98184
2206	103641
656	94328
1094	89145
419	92254
506	84892
1641	104368
636	99169
1522	103692
639	86108
647	86410
754	91324
725	93904
574	97267
585	90381
834	95455
708	101088
978	93309
466	92725
630	90227
430	86259
559	95749
570	90621
493	85526
573	95976
738	81741
918	93216
603	90036
600	96284
998	98720
621	92537
627	94335
1003	92303
1989	78929
714	95004
681	101060
395	88460
588	97649
874	95086
502	95809
718	95704
800	96522
627	99461
587	96652
566	96432
863	94112
1876	93849
577	86300
419	89509
1188	101177
642	85135
659	99637
387	86885
813	96456
1607	100496
643	89789
1206	95640
626	95921
591	93297
886	88393
526	92475
620	87193
354	89589
16807	82813
694	94632
880	95227
1426	91324
409	91437
502	92129
1643	101925
631	86745
795	92793
7791	93010
459	93668
964	93085
2354	93171
791	99465
2214	103766
1582	101176
1059	95581
403	94233
871	90308
794	83105
480	92345
829	92295
1006	102687
746	87025
499	86597
2087	87964
518	86455
527	91605
515	92521
462	87573
326	94860
674	90281
10591	99155
482	95512
1208	97360
608	87712
650	95409
429	91805
986	94721
362	92776
382	92677
428	87638
1707	102752
1674	98177
559	92735
377	83249
560	91293
1581	98743
10734	93316
545	91217
1620	104283
609	94258
454	92980
917	96636
762	97874
550	83092
589	95252
666	100744
519	90343
901	94572
806	101047
30222	96300
490	84699
554	89413
1119	85318
406	86339
501	93574
606	85199
618	101297
637	91396
599	90988
467	91691
825	99803
477	90253
646	95576
930	97672
1233	93792
457	97401
883	86672
533	90748
1150	99767
619	90376
503	91865
775	98661
678	92137
896	101936
670	95909
933	90652
548	95236
628	92577
351	90865
522	101392
499	95697
959	103025
1970	90541
442	93520
674	92911
2007	96068
482	96789
430	95225
512	89420
1167	97640
620	86882
557	84675
774	95142
683	93361
428	95528
519	88336
1076	100720
1019	97400
975	103854
643	98909
522	93200
794	99228
691	91807
722	99086
669	83841
1553	101756
2261	99785
595	95581
591	90044
846	92210
20910	96441
502	92787
619	94503
486	91968
528	97449
917	90931
382	91961
1278	94729
536	102044
605	103469
477	85320
547	88789
638	97569
684	94557
687	94257
518	99773
840	99595
741	96354
597	93271
830	98821
871	99920
915	92036
522	87072
565	92789
594	85461
474	92570
872	87737
633	90573
662	92705
990	90081
587	88798
828	101240
1339	98505
1921	95757
1543	89395
730	95032
397	90061
675	95572
1060	96389
729	90699
410	90696
621	88757
439	101352
611	94661
555	98060
406	91222
1207	100103
1242	92520
619	92989
474	95257
375	90021
499	98032
2048	101104
458	95113
552	90273
622	92911
703	93192
423	95093
678	91991
956	94381
435	92304
455	83060
837	100287
583	94445
1207	100958
602	94049
791	89620
495	82542
651	98320
551	94165
1463	93221
754	98706
587	99576
893	98102
13925	83855
535	89469
658	94880
920	94499
490	94089
569	88913
486	95316
944	102002
2423	86560
713	95561
749	91717
1481	99195
834	98098
768	78657
997	102924
518	86517
587	90432
959	93682
850	101320
578	90780
1047	94133
521	94040
623	102228
922	94545
925	87556
504	91229
693	92428
1142	93885
650	88408
407	94014
474	96592
1223	96238
659	98925
577	92996
826	91789
725	87852
604	93009
[truncated: 2,520 more rows]
