# Supplementary material for: ATR inhibition augments the efficacy of lurbinectedin in small‐cell lung cancer
Source: EMBO Mol Med. 2023 Jul 25;15(8):e17313. doi: 10.15252/emmm.202217313 (PMC10405061; doi:10.15252/emmm.202217313)
Supplement: Supplementary file 9 — Source Data for Figure 2 [file EMMM-15-e17313-s002.zip › Figure 2/A/Flow_files_for_quantification/export_Samples_Lurb1_1_Watson-PI-H-G2.csv]

FITC-H	PI-H
1945	170809
2945	143283
1104	154113
1471	151749
1468	147857
1234	152252
2166	155973
2736	151816
2202	148745
943	142716
828	141769
958	144601
3995	164848
1457	148336
1203	150906
1143	165412
2068	158944
998	151113
836	145940
1289	158843
1387	161169
3257	141491
2360	142407
1431	145860
1757	158508
1275	164485
2558	153209
1014	161377
1677	148011
1391	150969
1104	166077
3010	173905
2315	157210
1214	150153
1142	151020
1659	145481
2347	142824
1431	158494
1169	148144
788	147025
1781	175322
1972	159641
15294	167218
1274	150824
1569	148504
1322	142078
843	153685
2171	141553
1364	154969
6638	154352
1407	153006
1514	147310
1358	157472
1884	152585
1204	170753
1377	156728
1399	150236
6077	149472
954	155264
1452	141320
2451	141382
1139	146256
1708	142984
1640	146197
1187	140384
1003	153121
1043	153108
1539	154909
702	150673
1967	142417
1571	143486
1586	140437
1517	173908
1400	155958
1206	146792
1536	165540
1240	144341
6311	164721
2006	144701
926	162289
740	163760
1984	152548
2800	151909
1657	150215
1099	141696
944	141012
1519	142696
3518	147361
1897	149968
1218	155588
1234	149380
1925	140560
1517	150522
2323	147156
2210	143868
1531	162477
1108	168815
1012	161939
829	147128
1471	162929
854	144469
2530	157940
2351	165897
4747	159404
1814	143788
2593	140388
1011	145860
1683	146557
953	158864
933	144568
1226	157209
1754	143485
1307	157284
1663	174802
1268	157973
1790	163512
1784	161861
2493	154056
1397	158441
3110	156348
1821	158136
1123	144949
4791	163561
2326	166237
1552	149048
2174	140273
860	147937
1531	146653
1768	140141
966	166429
1932	141192
1486	153400
1149	141523
675	142625
1558	167886
846	163796
1679	156113
1468	148925
3639	167824
15008	153010
1145	142097
1379	159253
1680	166440
1488	144728
3883	156519
872	140752
1099	152809
3948	147872
1982	152029
1390	147191
1290	179410
6695	173697
2002	158529
1735	159045
1834	144499
2059	157676
1310	141549
1274	149721
2154	149617
1304	151489
1454	159756
1212	169620
1827	148209
1995	168233
1390	158748
986	162785
1737	155945
1631	174221
1771	153385
939	164825
2184	151424
1242	144776
1509	161637
2522	174475
1381	163433
2267	141697
1512	146163
1335	152540
1583	157764
1052	156809
2230	145497
1482	161792
1315	159251
2039	159334
665	160808
682	160824
1235	151464
6122	166105
1755	161721
1634	154553
968	144145
1565	148672
853	152390
1534	169119
839	159732
818	143421
1848	167114
7718	153460
1422	161205
843	152688
2585	157121
1950	171367
2058	143717
933	166064
2708	158932
1402	163520
1356	160000
1731	161820
839	158084
5659	173676
1138	157412
1200	150236
2182	148228
2091	155888
707	167693
806	171594
5749	160714
2314	153111
1168	141469
1223	149017
2469	174243
2697	157900
3105	163148
1063	174771
1101	166912
2307	156517
1023	154308
6083	162774
2236	170205
1331	140980
1196	164961
2278	162761
2201	155829
1707	153708
2346	168841
1636	174965
1314	163817
1019	145820
2733	148829
2131	170372
4428	150367
1678	147660
1122	165784
1518	146461
1165	150624
1398	164674
958	150040
1878	165557
1832	142396
1480	156914
1017	178252
1808	140257
713	165425
2973	168741
1094	156204
1330	161284
2142	148628
1098	157784
1984	168161
2584	175348
8989	150356
1266	166993
1002	141505
933	160343
686	168464
707	146200
1434	145833
11555	169867
1083	156662
954	156625
2539	145056
1208	151936
786	161464
807	151141
2367	151205
654	156284
1064	147041
1636	158993
1541	146533
2179	163504
1046	157257
1366	142759
2867	162809
5447	154185
2286	172617
4099	167904
3955	167448
1667	164312
719	168844
1015	142645
1887	173142
1284	176932
2531	154133
1103	149140
1820	144708
1058	160356
5310	160628
1435	178449
1067	155769
14087	163989
3854	157992
1283	161417
1037	159876
1086	174252
1465	166924
1578	145421
2179	158031
1146	146413
898	156924
1439	165672
1610	154113
1357	173600
947	171714
1601	167925
2564	155601
1274	154718
2049	156629
1914	168013
1436	163256
902	152920
2166	165736
1795	154869
21885	170088
1058	167292
1110	166720
1825	156569
2388	141953
910	157117
2893	165328
5909	145584
971	159164
2319	159729
2103	146986
1972	143025
1486	140269
2082	141976
1810	154213
12074	167559
695	167741
1479	149513
1974	158262
1102	148051
5098	149984
2141	141444
1825	163950
1182	165332
2405	142044
1931	152609
860	150396
3068	153528
973	147368
1214	160886
1884	148076
1254	170181
1431	140736
2031	167912
1148	152349
1879	166573
919	161444
2627	149049
883	157241
985	156275
1147	151154
2471	157172
1187	160977
5908	168811
4083	162347
3606	164796
3071	162125
1553	164448
2605	158428
958	148724
1938	162217
906	157632
878	144180
837	148663
7085	146052
1305	156707
1771	170808
925	162577
1709	146894
1189	167676
933	169328
2111	161620
1761	155076
5846	172540
1916	162883
1474	157389
1783	146758
1839	167132
1278	152272
2153	172637
2391	158057
1454	159257
2086	154434
1208	159621
1694	164081
989	157657
1164	156104
2287	161704
1910	174512
1146	153884
1934	166584
1007	172051
1054	157256
1736	144927
918	166648
765	140706
589	141275
1195	167190
1857	177501
1490	151149
1746	150032
1601	152404
3666	160789
1437	143448
1250	154085
3686	167420
1296	143850
2098	168112
1308	152912
2055	153008
3079	151611
1286	146266
1711	163699
1719	143720
2702	157809
975	156105
1483	153456
1109	146397
994	157016
2806	146389
2275	147185
1043	147361
1327	167679
1195	146329
1366	149812
1677	154350
6128	142504
1253	150884
830	153612
1744	153744
878	170876
1143	141852
1744	151104
1344	167211
1956	156261
1616	151196
706	155968
1254	142053
1119	172157
883	157085
688	140741
1798	148056
1302	158800
1367	160980
1057	151493
820	153449
6097	174184
774	143988
1078	162776
967	150285
1430	155473
1862	173867
2179	156769
1175	148488
1362	161063
1936	140512
6204	158883
790	178793
987	154504
1728	147068
2124	140265
2848	166668
974	168737
1160	146325
1126	153368
1670	149520
2094	163360
1338	151877
1918	160940
2031	141352
1060	158995
1836	147781
1734	160457
2371	152069
1484	142057
888	151399
1474	144425
887	176370
2579	145412
4345	171681
2103	144747
978	146500
1190	148401
2035	168076
953	161309
47522	146196
1027	168008
1691	143597
1490	156763
912	147604
1707	161073
831	159009
2088	145882
2287	151941
1892	140836
2066	176337
3781	160727
1251	148132
1134	168087
1887	151364
1258	163408
2210	150232
3158	158999
1835	147368
1678	158933
2265	149432
1252	167710
1504	164544
1981	142764
1890	172473
1481	154969
1910	152932
2014	142844
1128	157553
960	155837
1256	148429
1258	150137
949	140708
2830	146652
2170	148869
769	162348
1044	155692
3750	150217
2329	149823
1331	177277
1459	161180
71835	160686
1800	160244
3612	152792
2455	165577
1294	152408
1559	165377
1047	150308
1152	141876
3241	170981
1199	152836
972	159437
1077	161065
815	151081
1665	149705
1343	161545
2150	171881
6435	158820
1079	153272
2406	164717
1199	152568
1950	166793
1082	162142
2140	156220
950	148684
1975	173341
1023	154888
10995	167076
1238	159536
803	157636
906	145625
507	148628
4414	160085
1799	165021
2295	145024
1987	162713
1146	164536
1338	141771
3297	162496
1875	155141
1083	155684
966	168780
1185	163537
3275	161305
1587	150696
4278	179765
1058	150633
815	141608
1923	142678
1523	140625
854	160949
766	154092
879	143558
2170	159965
1902	155172
1423	159605
2107	174520
1297	142144
3087	154485
1373	155429
1215	161694
1518	163572
1901	164236
1419	150573
1470	141653
1742	170385
1986	158973
2657	150013
1959	157541
2118	145876
933	150332
723	152172
2039	143787
1471	152412
2043	154648
999	155685
1522	145549
3029	161416
7639	151872
1011	147948
1795	157640
888	154660
1826	160357
1169	150357
1670	157232
1026	148780
2094	163789
719	153988
1806	159152
1518	160377
1291	167517
2263	154049
1352	153348
1099	158014
5547	161717
814	146352
667	150013
1839	159561
1954	167977
37643	145868
2069	146561
1997	162015
1992	140296
982	150471
1463	145090
1719	152658
1338	162363
927	145592
1452	149581
2835	149281
1394	154684
1095	170165
1344	148721
2234	146257
1384	159896
897	148824
1537	176400
2994	163393
4222	167680
2902	150524
2007	167582
603	148017
1438	142765
1114	157393
1582	143965
2910	167461
835	149952
979	163024
1031	166359
1246	170276
861	174236
844	174484
2386	151218
6067	154273
3121	153352
4882	162761
5342	140367
1055	151157
1379	177808
1714	151025
1245	159108
2611	164211
1064	157176
970	146881
1462	163045
1698	168325
1051	168856
739	165635
1641	171733
1800	165661
1359	145755
1285	166824
1462	143033
1579	171425
1755	160725
1038	144820
1658	141013
1143	176232
1362	167845
1331	157344
692	148720
1139	147046
803	144732
3434	168900
1678	165304
2120	164933
1112	161861
1142	173906
410	161717
1750	163715
3454	141096
1944	140764
1125	151193
1894	149985
1246	178728
1178	154364
1578	170793
2274	143638
1174	172112
876	163565
1540	158384
1761	140756
4235	144677
2257	155144
1335	147329
1374	174165
1129	171363
2069	156440
1252	163104
1728	161105
1067	160717
1847	179693
1908	175805
1041	156889
2970	167323
1439	170553
946	140609
2519	159684
1423	162309
1200	154240
1766	158701
2103	157975
1019	148073
922	143369
958	157149
871	142132
1961	175824
1092	170619
1198	162279
1614	147269
4134	160846
2443	150163
934	167047
1866	169848
1706	169657
2459	162061
1705	171098
1648	154578
1857	158770
979	173339
4216	163212
1918	169785
1969	162189
3251	142761
1121	151715
1095	178164
1470	154289
898	143876
1826	159392
1418	162956
1559	154125
948	157161
11490	152693
1241	154720
2076	161889
1813	159248
1742	162268
1767	153452
2161	163012
1223	146889
1150	144650
1608	161836
2199	158345
2589	141209
2917	165472
6856	164549
2012	140545
950	148973
1545	164236
1354	167588
2085	160096
2175	151089
1191	156305
6729	159700
1998	157248
1499	152992
2085	160656
1969	162113
1119	163456
2102	156577
1293	160945
1025	164118
1458	168056
1765	170296
3496	151705
1392	141496
1246	157989
1816	166244
1640	159482
4158	148993
1726	153444
1499	167497
1259	168866
787	152108
1296	155120
1069	140612
1362	143465
1140	166364
1857	169321
1362	147665
979	160060
1453	159413
527	148637
1248	142417
815	140388
999	141293
2494	163868
4957	142172
910	174238
930	146159
2731	158313
1439	150256
1164	160855
1508	161432
1523	174113
3636	173001
1407	172908
936	156540
1134	144461
1085	165532
3451	164712
939	145896
1835	177762
1194	159481
1424	153250
1193	175813
1962	158016
1566	159836
2797	145052
1131	172592
2071	161926
2037	154746
1675	166261
1631	158036
2156	158608
670	151092
838	162057
1465	151520
1534	141513
1131	167612
1104	169452
3559	162280
1175	152396
812	164385
1786	151728
995	166404
4152	174117
907	163983
1299	167757
1403	156333
1768	148772
3916	167584
708	160960
1019	163781
1537	145140
2860	158272
1186	170628
4371	173524
1972	159133
913	149529
2146	170189
1077	166920
1030	181752
1061	145708
1054	150076
3119	165096
906	152209
1022	158657
1672	152298
2363	156553
958	157876
2137	154217
1805	149816
1742	170836
3963	157068
1895	164070
1033	154977
1347	165640
3451	157339
1219	171396
2329	161473
1334	151317
928	153229
862	150684
1569	171960
1373	147245
1254	154620
1549	158425
591	165557
3385	169149
1478	157641
7466	164813
4300	156568
2336	168841
1699	146946
990	142641
1649	149741
1271	162540
1286	170181
1908	162808
1418	157161
2163	154733
1411	167089
2667	159064
940	155542
22300	151584
1189	149505
1437	156552
9114	152325
963	168525
2601	161920
2361	174284
974	171971
1799	161105
702	141944
2940	163945
1556	142113
1777	155665
1171	142392
965	171482
1923	142924
1838	144385
898	165892
5371	180325
1266	151079
963	155012
927	152020
1276	141984
1896	154828
1835	151220
1870	162856
1186	165132
2810	159988
907	167749
2310	150386
2226	160321
2649	140460
2835	148265
2631	164432
1076	154304
2878	146736
1081	162660
1062	161105
1207	147840
5870	143816
1022	143201
1378	150131
1731	161593
1355	172486
4019	169060
1115	155460
1285	141046
1206	156861
1230	150920
1082	156665
2350	150197
2467	177434
1264	163808
1133	145375
2295	168880
3346	154552
3346	168472
1111	161094
1707	155282
9673	143921
654	172653
1468	148092
2167	143069
946	145154
1347	166697
3584	176475
3422	162868
1663	161245
687	147285
33259	154929
5796	175781
2170	163614
5871	154980
1206	149208
1180	142801
1850	143364
1376	164001
1749	156032
1179	145157
944	171191
899	142844
11275	153041
1643	158949
2370	165735
1471	166320
2015	154956
930	141332
1074	156076
998	146064
1650	150072
1891	144452
3446	178397
2167	141273
2161	141764
953	177173
1462	163856
1196	147333
1394	179408
1751	152369
2598	150228
1069	153448
1895	144542
3816	145514
1392	163563
1270	157132
3948	151725
1453	147532
1101	162268
1747	149131
2018	169674
2157	168225
1953	161689
985	164139
1539	168841
755	159011
1619	155481
1039	162213
2062	153481
2210	140381
880	142793
819	157856
1414	141178
1373	148829
1867	156810
1696	151637
1570	143460
1614	141045
1391	160141
2196	172433
2252	156985
2344	155829
1322	155720
1694	165568
2506	162815
1518	161467
1427	148422
1971	165408
2099	173245
1667	163324
1864	155149
2061	140505
3357	154265
1241	155037
1287	153561
1578	152892
1223	150273
1079	143056
1781	140133
698	160073
1719	144261
1149	161693
1065	159252
1225	162007
1217	142864
2952	165212
1241	153379
1757	153072
2079	163789
1086	140720
1466	152946
937	159632
1047	142696
1086	142780
1021	155285
1373	157501
1124	157476
1774	162181
685	161413
4097	166650
1682	174224
7408	161250
1122	163889
1766	168084
2980	161908
960	148525
1490	148276
1707	146385
1159	141240
2399	154995
658	156674
2434	162021
3937	150728
1909	168249
1574	151393
2331	142615
1107	165844
2333	155041
635	148149
915	154740
1739	165324
927	143171
1518	157201
1770	171573
1383	159809
10234	166485
1134	156272
3116	145673
1188	156218
2496	142108
1682	142836
1414	146577
2299	143212
1243	151253
2034	165806
1374	156343
716	149389
1115	152141
1366	159344
985	168005
1755	146551
1455	140653
1593	165741
3095	155396
3150	146221
1704	150656
1035	148732
1477	142654
1221	150693
2192	165481
1936	155473
3001	147944
1339	180289
934	157212
3543	148933
1915	158320
2371	154861
6243	168070
1426	148192
2261	159836
909	150556
895	151079
1295	171300
1319	146993
1976	159957
2526	155361
24072	166388
724	144824
1071	141243
959	161868
1043	141197
781	160840
2203	146653
2960	163419
1695	159971
1978	162583
1788	143905
1524	152995
877	158885
2255	159810
2006	153958
4602	157404
1610	157092
1168	157857
3217	162369
1547	164802
1302	153071
1911	166853
1175	154445
1089	157185
1750	155836
1182	150437
2647	156727
790	173081
1466	176077
8324	165101
1905	164199
1117	150934
3649	161720
2319	146206
1773	157876
1158	159641
1030	149097
1387	146521
1245	155644
2075	178253
1909	155129
1847	148628
1003	145189
1550	168185
3110	161985
1191	155712
774	146948
1474	149676
1399	149329
1435	157199
1458	163924
766	154957
1067	149237
807	145018
3059	160353
5484	146249
1150	152249
1344	159032
1038	142080
959	156432
1019	153185
1415	154661
3066	146280
4254	174552
5826	155483
1043	152928
1289	156936
1078	145644
1976	165436
1692	151396
1343	149760
1329	144201
3226	158009
1339	144372
1326	155389
912	140281
1155	169304
3858	151232
1319	150821
2389	154063
2336	152973
980	147105
1038	152180
1303	150085
1873	157776
1374	142989
959	147213
915	157178
1739	157217
28991	158916
1754	160912
1542	153324
805	142404
4004	159884
739	142253
1402	149973
1665	147482
1999	152181
2471	161825
2433	165368
1155	164437
870	166665
1104	155942
1213	149790
1513	148312
1998	140163
1706	144837
2039	161155
1137	158381
994	150981
1207	154724
1798	165378
906	169116
1108	147948
1549	149113
2083	151677
2324	161098
2039	152898
1804	144497
2554	150437
3318	151363
1311	151344
1050	160801
1615	146136
1942	158751
2867	143969
1496	155314
2339	144705
1406	149300
1718	147759
2487	154428
2395	168793
2021	144239
1401	155760
1005	162688
2732	153437
1438	146305
3929	162921
1850	157736
940	150492
1630	164165
1537	156696
1536	154176
1115	151512
2647	165653
1221	143293
1545	158673
2188	149401
1150	158676
3654	169897
3006	146773
1399	155258
2549	146476
2767	143261
1393	158048
1614	172832
959	146084
3067	163957
2111	155345
1950	157272
2430	148216
1202	144956
1963	155760
1989	165513
1054	156545
2842	140156
2048	165156
2705	144005
1946	143741
1237	148168
1051	159637
1299	144639
2067	145340
1135	157562
1108	151806
2535	145384
887	154968
2477	160640
1684	140805
2574	170682
1202	146164
1671	150995
2325	157225
1762	163749
2211	147565
915	170795
3851	157726
3091	159412
13734	161063
2014	164416
663	163900
1539	153448
2068	152437
2915	161241
2563	163003
2306	148144
3163	142937
9566	170884
1044	166628
3233	167744
3231	146181
5850	160610
1823	151141
2523	148801
931	169617
1095	160822
2783	141685
1049	154216
866	156336
1494	160097
1483	160408
1506	140189
1459	141538
1070	167504
3594	150968
1298	149525
1364	144728
2343	148601
1670	145176
1555	141829
1558	154744
2038	141928
1685	150232
2219	143717
2604	140864
2482	172465
1879	160136
1622	144260
1683	148361
1723	164524
930	153888
1050	142200
1462	160032
1216	150346
1056	155617
2027	163347
1386	160464
2751	162030
1225	146249
4006	140773
732	145445
882	149640
1021	176061
1101	141453
883	155252
757	140432
938	152395
1775	161828
2380	176582
2172	178881
1379	151592
1104	167661
1952	150329
806	152969
2205	165004
1086	155133
11654	171613
872	160717
1575	159860
1862	156581
1698	150488
7939	160832
2326	146927
3063	154604
2430	151804
1454	156957
3850	150188
2679	149709
1450	160147
1365	157249
1064	141820
1591	151177
2317	142451
1329	143424
1657	156619
1126	157553
2651	158971
2053	144864
1275	165454
2267	143532
3159	145000
1681	153756
2923	142844
1722	145340
1567	143145
1059	152941
5093	175408
3845	162816
592	148044
1974	157704
1546	155166
4702	154097
1475	156575
2287	159609
3885	154416
1370	162045
1083	149045
841	145743
2252	141408
2031	167753
3146	165608
1572	156788
1389	148088
1766	153664
1407	167213
1420	162696
1555	144481
1024	161033
1479	163062
2240	149216
837	146605
851	158017
1236	161340
1074	140392
1064	148945
1110	140940
1531	147652
2734	158284
983	144617
1391	155356
1916	153929
1422	152205
1449	147200
1120	163332
1051	149800
1120	145549
3390	169233
1320	159941
937	156385
1152	158078
1397	164033
1539	166748
2006	181913
2538	161729
1598	160684
1151	143949
1186	153600
1695	162716
1262	159913
1765	162739
2194	159917
3197	150249
996	175280
1487	173328
1703	160281
1981	158726
1662	148992
4539	159133
1074	155998
1007	147778
6516	163279
1205	140154
1139	158253
7223	151018
1466	169323
1090	158001
1174	140208
1794	168473
1102	151842
1718	148690
1328	150145
756	140577
4638	158965
1122	154633
1234	146769
1300	144389
1436	153277
1215	143928
2402	164160
1354	157644
1517	161473
974	156820
3185	160036
1404	144607
1602	146729
1994	151001
4402	147393
2812	166852
2765	143861
1687	154144
1601	162186
986	158752
2273	159920
905	141233
2922	162794
4441	147491
1335	153641
1644	147745
1285	148828
1442	165001
2019	140368
1334	157112
3182	162601
791	146405
1010	154648
1087	162665
1390	160108
602	153541
1135	156660
1909	157041
1639	163768
2062	155778
3820	170449
3168	154884
3684	159544
1225	146325
1446	146561
1410	162481
2554	156894
562	142500
1125	154240
1923	151812
1755	141789
3294	165793
2796	157901
1506	154191
2143	161232
3301	150553
2225	168251
1814	165574
5169	159228
1708	159948
3433	159193
1419	140649
1508	141869
1090	153776
2680	147393
2990	163564
2217	167889
651	155685
955	156845
1974	151733
1610	162118
887	167848
1323	170426
1146	164953
2374	150276
941	147773
1319	155711
21499	161492
1843	143940
1021	151253
2387	152041
3778	161756
967	149972
1180	145021
1255	169045
2152	163200
5852	163205
6175	153126
1163	140216
1208	153673
1461	146229
1831	153887
1139	157792
855	162577
1897	174897
830	161685
2411	173837
1787	153429
3254	150553
1350	153424
1535	159991
1899	161453
4667	155552
1891	168776
2654	163195
1147	153856
863	160388
1326	159665
1414	166907
1323	154800
1834	148151
2837	166073
927	144694
1895	160676
1167	150192
1569	144717
2261	159864
3374	152432
1619	154087
905	145357
1283	140382
2490	160596
2370	160184
1872	144724
1436	142389
881	162537
2087	143761
1159	163913
1380	165077
3350	141277
1339	154375
1566	164390
2205	155912
1102	154159
2563	141809
1831	156045
4102	159692
1088	142112
971	147578
952	158216
1611	151446
952	144136
7967	148836
1554	155504
1403	153073
1976	142216
2091	160554
2000	155580
2509	153301
1607	147076
3535	145222
1002	149542
1771	158960
1614	143988
3884	166852
56330	182069
2348	151961
2250	163064
1672	142316
790	162329
774	140708
1103	142251
1610	161125
1654	164809
1603	149492
1195	144396
2298	154348
1463	149892
2230	155861
2206	159609
955	157285
2314	157477
2663	160372
1807	165033
1807	163089
3082	161236
1101	146880
1986	165697
2746	142764
1755	159409
937	147975
1132	159069
1444	158077
1383	163773
1434	144938
1059	170552
1611	162792
2083	152877
1464	157497
2989	151096
886	159557
1459	152345
1058	159585
3963	143260
1408	167837
1411	148168
2577	170592
1536	148577
1378	154073
4142	166487
1273	146120
969	143154
887	148038
1122	158433
1516	160109
1852	163581
706	154318
1714	143729
1206	154135
2912	146888
2714	158941
1044	158084
908	163896
1141	155428
1160	144153
2091	162521
1967	158748
880	170626
1079	149599
903	161635
3616	160629
1190	144121
2259	156652
1383	162385
1495	153420
1074	152700
974	173104
1845	166184
1460	159856
1610	147797
859	156606
919	159896
1474	151771
1180	145229
1780	156221
2302	151536
1486	156797
1599	154289
1113	141721
2595	158708
1951	151504
1755	165900
1698	145836
1571	150973
1953	168649
1759	160392
5139	153800
1059	156142
3085	161424
2258	164425
763	166460
2402	170065
2990	171301
1429	152989
2167	159797
2039	172077
1071	151301
1467	168561
986	156114
2506	150416
3895	159276
1267	162815
1206	165515
1426	165241
2602	157529
1263	141502
1187	144208
1015	151425
658	157609
1566	141486
943	145356
6530	151720
1354	147549
1139	150496
1242	163760
714	151564
1410	172725
1821	140573
1148	168385
1939	163364
2915	163006
1691	142467
2652	155249
1056	151942
2188	154001
2351	160470
2015	163899
2434	149028
2031	146233
1954	148905
2412	174040
2822	158960
1656	152655
1124	141253
1223	143921
1059	174476
947	158756
1286	147193
1022	162375
1339	145081
1514	152537
1503	143368
1002	163605
2948	153973
1595	156473
1187	151300
2347	150105
1526	161208
934	169221
1410	145574
2126	157236
1171	146228
955	155677
742	147740
1194	171849
1127	175744
1293	153170
3397	162461
3145	147865
2305	156750
1266	148856
1056	169577
1449	149936
1415	146053
1451	162561
1366	157350
1334	158623
1990	174036
1659	154147
1230	166164
4597	159875
818	167292
946	160797
1042	159472
1474	142408
1558	164565
2329	173929
1466	155344
3358	162260
1094	142473
1196	150620
2681	165829
1124	154784
2448	157135
1241	155851
2295	165317
1122	148200
1487	176865
2246	158625
1966	143321
990	168228
1183	144053
1249	156309
1506	159533
1199	156112
989	142137
2782	152241
1037	170129
6080	170164
1967	156712
1959	145369
2398	159616
951	152984
1542	154640
1274	152470
1025	158093
1056	162353
1646	156716
805	151376
879	155329
1392	158038
2619	164917
1618	153735
1296	157836
1407	148602
1014	149444
1424	151111
1834	165689
1354	153272
1546	166801
1885	155996
1581	152544
6454	141885
935	140949
1576	148936
958	141028
2234	165744
3626	154161
1497	153068
