# Supplementary material for: ATR inhibition augments the efficacy of lurbinectedin in small‐cell lung cancer
Source: EMBO Mol Med. 2023 Jul 25;15(8):e17313. doi: 10.15252/emmm.202217313 (PMC10405061; doi:10.15252/emmm.202217313)
Supplement: Supplementary file 9 — Source Data for Figure 2 [file EMMM-15-e17313-s002.zip › Figure 2/A/Flow_files_for_quantification/export_Samples_Lurb1_1_Watson-PI-H-S.csv]

FITC-H	PI-H
2527	135213
2828	110157
1094	123436
1355	117481
1558	127852
1438	118597
1579	123833
1545	118689
802	107763
37721	127705
1259	123425
4990	120761
1054	116396
2263	117444
1424	133608
1596	112152
1251	138000
935	116380
686	110953
1850	107873
1496	131525
1252	128373
2542	111827
2811	113648
830	128017
1307	126536
787	126736
1886	107129
1057	130861
953	121410
1511	110164
1650	124957
1083	107864
1465	128008
1799	115590
1197	106235
1311	106748
759	129705
1582	138200
2263	108149
1119	108324
1003	125330
1338	106186
898	123492
1278	115369
2701	134020
739	128557
959	111183
2607	122777
2829	115804
2440	140061
1748	137225
1645	129736
1127	126796
1154	121245
1548	127044
1188	111977
719	131958
1071	133141
887	119107
1280	136823
2274	112797
2322	138037
711	122741
1395	133059
814	136812
1439	107709
1019	128752
2780	110385
1500	131025
2491	138093
1663	130936
660	118536
1907	132625
718	110516
1637	117553
1338	111704
2698	126477
1017	136365
1891	135792
1571	109600
1911	134480
1439	130885
958	139617
868	138970
943	110864
1633	138656
10770	123101
822	114362
2196	131160
1550	120193
1516	139256
1776	108730
844	126611
1656	139228
1016	132932
2498	126164
1761	137260
1878	125000
1771	126349
924	113682
1206	139864
2091	110349
1031	122937
864	106758
1755	140048
2087	133512
1091	127973
1122	112121
3344	113207
2443	123853
654	135455
2440	139828
5227	131076
643	123700
1320	110289
1175	134056
1431	114417
1905	131849
1094	106789
2238	125664
2691	139638
1967	127327
2627	132573
1592	104704
1405	120797
1854	105473
1702	123129
1250	130984
607	121688
1031	106205
723	110116
1544	121909
1853	108313
854	109061
1280	139473
909	109053
934	127845
870	119301
691	117053
998	111125
1062	128517
3746	122892
814	124560
937	110316
1734	112876
997	119557
768	110577
994	104486
1846	110532
2708	119280
863	134334
2246	125095
1060	109080
1640	114915
1830	128741
1246	138088
838	125421
2000	132169
1521	118425
2032	105560
1696	111928
1050	117531
2282	108249
1481	110896
803	124869
1267	131820
1027	130880
1694	105328
968	125760
966	107476
928	116520
1077	111454
1231	105773
831	126540
1119	105149
645	138940
998	132886
1237	125916
1279	128252
961	136825
1595	114579
1559	134268
1733	120852
1025	106944
1902	126137
603	135569
1218	111613
939	119944
713	107137
1642	119945
674	111444
1650	125124
2266	114748
1671	126772
755	106539
4814	122458
5541	126737
1413	130520
1263	137036
1717	112905
780	114512
1083	116736
1354	106628
23113	106149
1502	112888
1790	127001
6159	135047
1068	129969
1232	139996
1292	123009
1047	132900
1262	123321
1627	135713
1132	112769
1232	121020
1687	130730
1916	122785
976	114900
725	135753
1850	110981
2302	137729
1833	108605
1610	106660
758	117832
1038	107560
2021	128059
1018	129340
966	125776
1345	106076
1319	118096
1072	124275
1391	113609
1074	118308
1131	124340
1100	120037
1692	105592
1584	104716
1187	137814
2642	139975
1055	123496
3727	117810
1645	135536
1390	115640
733	121704
1788	129212
3034	132280
962	129048
1516	116364
1340	138888
1587	123001
1065	135528
667	129404
736	126281
1256	108057
1210	130343
1194	119680
11074	120057
1120	136363
1869	110217
1023	124840
1732	105740
1396	114967
928	107585
1347	134457
1955	113329
1606	136340
1381	124838
538	105096
1298	138168
845	123343
4811	117978
1245	106701
1308	110453
1033	117284
1022	116126
2084	138582
1491	136200
1158	131414
2274	124864
1051	107544
2543	123040
1197	138233
646	132485
741	129593
566	112244
1155	114058
1366	121209
1151	110508
1559	118852
2272	132533
1568	108737
1101	137524
2287	106476
931	107920
1296	119428
949	111425
1911	116708
3386	122345
1152	138326
2762	120393
1354	138021
1275	105560
1340	114501
2341	138991
1491	126068
842	114781
1695	114437
1261	104791
2047	132817
1511	112382
907	126357
1181	118173
1771	124285
990	135312
2190	124761
1077	135137
799	121249
900	105470
1444	133417
2339	134326
1954	130741
1383	105337
1252	111201
1351	108761
1074	120519
1206	107721
1848	127543
5847	112153
2895	134120
1338	105285
2175	109180
1202	108317
1575	131739
887	107139
1644	120352
1973	109274
1462	138865
1400	134948
1426	104817
1413	107065
1109	119842
1789	124800
1471	133417
2030	124365
1231	118426
1137	136785
2950	136173
1745	139290
1451	109977
1395	137669
3263	135605
1979	120216
1511	131633
2022	104853
1143	106417
906	113027
1509	116658
1490	112001
1011	120721
2659	112682
7391	121816
1198	128381
2446	118996
2169	139144
2543	129557
2254	105726
561	106381
1445	108364
1128	127760
1451	137003
1083	137976
1351	104973
2861	138284
792	116652
1819	105928
819	126616
2520	114400
1565	113845
1079	127470
1641	139928
1044	127292
1561	124459
1318	111820
1283	114125
5242	136416
1327	125748
858	131077
1433	107681
840	109984
1565	105370
1588	122952
1442	123749
1483	127016
826	123189
2848	116573
2355	116461
1591	112513
1280	110724
1834	108893
970	125901
2899	118212
1562	123156
1506	109721
1824	114996
1072	117953
648	124235
2379	106588
2369	114017
877	114232
982	112183
1914	114636
13594	131956
1385	106601
2585	124804
1250	134189
1716	113105
2495	115944
990	122449
9727	135904
2072	116998
1336	139656
1103	126264
1430	104748
1098	125273
2184	134164
923	116933
1054	121373
1488	127290
1023	138168
1666	106449
1534	125956
994	108360
878	110068
1228	114748
942	111172
1915	128593
4031	135037
1761	137730
2759	109964
1159	128396
1115	135705
2544	109884
2138	134392
1447	106837
1722	111339
967	116929
912	135088
2787	104799
1199	118052
1815	136409
790	111577
1401	106085
1675	112924
2597	132450
944	108303
1411	110848
1405	109928
2079	108921
1599	124240
2081	109908
1187	115141
1130	123820
3097	118559
2843	131348
1221	138308
1138	138601
1235	114380
1006	106528
1215	121425
2828	129120
1033	110580
959	105385
3070	132589
2746	136001
2640	126568
872	118820
1410	136020
1021	107904
884	139645
811	129428
1083	104409
1123	133409
2098	107298
1133	119789
1506	128532
947	119825
2239	133065
1486	119549
744	106410
1638	118752
2904	118833
1035	105819
1252	105093
631	114229
2574	125502
898	113328
1970	106753
1138	106545
1158	129289
686	115329
1055	122996
1634	117381
1610	137385
1210	109959
1314	120360
1226	109871
1500	104532
795	139874
1526	117260
1898	106665
1198	137500
1668	139473
1891	106465
1008	110141
1863	111688
1898	113822
2161	135840
966	111404
1535	114465
1375	139379
1155	139672
495	128728
1547	109279
927	119968
912	104388
1794	110268
1657	104828
1401	140079
2910	130856
1175	111764
2579	130589
1027	113869
1630	136568
1327	115521
3277	129665
1539	118780
1561	139981
2579	130220
871	120233
1546	114901
2221	122448
1323	120260
5053	135682
1822	127255
1246	105576
2021	139845
832	110249
803	119445
1715	116873
1020	109236
1179	120279
988	107255
1251	112852
1015	131628
1737	111925
940	115549
1556	120869
1587	108780
1021	137620
1367	113416
2012	107334
1005	132885
1280	124209
1186	121369
773	117496
1255	131877
1434	118945
1144	119517
908	138076
6938	113633
976	129746
1556	122509
1906	120017
1658	109808
3421	132068
2120	116152
1728	124884
1901	121297
2863	126453
1923	124824
691	135810
1587	136976
1594	138233
2154	119984
1340	125833
1063	108693
3196	123492
1673	123969
1253	117820
2214	137124
1537	122788
979	113308
2288	117148
2268	136194
1677	115664
1099	119614
1386	124903
1319	111496
1415	135993
1247	126108
1880	132492
1186	116092
2830	106985
2099	116508
1018	130237
1853	106240
1419	130127
1800	132397
1299	111717
1127	129905
1179	120437
2535	116560
1318	129453
828	114964
1514	130737
1902	109856
1306	110974
2605	130547
1141	123245
2063	126730
1330	134148
1095	106125
1580	137029
967	131685
2207	111806
1590	108061
1958	117629
920	135465
1106	108937
1095	136597
1667	121193
938	121177
1323	128808
1129	129550
2911	123328
982	108132
1051	125889
1590	124932
2264	138741
1483	105721
1244	117756
801	126607
2176	126004
636	107237
1987	124626
1002	126107
1612	121465
599	136016
951	116854
2427	111120
1486	113728
1778	117100
1578	111356
1040	121724
1409	127978
1410	131287
2495	116206
1767	131763
833	116076
1016	106661
1791	138048
1354	125516
1794	116438
1370	136533
2027	104472
1306	116777
2046	134570
1385	111036
1402	132628
1250	111809
719	130872
1720	104492
1974	125901
6476	120728
1051	106212
1899	120137
826	136844
2014	130110
1568	115013
1349	133233
1699	112185
2790	115325
1003	107023
1228	108029
1331	110316
1917	112354
2426	130324
1673	117049
1722	119600
5454	117317
1216	136981
2225	122088
1323	138937
2746	132040
1637	116845
996	110045
1339	125561
2483	120536
1196	112019
1168	126728
1451	115928
731	106072
1460	132195
1444	106737
1479	127620
4181	131468
1253	123585
1370	109144
1343	126676
1959	124761
1053	139853
803	111232
1233	112000
1386	111652
1160	138749
1234	135871
691	121408
997	109252
902	126584
810	109293
767	127572
1675	135904
1113	120288
1233	121724
882	136765
1071	133252
1643	123357
631	104536
1671	124816
777	108086
1999	133419
2935	130845
875	105028
983	112637
685	115448
1350	124376
1650	120973
2869	106097
2203	107277
1967	119369
1898	128351
674	104386
678	107132
720	104729
1095	124088
1460	111797
1810	111632
1710	122148
2979	121244
2621	114348
2197	134941
638	131429
1103	136036
2028	116373
1499	114090
1633	133729
1295	125663
1191	120701
667	138928
691	125985
18895	105804
6038	139069
9342	115427
1098	130498
1399	128445
1745	108733
2335	124540
1415	104788
875	111352
1853	130324
2367	128582
2443	112512
914	124126
1182	125977
622	125233
778	135909
963	106768
1390	129816
746	118277
1115	130657
22033	108418
1523	128124
1501	114001
1121	111381
2137	136893
1257	105436
1085	110097
770	127617
1202	135524
711	136312
1937	120693
1356	129404
1594	117294
3162	136745
3419	120228
1443	111537
779	139886
1681	129777
1058	118800
1209	131369
1268	107141
1078	107287
2187	131117
1229	126787
1734	108493
1002	109441
1690	119857
1401	108136
2474	123288
2291	111080
2094	137957
2906	127321
975	132895
1850	127377
1006	112733
875	108956
2275	114217
1231	119860
968	126376
834	132584
727	108701
967	130236
1375	110925
1238	118277
1704	139753
789	122265
714	114193
981	104892
2431	122468
1147	109392
1602	109208
1329	134940
1521	120613
1339	123056
1372	138964
1866	125997
1293	134632
1266	135296
1219	136984
827	131953
996	111304
721	115765
1527	119408
671	104892
1758	105816
6640	135796
1442	119391
1731	117655
1853	132435
564	126672
1862	107400
2415	140001
1419	111148
1235	132637
940	111101
1779	120271
2909	127309
1434	106901
1131	114157
1595	136636
2227	115085
1061	122620
1774	106293
555	118420
1998	123622
1387	121917
3419	117981
719	125777
2086	107997
2237	109072
1722	106987
2159	115041
1390	117232
1425	107785
1955	122758
1141	109693
558	105454
1007	112296
2522	125464
1354	120634
2367	130117
1067	113849
371	115169
795	136241
1363	111201
577	105680
1483	128820
686	126725
1253	128748
1761	120056
1369	114192
802	106994
1018	126969
3518	135615
2043	111897
1170	106542
4162	111701
843	138962
2818	105612
4109	138460
716	112240
1514	134712
3050	110856
1823	138573
1025	110397
1195	131068
2287	123948
756	120845
1531	107772
935	112753
1958	105744
1295	105046
696	118692
787	104573
851	116884
579	122869
1223	127960
1186	122876
826	109111
1019	119366
1437	124926
2438	122677
1198	114372
1094	138984
1275	131860
767	106757
1132	105325
1312	138520
1574	122517
1069	136740
1099	138616
493	125357
1669	116477
1115	137452
836	125220
1716	133393
1640	118672
1052	122900
1331	118272
423	106939
1217	130289
1066	110375
2386	135438
1215	114533
1066	123054
2118	107680
799	106253
1315	112016
755	105821
1592	112965
1245	107488
1192	106285
2307	133409
767	133056
1352	128887
1271	109524
1455	117962
2902	107056
1371	138116
977	107264
888	132969
611	119501
1222	136925
942	110064
1644	127425
819	113580
1327	132218
801	127188
867	133457
3523	113272
3745	124088
1174	105924
2629	109885
971	132664
996	112660
1178	105018
934	124412
1923	122354
1002	106041
1138	125818
2060	134076
1607	120828
3812	107482
1591	133108
15509	118788
1076	121864
1206	122313
1587	112288
2055	118916
1382	108949
1209	140073
887	135841
1071	137225
1150	130117
924	104584
1537	128185
1040	136399
1245	139585
878	129813
1923	106121
2665	129397
4397	138749
1279	108977
3846	127513
1653	117160
1117	105547
870	131201
1700	122072
917	111800
1998	105597
517	128072
1310	105298
1658	115937
2214	116581
2220	135613
1608	136628
1194	112650
1667	116757
1025	139460
1662	134549
1428	131708
2382	112517
1390	138204
2814	115383
1898	121718
1178	122296
1862	123573
1104	131706
2161	131123
911	111374
1686	107481
5102	132941
1841	121265
1110	139309
1276	119180
1272	126840
4016	121506
1450	122713
1435	126568
1180	126148
787	106297
1409	136641
1310	113708
1814	132869
1551	107245
2475	111041
971	112160
2170	131473
1602	116128
1149	129021
1215	133596
1118	111093
3716	118146
1563	113113
782	121420
1451	127434
1487	111038
1189	134282
1019	130486
1229	120889
1007	116023
1468	107928
1127	111592
1426	130900
1030	117272
1973	121417
1693	139416
1310	122720
1510	137725
634	128417
3382	136901
2799	109649
1567	116273
999	110138
1142	105117
972	106416
1521	121376
1517	112621
1701	129925
1138	134684
816	128224
997	106229
846	118584
1894	138980
1328	136737
1151	104670
3608	138328
1268	113388
1405	123348
658	106169
1393	126474
2021	108021
1525	114725
1831	110946
3105	122200
703	123860
2432	114323
1891	104947
2246	138981
1674	122153
1884	113909
963	125885
1271	136345
2402	135953
1938	108753
1079	112685
1792	104757
1680	123717
1692	126097
2255	114565
651	108066
1933	104816
835	128951
1356	108074
2362	128135
8063	133833
2237	126105
1467	116293
1618	136773
2419	131317
1236	110220
1833	111700
1370	108060
1675	110740
1327	107138
1863	117285
1375	113933
874	121756
2319	126159
2380	128012
1403	136852
1408	124512
750	124944
1444	118524
678	123845
1570	123572
1764	132229
1435	104913
1366	132837
2270	137477
5743	135119
1100	110165
1651	120809
1527	114388
1069	120759
994	125133
1408	138802
1983	122028
892	134561
1947	110369
12410	110968
1477	109993
2790	128801
1496	110960
1329	114861
3275	110977
1315	117273
1354	135953
1570	105973
2263	106788
1206	139408
1991	105941
1470	109961
1171	107856
1551	131548
1641	136600
1426	119045
1327	138797
1555	135011
783	129445
1743	137827
11169	118277
585	135849
1251	110831
1018	124512
2345	125036
610	126876
1231	118722
1802	129029
2826	113508
1072	130333
2113	121093
1793	115365
1607	118033
4011	108869
1139	127301
3786	126148
1300	105173
3203	138196
966	118393
3350	122408
1342	122165
943	114389
1070	124424
860	119188
1970	107264
792	139185
1471	137920
2099	112268
1090	118408
1629	133133
976	122065
989	138821
4537	127225
1332	125665
985	123616
1095	109253
1079	135893
1350	122489
1387	132937
1978	138122
1635	115689
1306	116367
1542	138273
929	104785
1390	110709
1533	124463
1666	113090
2043	110848
878	120757
1169	132259
904	105122
1386	127404
1652	126496
1783	115961
1927	134021
1330	119757
932	117508
1874	114269
1434	122144
1019	115100
999	130754
2323	135188
1911	137489
1643	115856
1032	122252
1179	123861
1886	110825
1089	115285
1245	117508
1667	115879
974	106081
998	132946
1506	106020
1843	121816
1921	124461
1598	127537
1335	111753
1107	134469
1762	116109
1259	106253
1181	135504
1386	138721
1281	125695
1043	117601
1202	117185
1385	139217
1870	138684
1370	135948
987	116348
1049	112551
1754	138490
2186	112504
1187	130065
926	105104
1240	123784
2635	118457
2524	112420
1283	106713
871	130669
1503	122352
2000	112096
1093	113436
2221	119388
800	116417
1651	120537
836	111340
2484	129572
1679	114524
3415	133652
1309	118909
627	125610
1386	129943
1510	110416
1166	138978
3514	130476
628	127736
1520	130949
1851	113048
781	125681
1018	124093
1203	134508
2051	118868
1965	107323
1624	111876
1660	110576
1470	118129
1318	104391
1550	106673
1646	137259
691	116301
4222	132216
2090	131741
1491	112481
3479	117101
1922	118824
1495	110386
1516	110528
3463	114434
1939	128348
2033	134093
1476	123645
890	108284
1178	105542
948	105927
1460	121326
1269	121920
742	124213
1646	136957
947	135825
2186	137961
1018	126680
725	112729
2062	111244
1811	127113
833	123592
1266	123284
51930	105637
1475	122959
1697	131717
1199	104380
1263	126876
1051	106361
822	136300
1925	131365
1010	128901
1459	126493
1099	112536
1211	138337
2000	128916
746	122708
2875	109084
1467	135681
873	131776
1701	106891
1382	128705
3211	128389
1053	135497
2075	110439
943	108491
2255	131416
2112	116164
1395	122279
959	108603
1322	112684
1271	106369
575	121304
1324	135187
1755	133581
770	139308
2637	114409
754	107580
2442	113841
1734	137524
2815	139165
1060	125856
1724	105588
1606	133205
1414	136877
3003	110589
2487	118384
1728	105153
1117	124325
2406	136557
1773	119693
1105	111257
2287	135942
2519	125431
1731	131393
1006	107324
1023	105668
2486	111372
1406	116713
1171	114771
730	107616
1410	121761
806	136580
2758	132597
2211	107192
2447	109916
1766	112514
1019	113384
1778	110781
1310	128309
1098	123100
848	134285
2283	110808
1851	105765
628	109785
1333	115297
1042	131488
2482	132060
943	121289
1483	129958
1867	123127
1399	105287
4619	106856
1723	138173
2374	137545
2781	134344
2144	105836
2111	135329
1630	116201
1819	135925
1091	135588
844	130752
1310	112816
1631	139665
1067	120796
1666	112537
999	132688
841	139974
731	121188
1327	123585
1117	125313
1670	122781
2291	115269
1223	108129
1558	137468
2513	113040
1107	124681
1723	139781
1578	113329
3787	120053
1801	120091
1438	104944
912	123377
1062	114189
2086	118668
1570	140039
1038	124004
1299	113355
1766	115145
1509	108137
1135	137125
1396	114803
996	105009
1698	120520
892	139437
1932	134085
1025	132576
1085	132316
1186	106977
2342	105544
1322	107984
723	119313
2045	136569
1049	132249
1382	115329
871	128212
4300	133858
1468	108161
6338	120316
759	129856
974	116849
1763	121869
1525	110472
1050	116540
927	105321
1175	131912
1690	134237
1066	137414
1527	117464
979	110908
818	138152
1291	106068
1226	128868
886	123773
2671	127409
1014	107273
2618	125437
692	112576
809	138788
2062	122816
2679	107117
1517	114205
1242	108837
975	114679
1959	132629
1131	120996
971	110024
1574	126285
1531	114821
1248	108696
3363	123056
1320	136337
1676	127884
1375	127352
2016	121352
2376	121913
955	118697
2346	126753
30454	130004
1540	136140
1982	135286
1605	109533
1034	123953
806	132000
991	122636
1115	110256
1411	134068
944	138549
1674	124824
2047	129841
1224	128030
2924	110240
1771	124109
1570	109551
1978	131260
1022	111883
1266	139063
2093	110195
931	134205
1315	127164
1570	138691
1863	131609
3645	134330
1287	137377
2583	122728
1458	129361
2712	118973
1167	109216
1430	109824
2085	110973
2840	107857
2251	112333
1011	133361
1386	126980
1127	108153
1478	109285
1883	111565
1646	139511
9212	138165
1089	123721
1495	107386
1788	115352
715	129592
1799	138230
708	133661
2076	130524
1310	134679
1443	133321
2014	121605
888	113016
1212	138263
2058	126649
1359	106503
2814	133892
1201	120817
1128	134667
1760	138038
1731	124611
1082	129200
1324	133661
873	120656
775	107716
1678	124988
1339	115739
1571	121652
1311	110145
1235	107152
785	105728
2241	120352
1685	139520
1902	108976
1436	127309
675	123142
519	117393
1370	123636
1034	114448
1935	106204
2457	119878
1738	136486
1051	122820
1169	134540
728	133533
1529	131260
1903	138780
1676	109010
2124	112893
2228	132117
2767	106025
2323	126844
766	137265
1675	116756
1886	139660
1454	126257
2069	107478
930	138696
1734	131909
1353	131912
1520	111042
1638	121733
1711	134478
1482	106792
967	136864
804	122308
1412	104972
2963	115324
2502	130989
1648	132977
2961	130651
1189	119280
1145	125551
2199	110824
1993	113974
1205	132528
862	116636
1908	115329
2627	133981
2311	129595
1287	105165
1646	121156
1034	128176
2040	139201
1271	123932
1494	137020
2430	135036
674	113482
1730	113085
1211	106429
1150	106812
1342	117929
1415	104796
647	108129
2455	126476
1092	109713
791	139481
1019	122572
1429	130745
2141	106841
1324	135985
2892	113425
2054	126641
1221	127737
2450	127798
1207	139953
1758	110480
1794	110557
1895	113600
2598	131680
954	118714
1062	110020
2299	118628
2053	138878
1546	127292
1521	139168
1041	114076
1582	106204
5747	138053
1060	118791
1530	121049
1387	132446
1186	138792
1997	117287
1473	106124
1096	139704
4010	125864
1204	137668
1834	127345
2589	138112
1872	117737
14418	128497
1859	105816
3007	126060
756	110433
1862	105886
1770	126953
1262	133349
1052	128269
3358	121313
1502	129132
1303	114829
2333	130479
1124	121108
736	115879
2275	136304
1452	109043
1125	112385
959	106004
3907	122341
3366	135376
1241	126788
1439	112664
942	110312
2016	104509
802	131633
1453	126385
1802	113293
1381	120848
1071	127712
1066	105653
980	111732
1453	115440
1755	112665
1917	109257
1636	131103
2776	127824
901	105425
2554	109720
1513	120248
1291	111685
1756	120996
2531	133104
963	108537
785	116521
1243	120864
1306	112321
1655	132837
4249	116040
1535	106325
2530	110544
790	125941
978	139225
1178	109256
1870	136500
1219	139025
991	127206
2394	134700
1382	117648
907	108480
5535	115958
891	121075
1667	120259
925	138496
1754	125952
1133	104552
1135	115509
657	130151
1388	138681
1355	128253
1431	139177
1753	118997
1745	129103
875	106407
1592	112773
2178	104700
1021	131594
1276	114688
2952	120105
1148	108032
722	105035
3626	139869
2016	139921
1502	123691
870	108205
1187	112052
1322	111361
783	122272
1599	138921
1064	122888
2125	120256
923	106113
