# Supplementary material for: ATR inhibition augments the efficacy of lurbinectedin in small‐cell lung cancer
Source: EMBO Mol Med. 2023 Jul 25;15(8):e17313. doi: 10.15252/emmm.202217313 (PMC10405061; doi:10.15252/emmm.202217313)
Supplement: Supplementary file 9 — Source Data for Figure 2 [file EMMM-15-e17313-s002.zip › Figure 2/A/Flow_files_for_quantification/export_Samples_Lurb1_2_Watson-PI-H-G1.csv]

FITC-H	PI-H
674	95154
687	89574
874	95080
518	88660
777	98785
1019	95257
390	82729
782	93044
602	92904
465	93666
490	88157
643	98456
1002	103856
932	96646
916	99731
774	93132
1531	101824
580	91890
450	94429
1318	95997
826	93497
795	101120
676	88969
792	96012
658	98492
370	90928
678	96825
491	86985
846	94787
522	91000
674	92069
560	92909
1248	97237
510	88676
1241	94085
1299	100641
407	90604
801	90413
839	93768
1959	97178
563	88144
542	99537
751	104275
1197	83460
429	94192
714	96948
590	95091
651	104097
715	93857
579	92060
767	87482
807	95849
930	98917
931	100429
702	94249
611	94773
555	95800
696	91381
386	93148
795	100504
1103	86953
465	85879
1195	91792
435	93373
486	92017
699	94108
620	94528
496	94021
602	91788
584	98150
547	86901
1385	99852
637	90744
435	95421
740	91173
968	92445
571	88557
878	90847
482	89169
555	95390
514	95761
1208	96763
689	96148
1451	100078
1229	98658
687	95632
536	94989
1126	91542
1179	103171
512	91001
675	87965
939	97012
819	94489
614	87185
1884	104168
672	94492
590	85107
827	93988
533	86670
971	103967
3438	88549
481	92048
490	84985
420	92821
767	89089
1408	100896
475	87321
446	88568
862	87838
471	94505
815	91489
629	90552
1359	97193
524	88320
563	97080
422	93487
747	99233
1647	95861
449	95572
836	93093
645	87509
588	87601
487	87476
918	92117
806	95076
838	97493
597	89724
756	92573
983	100660
642	88145
491	92161
715	90024
480	95881
734	89136
1328	95817
490	96433
1130	89723
1021	87956
678	85237
454	85574
740	87342
1659	82556
499	94782
599	87441
1262	97408
26024	94289
1140	99413
690	80560
666	99161
1209	98645
594	91779
462	92685
767	96932
614	94812
2171	83809
387	93497
518	95892
1365	90117
1074	87569
846	89893
636	90889
6526	90150
883	88864
924	93596
502	90116
599	90965
690	96752
632	98661
675	90785
454	90068
450	90632
412	91956
629	84381
726	85723
842	93954
871	104517
796	96383
1100	93647
1035	104465
515	92080
421	90324
608	93740
550	90612
492	88276
718	91082
1026	100572
487	90116
889	96009
530	87748
703	80953
814	90261
1318	101128
607	94557
755	94112
772	95713
13492	93089
675	93928
637	91592
458	83696
1045	101345
22097	94848
890	98613
629	92499
599	89128
720	91621
935	95424
418	93252
590	96824
475	91529
505	84888
1066	95973
635	83741
530	94869
627	84820
1771	101005
1458	95751
1678	97880
1035	100674
650	91245
597	85584
523	92088
559	88428
353	93311
437	96425
443	91181
1243	91260
1084	95930
738	84172
1799	83417
1246	96816
1231	92737
395	94428
1166	94345
707	93696
453	87009
530	94340
842	96524
1101	99084
527	94322
680	92044
586	90836
718	88833
798	86419
1230	98489
842	90284
519	100145
1179	92109
496	95775
480	87835
606	88994
759	84019
474	93132
538	90293
552	94140
492	97880
36458	94708
626	96467
579	94524
1271	100026
546	87253
535	93329
767	85425
2081	87629
653	91425
791	90298
918	93628
695	87416
626	93913
690	85853
732	94123
527	83025
478	95228
482	95601
1157	99159
508	93848
767	94957
561	96165
973	100162
614	83281
640	86876
803	94047
535	96848
1352	100133
633	99873
842	93649
383	86992
583	99519
933	94431
509	91569
826	91605
543	95928
839	103149
450	98728
450	95792
1115	92132
893	103017
668	89997
2139	87053
803	81032
9880	84713
583	97852
450	91161
679	89664
701	101528
1019	96174
606	92132
714	91297
606	94772
477	87157
559	91225
976	89361
888	88698
394	85561
838	95806
683	92365
615	94276
554	88795
2431	103192
1634	99537
463	90844
1180	85293
703	92776
753	94642
582	93085
1770	101009
404	89193
527	89164
1323	96332
979	93601
703	89856
658	101057
903	100013
1294	87268
653	91135
714	101427
528	96201
694	97348
582	94988
707	93049
745	94577
660	91117
678	94189
526	90588
1394	101921
896	98133
647	95596
718	93805
502	85149
794	100266
438	95348
815	99860
868	92511
1114	81704
583	92109
540	99428
1211	92900
1262	92373
691	86368
738	90340
623	95333
1128	100332
1509	92093
570	89648
590	90223
961	90467
1327	95781
719	89524
1006	99533
819	94828
482	89229
1372	89909
697	93200
667	98233
750	90845
546	95120
566	89465
468	90961
637	101857
1084	102337
1857	92448
591	90105
464	85725
871	98202
622	86917
443	93689
571	92539
674	96668
663	94616
683	88832
667	92127
1987	83808
1309	104441
666	100261
651	93196
675	90901
766	90665
574	100357
775	99981
1122	103044
550	91867
755	97952
407	87145
604	88121
569	88444
962	101268
510	86370
1127	93600
587	86719
784	88597
810	97935
560	89724
710	98323
695	91241
342	95560
781	90213
483	88584
1131	88353
799	85396
435	97903
966	91953
799	93464
537	94477
544	87148
1588	102000
615	99064
2103	93401
698	84092
493	82312
625	85885
434	93877
471	88104
507	91412
1293	103408
378	83253
626	94949
688	87545
907	99728
535	101704
710	88760
616	93822
744	85772
1742	98808
728	97340
404	92297
985	81652
592	86773
644	90300
426	94780
791	95181
542	92361
871	96360
879	88034
505	88084
619	99765
510	91552
838	93552
1133	90145
783	100968
1060	103757
1685	97753
362	90345
489	95558
608	91324
618	96501
875	100846
447	90698
1020	88728
1218	95364
496	91433
590	85585
946	104212
554	96617
470	92096
424	96901
1023	93938
450	87141
697	86169
1367	97863
491	85780
702	94159
2226	101508
1019	102022
691	85895
1556	92701
1612	99581
1809	94997
643	102320
444	87189
797	92656
1044	91413
511	97173
1179	103575
483	87498
611	99132
871	99041
1158	102973
532	98540
501	91705
867	93976
659	89938
589	89232
494	93197
1789	99413
951	93288
1132	95538
874	94017
950	90253
867	93895
675	91313
810	89273
1021	103152
582	90181
496	96376
1095	90480
748	88732
1054	103485
502	93132
511	93556
530	96563
552	96818
611	95441
503	97077
621	90421
418	91753
782	84788
1378	101634
848	95281
483	94840
641	97184
676	83236
807	96382
505	85874
403	85592
702	94828
565	92453
1442	94581
575	92316
942	95716
2287	101892
550	94797
1030	89188
914	92483
909	95300
679	90804
510	86228
604	91445
458	92037
868	94264
792	88483
622	98264
550	90645
463	99446
777	88945
847	92447
1003	93195
810	98945
680	91292
1994	89780
1731	89791
685	87561
1048	96494
691	104495
1278	103125
1119	93503
4815	101101
1043	86273
937	100549
522	95437
690	92808
532	90272
586	96689
668	90937
859	95374
465	82305
566	92690
522	90836
622	95738
666	94551
1014	93681
581	100108
458	88668
682	95661
1017	94108
650	94421
697	102824
582	89177
454	91072
756	94824
509	90392
387	91117
547	96685
852	97984
699	87404
822	92890
967	96201
543	97289
347	88208
962	101205
1118	95937
641	91197
894	94025
670	92752
439	92016
841	84023
769	91404
635	86685
836	98859
811	92797
503	96313
729	93317
410	85908
731	89525
534	87389
939	88013
762	83980
822	97061
822	91962
887	96825
2009	103148
634	94518
2191	104057
1075	100901
494	84398
1040	94789
444	95764
851	85364
435	98708
1147	97532
519	90416
503	96608
1135	95617
995	91993
457	94340
712	90267
775	91653
550	92269
1143	95008
544	89244
678	87256
588	90859
536	90424
451	96468
635	88972
533	88805
732	93685
736	91353
504	95344
679	81868
1005	97511
1208	100936
1630	93452
597	85732
6291	95961
1726	98904
751	99665
402	86473
3932	94864
494	87176
639	88773
558	89548
911	101425
405	82130
646	90365
618	94004
766	91980
523	94948
559	95594
767	91528
812	94812
582	96388
494	95188
465	91268
454	90624
442	85104
854	92948
408	91377
530	90896
758	90860
483	93840
567	84652
674	93673
553	90955
1355	103305
618	96329
470	95733
574	92220
971	89396
782	93237
747	94393
1075	103401
909	96997
447	90654
1232	93680
458	91184
477	90124
511	91805
515	89984
1314	88699
514	94904
519	101620
470	87357
954	97516
654	88740
1030	93361
622	92745
583	98788
406	85049
710	98760
427	89960
588	82452
1620	96238
611	98365
591	92133
550	87677
549	89668
1418	91069
545	96105
648	93928
1023	90788
1235	98705
442	90920
710	93676
1276	91560
809	93069
814	89881
576	87325
512	90975
539	87055
450	83919
455	88425
611	91013
1081	92640
755	98797
974	93820
446	89429
611	85021
671	92405
567	96984
655	81871
570	96960
375	83928
557	88964
694	93506
680	91324
406	93001
467	89374
747	81736
603	88572
1374	102912
930	83764
458	84541
747	98941
578	94268
1173	91249
1422	96187
477	89321
571	94141
559	87444
703	90945
586	93260
518	93847
672	101333
1426	100319
547	83429
817	100021
486	94146
832	93044
556	89459
731	93548
513	91284
523	83967
493	93792
739	94791
653	102800
763	95365
600	88249
565	98530
773	92605
841	88966
650	88516
671	88285
671	94081
742	94608
1270	98956
1011	100068
1311	102448
675	93369
874	98564
814	92685
773	84974
740	84589
816	89092
736	93265
406	92869
1271	85888
783	99017
719	89920
715	96489
1615	99952
1195	102396
854	90158
503	95808
462	90549
1162	96456
703	92257
513	90382
434	94432
442	89456
915	91638
16753	97765
688	99425
1195	96012
464	81622
879	92253
390	87117
683	91301
707	98549
1170	103952
678	88014
1764	94613
1446	99221
527	89495
797	95368
446	90053
522	83584
1610	94782
942	100182
506	94315
681	91036
465	95699
755	94672
555	95452
680	91697
944	100536
496	98504
618	90868
680	100041
828	96935
1069	96448
646	93525
622	87333
874	91075
686	81501
510	93196
969	94800
741	91164
479	90966
578	87808
553	95536
535	88557
772	95756
1408	101640
1398	103333
1112	93713
540	88553
1173	98604
439	89628
622	96124
542	90645
608	92384
419	87897
529	89162
1515	92225
1118	86805
749	99148
1317	87996
445	89220
713	93976
579	89889
1414	96387
570	92169
620	98245
638	93193
400	104351
991	102652
1076	100888
523	94867
665	92970
903	94995
459	92768
644	90528
291	87936
816	101648
591	95503
627	95760
807	100093
547	90241
510	85900
376	90337
1470	96741
775	92841
785	95368
522	90231
1643	97745
546	95197
621	94628
661	90312
482	93398
1062	99936
425	92808
783	95037
586	91726
1110	103100
1473	92702
395	95517
354	87805
549	92873
670	81129
481	97264
1111	94921
1155	102892
1179	95881
431	89089
888	94676
551	91746
763	97955
1226	96069
523	84721
579	96320
3417	85284
732	98340
681	88544
1461	90738
553	96552
783	96665
354	87543
574	85817
459	89164
442	88549
1003	91004
783	94442
539	93549
974	96370
940	86592
1355	91616
1018	87885
466	94180
405	86001
698	95301
625	88652
570	93630
922	100620
614	96800
728	93433
606	86784
769	95924
702	96400
610	84257
605	87480
842	93705
670	90773
616	91771
532	98076
666	93748
1306	80517
1069	92897
622	81920
454	95797
589	94824
495	89529
948	95457
668	96597
994	99705
699	91700
1335	101837
562	104433
694	90060
571	94436
1035	91253
639	95040
874	92257
523	93513
458	94320
672	98105
566	89898
607	94841
511	88428
1234	91088
718	90024
642	92195
688	86769
1110	84429
659	87209
1521	99673
965	96333
607	91157
569	90904
921	99160
471	89684
426	97964
751	92885
465	92768
611	85809
571	85259
702	91412
398	91381
630	94949
1827	101316
505	82328
667	94984
518	89372
858	92529
560	90789
484	86724
635	93422
3784	98440
943	95685
483	98281
481	92384
1293	99614
658	99008
652	97932
656	92213
1021	91677
838	93654
633	82484
671	91656
567	89207
404	86103
705	89120
639	92780
425	93593
793	94561
344	88832
675	92194
892	89416
458	90297
667	90992
499	98137
664	96148
491	91647
1354	99819
781	92157
852	91397
594	93069
776	89256
469	88936
697	87992
612	93185
684	88268
723	90688
712	87853
694	96216
1147	101976
1054	95805
705	88652
926	85020
470	88268
615	91133
582	93157
589	86756
486	91881
723	92515
508	90667
586	93383
1593	102237
531	95541
506	91808
510	91668
1556	88745
643	88257
493	88931
707	94273
1091	98129
610	91085
759	104512
715	95710
491	89917
791	94103
520	88780
388	82249
719	95832
467	91941
1155	94552
546	94364
465	86941
620	90795
781	94417
1035	89181
919	95704
578	94447
1456	100884
627	94308
542	97240
536	90909
503	94825
546	90172
482	92428
711	93817
442	86823
1014	93841
975	96097
1594	101740
471	91113
705	95764
636	99296
967	91216
992	94052
839	87192
1220	98524
727	91065
1282	91005
908	90649
631	89498
602	91468
554	90447
594	85449
663	104065
675	92877
1227	98021
783	99448
959	92161
736	88904
813	92600
616	100053
531	97028
688	94833
738	93324
411	86107
517	89864
2011	100121
1247	92987
448	98366
942	96403
474	89412
522	88920
500	90373
596	98621
604	93422
1975	101361
687	93529
554	99985
934	93560
504	96932
459	85181
542	87976
522	97787
555	94660
761	97137
523	93373
760	99985
661	94366
637	91316
699	98272
1082	91432
970	101905
474	91548
496	89880
555	93429
478	89853
1002	96073
447	88993
1398	103573
554	94529
755	97864
907	96797
720	96385
624	95936
610	92385
446	89170
735	99640
1299	100918
583	88013
527	87037
626	92600
692	89764
995	96450
1268	83815
1331	104360
526	86604
497	103528
931	94299
1909	83949
966	98300
1462	96693
674	89413
14839	92092
1158	89997
679	103589
528	91969
750	97844
715	93169
438	90988
823	89365
671	88898
539	87435
535	96540
510	88525
891	95860
1241	82673
598	84485
1634	98402
702	94092
1267	93841
1399	103879
854	96620
577	85656
703	95964
2482	97261
781	92398
628	90737
1002	95713
541	95020
932	101736
749	90403
659	95208
1331	90592
1577	95808
678	100693
723	87617
408	101140
2011	100427
684	83552
559	89263
463	92612
779	92872
578	92664
801	91202
1014	94096
475	93373
683	90546
1383	97445
851	93535
585	94110
479	98745
435	92922
659	87061
511	88449
715	88101
616	90397
563	91277
676	95288
719	95849
555	94494
1015	97354
706	93797
1124	101282
487	85513
54870	84088
1226	100676
427	92789
687	103601
476	85073
569	91820
747	97414
558	93929
559	84891
547	86381
725	89409
499	94727
444	83313
520	92069
1243	91280
574	90858
526	85064
769	90484
1915	95724
850	85478
518	91456
534	93249
649	88229
668	86490
1065	90588
583	90232
959	100232
510	87137
630	91144
512	93813
1018	101420
853	101144
437	87592
767	92273
803	97932
496	93319
746	90966
835	88261
508	84328
838	92773
793	91101
605	94952
582	92033
890	96813
713	92149
433	98681
599	91328
1197	103834
690	96996
480	84172
1048	89805
1627	101676
399	95765
501	90441
902	95478
692	92389
756	98453
1227	98509
571	90036
483	94469
588	81565
385	89940
753	86268
963	92213
610	94788
1074	87900
951	97988
587	99388
433	89406
578	89552
415	86865
555	96020
499	90633
743	97429
528	97576
714	91558
647	97104
740	92317
602	89834
532	92112
937	99006
496	96984
2201	100025
1581	87760
622	96333
469	93477
638	92466
659	96635
699	92120
377	96409
739	97148
826	92964
511	91837
472	92232
775	93493
710	96556
593	91155
454	90204
830	96365
978	90536
544	85533
551	87607
1225	101276
691	89672
611	95681
439	93045
708	92721
506	89050
951	87436
539	91857
478	94012
571	100928
470	86676
499	95376
712	87280
678	98639
558	94905
508	97485
777	95945
1077	85300
454	87372
1280	95124
545	94219
1931	92912
531	94335
609	91504
742	97621
497	94912
538	90937
570	95529
419	92111
684	89892
383	89311
699	81938
451	83536
666	92423
1099	92019
534	99986
1287	102084
1198	88965
374	93593
459	82824
1071	104457
637	94850
455	96007
677	92876
1480	101584
1112	95540
1496	102961
679	90876
496	94359
1842	104149
764	88745
454	95856
1206	103616
498	85444
1556	97716
598	86257
775	95871
695	94733
1021	95945
489	84520
739	102709
483	92741
743	89808
847	87897
1244	93073
811	85637
849	98973
634	93295
629	91956
622	89754
591	94252
1461	89985
586	89773
869	103577
501	93393
535	91208
506	93237
446	96769
501	90897
1284	104392
606	94481
722	93525
691	92717
1347	83469
494	91801
534	90432
1776	102412
1828	103344
579	95325
620	95361
896	87129
578	94405
572	92904
4307	100398
566	90633
804	99239
867	90023
639	90936
599	97386
827	95325
507	87884
1112	87788
945	93365
1363	85533
761	93740
381	87834
962	98863
411	93557
1487	88880
836	92625
635	90085
703	98875
529	92181
402	87092
448	91290
480	92879
674	91697
538	93574
1079	93848
1061	101877
527	82656
1157	94125
893	95320
743	92077
897	95179
613	87506
666	97989
1079	92092
386	86772
383	94654
762	95789
479	97312
608	85824
695	86835
663	91064
1754	102936
540	89885
570	91749
1399	91425
482	83092
731	89050
1067	98473
1068	103189
1031	102077
1135	103284
2226	90779
406	95917
696	93915
609	93752
1495	89521
779	91512
708	93909
458	88192
1006	92901
850	93609
546	93785
445	86591
748	95381
5250	85305
2366	100509
1075	89768
1271	94244
8736	94033
1272	95512
511	87736
790	92364
374	88637
675	95577
477	90708
649	90409
670	93157
583	96525
513	92139
1000	96536
985	89849
2255	98613
491	93286
470	89639
938	90625
547	97648
1151	95221
767	96727
455	97845
557	88605
1834	101520
474	87757
4720	95185
634	95880
434	90713
577	94786
1123	101688
838	89612
1473	95568
682	93571
2793	100432
1463	98212
383	91710
975	91060
586	90400
1457	97677
2050	101861
591	97294
386	87960
438	88949
1216	87288
577	96273
902	103369
952	92526
1302	102873
554	91014
990	98838
687	95556
626	96588
805	94492
499	91752
621	96633
614	89796
774	85252
655	90059
705	97857
554	94550
547	93265
1167	102589
835	99571
1093	90785
838	100603
739	96981
700	99096
821	103881
421	97540
978	101228
404	88585
1653	94235
1166	86553
610	93112
3409	92262
567	94201
585	102464
1248	88836
450	96044
1887	104140
1209	101631
442	94580
651	95013
480	97486
546	94460
538	90208
527	92569
534	88753
578	94341
546	94301
543	93452
839	98393
396	84449
859	100357
584	97148
1122	94540
958	96745
613	89425
534	86355
502	86403
698	95692
619	94892
1285	101104
610	88237
547	95533
420	93498
755	89431
484	94096
1161	85164
550	97308
430	88810
514	93093
938	102239
1101	99219
601	82985
914	102698
1714	104277
654	89295
546	84153
466	89892
691	90252
510	90430
1013	90322
839	91626
2436	80708
494	92945
475	84124
737	95654
398	80640
521	93561
438	93681
442	84692
503	81752
403	86765
739	89702
658	95904
546	93476
437	90552
3493	91820
487	88153
874	89300
1286	88560
610	90129
895	92595
554	88612
446	90573
459	86317
547	91041
1647	100269
2142	96301
779	90617
587	93976
754	83449
570	93968
418	91670
10806	89365
583	88334
1446	90997
569	96469
901	95333
1837	100013
1086	94112
617	92708
711	90801
555	83661
762	93984
1158	101916
1355	88672
444	92837
1144	96416
402	89233
542	90663
811	94768
560	94912
847	94160
777	96489
822	86908
623	96959
1725	93573
437	91565
587	90718
518	87820
782	96663
649	92458
701	91029
660	86516
755	99314
633	101960
993	92984
502	101500
446	87445
842	94641
630	85756
2458	96344
459	91009
1047	89772
1175	88716
765	97118
845	88598
1273	93272
751	101037
674	91545
460	88837
1452	88068
1180	94853
694	96133
417	90757
657	95025
616	83676
613	91869
585	93296
672	87977
775	90628
447	85957
671	86377
422	89537
583	88097
444	87969
1987	103853
766	90517
928	92028
805	102169
804	96571
1987	99149
1071	95030
662	94935
534	90505
565	84097
2831	104485
916	100528
650	88317
555	92785
647	89373
802	95060
466	95008
728	95437
556	92473
1079	91693
641	94776
1115	95024
546	96888
3917	101401
590	94881
654	93268
432	92164
642	92204
497	96935
1364	92984
727	90469
517	90672
545	94013
774	94056
523	93030
871	97400
722	91661
1345	91479
1074	101708
1049	98614
635	88940
969	101229
575	86171
671	90809
783	95856
527	86201
815	101892
652	89912
866	97653
1342	98418
715	88957
1078	88425
660	102043
878	90803
1111	102269
840	98214
807	86168
1049	97141
590	89504
895	92120
809	95908
6197	96432
1075	99813
558	90792
1539	87052
643	95644
481	89604
555	90629
546	92088
635	98645
512	104404
777	96005
443	87332
506	92068
738	92028
434	96876
890	95605
542	93676
754	87089
435	94123
665	97458
1086	92364
451	104046
634	93180
1251	103176
1198	92872
805	90424
728	87522
772	97116
633	94072
587	96925
691	88560
691	102306
895	90689
1163	94949
599	96393
406	94725
1159	98339
482	94409
1517	102040
796	92832
790	86815
417	85592
849	104348
750	90080
1159	99349
815	99297
650	94521
514	81650
1225	88098
462	97813
1173	98392
562	95913
643	95601
6766	88789
36372	102716
2049	104360
983	98671
441	92401
369	88329
1040	98141
718	103461
694	89501
688	91651
550	95804
494	91881
644	87989
1263	98060
379	85889
665	85904
571	98425
699	93321
715	90256
553	94161
611	95873
666	91360
407	87052
529	92329
348	95691
498	89610
376	88065
2355	86921
1842	99313
605	88156
413	94916
491	90264
539	90944
698	99856
606	94941
907	91272
1106	93285
1179	101336
444	93748
998	92414
1385	97390
1774	89916
875	90401
1473	102459
466	92662
1082	85536
978	87117
717	94357
496	91805
640	94989
1343	89501
494	88321
921	99472
521	92017
2108	101944
895	87268
500	87128
497	98872
578	92484
790	93076
1331	96115
494	94842
1043	97403
472	92226
831	93201
519	87337
637	88992
842	99650
661	95344
430	92434
683	93312
931	91361
905	97509
515	84396
498	85085
833	95207
807	88289
1091	94464
1361	101301
526	90097
443	93936
578	91101
660	92169
550	93901
1698	91052
751	94369
843	99346
829	92419
823	91608
567	82827
460	92400
518	88880
643	89622
462	91698
1211	94077
663	103112
512	86879
424	84993
732	94077
637	97961
711	91177
771	93708
518	92440
658	91908
718	87229
666	92169
653	92208
622	92969
715	93661
583	94840
566	87085
482	89353
691	98085
539	97157
643	95468
804	97611
1429	102016
641	91236
476	96952
1134	100832
1039	102144
559	90509
490	91862
542	85801
1030	100521
543	91528
726	93021
778	90201
1070	92016
517	89088
767	100632
4892	86220
430	88221
564	93896
511	91912
1302	88837
590	93365
887	93849
562	93260
445	88585
427	91686
488	89184
425	89017
706	95457
838	90516
1114	97580
989	94989
666	89098
614	92192
655	92221
562	95224
930	90229
3345	96932
847	95536
679	97981
598	87670
554	83210
493	80460
514	94139
952	95385
594	93561
646	89781
564	89189
535	86768
570	99604
471	82116
[truncated: 2,563 more rows]
