# Supplementary material for: ATR inhibition augments the efficacy of lurbinectedin in small‐cell lung cancer
Source: EMBO Mol Med. 2023 Jul 25;15(8):e17313. doi: 10.15252/emmm.202217313 (PMC10405061; doi:10.15252/emmm.202217313)
Supplement: Supplementary file 9 — Source Data for Figure 2 [file EMMM-15-e17313-s002.zip › Figure 2/A/Flow_files_for_quantification/export_Samples_Lurb1_2_Watson-PI-H-G2.csv]

FITC-H	PI-H
1450	161288
2081	161509
2036	149009
4218	155373
1042	147617
2255	149956
2607	155132
1852	164912
1039	153189
1133	147273
1526	160676
1421	152132
5411	149017
1583	154517
2259	147129
8061	170037
2890	152372
3166	166873
1164	154793
1286	166480
2179	166308
5089	165509
2543	169265
940	171283
1054	162525
1565	167187
1798	174737
2067	168319
1239	162680
3086	161602
1131	165908
767	157264
3702	163267
2402	148057
4407	167160
1775	147641
1089	149999
1709	154408
2324	146453
1435	169125
1203	161025
1558	163049
1818	150044
1267	164150
2125	146269
1587	149748
995	148189
1491	156868
963	153544
758	149773
7710	152069
7319	172492
1822	152144
2196	159669
766	162527
2130	164753
862	147853
1786	163649
1138	165152
1735	151423
1257	152929
2024	157331
1534	166198
2434	163531
1215	158837
1327	153989
1207	166486
1618	178392
1657	156969
1368	166920
1899	158111
1362	160168
866	149208
975	162673
950	164096
1365	156841
1110	164003
1254	149801
931	161736
1622	160833
2489	155645
860	157945
1095	168692
2133	165520
1379	162468
1635	149392
936	167269
2294	168666
1744	157469
2854	174616
5665	155213
1304	177993
1491	162652
8871	168384
29686	167065
1212	155340
827	158116
1186	167137
1147	158892
709	160216
1231	148072
761	147491
1093	167756
3275	172596
2484	158708
2500	158005
1794	158993
1275	154358
1333	154069
1564	157871
1895	167303
1741	158693
6860	162062
1830	169313
1356	153817
5758	176492
938	156680
1554	156328
1117	162668
1062	149568
2047	167879
2454	173616
1399	155156
1423	165053
2083	151964
1022	162041
1165	174760
1323	169450
1565	153993
897	173932
1115	169453
3966	152272
1470	173744
1523	166437
1018	160070
1409	159437
1482	153494
2075	156932
2527	160224
820	158070
1323	176068
3751	157605
1606	169393
1867	152772
1135	151216
2807	161199
2593	163793
1041	159262
1982	163368
1414	160740
1638	156472
1651	159433
1272	177604
3894	163413
1463	145858
2498	179417
994	154065
1526	161631
1080	146404
1814	147829
1348	150117
4030	165629
1068	154692
1275	169717
1787	147233
2324	171766
2262	151140
659	154899
1254	158110
918	167988
4781	157972
1244	163180
1266	155311
1426	146792
1898	162688
1056	159207
1062	159341
2943	160141
2363	162920
1569	164649
1531	161818
1186	160925
1493	165288
1483	153617
31485	161833
999	154317
953	158249
1183	156981
2861	157012
1775	166438
2522	168264
1684	155464
1241	160700
1194	156654
1986	171037
1008	161436
1623	169889
1478	151833
1173	158376
1615	164033
1858	159885
918	150232
1340	167112
5257	172229
958	160264
2040	168446
1283	162807
4244	149144
1676	166581
3092	157976
3212	167377
3143	165137
1337	155318
935	168473
1860	160888
848	172585
705	146245
67329	152862
1738	160393
1404	153551
1085	163923
2413	161129
817	158953
1293	159331
1489	150316
1793	157456
782	150991
882	148468
1262	169506
1073	152017
984	147328
752	147856
1754	167795
2531	157716
1198	167813
1970	161267
2738	153953
948	156300
991	164541
1127	163125
954	154312
1062	175837
1158	150761
2123	152913
1675	154161
885	158159
1104	163336
1097	157944
1314	163745
911	156596
2485	158937
1591	153161
1355	172120
1371	163661
1878	162619
1688	147652
1535	164277
1793	160429
3255	171644
2019	151924
2474	150144
897	160380
3999	166020
1603	162255
1978	169125
2247	152953
931	157717
1014	159240
3572	146345
1174	164347
1010	162630
1268	161173
1539	160942
2200	164228
1252	150956
3362	159788
15323	155405
1606	152524
1838	165841
1185	161524
2186	146993
12749	147885
5957	159985
1419	170662
1695	165637
1009	173459
1178	156261
1785	156631
1174	147477
7651	157349
4156	155725
1566	167768
1629	175160
1570	158048
3891	155993
1306	160656
2223	166509
1647	169444
1994	149801
1574	153924
2002	172504
972	172244
1460	154788
863	151669
3455	159984
963	160465
1289	152513
854	153668
1943	179399
1237	166893
1342	149164
1577	167049
1877	157593
1173	147960
1162	147503
1434	159853
887	168717
3486	154824
1521	153960
4435	164927
2933	157089
1129	155121
1781	156504
1495	147960
24758	150340
2228	165848
1929	164376
1196	160064
2332	157264
897	153013
1453	156509
1139	172581
1856	147670
1537	148013
2087	153744
2822	165400
3804	147928
1633	148684
2025	168388
1641	152405
925	159504
1272	162541
2386	160317
834	164241
1614	153770
1279	177683
1059	152414
4800	169380
1464	175593
1535	164272
946	165694
1323	163830
1350	158664
1191	146849
823	153141
1451	166503
2543	166777
971	168421
2176	163905
1474	153884
1015	162037
1787	174580
1456	154328
2013	165928
2395	150869
994	166565
1498	155411
2717	165360
2962	161073
2378	165272
1889	157984
2130	165205
3110	154345
2498	164769
1050	163112
1751	151790
1793	169344
2039	159134
1536	170200
5895	170789
872	168329
1240	156481
1978	146598
1026	149221
2393	167476
2403	160908
3275	162984
2253	158612
1495	155936
1407	161625
1442	146157
717	155224
1929	163346
2973	146016
1437	175786
1264	152046
1597	146276
4278	156832
1939	149548
794	147063
1381	162672
1388	149489
1235	159680
1094	150760
1007	163619
841	154045
1091	154380
1270	152041
1895	158034
1237	147841
8947	164925
1135	156176
1011	154649
1063	145967
2058	155785
1401	159080
1483	168465
2161	163800
937	164094
954	156153
1082	162665
1110	160573
1347	167955
1400	162841
3067	151845
1130	158969
1231	164209
1106	150401
1178	173307
1331	148356
2351	153028
2012	170910
1194	168801
4237	169141
1735	164981
2389	151625
813	147885
3074	165857
2593	160930
1402	156853
1843	163617
2690	167752
976	150653
1709	165158
1458	150879
1455	146212
901	171748
2155	171293
16831	160961
1177	168790
961	159045
2186	165549
1387	154260
1955	155964
1312	159671
2163	160960
1305	157924
1465	155348
1227	153405
1381	159005
1802	171564
1003	160367
835	165756
2391	149817
1128	159066
1061	156128
1971	153444
1118	163024
1080	156644
1168	152328
1872	147145
2467	172329
2986	170051
1303	152962
2085	156530
2015	155985
2051	158152
1098	147211
1025	159209
1035	166700
1170	156392
2292	161140
2606	153908
1269	146748
3014	164828
4938	159224
1654	154423
1103	166181
1393	168592
616	158461
7671	151789
1210	167901
2847	164038
2223	155677
1327	160379
990	152547
1187	175312
803	159421
1646	149432
2340	146000
1242	162325
1384	160996
2210	168808
1438	150424
2039	164222
3462	158412
1939	170286
3138	146789
2061	160681
2713	159333
1686	178947
1825	157772
1441	166604
1469	152232
2300	151576
2017	159097
1270	162120
1224	157692
1301	168882
1037	151336
2424	165525
7150	176973
2247	159472
1398	169821
1368	152044
2149	163969
994	167960
1478	157076
966	156436
1216	162905
1187	150997
841	163364
2166	150545
860	147346
945	156544
675	148900
1460	155533
968	153430
1460	152245
1733	163245
1259	165180
1815	164381
1674	154585
2562	150936
823	151014
1057	159579
970	149857
1428	150644
794	162210
1978	164250
997	159980
759	148053
2337	157608
2277	156068
2934	158636
1110	154999
2169	164480
1333	159189
1104	147946
740	170760
1015	163036
1498	157060
1795	159225
1706	148692
2383	161738
1140	155209
1256	147687
1155	148456
2062	180337
2015	159144
1077	153561
9390	156033
1703	165833
3254	152689
1086	145969
1396	145983
1171	150172
3779	164437
1667	161988
1125	161760
1198	150072
811	166453
2228	158353
1842	151448
807	154706
4633	164782
6274	158711
2444	149057
1781	153017
1314	158065
1259	172813
2795	160669
1890	173992
1307	168920
943	167537
1460	153981
1208	163833
1962	167104
2190	156076
2843	158428
1188	161886
2705	149569
2010	156745
1071	154589
3250	156168
1100	168917
1927	150461
1958	172420
2759	154423
1374	174077
1426	155426
1535	153853
776	145938
6126	149284
1262	148572
866	157257
1273	157320
1459	156824
5285	169945
9503	150317
966	155973
1863	158364
1323	163297
1222	161680
2046	159157
1653	155726
1524	151817
1255	166329
766	168053
884	157336
870	146244
4039	154488
1955	163186
1713	163380
1435	153869
1063	160409
1417	168513
2051	170926
1236	149832
2386	179485
1094	151560
1285	161401
1206	158009
3019	174192
1134	151907
1417	164352
710	156753
1534	163648
1562	155493
679	160978
1651	163093
1923	154581
1478	159752
1351	156321
1423	165155
1286	166141
1574	149760
3391	164273
1137	166397
1009	159643
959	146376
967	148584
2603	160070
2166	170557
2003	147245
3658	160997
1163	162916
4361	165121
3350	168544
1102	150709
1963	153773
2691	147040
1699	163297
1078	154192
2303	160207
1446	151468
628	149200
1942	159133
1067	154676
1277	146109
1186	156377
22599	158197
884	171733
1311	173885
929	170649
1274	164008
2462	166996
1549	153548
1362	149562
1230	150289
2117	151350
1368	166427
1738	157562
8201	164000
1525	149477
978	149588
1649	161412
1610	152040
1879	151757
1168	157856
1535	163293
1249	159917
1139	153378
1453	151084
1610	146072
1691	156492
1030	159353
2350	146228
1827	166293
3333	145944
1737	161085
1569	160485
1623	169553
22480	153769
1945	155333
1022	151384
1184	148075
4462	175659
2290	153221
4971	160198
1266	156481
3974	168595
1216	154612
1245	159530
2019	153706
1912	151116
834	165668
1358	161701
1469	157868
1472	164801
2414	158446
3065	167024
1351	156928
1202	162153
1197	161799
1953	159017
1104	169161
1731	160064
1878	150501
727	152541
1574	149020
985	169619
1098	167952
2107	170585
1540	158421
6538	170125
1614	150029
1918	150853
1506	155149
2111	172517
2459	155133
4460	157913
2025	151560
6146	161084
1473	171240
2009	164860
2583	173336
1468	160680
1201	157756
3931	159749
1746	154316
2354	177783
907	145941
1492	160648
763	157725
2229	161747
2081	159452
1292	155784
1577	169109
2090	155929
2906	148164
1901	167696
1492	154725
994	153596
1143	158976
2059	155228
2902	151939
1254	162228
2353	161117
1418	171005
1630	153152
1198	157097
1617	161156
1247	159293
1403	171133
3191	157045
1279	169481
1769	152161
1780	154704
1542	162325
1494	160005
2573	163201
1190	146280
1711	153927
1224	158593
2689	156523
1794	175643
2039	155986
1159	167244
1257	148905
22919	150733
1704	153592
771	172080
1456	156677
753	148685
1274	157953
933	156748
5125	156868
1266	158317
1574	157381
2666	160072
1487	151013
1315	150425
3604	178248
1749	153755
826	164272
3363	164079
1031	175909
822	159100
1945	149168
1595	151872
1974	150801
2435	168022
1169	155408
1375	158185
2875	157357
1577	152232
1103	170341
1246	165515
1935	151517
963	151120
1650	166476
1680	157390
2990	159752
1887	151112
1765	147504
2944	161692
1228	159949
1686	150917
2426	164268
1605	167417
1960	151976
1258	145838
1899	167829
1058	156792
2858	167304
1181	166037
883	146197
4133	161603
1339	168445
2143	165901
1038	162464
1750	152709
1678	161148
1918	157839
1443	147954
1064	152922
1128	150050
1739	147752
1529	149281
518	151668
1510	156168
1355	168737
1980	153596
1763	146589
1584	158847
2455	165109
2444	168567
1450	164000
1450	148804
1254	163256
1631	167957
1196	159868
1767	145956
2142	166713
932	166448
905	153944
932	157505
1128	172429
981	151212
1343	163420
1642	150688
1551	156525
1414	173482
7962	169703
1643	152900
2520	159721
4626	158477
2373	152656
1701	147355
2846	156472
1624	154413
1491	156758
995	157356
2234	162049
1337	176060
1146	163127
3459	176372
4464	157257
843	154069
1531	163415
2067	162028
2540	156696
1919	146642
1658	149784
1000	161961
1423	165185
5460	167687
994	148896
1390	155812
1813	162802
1259	162572
1139	148792
1231	159953
1200	160152
3859	166956
1382	155476
2827	156439
796	150815
1132	156444
1921	158099
1120	169808
1250	165000
787	160496
1927	150813
1275	161856
879	167021
2760	162559
15670	158805
2910	153677
1754	172749
1144	157896
1450	153020
2075	151381
4778	146356
1747	166601
1414	150688
1970	160904
2226	165533
2159	158708
1303	154677
2307	148764
1501	148180
1659	169728
1036	163897
958	174512
1380	161490
1623	149081
1347	164228
968	166245
994	150094
1452	149787
1778	158893
1847	150075
1571	160477
1050	163103
2711	164484
1198	155817
1287	151481
1058	172023
999	161481
1378	161161
1972	163937
1749	173144
2622	177013
3382	148185
1622	158417
2785	160445
1344	163288
723	163124
2238	147900
867	153225
1891	173343
1903	152893
1195	173915
3250	156664
1467	155465
1091	149041
1342	153944
1036	168692
1114	163464
3357	153415
1364	153044
1581	172694
1397	165964
1107	171873
1438	153404
10084	168541
3066	167490
1074	166784
1085	169228
2420	167113
1381	170724
1944	165341
1465	151905
2546	160652
1899	155505
1126	160844
1087	174895
1734	165096
2175	154243
877	154397
4034	156580
6603	146047
1055	160137
1926	157092
1475	162956
898	152527
815	171196
2092	161929
1682	146253
2184	170887
906	176885
1334	159520
850	169404
927	153369
2931	157401
1560	146570
1496	154552
4175	161650
1286	149701
2497	146800
1617	164668
1935	152537
1135	163504
21974	166703
2049	160643
1649	154476
1021	148565
1186	146054
1453	151989
1862	158684
3547	162376
1504	155320
990	157853
812	147461
927	151388
19444	160557
1704	154016
2480	164088
2646	162340
1349	176412
1490	160752
1257	160577
2441	169000
1307	159001
1043	146072
1279	164485
1148	173216
1271	160445
1434	155812
2038	154716
1581	162893
2492	166745
1677	167840
850	154374
732	145844
2494	150788
1208	149205
1330	154693
1243	163693
1865	164685
1183	155060
3523	149244
2311	155279
2647	146907
1647	169025
2543	147435
1153	159868
2331	160933
1890	159417
1698	158645
1485	151568
1634	146241
1366	162905
923	162476
2506	164976
2229	165612
1221	152577
1078	169153
1094	159805
751	152917
1558	149684
1058	150425
1968	155225
1042	147345
5384	174137
1752	147097
16147	152916
2098	155121
1906	155361
1351	154792
1049	157644
1262	155189
2586	146056
2367	164013
2315	165538
1201	146770
1731	168297
5251	167696
1298	150968
3526	164877
1597	162087
1979	150321
1299	169882
1673	168520
4055	156652
728	149081
1123	155985
1730	179205
1621	157189
1111	160950
1831	161382
2092	158005
2196	152660
862	179237
2880	146045
2698	157460
1763	167885
3145	162264
1900	156083
970	166053
1916	153961
3556	163584
838	155641
1483	166952
2506	152432
4514	148661
1082	152789
48034	156166
3822	165885
1242	152468
1514	160532
1622	167841
914	167987
3119	164233
1649	172612
3819	155717
1063	163000
615	156992
3111	158568
5102	156928
5100	158265
1246	160481
1575	158751
1078	153772
1344	148769
791	158897
1070	168532
1147	149670
1787	176040
4062	168645
1019	172956
1867	172192
965	149855
1764	169673
1570	163032
946	156930
1285	156471
1092	168620
1214	159317
1344	162199
1858	162435
1910	161940
1263	164354
1627	159945
993	162816
1905	159872
2108	147775
2246	157268
36147	159264
1550	156660
1395	159528
1980	165689
726	151389
788	171772
2012	170800
1520	160188
1741	160447
711	147977
2484	164393
646	163769
4658	154652
1244	151686
1373	161749
1356	178328
39719	168336
1867	162068
2285	176544
1807	164401
5138	179469
1156	146944
2003	151933
1091	159624
1599	156668
1215	151796
1142	160504
1903	158864
1769	151661
1307	167597
656	165148
1242	153253
2167	160952
736	146969
1737	149172
1723	160469
1407	155825
2183	163469
1022	158781
800	157468
1144	173685
2978	162600
9145	161209
1681	150083
1440	161753
766	162341
2870	163249
2094	147065
2016	162937
1986	167790
1589	160790
1406	164316
1547	160732
2159	169529
1064	154913
2141	150812
1648	154256
1483	148956
3223	165669
1643	160552
1428	148238
1809	162461
1431	167220
1058	164597
1625	180448
1449	148680
2137	167904
1554	170048
2772	165112
3791	154091
842	151445
1354	164060
3352	163054
62374	150171
1234	153656
1870	153545
794	148684
983	156433
1565	152072
1387	150367
2345	163300
2535	169288
975	165763
1814	166808
3198	176546
1329	161693
910	152372
2454	157076
1458	164317
1227	172519
1137	149812
927	162930
1974	174008
1209	175685
1908	167465
929	147828
2042	155269
1991	164008
2071	153394
1711	166017
1785	161588
1775	152200
2159	155656
1645	179145
678	155905
2666	165761
1595	148726
939	168206
1497	165581
1364	168236
844	153399
1969	157561
1239	166725
2195	164817
1307	174257
1319	158869
1218	153401
841	155924
1085	162204
1266	166899
1278	171693
4322	157544
2539	166220
2285	153453
1298	169185
5796	145905
696	150560
1730	177579
1536	152749
1022	158749
1168	178938
1710	163357
993	166432
1171	151853
2620	175974
3134	146957
1674	149600
1361	153280
1216	155069
2268	167040
2021	161329
1862	170888
2336	164533
1722	148644
2850	150036
1313	145853
1346	173104
1178	152777
3123	161344
1450	165304
1556	162312
1028	168705
1304	153285
1103	149841
934	166419
2094	152809
2239	149832
1634	146350
1159	154633
1229	164704
827	163727
1462	162248
616	148377
4208	170628
1230	150273
821	169923
45220	169385
1810	158225
1332	159941
3962	166323
2595	149253
4625	165087
1786	159302
1363	149837
1969	152253
2526	162672
949	147856
1238	154270
2255	153810
2165	149029
1219	165300
1075	154124
846	159004
1746	156940
1087	164848
1906	161140
742	146621
1809	165248
2554	152060
747	159884
903	157708
9855	154569
880	167609
1733	162717
1712	149256
2502	161508
1067	149724
1539	149260
1413	161220
1534	163317
1529	165684
2942	155692
2141	153792
823	158463
1708	156077
2803	159273
1263	153024
1444	159407
1726	159532
1031	160012
1963	155865
1397	168740
1254	162603
62279	173401
1917	148660
2131	163264
1785	152208
1127	153645
2631	161020
1207	150309
1343	149142
799	164569
1539	172649
2078	162565
4475	164288
1082	149392
1527	160128
3368	168917
3371	166489
1873	162884
2790	162609
916	154200
994	164037
2486	161080
906	160093
1126	150176
3714	151653
3301	174644
1208	163685
1004	155524
4407	150840
1655	160905
1530	163973
1147	149447
1353	176823
2321	160197
1881	159760
2731	149484
1879	174193
2154	148974
1470	160763
1110	154153
1206	169649
5087	158057
4821	148640
1449	170548
1570	159897
866	147105
21366	155674
1882	158342
1871	165394
2235	153045
2038	171481
1995	161796
1269	149601
1801	174333
1268	159972
1293	171677
2349	148752
1643	154916
1701	159505
1424	146437
1270	155064
1884	150714
1366	148749
3576	160481
1667	159361
2115	151325
1395	155248
1399	155848
1714	164171
1921	146116
2346	163426
1708	149044
2092	166877
1275	169809
1305	173393
2107	157228
1099	152508
1978	161523
1037	159965
2826	166344
1430	152788
1218	163826
1343	156126
1462	149924
2899	149850
2164	152605
1633	170419
1743	160476
695	147236
2270	161764
1670	157041
1032	158949
1095	146932
2519	162269
1611	155600
2130	151029
1267	164001
841	147296
4124	163641
2099	153277
2690	170773
1091	153916
2450	153981
22220	149072
1179	163429
1136	149542
1133	149508
1166	169121
3931	164564
1875	160501
1377	172542
1733	163456
2990	156266
2631	163299
1338	156587
1307	146436
1951	169232
922	163845
1350	154657
1134	163906
1281	161369
2998	160312
2172	146480
1370	167168
2124	162143
2817	161008
969	160501
2846	161500
2747	160525
813	160416
2991	147709
2175	162177
2902	150281
1911	169877
1149	163461
2840	166976
1174	150148
1219	161034
11074	147888
2050	172196
879	154453
965	159337
1547	179715
1216	164292
911	153405
1895	158500
1924	166376
1452	160599
1563	153409
1327	156548
2573	151780
15266	163869
1063	149943
1279	175433
1302	156229
43539	169548
4213	163432
1323	167905
3364	150449
1073	154288
3817	163218
1074	162949
2128	154372
834	155589
3740	175304
1306	168516
794	159172
1362	154685
1540	171361
891	148461
1686	171493
2810	160289
984	174421
2239	159448
1357	159885
1789	154293
4715	163558
1114	150316
2767	155712
1750	152388
1187	147460
1187	160693
1118	160572
3854	168268
1418	156412
1228	168132
959	161105
2514	170138
1401	162401
5053	164737
1971	155492
1664	156944
1188	150724
2259	163084
1431	149397
1902	160236
1229	167039
1089	152024
1137	163584
1002	152066
1149	169509
2531	175152
1595	147624
2602	165517
1924	167132
1242	155708
5989	164369
1750	178860
992	165084
1261	168817
2359	151973
1118	151960
983	161072
3191	164717
1447	160916
1131	170837
5099	179240
1487	149752
1453	163193
2644	173082
1114	158765
1580	160881
2613	154840
1358	176515
1672	154268
1143	172440
1452	154897
2499	156012
1162	158697
876	165944
2994	160172
1047	148960
2056	164031
3228	163127
1266	176040
1578	157537
1582	163477
