# Supplementary material for: ATR inhibition augments the efficacy of lurbinectedin in small‐cell lung cancer
Source: EMBO Mol Med. 2023 Jul 25;15(8):e17313. doi: 10.15252/emmm.202217313 (PMC10405061; doi:10.15252/emmm.202217313)
Supplement: Supplementary file 9 — Source Data for Figure 2 [file EMMM-15-e17313-s002.zip › Figure 2/A/Flow_files_for_quantification/export_Samples_Lurb1_2_Watson-PI-H-S.csv]

FITC-H	PI-H
2279	133733
2578	106888
1965	135772
1382	129908
1992	114645
702	129201
3358	120392
830	117095
1249	111662
962	128962
1062	119338
908	122387
2322	107332
832	117684
2387	110769
1261	130909
4711	134781
1724	131657
1396	124889
1268	110440
750	119226
1527	126337
1388	138409
1206	131688
1291	118928
1113	127197
1522	112081
6079	142796
1486	113600
1140	142469
970	112604
2962	140669
7298	123932
1527	126553
1128	124271
1871	139889
1240	114036
1248	107553
1612	115901
2419	115820
1391	111529
1187	136761
983	110482
1846	128279
1316	108464
857	132980
1457	123283
1075	119804
1034	109129
1017	128301
2346	142621
2499	110269
2656	115897
1106	138024
1451	131281
1044	124397
1930	141525
1086	117061
1750	105958
657	124056
1009	127692
1221	118880
2082	127704
1052	116397
1115	110753
1362	137776
878	123440
1420	115613
865	106136
1031	126492
1066	145172
1669	121408
1942	142710
919	118125
1275	112312
1585	121329
748	106741
1574	140937
2462	121348
849	131968
1383	120580
869	104748
1267	138584
674	114900
2600	106697
1566	114502
1876	141642
3378	106636
1054	114036
1294	131216
1818	144541
1487	139015
1017	123090
1798	140551
587	132384
1306	108579
2739	137303
3306	141525
1231	107252
2257	121051
879	129188
3186	136317
1459	121384
846	112048
1410	114084
1315	138837
737	138353
815	109277
1111	128138
645	134484
1435	111576
1354	124568
1815	116316
1591	144200
1254	106433
3783	135195
1787	129742
2192	112780
1091	112357
1116	118913
1385	129976
1638	139225
860	115768
775	109585
891	125956
3291	107357
844	142520
2006	117722
1722	109596
2176	116541
892	113304
947	130332
1607	145352
1019	123909
3082	129806
1645	144032
2158	123577
1310	140624
1419	109839
1708	110496
1085	119184
1603	118365
2055	114992
1175	109935
1766	120042
702	138600
2241	114053
1423	139345
992	139504
2125	131179
1604	119412
2270	123537
2254	119047
1611	129784
1685	142076
1806	107754
1341	140380
2042	109337
2996	145628
3238	119325
1625	145732
810	127172
1335	108930
1819	140284
963	127201
1350	123870
1019	121764
966	126110
2333	109580
2000	141789
825	132641
1340	117108
1159	125564
1071	141989
1505	105296
2910	112060
3387	110873
1721	133184
890	134965
960	123249
1273	106224
1215	105894
1430	119144
1070	129565
738	132104
1512	127057
967	132205
1590	120768
14630	124288
622	125401
3139	124257
1863	117673
1263	144060
1283	106849
711	138741
2012	123160
4538	116799
2353	117317
1708	115849
1335	110681
621	127856
1296	127236
1430	117024
1023	138755
520	141132
1505	127340
1079	116969
1187	127909
2603	111085
1118	132267
2435	111708
838	115557
1634	132108
2350	113698
1069	117409
1917	141690
1969	134209
2261	123225
2372	140554
978	113468
1404	122449
1386	112277
1459	109193
1811	135316
959	126728
1684	133455
689	124581
1894	125916
1114	139845
1483	120724
1044	144813
1632	120196
1371	138308
1880	124564
2855	130082
1231	122627
2144	109738
1734	107509
2283	117254
21862	136501
838	129183
891	143004
1010	126025
1193	107312
2057	129321
2438	122956
2647	126781
723	110281
991	108725
1256	126232
867	133832
1542	116708
975	133815
1398	108425
883	142049
1471	107325
902	134993
1118	145732
3298	133728
634	132905
1407	117565
1751	130453
1128	142668
1719	131974
696	105829
1902	105145
1211	126552
1570	131008
1289	125443
1463	120211
1015	122636
1351	114292
1381	115244
1355	116418
1336	137172
546	121373
1530	129312
1216	112845
3422	123000
1070	118113
1547	141114
1430	116993
1055	113576
619	116113
948	133136
1981	119817
1448	125380
1565	121177
2275	116212
979	145541
1191	106537
4082	124468
1076	135536
1288	133132
1433	141204
815	140712
817	104869
1026	127017
2455	136016
1420	140313
2522	110763
1150	140240
1141	137379
1341	138472
2622	130733
1295	142961
1726	144605
1162	116584
1340	137628
2270	128485
4269	124805
1935	124576
1429	132844
1156	117092
1984	107033
1000	130329
2199	115226
2529	130315
2106	112808
603	131129
1065	144880
1520	120616
1607	142557
2293	115884
1873	125729
1045	104788
1395	111113
2455	130074
1096	111505
903	137039
773	111109
1362	129202
757	134471
28623	141252
935	114911
2098	106072
1354	119529
979	116545
1627	136123
1167	105469
2069	118341
5339	125657
3160	112154
1071	132725
1347	111369
6162	129245
789	123726
1107	133121
1070	123012
1694	114836
3722	132565
1018	110586
1330	105412
1588	117737
618	135432
898	118592
2374	135128
1151	119767
1906	105021
1044	144248
1685	132691
772	144035
677	139697
2578	116463
2035	118384
1501	108213
1397	145657
813	144332
1353	111396
1150	145467
1935	122761
630	107017
1260	129496
1666	145401
2259	144636
1087	113995
1145	111740
1423	119665
1249	119508
1135	134712
879	109177
1599	124233
1751	108145
1462	138528
3023	139953
1814	121757
643	111606
1854	124991
877	115999
1055	134895
1454	123519
2076	106049
746	107545
1321	126836
687	142968
1183	108896
1477	113345
1211	120905
809	109092
1015	134767
1177	122493
1822	109520
1473	143899
1063	138461
1218	107904
1265	123608
2258	140553
1891	131641
1202	123656
1442	143681
1042	124450
1059	106073
1600	109809
1407	139862
1003	128065
1043	111928
1881	128336
966	128841
1202	115159
1011	109768
1030	122308
2698	117904
2081	134389
2842	141753
1937	132125
2953	136077
914	136421
1142	144616
813	130928
1094	138713
1293	115708
2191	120869
709	130486
1082	132600
838	129616
1223	132608
1215	137051
1506	114013
761	112961
1182	123936
2241	104584
1011	145457
1298	134420
1616	130821
1749	127076
973	106953
1314	109796
1225	112796
1511	138425
1474	140725
1367	121257
1148	105192
1684	140457
3557	116752
1711	120121
1636	140313
1684	131457
1630	119616
4783	112840
1641	117309
1145	143996
866	143908
2209	136891
1454	114829
1271	121499
3067	133668
1037	131280
558	121101
2019	112217
1283	142009
1379	113382
1019	113553
1144	139481
1294	106853
1829	109988
1197	126277
1017	124892
2547	116392
1523	145421
1518	106938
1639	143577
957	117125
1087	115173
1460	137397
1789	144518
931	124554
2590	141093
1230	114004
6135	114165
790	111612
1189	121460
1611	129449
1142	113645
1381	140212
1425	134288
962	118586
1374	111864
1406	108537
1185	136752
903	124149
2581	122955
1363	106368
1218	112252
806	108600
2578	145024
1707	117683
1627	119132
1718	136138
1651	137542
1442	104965
1202	106268
1968	133156
2835	139647
1093	108817
1570	139488
1090	125901
1343	123577
4790	135376
1896	117156
711	122201
1467	105877
815	105761
1374	106346
849	141324
3551	144212
829	126913
1207	117883
1127	111882
1565	130560
875	109965
775	120264
1146	121045
706	120081
1203	138585
1626	110120
1265	112153
860	114269
1283	136644
2454	143560
1635	132283
1187	115537
1106	131744
1083	116059
797	107317
865	113493
1121	119920
457	124116
813	120592
1907	133716
1068	124180
2099	138739
634	106377
802	106426
742	121317
2087	136581
804	105476
1559	110397
1678	114828
750	145148
1933	135885
1154	125232
1389	112348
475	137369
1552	145440
2577	137247
906	134384
1430	138693
1107	137792
2021	144168
1418	145581
1863	121240
1370	143196
1764	139473
1281	140744
1942	136761
1768	138512
977	144640
3113	126672
1992	131765
1116	144513
1086	131993
1441	110701
1747	121460
1195	111098
1295	110284
1128	115877
1750	109299
1074	130245
2447	113376
1693	117283
1285	142456
888	105334
1191	118387
911	119161
26227	112052
1182	106128
6308	115358
998	140437
1891	118852
581	107280
1947	130580
2101	130093
25166	141900
738	121980
3454	121088
1594	123552
943	109805
1857	117316
2076	114397
750	129085
836	106885
1202	116112
763	106937
2238	144176
1233	124854
1413	108644
943	140792
797	119983
818	105841
2215	140366
670	114892
1254	114236
935	111309
2534	115836
1447	117311
814	131927
2304	113317
1258	113560
1474	140260
3927	105916
1016	107352
887	137428
3913	130447
3015	117444
1211	105129
2650	145461
995	115277
2074	140869
1761	145761
2378	113016
1270	136601
1242	137714
1339	127149
1398	111508
1623	144517
942	136164
854	136873
1419	106685
1786	106504
662	125449
1846	137971
857	112820
1199	110472
1483	119116
1558	132465
1695	140457
2737	112407
2695	130472
1114	110269
1173	112873
907	111565
1658	118484
1491	120309
1231	138304
1015	131961
1875	133252
1199	130144
1306	139332
1243	138160
893	115616
1344	105260
2087	121521
1089	124828
2687	104656
2345	117733
2311	116089
1361	126836
985	145487
1384	109968
761	106335
2141	123520
1904	124074
959	139386
1095	130880
3041	126437
1209	115924
627	130627
1239	117415
1275	139758
1191	124344
2783	108721
1034	110256
1074	122256
1612	110132
841	145065
1359	141009
890	135001
1924	123798
1456	140577
1240	136068
994	145465
1218	128072
1971	122091
1754	122675
1584	129153
1647	137408
1794	115625
2263	107213
891	140489
1142	108956
896	135823
1025	108017
1748	124655
1667	128497
3005	120365
1946	133080
935	118621
1066	143457
1186	129104
1877	115892
452	107409
1115	121089
862	109069
2311	111894
12178	143916
1704	105240
933	140804
1140	136600
2479	109956
1044	137161
1551	145420
1278	125281
1776	117869
1136	112236
1171	145617
3686	118448
790	105908
1074	139469
2688	139645
1208	130941
954	135933
922	114669
1306	138805
1036	117346
1660	139481
1099	105982
1195	120972
1979	135141
1700	109728
1110	111907
26495	126104
839	115429
2871	125753
2402	131036
1414	110641
2907	119789
1143	142852
1335	122176
1131	135557
1883	111151
5119	107931
1023	121761
1487	130144
1095	138705
932	135360
968	105909
1482	137545
1170	127188
4863	119640
846	110420
1929	115709
934	105668
1577	126716
1174	144160
1450	133928
2042	114084
975	113197
1211	121024
1553	122224
1190	141821
15946	130900
1782	124397
1056	113195
907	120164
1498	129515
1907	142552
2523	115832
1456	127169
2491	145077
1730	142752
747	142080
1268	117935
1248	117824
742	106662
2657	124808
1023	142781
1473	132802
1023	123215
10412	143021
1403	122114
935	119860
2141	105173
1054	141036
1101	107812
553	118648
2030	109220
1071	138823
800	120092
1718	107758
1268	132485
667	120552
1179	124909
2447	136079
963	143149
2870	127555
777	109265
1388	106155
1683	113489
1570	126468
2201	123812
1594	106854
1991	125753
1441	135533
959	120134
1803	109349
1318	105264
3034	137980
1175	139137
1231	142889
1560	116164
1479	134985
1122	134237
729	111652
1619	116845
1239	112528
1516	107896
3992	135140
793	128716
1317	116063
965	142736
1129	105657
1279	120841
2278	136941
2458	112232
2022	128117
2103	144301
1768	130811
1049	120401
1170	143417
1556	115456
3754	143128
2734	142381
10834	123460
1658	112521
1567	106984
1595	138181
1767	138584
1865	112804
1782	106469
1390	145583
1384	138721
1155	115169
914	114779
622	140300
1624	132151
1060	135032
985	112809
1469	141501
1230	119556
970	113656
1227	121632
807	105444
862	124914
1218	105473
1038	132556
797	126325
2259	113856
1330	141148
1621	139921
584	104624
1215	125997
1522	120541
1194	112558
2728	113013
848	115925
1175	134592
1009	144136
1462	127281
762	123764
1482	133796
1011	115103
1357	115845
1426	113740
834	118228
1334	134193
1539	140477
1614	132273
1044	134265
1916	135232
2675	132277
1909	111016
1538	117685
1265	128485
2446	144608
1418	140172
1978	120484
1106	107885
1603	123509
778	107845
1097	139060
1049	136356
1562	142428
1244	110577
616	126981
1555	131945
1427	112941
1663	111312
1070	125456
1606	105661
1447	125137
1222	120591
1474	118699
1634	131833
1514	115620
1336	110081
2287	141744
1722	117777
2118	126813
2047	108305
1076	123942
1288	128875
1425	116033
858	116280
2251	115316
1019	145497
943	108831
1273	110580
842	115976
1617	106912
1155	131385
1070	110124
1573	144076
902	117417
2220	132052
492	105908
1642	108851
826	131677
573	134292
1275	142593
2795	112840
1339	128320
1775	106636
2113	116432
755	111554
1106	105519
977	113955
2193	116048
2399	144881
886	121649
2442	115151
1359	105636
1805	132821
1077	109866
1509	145345
2894	114800
2600	107460
1484	116762
2494	108849
743	128464
1383	142633
1388	114369
918	136547
827	144223
1470	137235
1971	114477
1767	122872
2089	133356
2392	140317
2455	145544
1383	115576
4858	142300
1405	106241
1123	125972
810	115980
1305	144292
1347	125324
1577	141380
2447	124450
1315	133190
1260	135260
1043	126004
897	109845
1347	105657
1123	120841
1571	145715
2143	127653
1240	139460
1258	107390
1019	121396
1431	122801
1783	144240
1738	136624
782	139189
1126	125246
1862	105036
1213	138485
2456	114688
2099	115937
608	109360
2414	113853
1359	118741
1800	118737
1342	137045
1027	117576
966	116332
1015	140468
1270	130637
1350	108950
1101	120646
1960	105256
1001	133869
1750	133312
1650	112132
1315	108595
10364	120940
1799	130681
1827	135500
1380	114872
1620	114841
687	129732
1506	105029
2265	136152
1923	127764
772	127897
2204	118785
1122	141573
1435	126606
1186	136464
806	119769
1583	132956
1501	128744
1770	106701
1444	139904
1900	129896
1303	105337
835	112767
1355	142613
2673	107785
1474	114951
778	120644
1509	122800
1479	123776
1902	108869
1284	120040
3336	107748
834	126280
2246	112696
1418	112128
1199	109893
2935	134528
766	138088
1078	111518
2316	119932
981	115692
2087	125642
1379	140613
1094	114093
1019	105480
1402	115115
1704	110585
1141	107005
2067	113019
1199	138446
712	135416
3866	141121
2002	145592
2130	127749
946	106194
896	137730
1676	113212
1864	109922
1689	143840
1226	105856
2426	137040
2574	133993
1437	133397
2062	104980
983	107516
831	140028
1399	142412
1262	112109
1221	106116
1400	139853
2234	145777
2694	129150
2481	113727
1419	143224
1280	123704
1164	136525
2043	122392
1115	139456
1713	141449
1266	121587
1261	112093
24436	137121
891	136625
1853	119882
1765	145024
1540	113761
1363	144069
1386	131572
1843	145028
1143	132908
3368	118096
1039	109578
1400	145453
841	116258
908	133400
2749	104667
1894	115562
2730	139125
1919	130881
1862	114688
1247	104744
951	134587
667	120775
1371	138604
1313	139804
1724	137435
638	137088
1110	125401
818	116949
1854	116544
2302	136045
5366	127772
1953	114265
778	125471
1606	140800
1427	117693
1075	114009
1468	105905
1726	112544
1663	140168
872	130430
617	119685
679	142693
822	115094
1088	132948
2019	135644
1232	125016
687	133153
1351	124177
993	107020
1621	128228
1405	131488
1751	145109
1985	141233
1634	138600
1143	127061
1714	139368
1841	106057
798	140973
1393	127092
1556	143300
1130	134521
1080	108056
1251	127460
919	136510
747	140802
1326	138908
1863	111965
1559	139502
1262	136309
976	110427
1602	107946
1139	112161
982	113844
647	133221
1350	138903
1249	113337
638	129238
1637	114779
2215	136956
963	122152
1095	108788
1440	111228
1307	121761
1558	110925
1131	118704
1644	117128
1601	138244
1292	106456
1932	134560
1195	129287
1047	105626
1594	141888
1113	119584
1310	113200
1407	114097
697	125608
1190	111152
1078	127273
427	115013
2390	133329
1998	144456
798	113201
763	114621
1374	124026
2507	144052
971	139116
2067	143324
2538	131750
2924	105572
1582	112144
1689	104781
1503	139440
1258	107316
1075	106028
1323	138372
1839	139369
1267	144893
2022	118088
2078	105107
682	122533
1482	123736
3396	113879
2767	133873
1287	138995
1020	106909
944	129569
872	133425
1078	112749
842	127145
2447	141953
1534	109941
1303	129552
1243	110152
823	111797
874	119841
890	118161
930	129267
1174	134508
1079	133760
1695	120813
2619	128884
3881	121192
1103	107820
1089	137217
834	111801
3372	109757
1134	116953
713	105304
1926	129172
1071	112005
1347	116377
1612	129564
566	130309
1524	142714
1096	136296
1508	144729
2342	126552
842	143569
1308	108428
1065	115409
1179	130313
1563	110512
1800	109101
935	111966
1087	131436
1883	137025
2306	121584
1327	139449
678	116433
2707	131405
1578	113757
989	114409
1167	134860
806	134400
1275	124517
2104	135652
853	143936
1154	118077
2563	142404
1215	112161
1906	144223
2165	124753
1163	117710
1480	137324
1261	129545
899	137508
1657	121093
1097	125142
1862	129176
1126	130549
1235	134115
634	118929
1577	122729
2559	138201
1612	127552
2045	128912
2689	137082
1359	116976
1007	108985
966	115767
1522	126760
2929	131612
1450	107149
794	128557
1230	117896
1011	124533
1069	134902
1482	118369
1376	113992
1783	128175
2365	112902
2143	109085
2130	139581
1171	119306
957	127349
950	107532
866	130912
1146	121631
867	115810
1755	139145
1348	125790
1385	128185
1031	126669
929	140032
1642	133529
1839	139644
2128	131844
1655	142387
1796	108483
1459	132373
962	112634
3106	142156
2099	144853
2079	106180
1295	127512
1442	122676
2760	108885
1025	115215
967	132328
2230	114609
1286	135793
1106	136366
2230	128290
675	127759
1116	108546
1362	119854
1237	106385
1881	143367
751	141019
1114	114293
971	115661
991	127808
1310	119593
766	140461
1497	134037
1857	108508
1097	109516
1643	143828
1756	144688
2336	105345
1106	127653
42728	143681
2179	119245
1187	119990
955	135183
1328	134716
1166	126937
2076	133285
3239	129221
2299	142600
1649	130280
1999	111842
3074	121720
1600	112241
2167	137857
1416	125044
1716	105548
2023	145173
754	112427
872	123616
1294	145252
882	134945
1695	123135
2017	140691
1042	114480
1131	145600
1203	106536
1412	117785
1003	111210
1996	119593
1670	120058
900	120552
3502	135756
1091	109304
1587	129264
2019	129800
3868	140012
935	112241
1259	114714
1740	121041
1338	142080
1622	114609
2104	114989
1075	126689
1060	110101
1466	122381
2179	116433
1995	118805
1041	107525
817	109328
1195	110361
1350	131538
1192	121677
1685	140425
1771	125175
3246	122209
1362	108020
1016	127133
1162	121236
2319	113992
616	119069
982	132981
2970	139916
2043	128213
1563	105878
799	129219
839	123752
1100	105093
2644	111485
1230	122146
1830	142427
1795	140974
557	131506
956	104620
1079	125016
1593	127052
2998	125644
1531	136613
1393	110857
1874	144569
1548	125140
805	108696
530	104649
766	116949
982	104760
1059	126697
2345	125981
989	122161
1028	132629
1203	129788
819	125028
1552	133841
1682	141672
2832	129153
1839	111480
936	137146
1783	109856
3290	122851
2047	122656
4259	145265
2019	119376
926	138359
720	112417
688	127872
1571	124440
1564	115172
2518	116020
849	105549
1330	134213
926	114708
1282	120553
3352	131201
1858	105039
1059	104850
2387	123277
2922	139863
1570	135972
1714	107072
1253	120312
1447	130740
884	137938
1896	106393
2316	145114
1748	141945
2815	125613
2054	106988
781	116846
1046	113929
1246	131296
3211	125704
886	113106
1459	113882
2964	107440
806	139392
1252	113280
1500	106016
1371	122527
1370	117325
1132	124337
1176	137156
660	127728
874	105548
1711	137977
833	104773
1482	128356
8076	138098
1023	128666
1151	120041
1679	126352
2108	138312
2054	129748
930	140741
1321	105100
1919	136288
1014	144656
1468	124565
1760	125164
949	120916
978	118716
1270	113152
1702	114712
882	144916
886	133412
1947	125045
1367	130232
1575	118800
2134	138525
5328	120409
2644	114028
856	107108
1766	125221
1486	114725
1683	126240
1431	108138
1420	107461
1430	118951
914	131707
1992	145530
1314	128600
870	135909
1478	112741
2677	135621
992	111945
3876	137662
2091	106329
1038	136613
1649	117937
1239	105349
1781	115477
1714	124008
1537	107768
3327	145087
2043	137249
883	105256
3272	110053
2563	126616
1526	132380
1329	107377
931	106139
1492	139592
735	133111
741	129220
1778	136013
1534	108997
3318	113289
1367	111649
827	122637
1958	138708
1354	141468
1348	128372
1094	111224
796	125516
906	121949
3946	141085
2986	114720
1345	110445
1260	122161
1143	124440
1546	127455
786	107509
1238	139640
1409	123509
639	141185
1350	142674
1532	132176
1223	137297
550	132713
4011	139166
1084	118641
1119	131136
1533	108530
1412	115297
2756	108625
1526	121760
1618	133075
4710	123837
3241	118204
1527	131768
1445	109849
1396	117722
1033	125910
879	107808
1685	104976
1316	105309
1902	108401
1910	115632
1422	134697
1827	137848
3279	137800
2042	120136
2150	134290
1352	137228
2571	104676
1119	137841
2333	122372
2554	105032
2469	139452
1120	131962
1561	108585
2115	143555
758	126231
1301	140694
964	106209
871	143068
3057	141128
1315	117377
1003	143121
1222	133262
1033	111664
994	107632
1355	136907
1885	110628
1883	117904
1240	143400
1387	126033
1597	128477
1279	106188
1378	105076
19035	129984
1175	143777
929	125556
1859	143788
2681	113264
11815	133821
1814	116721
1678	121306
1349	113900
4419	120530
946	105410
1514	124572
4374	121353
1130	134932
4886	132027
1835	128777
1167	135360
1691	135349
672	105284
4698	130485
706	118412
611	130508
807	110825
834	114308
1354	129573
1314	109309
1942	144065
1451	141252
1931	117604
1952	134561
957	107369
1263	120057
1532	139906
707	106556
1327	107531
1158	120896
976	115041
2678	132425
1155	135252
757	117353
11063	127128
1563	131196
1392	106120
879	106077
1396	138192
866	143449
1039	128097
1403	113961
763	114312
1127	109413
543	110236
954	106862
2756	127172
1635	119159
694	129973
2831	127246
866	130361
807	131366
6123	109170
3466	136377
1311	107388
1369	113700
1023	108896
1045	121070
986	133777
1223	142277
1641	105721
1166	110044
1961	144185
1725	109189
999	120981
1120	126660
1595	111985
654	128525
1006	124980
938	124693
52869	122948
1156	137009
2246	106709
1791	130212
916	128245
2011	105576
767	109733
1500	120307
1779	119527
3391	142173
1305	121165
1916	142419
1299	118025
1085	107446
1419	109389
894	144856
857	132093
1242	118773
1602	130981
3347	118337
1012	135304
1163	137448
712	105463
573	122316
1063	129180
2177	138637
616	120486
1342	107897
1256	128901
3295	127814
1614	139986
955	119808
1795	112349
1434	138276
2482	125076
1732	133479
2471	134643
2126	141280
766	105472
1755	143989
1107	137060
10678	137137
1174	128645
1909	143825
1587	136247
1137	107105
819	127732
3555	107209
1128	116905
1273	117932
895	125957
1094	145456
1756	139260
803	105260
1366	118437
1322	105432
3007	130841
2099	110704
1484	114181
1278	118804
2160	118939
2794	112544
2298	113449
1294	123431
1560	110417
1157	144772
1587	127068
2117	115389
725	126509
532	107580
985	109505
1054	124326
2536	145201
1750	105333
763	110233
2278	104900
1122	140256
2134	141021
1138	131343
2897	128225
1052	122708
1263	111748
2462	113277
1551	131916
2087	140409
1158	131444
964	120456
1583	111748
1363	140621
1098	143957
2722	131372
1080	119366
692	144777
1049	118429
2663	122544
1231	143548
807	134661
1238	109080
815	127221
1542	136321
1287	119225
656	133164
1427	106604
800	133341
1256	109513
1735	133865
986	144524
1341	120665
1644	135241
774	144144
1956	128604
1311	128161
1008	114297
2054	121450
914	127025
599	114416
874	127900
607	127280
589	113439
1155	127589
1322	145004
1539	143025
2015	123481
1753	105552
2600	122096
1989	115224
1833	120328
2255	132685
743	108194
2565	128711
1683	105828
1670	128829
2500	143134
1456	140321
3330	142576
1532	115048
806	122133
1043	105414
1271	140783
1267	111650
2283	105106
811	134553
1662	118832
1425	105281
1211	132448
1234	104768
866	106952
746	128313
2890	124936
1369	121129
1350	142692
914	136264
997	125845
1043	129304
2979	129914
1065	113344
2323	131409
2323	116584
852	139436
3094	106849
1747	141176
1800	124993
1262	104885
1446	131788
777	119033
938	116385
2023	129551
1563	124237
1922	126454
4175	130143
1759	136484
1136	127133
1034	130172
1708	136587
2565	113577
938	132072
2991	141265
1387	141916
1495	107686
1103	123384
1346	135125
940	139898
943	107377
1921	138710
2031	113969
822	140442
1923	142880
1338	105342
3027	129319
1150	105921
905	131141
1834	117494
3702	122997
1767	137792
1359	110401
1136	137424
1248	141607
1458	139625
695	116248
929	134844
763	131764
1830	105197
1499	123033
1243	129028
1059	114379
1538	131732
1154	113920
894	107968
2160	121297
1806	122516
1678	145598
1135	116297
1158	108877
1076	113221
2891	127261
1018	138025
1514	106884
1503	129916
1133	138301
632	120787
878	106885
3631	141016
1985	132794
792	136208
986	109840
529	113747
1147	112385
1340	105836
1083	136793
843	116393
1025	110481
2144	145360
1573	109276
1476	124717
931	126387
1233	127954
1747	125711
1137	134352
1657	132493
1098	135410
4332	110997
2333	108701
642	128025
915	115704
1131	110417
1362	111901
1688	130209
697	126009
1708	141299
1402	107653
898	112156
1457	105048
771	107649
1880	144669
1306	124751
4161	115061
45309	114526
2576	105831
847	106457
1626	135301
1553	105717
2038	136488
1569	139116
2672	106459
1783	121377
1451	143295
1787	112119
1311	126481
2118	110488
1304	145028
2690	116302
1747	105212
1186	120653
1151	121121
2252	112080
2326	140533
1834	120844
1093	110640
1146	115620
1270	136553
999	115953
[truncated: 15 more rows]
