# Supplementary material for: ATR inhibition augments the efficacy of lurbinectedin in small‐cell lung cancer
Source: EMBO Mol Med. 2023 Jul 25;15(8):e17313. doi: 10.15252/emmm.202217313 (PMC10405061; doi:10.15252/emmm.202217313)
Supplement: Supplementary file 9 — Source Data for Figure 2 [file EMMM-15-e17313-s002.zip › Figure 2/A/Flow_files_for_quantification/export_Samples_Lurb1_3_Watson-PI-H-G1.csv]

FITC-H	PI-H
618	94062
431	88874
649	88613
955	84189
630	96896
587	92624
1282	97965
1218	93881
640	94617
590	96145
717	98513
550	92177
522	95477
714	95772
1914	95396
510	100777
1073	91581
632	95069
446	84833
336	86332
667	85806
485	92645
1444	96624
1683	103825
1213	92057
437	96796
675	100767
726	96613
710	101399
711	96259
660	94296
623	99339
481	94533
792	84194
438	98353
416	84041
3370	101629
1643	86985
438	89445
670	93057
422	91029
572	86566
942	95985
486	90284
941	95153
959	84449
442	100048
1242	103121
426	89819
689	94956
594	93443
702	90914
1211	95905
506	88857
970	97177
1158	89639
719	98604
592	100177
1034	100945
644	95164
477	91871
819	98933
738	102617
514	96913
1187	87788
1025	93721
1496	96192
691	97529
431	87728
1326	96781
659	99320
1390	97261
720	88976
500	89913
382	96828
628	96620
932	96380
744	88008
878	98781
710	96868
978	102109
895	101148
678	97161
519	93020
577	103551
1227	88457
655	102125
1098	100552
1284	89634
1032	98293
722	96312
587	95985
901	90014
711	96567
1009	99248
461	89380
523	86084
1173	98469
458	92765
423	88564
703	94812
546	87760
798	88589
1555	101021
411	94433
1639	102685
987	92745
499	97208
697	89917
486	98220
513	96856
1133	104601
830	95885
588	93616
568	92912
750	86656
686	82444
479	93721
557	96113
951	101784
664	91690
1347	100256
961	103188
483	90888
638	93083
700	89976
511	88693
552	98357
736	97484
668	91718
607	97343
1594	102192
519	92949
679	88625
1216	98189
498	90638
555	93316
501	91649
527	103889
975	90953
705	104805
543	88688
1743	95417
558	88016
1075	105064
538	101392
532	95178
408	88644
1298	98420
2102	96424
597	92913
610	94197
938	101950
704	91094
441	91645
715	89592
1085	90257
905	92844
603	94445
413	91307
745	96720
380	87517
811	94100
678	91815
752	97317
1007	100161
539	93237
491	92265
727	87344
701	101482
1353	95719
398	90208
1014	100825
1194	94972
891	82367
381	91747
678	91632
577	92732
620	98065
634	95945
607	96569
495	92857
632	95683
641	98469
804	97580
702	90914
2047	96137
829	94832
805	91405
640	95909
1882	90668
736	86552
715	94308
530	86140
526	97977
655	100585
570	95534
2130	98806
512	90565
454	96836
621	88761
669	94922
391	96543
635	91332
707	96276
474	103476
686	84940
549	97924
351	100127
584	93152
909	100141
564	94996
478	89857
846	100673
833	92005
852	99638
607	94108
1540	94820
536	86896
1234	95009
766	98268
958	96013
1315	103838
824	93985
559	98156
715	100885
1190	90765
803	104836
655	101111
843	86211
621	100392
1998	104589
1343	100394
830	100725
819	95160
1119	86776
611	93035
367	89091
569	93528
938	90145
690	92081
531	99112
567	91149
657	97073
810	104570
732	101397
568	96865
615	97488
625	89169
603	94369
481	89707
608	97384
503	100565
600	93367
761	94273
467	86976
1772	99036
458	92272
902	89910
811	95081
2635	101712
1399	98997
570	104129
650	91952
2983	87941
1405	105221
546	99037
1115	88273
1766	92847
527	91789
1427	97047
894	91478
505	88336
485	91452
777	102665
522	96064
816	96421
499	93373
507	95085
571	90394
486	93118
711	93596
591	91086
539	92104
814	96141
877	96036
683	87243
469	93976
633	94478
513	94968
9711	96869
678	98393
690	94365
552	92607
1135	95732
446	92675
1245	99205
714	90141
879	97844
529	97775
538	87656
562	97613
550	94798
976	90741
687	89933
957	98049
789	101129
442	93261
666	99920
810	96124
692	91153
1003	94545
1118	84220
947	96736
705	93570
400	93606
960	101476
1147	94609
506	92941
507	100668
573	90372
1079	87802
561	101365
712	94388
534	99770
423	92097
608	93884
583	92665
418	89204
570	93428
634	100645
738	95988
688	93593
521	85805
571	96717
529	92965
555	96004
770	93663
442	93337
799	93865
450	95692
786	99453
479	93572
539	96461
663	92769
472	92405
698	101036
639	89652
526	91042
535	96184
654	96138
423	93856
682	99821
747	97284
675	91972
752	103221
1675	100037
385	93737
462	86496
462	94029
902	90221
541	88765
1244	94231
594	99109
1491	103062
578	94060
860	98577
559	95482
584	89151
1170	102067
861	96712
1123	92324
1231	98760
645	96016
679	103237
1368	91440
2088	104512
473	94605
539	96604
515	92297
751	97568
1642	102073
767	92096
467	82817
623	92608
670	98180
602	85820
568	90678
574	92609
1124	96941
1013	93793
945	98561
419	93500
520	96052
817	101260
879	96844
639	99210
605	95032
851	96001
1131	98232
553	98545
479	82424
756	96997
646	91692
861	96670
438	91884
847	97809
655	99741
4947	87393
459	91284
697	100987
544	88827
475	98380
2099	93352
679	93061
734	101269
525	87436
1289	99872
413	96181
702	90006
591	89548
638	94404
968	104776
742	98582
790	90169
794	91019
662	94089
523	94856
738	90105
943	103127
535	89831
759	87925
650	94288
682	94143
894	99380
587	97096
763	95169
663	87841
753	88137
1367	100244
1074	94029
901	99478
6519	103263
727	98717
620	86380
987	95857
602	96776
679	90508
637	93965
567	89124
433	99452
1286	86177
431	86476
579	93185
804	99284
927	92772
555	94960
929	93344
685	94005
638	90198
685	95838
558	89784
686	96833
503	93404
1187	89517
415	95101
431	92468
663	100917
1626	92853
490	90245
1143	102513
557	103831
1050	86220
544	90429
638	91710
567	88625
722	95629
1468	94684
926	97520
917	91668
752	102132
642	92605
1387	93972
1063	105348
534	97192
698	89663
887	97193
366	88433
706	96516
507	101460
778	94045
807	97216
1358	97064
599	93121
1327	95088
563	102229
606	91824
566	94481
699	99244
1430	104209
670	93000
781	95254
635	101636
534	95256
523	92197
484	97853
567	98817
1169	102005
451	92260
867	97605
430	101376
757	98744
512	91048
903	92136
513	96582
746	92863
483	95628
409	94796
958	92976
539	93716
522	93780
404	93333
582	97165
1295	104353
711	98976
400	99781
570	95189
516	98084
540	94430
1165	91581
855	96528
824	101705
579	94397
671	99080
789	95533
2074	86357
639	90512
946	101816
1130	94715
450	90273
551	89693
876	99080
927	99797
663	96579
943	99552
858	92084
556	93980
700	95620
493	89997
767	101009
608	94644
867	92341
2017	94680
504	94677
531	94150
595	93113
482	90212
719	101308
864	95768
623	92010
610	105153
1015	92317
704	82752
896	88016
490	100788
641	95291
615	99084
2078	98685
552	93496
1419	100764
327	99334
781	96837
743	99133
479	94448
647	100285
601	96672
802	94520
997	90605
703	93997
1250	92931
394	93001
579	94152
595	94561
810	89056
566	90003
449	89357
560	94907
666	93875
785	94925
625	94024
654	96613
1055	97477
684	91849
567	102877
578	90464
558	86724
622	102710
439	90641
510	90500
890	88921
683	99904
800	97312
887	101387
666	85797
411	90528
686	99480
1266	97556
2471	95153
639	95068
1005	88057
485	92237
618	88425
1066	100365
721	97242
1631	96029
639	91853
2422	101248
640	94104
406	94025
830	95780
517	97798
566	94539
739	83493
1526	97192
1202	89754
751	95606
523	87193
642	96077
499	98314
471	94508
610	94213
475	85596
606	89160
574	99435
600	97668
412	102073
471	92037
1198	96200
1083	105176
743	99704
546	96285
448	87045
562	93893
831	90417
786	91461
1565	88132
511	90612
1041	95117
494	92363
545	103012
612	94925
707	90829
1063	100188
466	92903
585	101124
623	97393
1009	95053
968	86724
1383	88244
787	99053
654	96307
2499	102941
486	95593
717	94793
727	98729
487	97497
777	94837
754	96860
920	93677
514	91853
661	94592
551	96168
671	98827
1105	101676
540	92889
761	104908
702	97752
890	91013
524	91683
694	89015
666	97268
1351	93896
1074	92372
1659	105239
538	93604
811	98133
655	90401
677	98544
891	95212
835	100182
428	91157
587	96740
435	92375
950	89678
763	87460
1342	101544
835	98372
533	100640
559	97617
1126	92739
498	94492
494	90785
553	89988
959	89665
1094	99661
604	96892
762	101823
695	90944
785	95620
498	95780
450	86721
1219	94212
688	95448
481	94757
598	91642
520	101146
980	95653
290	87180
1172	91429
616	88888
1068	100944
658	96700
494	99612
328	92348
612	90197
830	89616
1014	97277
934	97018
1778	96976
5173	101716
2340	93221
406	89741
514	90406
636	95437
1142	103092
658	90043
397	94770
747	100341
614	96749
627	95457
555	92453
848	101897
570	85281
965	98909
863	102161
771	92877
992	91208
1023	105133
1131	94089
1189	99756
490	90569
511	93308
534	91084
1009	90340
492	96765
1011	91401
1434	92121
531	90828
609	85081
623	91837
543	95701
693	89485
1177	97108
743	87132
940	92212
1947	94425
939	87705
603	97252
410	91562
522	83128
651	92713
1202	100707
623	97200
1052	99868
639	100844
690	95233
830	90389
947	96564
550	90607
13150	91190
555	91777
543	92503
572	94430
611	88880
1538	98653
773	94612
627	96146
522	98192
582	97289
484	92348
662	94485
534	99457
694	95108
762	101424
1055	100613
621	98269
632	93953
746	98072
2450	104873
526	89213
1553	93765
521	88133
695	87108
874	100713
635	92258
692	104520
801	98253
809	90712
883	96944
547	94176
772	86937
656	99662
547	86981
1119	95942
792	98909
578	90704
964	102681
629	97197
722	94949
443	84680
586	93945
1226	104981
465	93117
808	99074
561	96084
630	85906
1359	91774
486	88632
1011	101333
3100	102713
540	91368
2340	97348
1166	87352
798	88196
598	99313
951	92380
2073	105308
1076	96497
519	97385
693	103988
775	92940
663	91400
525	94277
1354	88952
1427	92704
750	98433
661	99851
2147	99165
371	91820
836	92769
633	95101
650	96460
447	91996
1091	100509
648	91628
672	88372
665	94198
794	93703
590	89385
806	96378
802	92855
675	95605
515	93221
701	86729
759	91220
646	93233
583	85332
755	87933
563	98997
391	96417
1411	95775
584	92185
607	90491
571	93039
1197	103241
788	88981
422	91184
599	91104
1211	91103
761	93973
774	92336
515	97860
2225	98286
725	91689
692	101920
1678	103791
942	90789
739	95653
1074	102964
878	103904
642	86305
436	90503
850	94333
522	89125
630	93722
603	95044
647	93664
1028	97043
1183	93248
874	92253
707	95693
676	94176
752	97425
511	95313
666	99523
874	98350
834	94677
476	98349
632	98504
471	95920
702	98458
611	95813
848	89632
1055	103269
502	98780
544	92449
523	93572
567	94301
955	96681
884	90069
595	92232
798	94052
639	88693
1158	98320
1227	101332
779	91964
1001	90236
1902	97005
885	97093
694	95164
603	90990
448	97601
635	91409
813	97174
743	94637
418	95635
421	88989
474	92145
1083	88684
733	99648
1586	99592
491	95194
598	94013
499	89161
611	99028
947	88585
618	92675
353	85313
549	99084
449	95096
1586	104297
380	90054
483	96776
543	91303
1447	91503
547	93480
1026	93672
1512	96384
545	97448
551	96183
914	98200
1031	97853
639	88464
946	93776
566	97380
1063	84181
1077	101916
466	94677
1433	98634
2066	95924
455	86329
552	94849
734	89903
765	104940
916	99573
1156	103750
571	99928
675	88875
435	87784
422	91705
907	96384
507	84613
830	100561
799	94412
622	98929
623	91182
475	94909
835	102965
952	104728
906	99217
683	95280
710	95812
763	99705
441	94413
454	98394
678	95816
1090	102688
518	88888
787	101761
674	92397
501	93428
438	90291
432	88279
469	100705
588	98985
677	87952
1034	97372
719	88353
693	94852
386	89733
562	89092
423	98497
999	92761
695	99230
645	85017
970	103535
1099	102788
634	89815
472	93854
610	88301
428	95074
489	93957
615	90260
903	96329
873	94356
404	96176
719	98268
770	87804
532	87699
519	99681
587	87896
457	94444
1318	105232
665	96743
575	97976
525	103201
858	98868
534	91835
556	89840
563	96473
669	93512
2178	95701
1651	86844
598	102567
535	96641
456	92044
550	93769
1147	90580
534	100401
1213	103944
834	90316
574	94528
482	94611
535	97889
1651	99844
557	89679
566	98901
557	91802
535	92931
730	98813
530	93602
504	92944
746	89569
575	88512
1133	100489
541	93488
647	97253
1133	82617
619	99243
541	94791
525	89635
500	91597
688	94148
531	93021
458	94812
555	90575
521	100049
542	87632
766	91272
619	87713
1042	99700
731	91219
722	91353
511	94105
1210	95729
875	95837
663	87526
1495	89597
506	95353
663	102429
622	92768
603	94817
765	96449
607	97244
566	94143
627	94308
610	92801
656	102720
9420	92085
845	99869
576	94829
786	96584
561	85273
447	96802
527	97111
4714	101033
475	95553
603	96049
626	95240
417	86640
3255	86493
2525	103813
854	94201
486	97261
501	97684
1109	88836
543	95605
539	88980
667	95361
746	98441
466	86049
1379	102305
647	89452
594	99278
670	93846
1560	95133
798	97940
855	90245
866	91653
698	92672
1031	95244
1303	103418
488	87109
770	98196
655	90404
938	91752
530	94217
1463	89172
686	95928
1055	100188
589	91289
487	91393
639	92797
900	100281
687	93636
586	93692
641	94005
697	97761
638	88576
2059	94985
494	96049
706	97428
473	96561
678	101568
1495	104616
506	94104
511	91797
589	83554
506	94172
679	85585
1990	85035
894	95640
674	98109
479	88225
667	90264
640	95708
575	89953
2855	100884
531	95845
730	98273
591	98113
652	92744
419	101653
426	83373
479	90965
1980	99801
590	91200
744	94357
690	94925
502	95008
982	94605
720	98189
355	87573
507	100701
620	91364
881	98845
549	88649
603	93989
504	89292
465	92249
544	97853
1391	92884
796	98128
402	91773
453	94152
698	98485
1015	87193
1205	95329
1297	100540
938	91916
440	87691
544	96549
454	90224
1386	96445
708	99073
577	90956
651	103628
1075	97460
513	99549
501	94153
3754	88249
901	92664
531	93352
941	95504
659	93749
341	94656
518	91693
876	99793
780	92448
506	84813
427	90697
842	92332
631	98233
650	94307
521	96301
366	94548
761	92097
363	87380
1223	102145
1998	100440
7163	101277
471	92236
1106	95194
1131	93636
659	98120
679	88160
448	92489
499	101036
892	95509
455	97396
583	99706
683	101624
737	96488
665	96444
603	103872
553	82560
606	90021
754	97195
846	100037
469	94021
5210	100848
1300	90036
774	94109
558	88558
422	88828
1189	93013
421	93436
1374	102500
758	89876
590	97913
636	92974
385	93875
866	97027
590	98615
467	86596
808	97281
718	99900
587	93115
504	90840
630	96977
603	90051
1132	96221
868	96232
791	91598
1059	102296
986	95969
507	101048
1155	89199
683	95361
681	96409
923	91800
971	101625
580	86497
777	90811
1771	100160
592	91985
696	98981
1338	103361
446	94929
478	87651
902	84028
453	98504
513	93705
785	87257
711	98332
826	93344
538	92040
585	98189
691	89616
661	87137
568	87864
495	94085
716	105200
905	99557
658	92640
394	90109
385	93549
1919	103333
1204	104185
1433	94289
645	96041
507	100416
388	93312
827	92105
965	92853
603	87635
903	98890
1686	100299
399	96717
594	91597
1162	98624
687	83690
891	96536
530	96064
554	92077
495	96277
706	95368
573	87204
1714	104773
598	85945
747	92705
865	98776
741	96106
531	98933
467	94397
521	90845
561	93501
584	96181
828	96888
460	99417
1321	96588
682	92093
921	91712
34315	96278
440	90316
597	96129
691	96437
1038	99401
431	92716
698	95645
366	96922
874	98181
825	93967
871	96953
931	95853
462	96952
567	93699
719	105000
1470	93155
550	88528
1667	86412
566	98033
958	104869
1066	103341
555	93493
774	94333
623	91185
782	95912
678	105029
707	91356
498	94357
686	95664
1015	90809
554	94228
635	88005
761	95140
539	86276
561	96516
476	92252
637	90923
1295	95249
1072	101318
568	94076
711	86653
723	92393
724	98093
682	90437
1096	103132
858	99625
1063	104705
495	95417
582	87594
472	96552
1049	102488
492	94367
749	98824
945	95532
531	96864
1277	93564
1080	90112
554	98536
547	97077
706	95632
755	94373
810	93250
647	96312
3328	97161
2892	102933
549	95109
558	88045
631	87037
458	94921
1759	103256
963	97425
960	101338
676	86957
1455	103772
1083	98156
442	93412
879	95213
1191	95389
625	97704
833	94769
471	88437
1310	89669
2604	96901
1659	92572
686	93902
527	97397
543	90352
908	94996
628	94647
787	88330
859	86129
405	94220
796	101156
555	95435
515	89154
570	94098
524	88188
511	92652
1188	103024
807	102932
467	96024
523	98824
899	96176
981	94605
1195	93576
582	93897
478	85273
1382	98853
514	99425
567	92861
1211	97730
870	95061
546	95273
735	97541
1547	98976
542	93044
509	93531
770	91597
855	99780
930	91660
450	98269
544	88312
583	89324
887	93017
509	101113
426	91316
1154	100686
1555	95982
775	93049
1190	96441
810	90320
671	96813
462	89689
576	94104
530	88133
366	91192
454	94041
687	94279
1050	92152
998	101033
486	102323
414	88409
1426	98012
444	89237
849	100044
606	91531
1140	102216
611	91326
500	90569
1435	95441
635	95348
676	89537
539	93856
1060	93055
547	87381
927	102376
550	91561
616	92324
1050	103308
1826	96565
871	97320
434	89948
984	100989
1454	87170
1005	91192
452	88825
1145	100093
599	97721
1430	99872
629	98008
467	92773
448	89926
422	88073
422	84297
2020	97273
1114	102422
539	89509
874	97318
598	91157
490	96213
1634	100488
505	91214
551	92016
580	95640
424	88452
1472	100958
619	94052
562	96273
468	83921
478	92740
619	92190
939	86518
543	87392
562	93617
711	98488
549	96109
592	97404
511	91592
1532	101744
3699	97567
545	96933
423	92874
565	96888
430	89388
667	95434
542	83077
912	102516
468	90317
864	93080
613	88900
509	85784
620	100336
462	94557
688	92497
699	92837
509	96417
591	95460
498	101994
898	97673
481	95201
597	96093
423	92366
533	91807
929	95681
1046	97724
1102	96549
606	93645
582	96964
505	89097
676	92481
515	96889
639	97978
521	88613
2040	101505
505	94726
546	90816
666	92552
903	92311
436	93187
2298	93208
682	95233
423	88925
648	92184
454	82652
603	99017
502	96837
884	83816
770	89752
571	98928
503	84245
499	95418
763	93720
711	96505
587	89769
495	92956
717	90957
568	90209
562	99799
937	89576
490	95901
695	94838
463	92540
503	103236
606	98877
479	90085
582	93752
1410	104469
398	96235
6918	102124
612	98673
2135	88697
868	87401
572	89920
906	100834
571	90077
700	95493
854	95600
596	99785
1228	98313
570	89013
438	100340
862	91989
750	90984
711	94378
483	97901
594	100290
8043	88472
2116	82953
731	91340
675	101056
670	93625
1394	97095
20922	104413
411	87969
546	92991
692	94401
890	97453
791	92988
591	91475
519	94596
835	102653
489	93677
719	89492
878	93832
483	90928
549	90241
579	92036
769	100823
483	93132
1278	95785
730	92101
551	92176
567	92561
694	96514
626	95230
459	96238
622	93648
478	87513
506	94085
1454	104968
475	93061
851	99973
480	88781
697	91460
1208	103241
527	93081
747	91904
690	94724
630	95485
772	87721
630	99330
456	89574
703	88417
643	87788
467	95277
759	92000
709	88057
627	99044
391	94439
491	93687
1067	103029
897	93478
306	85540
955	103177
528	95061
428	84963
703	93153
1342	97056
832	96076
674	90929
601	94869
803	94313
950	98669
947	92547
515	95268
583	93504
634	90744
701	95612
1147	93468
569	87011
1147	95242
435	94881
502	99462
1584	105184
619	91016
427	95137
583	97101
1377	98154
570	93600
1779	94289
570	88444
866	101136
858	92488
704	92544
554	93625
971	95093
618	103308
503	87128
534	98964
691	92172
665	94153
599	95223
683	94924
1228	99470
378	89937
879	92972
549	94519
766	94160
495	97358
787	91020
653	94605
1789	102692
533	90743
507	96024
473	96715
416	96549
690	103209
1049	94097
665	90473
893	99367
667	94313
473	90313
517	97382
827	89400
554	87921
789	103237
449	93809
405	97422
699	88004
555	92643
1022	105239
570	92865
458	93432
694	94861
923	92657
482	95552
576	93949
682	91760
453	95836
1419	84040
683	89713
535	83413
656	93385
1163	101272
589	97684
748	90564
775	94580
426	90466
1839	97957
472	96505
869	100797
610	100469
915	93304
1146	97392
622	92453
446	93028
862	90891
513	93241
675	96080
677	96221
2496	89476
586	97770
550	87301
683	91425
730	102802
543	91092
414	96125
1074	103509
681	100913
798	91708
498	96004
731	97777
644	89809
678	96685
875	102979
3365	85792
499	87194
1696	102908
700	95849
952	98004
583	88308
1321	104669
655	90955
862	102060
870	99465
626	92560
649	101237
543	96665
851	101850
819	98852
374	83400
598	99380
809	98062
1323	90664
493	98001
484	91848
509	102572
595	93894
1244	101713
1016	101024
511	86689
795	91356
1074	90525
682	95653
583	103306
1025	98782
535	95928
1022	91145
623	102152
704	91812
745	100309
599	93065
556	85912
483	93935
596	97949
1119	98428
714	86573
586	95093
639	90681
610	90735
1063	91160
576	92428
796	99008
419	91341
802	101713
595	103367
795	92700
539	96518
858	98324
726	87561
635	86736
479	93363
499	93901
550	92976
657	101014
546	88949
819	99207
533	91897
1154	98175
718	95661
4920	88696
573	87762
1611	91765
1323	101708
504	94733
952	93941
749	93785
1026	98464
689	98021
508	105043
642	87797
612	96485
405	92117
789	94781
665	94681
547	97940
395	85861
830	93953
1278	101445
1124	100797
471	94877
1091	88355
691	100250
682	101484
1986	100876
1147	85908
1409	101364
724	93175
572	86080
910	93400
611	92056
921	92552
495	93555
1324	91128
767	90049
706	94011
531	91408
489	89536
1425	100441
1112	86937
676	102517
1256	89731
547	92024
467	91492
546	103017
526	93933
561	85419
516	91356
1290	92713
570	94313
770	93706
576	96808
493	97092
1646	98429
658	91168
445	98301
652	99460
570	85745
848	89469
607	92317
1019	100276
1091	100456
620	96361
1077	96996
610	89451
800	90429
581	99670
615	99244
571	92346
818	98632
1151	94438
559	94238
858	95496
649	91835
554	97312
440	99979
498	93549
1298	104141
1219	95565
523	92633
1283	95433
590	85103
3118	97116
570	95921
967	95403
919	94333
702	93708
7080	101264
1062	95203
927	93825
739	96745
554	91613
579	92448
503	91074
453	88357
671	97244
590	93975
823	95836
422	87584
652	97048
664	97800
534	87634
505	95401
687	96685
666	91539
767	86581
581	91576
674	89070
492	100036
512	93196
867	92026
922	94980
476	96043
573	90177
1514	92021
919	93816
510	94569
530	96773
488	96896
586	96319
1095	104496
1323	100765
875	96332
562	93588
757	100080
555	87156
706	86260
502	97233
603	92053
544	93853
970	95405
798	89472
952	92701
585	100484
542	93049
730	98512
[truncated: 2,408 more rows]
