# Supplementary material for: ATR inhibition augments the efficacy of lurbinectedin in small‐cell lung cancer
Source: EMBO Mol Med. 2023 Jul 25;15(8):e17313. doi: 10.15252/emmm.202217313 (PMC10405061; doi:10.15252/emmm.202217313)
Supplement: Supplementary file 9 — Source Data for Figure 2 [file EMMM-15-e17313-s002.zip › Figure 2/A/Flow_files_for_quantification/export_Samples_Lurb1_3_Watson-PI-H-G2.csv]

FITC-H	PI-H
2198	142333
3678	149952
3279	162616
1290	147076
1295	163016
2149	160261
1222	149107
4183	153656
2149	165040
1969	140485
1990	163936
846	146161
1226	153773
1171	155009
1336	162057
947	145780
5256	164587
1063	174901
2161	167284
864	145097
1724	174461
956	144661
785	142912
1510	141887
968	140945
3682	152280
2593	164443
3920	164616
2125	147109
1790	166221
3454	173701
1669	152845
1727	172551
1016	149210
974	168812
678	166323
9658	165688
1494	158745
1619	174914
997	163492
1703	149277
1735	160060
3128	145896
1221	153733
1854	155212
1210	151624
1228	164365
1212	160513
1326	150902
2003	146608
1078	160732
1358	165691
1175	154217
2559	169740
3104	164744
1128	152176
850	141781
1294	157244
1033	160053
4427	165122
904	145968
2836	141201
1239	161776
1017	169006
4706	151904
877	161952
2709	165441
1676	159569
2403	163200
1081	162221
1356	162097
939	153032
5434	159165
821	155921
1728	143764
2598	158669
1086	147698
1435	171740
1618	168877
1223	177226
1595	168357
1192	167092
2762	145837
2401	164653
1511	158850
1025	142564
738	142225
1364	158941
816	160089
1320	165444
1569	164872
3908	152848
3588	169906
1023	165613
3702	181445
2317	162325
1243	161057
1060	154732
2351	167817
1271	152560
1827	156704
1715	153496
1605	155504
2245	147378
14573	171279
1328	140008
1022	159756
915	152380
2733	155618
1587	139473
1423	154312
1099	153145
2454	152953
641	150344
1311	159760
930	168813
3347	174624
1127	142517
1939	158600
1290	151249
1224	173977
881	162265
1095	145868
880	148048
2718	166569
2055	171861
1604	162332
1460	158025
805	152812
2028	159268
1946	171217
14586	148108
1114	157181
1980	166497
1123	156973
1394	153788
3945	142944
949	171646
1135	169413
1481	155217
559	144617
971	154157
1230	160120
1572	159305
2820	164874
750	162200
1978	160980
4187	165184
1382	158153
7317	143208
1694	172648
1643	157447
1648	151292
7278	176265
2827	154935
848	153044
1342	152097
2156	148506
3882	169365
1555	180373
2346	178025
1686	168709
2597	150080
2972	161241
1547	147741
1458	166809
2097	149620
1271	148824
2826	153580
1370	144681
1395	157628
1352	151463
1737	163932
827	146948
1503	141984
982	156808
1184	162377
1960	154338
1816	164432
1172	147911
2402	166940
1794	149280
1282	164753
955	153796
1532	170895
1457	144408
1226	154025
2557	158412
1045	152799
868	169404
1979	145227
3354	159248
1265	145096
2476	146886
1539	149320
787	145656
3626	155680
2230	169435
1236	156424
1114	153824
902	150148
1819	148264
1195	163923
766	149529
1262	168217
1157	156620
1007	153516
1104	146556
1687	161597
1729	146609
1181	148484
1479	159289
1250	141167
2612	141862
885	143076
2840	165496
1504	158759
1676	162801
1887	162844
1081	164215
3707	171740
1742	160068
1664	160932
1439	168955
1132	160169
1728	158353
2341	161105
1210	142420
938	169324
1132	166400
1447	163306
1427	162061
2322	151892
931	172773
1440	173484
1624	156047
1629	154955
2070	142241
1796	158912
1619	153575
3434	171620
1414	143228
1641	153319
1558	145943
1160	144385
875	146593
1502	143911
1477	151246
1282	182396
1154	152371
2009	149140
1697	179390
1231	145157
856	141329
1982	163309
2191	145229
2292	161438
3573	169557
1620	161340
1736	144193
1288	153155
1117	146424
1783	154285
1098	139545
2003	174504
2766	155237
1388	153132
1934	149676
866	158349
1609	146081
1365	147093
2111	152293
814	163542
2382	146641
3352	173281
2376	139800
2344	156136
861	157276
1747	167262
826	148160
1447	148201
1198	163573
3251	144193
3219	171388
849	170844
1132	141008
1760	165711
1199	151095
3445	142232
1023	158432
1915	159285
2383	148181
2235	154060
1759	164808
1371	161037
1691	141774
1559	171168
571	140862
975	161894
1531	157309
1738	149805
986	165389
1870	169024
1560	158476
1885	150889
1791	156801
1153	166510
1400	152029
904	155300
883	174941
1462	165816
4510	154864
1328	157009
1330	149292
3752	172853
2945	160708
1258	159821
1059	160566
1108	150144
1398	161669
1916	154237
1175	152496
1357	160573
1802	156965
1222	174505
2054	162788
2690	160704
3018	166417
1556	166549
1020	167650
1208	160252
3286	148710
1527	154041
1628	147172
2387	166936
1817	149793
2214	153044
1100	154660
2986	164585
2091	163733
4523	161112
987	153304
2261	165487
1049	157121
1340	141052
2447	150612
747	139889
1190	167125
1214	169085
1518	156614
1419	145113
1440	151049
909	155197
1522	172773
1909	161916
2365	152405
2876	167032
720	148081
2291	154528
1734	141557
1021	157925
1246	143905
1970	176197
1321	153957
1119	152423
1084	168177
1828	176587
1063	163113
1428	150521
935	156365
1779	172053
5997	161641
1018	139463
1027	168033
1011	148677
876	175561
3811	161087
1215	149893
3281	159776
1644	156524
2027	148159
1275	145602
1594	164408
2219	168392
1874	148421
1722	174068
1654	156976
1686	156168
2388	169984
1651	169597
1367	163377
1594	149876
666	169037
1217	162965
1851	146639
1534	143872
4018	144601
1534	160464
1358	146624
1170	153820
1242	170342
1151	158216
2139	171447
852	152629
2057	164964
1378	154084
1643	160805
1382	161696
896	147068
1332	167888
2007	153773
1771	163660
767	173121
1146	148572
1776	154456
1748	147653
946	151577
1120	159584
827	151767
2191	153573
2870	140772
1119	151280
1214	174749
1655	153700
1581	156908
967	143408
2571	179412
1146	152257
1420	147637
1465	165361
1895	170733
3134	165916
4284	161980
2316	141556
1274	141789
1391	174917
1219	153712
765	143213
4047	145141
3803	167652
1027	147279
1314	140645
1810	148336
1644	143673
1082	168803
2539	167889
1262	154771
1523	154977
2643	168768
2268	167500
1190	160481
2003	160921
1842	144420
1806	151425
1064	164364
1280	157884
2315	155840
1401	177213
1806	165893
1529	149745
963	164127
1726	174204
899	142616
988	161883
1811	166594
2398	162873
2198	140633
2190	167580
1914	161245
2523	179964
1434	146317
1930	160077
2378	163148
1377	154901
1179	149143
1662	156800
2887	152320
1574	168045
871	172921
3076	148665
9279	166618
1066	164965
1947	146765
1835	170974
1069	150683
1884	163116
1426	164232
2411	164540
1302	160049
1514	158756
2455	164221
3431	146319
1449	153467
1185	155461
1587	147017
3694	162189
1761	140648
1234	149241
1887	149269
5606	147397
2029	148132
1443	160660
2122	160152
2322	159872
1626	160459
1830	152396
2256	157296
7483	166432
1502	181900
3083	156308
884	149917
3223	168716
2183	165836
1631	164453
1314	165305
1603	150346
1553	148977
2755	153443
1071	151765
1150	151077
1480	144601
1310	182457
1310	167557
1414	153552
3113	170136
1566	162084
753	153329
1023	171156
1267	146471
1886	158037
2646	158492
1316	166898
1986	174369
1791	163548
1568	155965
1040	155981
1339	152336
1349	168104
1119	157000
1266	156527
1301	141723
1476	163465
959	162129
3366	144929
1975	163928
1442	155343
3838	150588
1394	160044
1502	159643
975	145736
1894	140961
1543	160617
1632	156373
967	139692
1264	164297
2211	171797
1954	143305
1170	172788
1098	141724
7039	167452
1212	167552
1791	147217
1062	143725
1732	153397
1354	160902
2059	158229
2150	157343
1714	161841
1700	153490
1118	153746
1710	146993
2191	165144
1646	149513
1266	162168
1310	160401
2117	152332
1338	158273
1847	157265
1284	153493
879	162441
1167	142295
1071	146264
1277	159308
2275	144897
1592	163619
2492	169533
1875	145112
2803	162325
2422	160615
1316	167836
2341	159839
570	144777
1695	150620
1785	162160
3230	153084
1160	165867
1736	157760
2883	169544
1592	153056
1965	168672
3314	162338
1332	172461
1715	157953
1010	162812
857	139824
2139	154697
2566	145064
782	145905
3706	158035
7640	163662
2009	161689
1535	171305
1680	167005
2475	147576
1305	166096
863	158900
1185	174796
2033	169269
1307	168144
1206	169664
1485	165673
2002	153071
3123	158913
1027	159157
991	147044
2355	157532
1768	146871
901	144523
1412	156235
3775	147977
2461	155428
1447	151051
1722	163861
1710	174114
3566	167633
1676	150109
3770	160716
4935	157560
1368	164340
2388	163141
1255	171377
1227	150852
1567	167720
2567	146216
1646	158882
1397	173240
1070	166223
2482	149845
3646	144343
1046	163524
1150	153201
962	143413
1259	146555
1641	182198
1943	139837
1121	152253
972	151874
1251	142878
1326	163413
1222	144273
4407	159310
3322	169640
2807	164876
1833	154452
1133	173580
913	151968
1798	158813
2879	166109
1119	167389
1058	166953
2067	167180
1364	151381
1470	151040
2126	166614
1539	162940
2619	156228
2335	170048
1657	164777
2205	169485
799	171581
2294	164382
998	154813
1573	160588
3035	158241
1238	160065
871	161789
1379	142353
1247	162245
1245	175988
1187	151242
919	167641
3087	172044
822	144321
1580	163572
1124	156148
2901	168607
1457	167329
995	143601
1012	146681
931	159513
1450	157413
1171	145357
1234	155329
6517	172201
1222	143459
1407	187737
1193	155530
1770	157103
1169	162789
1071	153261
1118	165680
1166	173888
2174	168876
1223	141905
1261	164641
1675	164389
1614	152297
1767	148068
712	166071
1487	148569
753	154320
850	145813
2660	143601
1572	151232
1938	166940
1338	152092
1525	158256
2215	164346
1381	175281
1827	149564
1278	147554
973	159123
1510	143512
1022	142787
1258	156900
1071	160914
1335	163777
1301	171808
1196	152055
1989	142821
1653	167983
1309	171441
2882	151651
2682	143921
1138	175512
1181	142805
1827	141956
1107	151889
2070	139888
1391	153069
1598	151877
932	148845
1753	141537
1079	153789
2471	152461
8215	147666
1325	172973
950	142957
3275	171454
830	164836
1164	147909
3671	174477
1210	152761
744	174488
875	152009
1553	153361
6795	159961
1358	150021
2705	141247
2294	168157
2237	175748
972	161353
1286	149765
1780	144264
2410	160417
1991	171301
3691	166041
2834	140199
1055	163772
1939	158437
3635	140656
2166	151696
1727	148796
1326	153096
2922	166460
1502	145923
1650	171788
570	146397
3541	146533
2556	178553
2299	156633
1167	145649
1317	143632
1027	144996
1317	157017
1026	155277
1131	154610
1483	158605
1131	164797
2179	151757
723	144933
1317	141633
1055	159921
1723	159244
927	148369
1184	140233
912	157361
949	170240
1372	162848
2185	167097
1699	154996
1899	152388
2299	155901
3028	158152
1714	166692
1930	149045
1271	165009
1719	155728
1654	146445
1881	169444
696	175188
1574	166204
2124	173596
1826	152793
2374	164294
1164	162365
998	163541
1071	146208
3796	163151
1976	149217
1436	173432
1099	155860
3059	171559
2850	143603
1067	143796
2560	141592
1746	150720
1226	146820
1145	153521
1692	143774
1901	168157
939	146916
806	179500
1918	159852
9181	153644
1486	165628
1699	168968
1803	162020
803	150929
1346	150104
1188	155556
2954	150864
1899	168097
1323	153553
1145	170985
2102	153189
1123	173848
1435	171816
2582	166945
1749	155045
962	147269
1710	141405
3695	163158
1205	141987
1555	155365
6159	166957
1986	153421
941	148676
811	139675
1290	171884
889	168160
3777	157533
909	166228
1959	159877
3113	166800
966	158171
865	174365
884	159768
1572	162833
1443	150237
1735	162609
1996	162786
1157	179305
3358	149001
1010	164893
2532	166952
1202	140060
2287	182537
1815	179448
2730	158854
1470	167712
6310	176937
2503	159401
1442	147732
1139	141645
2699	157220
2566	140304
1962	146460
918	155296
10798	169317
1649	146644
1646	165669
881	172585
981	147471
1354	149361
2889	171564
1071	155816
1982	156606
2074	145259
6731	173269
1113	161946
2327	167240
2528	172984
1323	152948
1307	155089
2224	156706
1024	171013
822	158725
3195	172358
9899	142339
2864	155599
1870	159294
1787	166553
1092	141921
1115	171074
1711	163020
1051	143081
830	149813
1428	166010
1058	175256
1587	159488
1434	148509
1001	149649
1146	163425
2264	163877
995	140145
856	167186
827	173569
1822	147998
1622	166827
1054	158160
2527	150884
1739	156850
907	157297
1180	148280
1747	171344
767	139921
1870	159904
937	147418
1259	155808
541	152537
1560	157197
3396	182099
1739	169464
1683	173093
954	145461
1303	141648
1271	155529
2209	156382
3828	140428
3347	150694
957	142648
1082	160724
1409	147677
1507	157934
1731	161564
1553	146057
1114	141821
1841	147604
100413	142409
1342	176561
1709	156953
2136	153160
1251	168596
1058	149481
1342	165969
1233	162348
1565	143453
1123	162076
1318	158085
1907	178822
3059	161916
1321	149086
2893	159181
1035	149980
1122	152840
1487	173805
842	149216
2050	176256
2226	144281
1588	155397
1416	156713
2422	167204
1413	140527
2509	140925
1514	160976
1558	144429
831	149192
1530	153505
1950	167565
1017	152272
907	171339
2794	165200
1002	149409
1785	173233
971	157379
1239	156236
1077	153479
1502	143628
3422	169876
1213	146301
1282	158664
2652	160035
3181	170118
1183	185479
1406	160068
1965	146669
1766	174769
2624	160483
1682	167149
1727	162581
1383	152758
2538	152237
3583	172345
1381	164649
827	141013
1227	173344
1431	146185
1131	147661
1751	140493
1702	158569
1062	147161
1250	146368
2257	155777
2645	163954
1077	165449
1942	172560
1239	171627
1338	151021
1404	150344
2153	151964
922	153716
1655	157420
925	148617
717	148688
972	165329
1189	164953
2124	141176
848	164630
2316	141728
1217	180295
1891	161383
1122	170156
979	141932
1811	171661
703	167457
7856	163189
1072	151489
3051	143335
849	148152
864	147244
906	157391
2620	167925
5130	149865
1099	168884
3095	144845
1041	154677
586	168962
1424	169068
1579	157189
2112	160646
2178	154275
1959	166071
3095	142549
785	154481
1830	172157
1338	161976
1011	151161
3140	150444
3662	143277
1002	164008
1417	158601
1605	173460
1451	154768
2294	164094
1300	156669
852	172404
850	161872
2466	173122
1239	159310
1385	148680
1727	153957
1751	174924
960	149325
1598	148267
1665	144829
975	175037
1338	150896
983	171448
1131	159448
822	149705
793	154907
2387	170784
1075	165969
1760	145631
4623	175596
1126	155715
1454	156905
3891	162072
1306	170245
1107	152788
1426	157534
1718	141095
2197	144816
1453	167361
1084	149729
1423	150105
2695	173577
1889	153868
1154	152701
1147	162780
5143	171048
856	160764
1050	144580
1110	157662
1670	147273
1170	175165
1165	162665
924	162160
1243	142313
2391	150930
2149	162398
1880	178600
1190	146694
1554	159521
976	157244
1336	148626
1222	143912
3459	159354
1240	166094
3958	172114
1550	154627
973	158942
1213	147080
59297	164396
1367	141121
968	158153
1522	175561
1923	157241
5950	146693
2191	141217
1832	163082
1115	143833
1190	155253
1680	163752
1272	154329
1363	174044
2206	156748
1106	173737
1087	144660
990	156925
1024	159498
877	159661
1108	184037
918	158743
1103	170052
906	159002
1480	165576
1958	161612
2629	141702
1951	169360
1324	152756
1257	144995
932	148481
1336	174865
1050	170129
2550	170617
1204	158039
1194	153861
1144	171081
1536	155920
2000	146849
1118	169105
709	164872
2442	172372
1153	157908
547	143649
1071	163981
1355	155980
1933	149141
1160	148500
1618	157023
938	154196
1865	172616
808	159085
731	169656
1403	140480
2790	153392
10940	162104
1538	169660
1035	155800
1481	188642
3323	161791
4883	162112
1247	172666
4130	167340
1583	162441
935	160745
2199	149041
1508	167801
2459	147868
1263	141289
1946	174012
1547	147239
3491	154268
4714	174805
4458	155446
1047	148896
1085	143866
2406	152837
1568	173339
1537	139689
1590	152147
3622	147112
2322	158372
926	171111
1556	177348
1398	154128
2902	140308
2795	171199
4511	152218
1045	156348
1190	139772
2297	157740
1063	145260
991	149621
1527	165253
1987	144105
929	165380
5409	141632
1111	151416
1913	151600
1571	145625
1084	157759
2165	144487
1458	168665
1651	142121
1034	167624
1067	159588
1498	158312
1375	162596
1379	166952
2028	153559
1126	154257
2408	143520
815	141885
1275	160873
902	147156
1394	164304
871	145300
986	161440
934	164096
1019	145346
907	151984
2899	157913
720	174492
1709	147617
1985	150593
2742	153400
1108	146158
3294	159553
1482	157713
963	147562
623	158205
759	154732
1479	156556
2491	159521
1119	153480
2047	170881
1263	145116
1019	157586
1667	159858
1690	143884
887	170536
1195	156476
903	148491
2431	170208
2028	151904
1205	160336
1424	165556
1173	154048
810	157461
2155	154288
1397	152608
1018	157981
1034	151628
967	157736
2101	141953
2666	156396
1303	168105
726	149205
4647	162440
2138	150651
2379	167309
2389	151408
1410	158909
5790	168847
1294	161904
1450	146094
1167	142466
746	142505
1251	171173
4690	156745
1080	155737
2070	152589
2404	159229
1417	161832
1727	145473
2113	147521
936	140299
1794	165873
980	167749
951	154652
1801	145568
2322	151457
1029	140469
759	167526
872	173369
1970	177720
3010	153475
1529	168352
1916	140206
2505	157449
718	170725
2974	163356
2475	153369
1138	161234
2633	169491
1157	166084
1809	155770
1022	145206
2745	170032
1099	156554
2155	168034
6627	178209
1298	161329
1415	167949
2402	166464
1394	162030
1190	153477
5241	165045
1547	152673
1569	159226
1046	162200
1353	149099
1206	163081
5855	159500
3185	156821
1171	154283
874	159372
2298	139702
2179	156973
779	164190
1078	140904
909	146337
829	141384
642	139484
1435	168709
2059	161389
943	162233
1451	162056
1930	167052
1734	170976
1094	159962
1419	175604
1428	161513
2175	160897
1868	160333
3816	162829
1152	172298
1599	162808
934	162664
1420	142021
1955	157113
1203	173801
1031	161525
1134	173895
2607	150735
1338	150337
1303	172473
1417	165670
2087	152661
862	154135
1533	151768
1482	151756
2078	166231
2030	156449
2537	169698
1127	156371
1754	167036
1703	154348
1367	163708
3539	176149
1721	157113
1723	165636
3962	170192
1070	145574
1710	156940
1039	177508
4217	178644
923	146145
1832	142552
1059	165835
1927	168605
2393	162953
1995	167257
1767	154767
2777	163425
1007	163597
996	156953
1539	169304
5398	159732
1734	169284
1567	155637
823	151293
3386	164029
1001	170285
1110	183829
2552	166893
1309	151500
6130	157525
2831	173909
1129	141985
5625	173793
1671	154701
1528	163012
1729	140904
1737	172192
4290	147382
1738	162204
2775	153957
1578	172597
846	163017
1450	149663
1167	144033
875	152588
2286	148041
1254	161257
1803	153328
3446	145424
2103	169220
1975	153817
990	160793
2419	169543
1464	161686
1418	159428
1311	165604
1250	152086
856	158324
2803	180981
1251	168951
3358	166752
2254	166240
6975	179616
2383	178051
2497	149988
888	145049
2234	175037
1478	166157
1627	173524
3046	172021
737	146089
663	148176
2735	153672
999	145505
1282	167088
1352	148732
1293	144033
1395	156044
842	171128
959	159243
5147	160317
986	149013
2686	165148
1119	165961
1031	150225
3998	173965
1381	156776
1337	174104
2279	155039
1500	162508
1699	151419
1140	169893
842	171577
1131	167928
2700	151645
1184	152963
715	150800
2212	156941
3269	160437
1634	180986
1319	151341
1217	170928
756	144697
2748	173097
2779	153441
1856	160330
4007	182396
1384	146493
2081	169296
1739	167969
2080	175668
1078	159236
1643	168056
2110	139477
1216	144063
1859	170025
1431	145849
1643	144576
2963	165852
1495	169095
917	173440
825	141593
1147	157121
2249	167711
1959	163764
1044	165697
2082	139639
2758	141025
1062	148154
2240	155093
1619	143957
1071	182676
2778	159461
2545	159285
1127	164545
2690	163300
1231	163337
2328	173212
744	145686
1730	139606
1596	156520
1478	162605
2156	169440
1446	159313
1329	175321
950	153248
1956	147733
3806	158002
1636	150569
732	145456
1606	166245
1862	150749
1854	163753
1156	140904
896	184056
1405	140586
1351	141896
1116	146469
3488	161126
2036	149629
1621	156944
2260	178989
2043	164010
1579	145133
1051	166680
1486	167925
1068	156404
566	144528
2316	143036
1722	142273
1746	182730
1486	152592
1704	160753
1073	154368
1130	157209
963	157771
1007	168036
1811	172203
656	160928
988	170805
2492	170532
1078	163209
1039	156132
826	156408
2598	171281
1169	173792
1369	140946
1090	163035
1270	155376
2593	143960
1264	160000
1988	170722
2209	159424
1178	145313
818	155509
2022	150017
1143	179519
1659	172757
1324	150501
835	157185
2024	169085
2070	165409
1667	177143
1542	175220
1239	159685
938	151156
1514	168372
837	139536
2382	154649
739	144129
2366	164921
1054	159113
1150	161668
1637	155331
1735	156040
2955	162748
3286	177577
1749	166568
1355	154244
953	157308
1564	162234
1224	152780
1800	163721
2314	157564
1059	151301
1557	149329
977	161052
1816	152646
1217	165517
1063	174387
3476	161049
1766	160114
1826	159860
1706	164445
2472	172680
1068	153361
827	146684
800	147961
986	147205
1536	146201
2587	163709
1095	156745
1094	147144
2225	161111
1522	174433
2050	154906
3733	184636
2638	167872
1498	159072
1362	162073
1213	143113
992	168320
1029	145541
889	156792
2266	147817
1150	176901
2359	154228
1188	157350
4523	155938
1018	146800
919	140908
1175	141008
1098	146347
2927	171864
1775	152237
6555	154518
946	163018
2073	163665
1179	166508
1717	150983
835	160008
1034	163176
1610	142136
1442	145057
1395	160896
2496	164029
947	153120
1225	165137
1495	155692
3106	175025
2346	144296
2015	162683
1829	149441
1441	164885
1649	167874
1770	150808
1607	165276
917	146781
911	163884
1603	168925
1238	148358
1156	158401
28555	158288
898	155446
2466	145181
6710	148369
2342	156281
1630	163060
2170	153356
986	141148
1882	157100
2646	150091
2953	164045
767	153041
1354	147108
2410	157245
6079	151521
1186	164540
1527	166740
1665	147244
1485	176922
1897	164813
1990	172616
4075	174125
1787	174652
1921	155156
1656	163916
924	168208
2589	163192
924	165321
1494	167585
1083	148089
2270	169504
1226	165325
1714	187697
1759	174753
1699	159220
1418	154377
828	159320
1157	160074
1602	149154
1942	146794
2451	152019
1899	158449
1246	158861
1567	167273
761	139675
1314	165209
1333	164316
1239	154993
858	168469
1558	164293
670	150688
1695	167776
2155	167457
1233	139688
1298	163452
3970	169417
1181	159724
2042	167193
1826	169416
1207	141517
934	171221
1707	173688
816	143161
1406	150381
1839	166357
1285	159012
846	154677
3587	147457
2533	157532
1341	145204
952	161393
1198	141813
2021	141150
2656	144613
2054	167021
2272	159792
1965	166332
816	156820
682	139665
1231	140041
1270	157393
38994	157144
2322	148678
1251	140061
1353	143741
1264	155252
3497	155920
619	168112
1571	144507
1823	168788
1573	145784
4760	162061
1230	154496
1546	162775
5871	165008
1355	153600
2735	174684
1131	147822
795	162504
5010	173020
1947	152208
1936	141836
1092	157936
6783	156920
1815	165632
3102	164072
1364	168400
973	157001
999	163657
882	140485
3415	179216
869	143281
1879	168969
1411	169125
2210	148169
1330	156548
4032	143579
1371	140317
2052	141104
775	141114
1782	167721
1504	174295
1014	180809
3713	154157
2076	169260
2579	169012
1174	143937
1251	160105
2530	179145
1747	161417
1261	165360
1616	173633
1115	145700
1738	167692
1284	174336
1108	156492
2102	143717
1522	144108
1059	175369
3476	155494
845	158720
2172	159869
2355	175939
1427	151980
862	160405
1643	174249
3580	168156
4824	154874
2210	140417
1767	145438
1121	171217
1269	167157
2479	160764
983	162829
1187	171736
2187	154754
2512	151041
5026	165921
1315	154610
1055	158336
1257	163545
1631	176164
1670	162276
928	164137
1140	153687
732	170585
1053	173340
903	162372
1214	173692
1834	142665
2223	147965
1086	174201
1213	150692
1167	154308
1327	173100
3836	141763
868	143464
1659	154736
1405	158373
2602	160119
1607	153491
1193	161717
1443	165064
1262	155728
1480	169800
2071	159864
2766	157817
3114	160994
935	172442
563	160341
719	149843
917	154456
872	154501
1930	154348
1539	162272
1702	153993
2180	164130
1363	154964
1335	160161
1142	159913
2232	172692
1739	157504
2075	144484
6535	168264
2090	144684
1718	141656
1378	169405
1371	157389
2303	174897
1295	159691
1843	158998
2927	159562
2035	145820
2343	164376
2606	169360
2208	160685
2429	156776
1240	169681
1543	153584
1784	148476
2322	154350
2181	169592
885	143880
1011	159517
847	158821
2276	141741
2593	150109
1354	158360
10351	173949
1157	151797
935	166066
2321	167174
1472	164209
1982	143535
1541	148541
947	184137
1594	148796
1466	155305
1329	147417
4402	161529
1015	169588
1087	148412
1041	143672
1135	145192
1032	141379
2851	148889
10045	169920
2558	163589
2185	164705
2467	172081
1189	159925
1874	155680
1255	161661
1031	153439
923	146116
875	165809
1121	147777
1728	165021
1062	168422
1895	167857
1639	174932
3850	165328
1588	170528
1867	147539
1085	175285
1305	159522
866	157933
2963	150228
1815	166468
1099	157920
1322	167977
966	145524
1152	142029
2391	146149
1513	154377
3062	160424
1147	153209
2502	173427
1250	161405
987	163097
1107	173725
2300	155865
15434	150911
2059	160392
2960	157693
6830	142520
2230	171920
3007	173289
2464	175108
1068	142616
4710	153821
1147	160548
1691	159556
3914	159060
1238	155085
1392	160585
1353	168383
2211	175486
1962	166261
2612	153305
1583	145008
1039	166074
1271	141088
1192	154697
1231	154109
1263	151120
[truncated: 128 more rows]
