# Supplementary material for: ATR inhibition augments the efficacy of lurbinectedin in small‐cell lung cancer
Source: EMBO Mol Med. 2023 Jul 25;15(8):e17313. doi: 10.15252/emmm.202217313 (PMC10405061; doi:10.15252/emmm.202217313)
Supplement: Supplementary file 9 — Source Data for Figure 2 [file EMMM-15-e17313-s002.zip › Figure 2/A/Flow_files_for_quantification/export_Samples_Lurb1_3_Watson-PI-H-S.csv]

FITC-H	PI-H
1290	111734
2573	128657
750	107970
1223	106904
4190	113341
867	115428
990	137483
1531	136821
2932	109144
921	105607
2081	138296
1068	106700
911	137669
1888	123985
2293	111300
979	115896
2051	105432
1265	126244
1163	108996
1259	106276
1148	115100
2449	138500
1567	130116
1329	121819
865	132443
2636	139447
1718	119028
526	106644
1323	111883
1386	107832
1101	112349
2299	127985
1817	115336
1014	108052
905	118904
1242	131234
1672	138717
946	108679
1047	107671
1674	112199
2753	138717
1170	109048
1486	132741
2098	108325
2151	130005
2994	109420
896	118392
1673	116009
577	132221
1714	125101
923	114989
1926	111872
2087	106300
2349	110709
694	122889
1515	138924
1058	133365
1271	135864
1027	114552
1179	129623
1059	130805
886	109065
760	121852
1815	109824
1660	108353
1358	138913
907	124797
1274	107349
9611	107618
765	112473
886	131421
1561	127420
806	130556
1755	130413
819	122620
667	127198
1320	107833
882	113645
1336	128807
1258	123449
1621	131045
1350	122401
746	105997
2027	121811
629	105507
1962	114192
1007	107216
1891	124025
1107	138972
852	137901
1506	118564
1830	130077
5101	106329
1820	120701
550	116957
932	114669
955	122249
1696	132497
1196	116141
563	130387
2361	114337
7722	134081
1652	139401
2524	130381
1077	138620
2275	128360
1255	127508
1486	107913
917	108587
2127	118364
793	114776
2347	115713
1111	128724
1815	134068
1930	112047
1910	111017
1168	105873
2029	116499
1323	134577
1547	110461
1084	106544
1148	121748
2592	121733
1162	122165
2127	138485
1590	112241
2881	130376
1114	105917
1619	126063
1315	132965
1438	112004
3749	123545
975	107858
1982	133704
1199	116553
4775	139404
934	107953
1519	109924
2132	124777
1431	133969
1282	131005
1168	113541
1711	115624
1982	112544
3114	136564
958	133008
1323	119797
1716	115677
846	124762
1142	110903
1246	106813
1063	117115
3010	131233
1153	107481
711	114089
1187	118808
1079	105585
1153	121688
1839	110312
1223	119745
1286	105949
1726	110180
1070	120236
1520	132737
821	124639
890	132667
1891	136971
2357	132158
731	127689
991	127950
819	116276
574	113460
3179	126249
1579	116516
1219	125609
1160	106146
825	116001
776	109669
1124	108819
1203	117400
2087	107713
2347	122141
1230	108909
1754	131821
1061	135061
780	130684
1239	135572
1458	107245
1778	116645
1345	126951
2306	129405
833	118429
1021	110012
1241	126128
1538	120596
1692	128465
674	117342
2689	119950
1315	115429
2147	112581
1410	121740
758	112682
3282	126980
946	112123
987	137549
1189	117394
1234	127851
1206	134655
659	132476
1038	133067
1629	125145
2350	131783
866	134961
643	128559
1717	110988
1338	137052
848	119161
2101	118185
1190	125328
1030	125382
1607	130785
2706	120820
1355	125481
3040	133844
2439	136052
2531	135024
1110	138109
1248	126826
1382	120284
567	112408
950	112956
1382	136308
2703	133088
1582	123868
1313	105816
970	136904
1528	126657
1127	121502
1018	134504
612	128328
1205	114771
1122	107581
835	106600
2579	137273
1516	137088
1807	112964
1229	127860
1244	136508
1593	121601
1722	126889
1379	112624
1246	106165
1166	113040
1564	105777
641	106860
683	105360
1154	112805
1680	129261
1246	117267
934	105881
1770	118944
3132	121944
1100	120321
1230	108001
1453	127576
990	122904
1708	133936
860	123944
1255	126137
770	127915
755	113100
1530	119465
1082	130255
1043	106564
1471	112320
779	112183
2738	109756
1094	109073
1204	134779
1163	108975
1367	137369
990	136452
1494	111852
1351	111833
1220	137061
1330	122612
1201	107851
3384	125467
1772	118846
2533	130436
1115	119833
815	136217
3239	123614
2366	139029
762	110697
1461	109477
1033	134537
841	107457
1448	113008
1079	106048
1319	126007
1552	127080
1221	118413
1396	106372
1243	122406
1376	128688
727	129669
885	120631
1153	125656
1113	138616
1316	129852
1839	122317
1198	138510
626	135477
1428	134858
2017	120295
4010	138609
1156	118665
1734	110320
1946	117504
1311	106537
1064	109932
723	106961
771	124521
904	133632
2401	133282
1253	137153
1990	124177
999	121736
19520	106157
1160	123061
1255	124617
855	114800
1713	137063
912	106620
1770	126621
1421	135337
911	115912
1075	114933
1112	106268
615	106129
2019	115900
3487	109024
958	112986
801	113132
891	111829
2351	108929
1013	114701
1241	138164
1110	124961
1151	133744
1453	105417
3209	125148
2182	120024
1134	115489
1169	132197
1162	106885
1324	131788
4222	110652
2035	122921
885	131185
1395	113041
1467	116804
751	117877
1465	123668
1453	111293
2202	116747
5699	127329
1646	138532
1769	126569
2807	139264
1526	121973
1476	116548
1627	114812
1405	118912
1856	114032
1266	130696
687	119828
1373	138837
2042	131267
1490	111720
878	111052
1746	128829
1489	131369
1070	126446
929	108632
919	135948
1287	137705
1970	114412
1798	138451
1706	110737
635	119026
1912	115668
2273	116784
1023	116117
750	134628
1594	123533
907	114744
855	132497
713	108063
1484	116297
1120	130697
2433	120829
1091	122085
1171	130021
1338	118212
1458	119524
1860	124605
1015	123872
3518	113834
1071	123353
662	106274
1974	110120
1901	136351
2909	129551
895	118072
4779	118878
947	125477
1321	105934
1598	136859
709	113848
1926	137669
1416	113234
1896	136646
2321	112227
1051	105575
2295	114970
927	136355
901	113404
1262	106440
855	132140
1074	118980
672	117648
2419	127598
786	117891
1747	118812
1582	112413
1271	113293
1434	127249
1762	129289
763	138698
1653	131133
1524	111117
1314	107273
898	110856
1965	117053
1360	105952
1183	112069
2257	117928
2311	117774
1250	116183
544	126797
1210	125008
1274	106344
1006	139180
1408	134968
1979	124008
1476	106577
1183	115324
2412	123324
1592	130837
1336	120144
726	115381
1187	120736
2798	110494
2942	120361
992	107048
838	111769
1993	122287
619	122537
1122	124692
487	131857
917	114552
1080	117296
1141	129712
1668	135962
1399	118265
1220	134809
24779	127124
786	105765
822	114696
1118	115073
883	135980
855	107818
715	117421
681	106853
853	110533
1791	130616
2367	123453
1754	117533
1121	130486
983	136225
886	133617
934	136968
702	112446
979	131647
2374	132266
1856	117609
1679	109026
707	131220
2464	136304
1190	121944
1442	136432
4070	105662
2357	124576
1214	118453
1454	129476
2302	114672
1608	127761
1462	116934
1780	128996
1539	107211
990	109924
2271	106508
998	138980
2543	127196
1022	124581
1693	107180
774	106392
1142	116349
1478	111693
1230	139071
936	117233
1082	120975
671	132284
1102	108273
1154	107127
1298	134928
1902	127009
1434	111637
1093	113736
3031	131484
1299	113653
1279	125213
2947	121664
1147	109020
1216	130766
993	124728
544	105621
1958	124881
888	105964
1808	128412
1578	126453
1391	109563
1182	110505
2338	133365
1071	109285
1428	111461
3499	121573
1256	107135
2647	138377
1800	133449
1552	109364
1430	107840
758	117973
651	132125
1362	109213
3831	137881
3788	131240
1525	137536
2050	135289
4182	121680
1426	129936
1461	124768
855	125969
1799	136886
1622	136021
2602	132217
1042	107497
1606	138533
1789	127407
1479	109632
1326	113749
985	116692
1263	137222
955	133408
1033	136202
1671	126620
599	110740
1428	126541
909	136148
800	118400
1567	108964
1104	138244
1774	119012
1533	120220
742	110345
1171	128041
1720	113852
4155	105613
1307	115609
994	107249
761	124792
1200	131932
1535	138268
2237	127493
2662	136939
1983	124549
907	118779
986	106216
958	105744
4407	116218
2360	124183
1134	137204
3679	106524
779	113292
1741	125417
2576	125428
696	112678
850	118036
1131	139420
1842	114697
1238	118864
1198	139098
1439	134187
1142	126848
1639	126705
2387	124300
1057	121844
1439	127744
2780	132085
1220	113369
1482	113478
646	127716
1215	122592
546	133399
1666	123593
436	106088
1423	116280
995	127633
899	106942
1391	107545
891	132153
1343	136946
1356	107980
1119	107726
3194	114568
2650	114777
1062	129029
3696	113169
1283	121934
1263	135156
1547	132464
1392	128528
1782	110044
918	121356
1082	128641
14444	133132
1007	119333
1578	134290
1442	124365
2978	130597
2178	107933
2281	122347
1841	116848
1703	130620
2533	112292
851	106896
1980	127988
2127	139419
719	108900
981	122085
1604	117241
2237	133533
1442	111948
835	124540
1184	131812
1298	115260
1990	107057
832	117164
1699	116500
617	117854
1294	108337
642	116621
1600	134742
862	135233
1050	107868
1723	135093
618	132444
771	135732
1267	120190
1232	139364
1286	124561
922	108428
947	122949
2869	113652
1349	115193
1065	111317
1038	116416
1697	119123
1675	136357
2134	106592
1186	108153
3275	133692
1229	133016
1714	134777
3003	132428
1607	132012
1463	109170
978	128952
1204	109197
1882	130101
1069	126993
2822	111165
1706	129310
1007	113396
1579	120045
923	134784
1263	116560
2193	122585
757	131725
1626	135609
1726	109933
2267	134912
1831	108208
1235	137612
8970	114569
1326	110512
995	108705
1670	127436
2444	137508
2062	116261
1253	126156
1061	108020
2215	112732
2535	127541
1690	132080
2099	106880
966	110356
1382	111467
799	113257
865	129280
891	106993
843	110752
1190	128656
972	134394
1027	131241
1417	124880
2022	108644
2248	114740
4871	138705
1451	124805
3026	122989
1034	125876
2229	115620
2871	132196
1889	119589
1860	108701
1255	123587
2023	109473
1062	111098
769	128047
2330	135365
2142	108808
1894	112581
1331	134204
2729	115356
1016	117991
1277	113545
1195	119189
2127	136963
708	106736
1194	109268
1319	119056
2067	134593
861	137671
927	117305
1242	107593
2402	134713
1733	112613
2750	107812
964	124324
1054	105877
1121	138720
1738	109161
1489	109225
663	106628
4866	128432
1364	116907
547	108129
1328	114081
1188	121348
1383	134197
1410	115376
1967	120652
3676	125980
1152	127220
1253	137553
1438	106497
4255	120740
1366	136764
1041	110061
1799	117448
2188	111257
3714	130468
1987	133297
1543	130632
952	112263
846	137833
588	113593
853	137801
1601	127005
1115	134931
1746	133245
1878	115232
890	108565
907	106769
1758	109385
966	123417
957	133372
1091	130597
1291	126528
2418	135630
1259	107533
1583	107740
3001	125181
4409	138821
1727	124017
30826	116941
1089	109876
953	126934
1561	129716
2175	135978
1243	110918
1509	136217
1036	112856
1787	108791
3574	134252
1177	122420
1182	120301
1522	109368
2243	126400
888	136984
1571	133988
548	105533
1598	108332
831	118417
2147	129666
2062	123196
1731	110736
2074	119105
735	136167
1722	130856
1195	130601
1227	133627
1263	125887
1120	119269
4346	130991
1539	114035
2079	123340
1849	112648
1248	110164
1774	106587
2315	108048
749	125521
930	137381
1718	134236
1207	127957
3554	124856
1422	118913
1047	113706
994	122224
575	105380
725	130716
3786	131252
1078	122584
1486	113579
1120	135472
1793	131213
739	122029
1362	133061
2904	118533
1059	107744
899	122072
647	121561
1446	134333
1256	121973
2023	116020
1827	117109
1014	108975
8418	106436
2056	139081
2159	114648
1987	116268
1170	108485
2290	113601
921	132644
3066	131063
1438	122917
2488	119081
1626	107388
1895	105732
1309	105720
1491	109365
1381	131748
1267	130765
2080	109921
1786	107558
1568	127129
918	128556
1735	129165
802	134386
3249	111161
1246	114733
3835	138625
1427	126216
951	131765
682	118481
1192	134464
2082	138928
5134	125797
1354	111905
4044	131277
765	106998
1984	124954
1276	126788
1063	121332
1027	133512
2203	135576
1750	128126
718	119800
1063	127861
2151	105912
3126	115544
1082	108314
2266	136831
1758	109829
810	105456
1950	137040
1025	106640
1175	120908
2699	130988
1095	106169
2372	110544
595	127182
1122	128284
967	115464
1628	134655
834	117449
1667	112029
1080	111180
870	123772
1175	127277
1137	129337
1047	134725
3442	137980
917	110941
1197	116833
1171	138777
1154	134422
939	108061
7078	132092
1538	126592
965	110233
1257	114664
3194	109776
2885	116952
1578	112313
3081	130097
1108	120348
1776	122529
1198	113477
963	132577
1761	136033
4143	111717
1952	131325
1817	137553
1434	111856
2874	119144
1062	122876
1005	135611
974	118105
1449	135352
622	120180
1611	107642
1780	138645
817	138741
1228	110068
1418	108741
1526	108044
1133	128772
1739	120456
1995	137032
1118	124932
842	110460
1304	117596
871	125389
767	107191
1028	108208
2002	130196
2912	108782
1814	125489
1114	118013
1366	117192
1963	123224
1155	117959
2186	109220
4239	115241
2410	120014
1078	134315
1155	112933
1724	114513
1915	121413
879	119192
1558	137761
2892	126440
855	128377
1326	119184
2147	124680
1606	121250
954	128537
1356	112588
1209	133189
1100	125772
856	110013
1162	106737
1175	138861
1651	107595
2574	125987
2815	122821
676	120165
895	135057
1174	136848
911	117533
2716	131220
1858	118729
595	127664
876	138004
1487	133708
1259	107620
1469	112508
1407	111400
1567	113128
775	126996
784	132344
646	123380
1814	107545
1399	114637
1358	117076
2829	117012
1381	125865
1774	127076
919	135372
813	112196
869	122108
2220	121645
672	129396
726	114888
1514	106961
1971	111161
1264	128797
1202	125584
1718	136896
4135	105992
1721	128469
973	127157
2121	137417
1703	133392
1722	139008
1575	132736
2544	131004
1235	108816
2578	119023
1150	124144
2146	125936
1125	131137
1103	127530
1003	124575
1109	130624
1366	136600
910	138768
531	106045
818	117621
1246	116833
1073	129580
1144	121124
1310	139322
1301	115673
1628	115810
1296	136380
1595	114189
966	120640
1658	116430
2342	122481
558	120321
1389	138296
1731	122380
1878	116158
1693	127481
1087	117456
832	137057
1048	113368
930	126745
830	116400
3256	122473
1180	110877
2134	127149
1458	117219
1419	120592
3311	135956
1020	110685
923	113385
556	138697
1355	127289
1960	117336
982	106452
677	127117
2784	108263
1450	116042
1095	115009
1878	125592
2387	115493
1330	115733
2367	134156
1130	109828
1195	119549
1459	132293
995	124323
1365	126392
1008	109070
3476	109617
1262	135081
770	115430
1351	106793
1746	106276
1302	113240
1442	136437
1018	120509
909	119809
50418	119436
1439	122312
923	108933
762	111205
598	129714
999	126899
1092	134654
1226	107069
701	113801
1490	108561
2517	133021
778	123593
2105	116436
1558	119319
2398	116893
1526	120745
942	129433
1389	112939
2070	113372
1027	128085
1829	111744
830	123496
1615	128576
2247	108961
1193	105468
1163	127277
902	120556
1635	133565
944	131443
3078	115604
842	122569
865	127252
1356	127053
943	120756
995	131804
3687	119352
665	131072
942	107256
1408	107587
2218	111851
1242	105635
816	115697
1107	120963
2027	134516
1509	131596
1607	109756
1689	118120
1415	123269
1385	111304
1750	132359
812	129648
4911	113889
2195	131177
1231	114356
2538	136736
1638	136436
2300	106146
1699	110810
1098	125405
1283	107023
1752	121140
1731	127133
941	109011
1026	117101
919	122025
1101	124849
953	124533
2941	106864
878	113005
3141	131497
1009	110484
1358	129201
1411	113780
1238	138264
1373	114200
1813	109568
811	116949
2938	127555
1074	118682
741	134624
939	125069
706	120104
1421	109521
822	107909
849	113248
1287	110476
1434	121408
2093	128480
1062	108069
1161	137601
1491	115744
1966	135573
3476	113012
1344	127840
1274	119769
1350	118990
2096	131432
2388	107069
1429	111340
1380	129252
4043	127417
1006	113356
1486	131876
813	112124
956	121268
1010	133888
2190	121276
2896	132317
1959	108869
629	106287
2416	114817
2163	119693
1219	131185
3022	134737
2747	131277
1787	115184
1825	130465
1409	126668
1478	134704
1128	106172
1192	126268
1115	111229
5802	122671
3109	132432
962	120357
1306	119957
1154	120884
1491	124103
1539	123356
1148	108968
1079	118153
2094	137101
978	113045
1404	105365
1855	121128
838	123329
1012	115116
1003	132580
2162	132252
1373	130095
1812	121600
994	123945
838	135885
9199	121081
1589	109554
657	106213
2938	135653
1267	125815
935	125829
614	108092
1583	120731
1095	116009
1183	113137
1282	113451
2018	119921
806	118583
1340	129317
2545	115187
4150	120076
1150	115540
2566	123174
1298	106016
1494	122421
1387	131225
1083	133249
572	106958
1918	119668
1007	120669
1963	136169
2190	112956
2044	131773
2837	127124
1728	117426
1186	117509
1048	112229
2015	115492
1190	124838
3003	122577
1006	122129
1261	131399
2986	133404
1130	114485
2720	139245
881	136045
2158	134526
1645	138084
1295	134933
2158	130425
831	105428
945	117317
1422	112778
2039	118267
967	126596
2377	124495
1531	121644
2365	130625
2159	110721
1134	105841
783	122036
1606	139107
1382	137744
1598	114857
1215	130801
3226	126597
1084	109449
1566	127221
1287	122968
2648	126570
1308	117890
796	138184
1205	127285
1097	138072
775	137165
1080	113889
705	138569
1904	138481
1144	132692
1892	128613
2439	135446
1320	124569
2780	118085
1134	110575
2140	118774
1258	117488
1369	128914
2723	112944
912	137777
1866	135992
980	130285
950	136852
1403	110073
1037	108148
997	136758
1526	115421
1300	108503
997	109321
2411	135625
894	109667
1730	139153
1343	137262
1269	115972
1199	136964
1253	128797
1594	106577
1548	124473
2062	114862
1199	122465
1250	116591
1363	122813
1568	108316
1167	137385
1295	106958
1840	109120
2700	130929
1391	136968
2442	132173
1739	138784
966	131584
2655	114337
3410	131148
980	111888
1178	123396
726	126305
1718	116218
614	110140
1182	118010
2341	124730
3111	120664
1221	132285
1474	134681
2337	120012
1384	138468
1838	111391
2631	133008
1549	127464
988	107708
839	109320
1757	110681
1819	129265
2578	118731
1655	136570
1855	126762
1146	120868
908	132780
1679	138681
1347	111209
839	108033
802	113848
1351	132622
1617	111800
1460	111956
2218	120649
1095	105377
1987	120196
755	121392
3571	128624
965	117636
2168	119856
844	119980
1007	115608
1419	113321
594	136376
1232	108972
559	106805
2787	133521
1215	130454
1780	107449
1462	116649
1449	132328
1723	124344
1890	135612
1501	110875
1199	122711
1519	109220
1953	139295
655	109700
726	106997
1458	106812
15662	122105
1738	124949
1157	120456
521	133019
1593	122652
1854	113468
797	109980
482	128477
1810	112646
840	112204
1640	123980
1347	134797
640	110292
1824	118108
1487	130001
2131	126845
950	119642
1950	123592
2922	110508
1913	133852
1157	113741
1980	134483
888	121877
955	118046
668	134237
1641	119929
2879	122655
992	109028
2518	132380
967	127601
822	137024
815	124609
1344	127913
2121	124827
1423	118209
1003	111111
2455	122868
1443	113764
851	112292
2989	113732
1059	134265
2066	127680
1191	136308
1627	116152
807	132260
1925	129677
720	130812
1314	107992
1979	124601
1019	106378
2932	123130
1523	134045
2769	120074
574	111524
2101	128884
1827	138980
1630	119729
2310	121497
1394	112429
3242	116476
1157	138312
2332	121587
966	105557
1591	118208
1254	129418
1154	110429
1236	128189
949	108056
2705	108564
1215	131873
1187	115157
935	123096
1822	114864
1966	121152
1987	113132
1157	114349
1914	130276
1419	124009
2317	119448
1765	132557
16418	136200
1232	118076
1097	112248
3677	111801
1067	121995
819	129027
1225	139347
1574	117341
2184	129769
1006	117204
1798	132124
822	124508
2964	125335
1171	134635
766	116471
2955	109460
2135	126317
1846	112852
1395	121745
1146	112504
3536	121818
2270	137788
1128	122816
2470	118569
991	108869
999	106069
4623	117148
1974	126010
919	124660
1635	118531
1648	123056
880	114036
834	107552
2061	105976
1052	121945
910	131145
1203	111068
1150	136628
1786	122754
1214	119089
98617	128460
1331	120549
951	109858
2671	124904
819	105988
1583	107417
1250	115388
1194	132103
2730	125053
2472	114028
2066	121327
959	110857
1488	116917
903	110897
1071	121328
2130	107405
1665	133908
1697	111297
1735	131513
2171	123388
1038	115953
801	123465
659	109031
2585	114821
966	117309
4016	118864
1366	106084
1618	135496
3087	107364
1382	108073
1080	115737
978	127305
1355	108410
1108	112564
832	109017
1291	114235
1206	122831
835	111357
2583	115284
1382	125611
1578	114881
2146	106101
834	107079
5110	116277
1011	126021
793	124749
1495	132129
1953	116417
1215	108857
1346	128304
1698	113810
1790	118901
1675	121328
1354	130529
1367	138481
1004	120809
3070	122484
1029	115528
1854	120300
1269	107280
2242	107653
685	120955
1194	121909
838	123560
1338	132135
1314	136729
954	134004
2107	129204
1435	134693
998	110124
1731	110601
1543	110280
1124	118864
1063	121965
1170	132023
1747	118398
802	122013
2306	127923
779	132516
2855	131221
1245	134632
987	120921
988	123140
1726	138727
1709	128385
2481	133105
932	134036
3974	126485
1266	107153
1149	137848
835	136392
1527	108109
1051	133160
1797	123140
1706	133236
1542	126661
1567	114072
