# Supplementary material for: ATR inhibition augments the efficacy of lurbinectedin in small‐cell lung cancer
Source: EMBO Mol Med. 2023 Jul 25;15(8):e17313. doi: 10.15252/emmm.202217313 (PMC10405061; doi:10.15252/emmm.202217313)
Supplement: Supplementary file 9 — Source Data for Figure 2 [file EMMM-15-e17313-s002.zip › Figure 2/A/Flow_files_for_quantification/export_Samples_Lurb1_4_Watson-PI-H-G1.csv]

FITC-H	PI-H
870	93917
1133	97304
739	94848
444	92799
627	96012
586	96944
649	89300
833	84832
559	97293
711	93334
717	94008
854	100485
782	85925
1095	94944
837	96620
567	98669
727	97095
481	94249
448	94880
1084	102436
498	93177
454	83932
1067	97028
457	92304
829	98148
1266	99080
702	93917
1545	88420
508	90941
778	105664
722	92168
490	92448
547	96185
1252	98500
1142	89606
625	93576
1510	102980
1071	105968
1961	101496
333	96606
713	101921
571	91217
596	91131
688	88725
1159	101820
590	84052
1523	100384
1172	105093
2045	93397
847	97966
765	92793
1683	104077
635	92120
425	89611
570	92991
546	93470
518	100456
591	94286
830	95231
478	98942
427	97888
1218	103164
938	95084
1384	100380
686	97060
1087	97084
526	93412
741	100569
858	100321
687	100117
543	89372
543	90740
458	88078
1323	100805
511	96548
2939	100205
781	97266
396	93508
577	90236
1081	101189
426	90460
499	94510
449	94834
823	94816
780	93385
811	94932
898	95237
878	96786
457	94320
741	100340
585	92248
679	93588
426	99087
482	96941
619	88520
466	97436
695	97361
461	91225
608	95863
581	90755
626	92501
791	96108
486	89618
1029	95491
1428	96760
687	98489
583	90464
482	88069
528	93004
525	89444
882	93957
530	91156
692	101960
637	93537
546	92516
2919	99457
987	105029
435	90991
1198	91362
902	106472
738	85324
1534	104712
681	85255
635	93132
664	86729
513	91998
515	95164
755	92804
874	94796
559	98099
1029	90793
672	93918
662	101681
602	96412
451	93844
770	100236
1060	91457
722	105501
1042	100843
617	93001
911	93473
2645	82545
891	98077
667	93909
583	94765
1017	105148
436	93624
979	103343
459	85614
646	95869
942	91069
608	98401
506	92125
1354	95455
1387	102212
828	91465
750	92140
867	95656
895	89096
674	96800
563	98543
599	89949
759	99409
611	94612
578	91904
635	94029
970	93179
828	96588
1543	98308
452	93533
1019	101417
447	86416
615	94761
630	87304
419	96844
571	84602
574	101180
722	87680
467	100413
1801	99465
671	96877
420	99244
404	94244
642	93216
1109	98136
519	92876
527	90097
2066	91192
1247	98189
616	93425
464	102237
554	92017
785	96113
1375	97738
569	98333
598	94773
1549	91679
437	95037
726	100988
414	95168
672	86033
635	85603
578	96049
690	103520
621	93030
2066	85651
531	90233
659	94825
593	90649
691	98809
523	99332
733	90917
3889	104776
566	97091
519	97452
699	99521
640	88401
2963	100296
422	93837
580	94421
809	92762
494	98228
415	94373
545	96960
624	96318
578	98809
1170	98880
414	88605
712	89083
703	102165
670	95485
656	95212
502	98582
1041	96040
1338	101669
533	98425
571	98312
548	97460
937	92225
20272	95432
960	100240
982	105181
590	103289
574	97465
544	92752
506	89532
1455	99039
614	93882
443	94621
961	91657
798	85573
687	93404
772	95057
385	83608
782	99557
768	93458
38542	85977
858	95008
839	95273
862	99301
763	92585
477	92428
614	94289
731	92273
656	94029
2347	97609
624	90868
887	96936
593	90453
444	95017
700	99777
481	95213
587	92889
546	93933
1753	91584
1603	96484
483	95517
527	98736
494	99361
489	91613
403	91564
384	96918
644	90975
1151	97408
494	92985
398	87320
613	93168
2279	102080
512	89341
1775	99425
659	90724
689	93532
710	102296
662	93912
740	97275
1272	99817
866	98841
1086	94002
1390	100058
963	98220
594	103313
437	93626
1567	99129
1290	97013
685	95473
809	83860
536	98903
549	93632
850	97382
691	94476
510	91212
709	98289
578	100332
942	93261
865	100180
357	85193
739	98540
1736	104060
449	92132
916	94853
1092	99148
689	88919
608	85233
1156	91453
584	97802
772	102484
499	94340
698	91473
781	104977
1883	85945
5859	100024
586	93453
728	100874
523	94348
468	89232
511	97408
441	93189
1362	88738
463	91367
1682	93904
757	95937
1165	96785
1172	92845
825	103074
412	93812
591	93667
567	97663
798	102388
590	98973
575	89152
1418	99412
829	97669
503	96574
412	94325
440	89458
991	96753
619	91261
1211	94373
654	104800
1051	93240
551	98101
1471	87016
661	92637
815	99408
942	102845
623	99908
750	92588
902	99996
1004	101605
442	92468
860	93189
995	91908
642	87768
911	98080
808	90410
504	94138
488	90817
605	102544
502	101046
695	97140
1039	104765
654	100741
833	92529
868	93647
698	99808
524	89909
878	96885
518	100100
537	100691
569	94177
866	102349
778	96536
1022	93443
537	98640
441	100417
710	92436
1369	96642
439	95398
532	89944
2355	92912
358	99841
691	96056
911	98277
590	96289
458	90013
479	97702
1699	94762
575	100197
570	91937
657	94947
555	95776
1464	90424
790	93966
826	94286
445	103525
719	98260
2108	100396
522	87402
1902	94204
582	90752
649	90844
776	98079
493	86763
688	105557
598	98056
1010	94744
728	96724
522	97943
803	94100
466	86356
735	94245
1187	89660
662	92001
875	89517
536	91277
1273	91965
969	96916
550	97641
466	91245
665	103069
643	95132
631	96425
1250	100821
680	104508
926	96624
602	96100
536	93844
432	90121
630	84097
790	89124
486	94634
660	90753
791	95417
629	100265
671	93948
839	90313
779	97296
588	90272
839	95828
667	96700
1059	92861
442	90533
466	85461
610	95638
519	88169
635	101661
438	93912
778	88461
511	92662
2511	98716
871	98777
733	93865
560	103413
815	97386
514	91212
438	93544
1160	91101
495	98049
528	96333
546	89722
650	97457
501	95008
9454	95282
718	99042
960	103432
723	97348
421	84781
426	99005
497	92991
2318	102453
631	96121
561	82612
675	102453
575	89535
619	93847
1250	100489
993	101518
999	84837
1096	83233
493	96373
604	95134
1062	98120
680	95045
525	86661
451	94337
604	96296
810	102860
10335	93057
1187	102093
566	92448
781	93235
746	98778
604	95253
443	93866
1138	95425
633	92438
762	88995
789	88516
1067	93477
522	97762
743	99004
582	94485
592	92952
646	91678
891	94201
670	89772
1406	85204
949	91917
645	88288
551	89944
478	91973
879	88061
716	93197
379	87092
1343	96924
918	100036
471	90759
407	94269
771	100465
5104	97888
633	100761
695	95413
422	93841
888	94264
491	92200
428	85996
679	103287
812	93876
471	97605
651	95937
590	90420
626	100061
626	101037
719	95493
822	100761
2749	97380
484	96725
1599	101388
677	85737
1343	101564
443	101193
843	89218
751	95620
7819	89489
670	95785
1307	101792
693	97924
711	94625
2155	102656
475	95792
706	98465
463	92901
593	96481
640	98223
1067	91336
1524	89524
663	95145
470	85936
3562	86233
863	97325
855	98933
516	96924
668	94713
584	90161
362	92405
845	86412
628	104852
524	94203
1110	99250
559	93757
1042	93216
559	83029
468	100788
596	95060
880	90692
479	95548
574	90409
431	95621
546	98525
504	95359
508	95001
706	97943
495	91291
724	88313
675	88162
1331	82820
467	94348
374	93457
420	91656
552	95468
426	90341
459	88828
975	85609
534	90960
419	98320
700	97085
420	96592
888	97020
810	95589
461	97208
2730	95567
443	95005
927	97716
1129	103517
598	96994
516	101260
1206	94865
617	97429
613	91777
712	101917
848	98543
1356	97361
540	94865
771	98348
606	85613
715	95660
570	97348
972	92621
878	91008
627	95877
532	89690
598	96455
498	92375
579	89676
885	101506
1077	92288
931	101461
1938	101775
832	93924
642	94739
747	88630
982	93820
492	89267
678	96465
1636	104326
548	88946
1079	87442
757	92477
4443	97557
504	94972
500	90624
719	94744
1333	96765
556	96622
451	95087
984	102896
875	96572
978	88581
686	91546
934	98842
1000	93049
1135	93771
1235	100195
867	88744
922	103632
819	90541
529	90700
623	96093
795	91613
420	88765
543	94877
532	94917
533	100720
1455	106381
451	89660
1247	105063
559	90273
591	87633
590	89872
741	88079
827	96496
928	97002
479	97381
518	94630
344	90880
538	86465
1281	86867
573	95365
578	96648
638	92519
425	94459
720	89272
1334	96461
669	101885
678	90284
554	96865
785	91480
1323	93641
1028	101983
515	89632
627	91354
456	94011
673	104808
535	98204
872	93994
33021	84885
435	89272
499	90832
863	99077
452	97025
608	100606
708	93957
542	94860
599	93581
677	102837
958	95724
486	88178
759	97801
951	100941
471	100372
980	102209
1204	101500
1331	95229
534	92245
686	95929
723	104455
728	97660
778	99566
804	91684
511	98236
475	92080
630	90265
1087	106516
1019	88712
635	89757
795	102873
1012	98228
10235	95156
674	98685
600	92127
808	101808
589	92517
962	91981
719	100140
598	91529
611	95375
876	91929
694	84843
946	83206
2193	99325
575	91043
558	95169
931	91588
910	100537
392	92063
606	94073
612	92344
707	100514
646	95681
1084	91619
838	94136
523	98885
548	90202
530	93500
601	94438
453	90566
591	96633
555	99824
742	93992
608	99492
982	96808
882	93812
626	87205
675	94781
546	89916
426	96142
908	94456
483	94421
1059	92861
670	102256
650	93525
783	94521
1742	97625
425	95068
415	91513
720	93621
680	91478
1000	101636
842	93156
587	98871
862	91849
749	84456
696	97509
722	96681
481	94628
558	93873
964	87357
1587	100614
2859	102740
610	91253
774	93528
533	97469
566	92177
580	95492
679	91456
514	89604
570	92712
481	94856
1276	96978
487	100972
8975	92477
843	103137
648	98153
1031	100193
557	95184
595	95345
446	98490
543	89019
866	97444
596	90844
634	90473
586	99852
555	95876
866	95337
668	97799
1214	98893
488	100169
453	87616
864	105843
935	92312
1223	96192
782	97204
709	94929
635	92300
588	101029
675	95438
850	91233
749	100644
1342	92053
653	92869
587	103401
1088	98397
527	93925
530	83216
400	89169
965	103637
694	97721
723	95177
1215	94765
536	97400
911	88708
471	94717
834	97096
707	89897
1950	101517
747	95385
1261	100349
495	93360
937	89939
1163	101321
1209	93329
555	92889
834	96160
497	93211
847	103575
838	94201
509	96949
527	96453
561	96061
573	100524
596	98780
536	92875
401	96205
570	95403
497	92049
978	90401
634	92981
542	91577
569	99981
1190	102185
371	93016
483	87977
508	103884
1522	100143
927	97300
824	99920
495	94280
1153	102341
2653	97481
763	93103
529	92677
727	100052
894	96468
565	96928
426	96124
970	92408
533	92270
965	98760
488	90797
586	95872
583	94017
1054	92748
983	86958
3395	105408
586	91948
704	89964
507	85524
878	100297
434	91605
541	89720
563	97296
1535	91064
545	95501
615	95729
1030	100640
630	90761
1009	101581
965	97875
1114	92702
782	101796
1318	103642
1478	101800
565	88001
494	88872
2319	95849
1124	103408
675	91309
494	94497
1403	93296
454	91017
1172	87679
725	92008
626	98859
605	87096
822	91616
463	93814
1469	97281
605	95080
589	95289
1363	95381
676	92249
522	87973
1000	100087
750	96304
800	89389
769	94317
950	95641
1333	102936
510	89082
618	94413
346	87732
1434	106456
477	97496
692	88549
544	88268
571	94349
796	97521
479	93912
505	95892
589	91048
600	99153
1251	101404
447	91041
629	97340
522	92569
1303	85240
394	93725
468	87936
582	89240
1495	105045
1262	98989
719	89528
2167	89353
1072	92177
847	96703
472	96092
607	96752
1309	85664
719	99864
922	92056
1136	101273
555	96321
823	91431
887	92304
551	93868
483	94749
865	96392
562	98969
570	90236
30798	92016
470	92845
481	83380
762	97099
574	97373
1224	101849
564	94076
1095	90592
2270	104098
510	98213
707	93637
1731	91765
927	103498
503	92456
576	100161
593	94945
595	89345
606	91716
639	91933
591	92704
1391	91556
551	95165
935	98540
948	99102
884	101717
1194	105473
665	92953
620	93157
584	93587
575	97860
671	100628
497	97441
1262	98921
742	99948
609	94009
764	101014
1494	105268
1559	104541
1263	102640
423	92079
606	88189
870	85126
936	101889
544	96861
710	102524
711	96301
455	89845
629	93929
910	96084
434	100480
1246	103499
897	97762
479	88661
823	99284
463	95477
1030	105716
515	93185
1239	98908
546	91761
765	91740
575	92396
995	90273
1260	100929
806	96089
511	98797
465	98593
545	93949
819	104416
906	93445
766	88468
534	91519
406	93577
393	89449
1011	87739
1057	99877
1056	105038
512	86886
1042	104129
408	95839
1117	94695
814	96600
438	96865
1590	103781
628	91496
2678	102804
643	98952
1161	98256
521	97325
518	95225
739	91376
592	93148
507	88481
914	97952
634	89889
608	96565
627	92439
551	90709
668	87456
529	92221
454	93771
580	90361
673	87549
565	90984
662	95353
21610	94820
786	100389
522	91485
481	93500
530	85008
844	96113
561	85520
426	94573
418	95431
534	97848
565	87049
702	87993
434	95957
551	93196
1255	96724
482	86172
699	95852
755	104958
435	94605
734	82521
439	88353
567	97243
391	96065
753	87677
658	97956
919	91985
494	98432
566	95523
716	102240
647	93650
593	99358
512	88660
821	90568
618	93918
890	96940
495	91617
595	96628
743	102072
402	85485
1336	93942
734	95325
515	94892
722	91685
543	91603
475	95927
465	99844
3326	91365
692	95296
699	97012
742	95776
1578	105089
430	90864
839	98464
529	86548
402	96094
466	93733
581	96725
608	95772
1400	104960
1132	92970
1048	103272
801	97137
393	90212
767	95839
625	99516
559	90688
342	90264
1613	94761
821	87850
923	100956
750	94994
952	95709
1504	97273
1003	91937
747	100897
1097	98995
719	95861
578	95105
826	95185
861	102616
508	94608
2745	96253
550	86397
1549	92872
819	94337
677	88944
593	95510
638	91469
660	95148
950	95632
615	93906
1191	92248
501	90351
515	94044
1498	100617
627	90622
702	95204
497	97617
697	88745
519	98805
819	102905
1069	98069
639	94268
739	90352
570	93766
613	96724
575	96205
1497	98692
633	95937
422	84325
609	90968
581	98317
886	101101
1371	100336
1210	88497
550	93795
584	91920
683	99353
490	92336
487	92733
727	94759
575	89581
1538	93643
700	98903
626	94273
1518	95465
595	92040
734	93705
683	95536
1411	96616
498	97437
817	96512
1286	87596
463	91131
593	93317
811	96050
434	93242
1084	99021
566	96305
371	88496
923	96328
679	96105
555	96089
910	101091
587	90850
1100	88432
721	90849
794	92172
817	94293
589	99341
579	95413
948	83979
381	99061
979	92124
1374	105644
658	91780
570	82776
999	95697
542	92860
910	100889
676	88912
632	89256
463	90912
400	88373
503	89920
498	91693
1216	94849
607	95332
577	92768
651	92033
1074	95517
856	86109
773	100258
1567	95548
463	92569
1095	89585
699	102461
516	91505
745	95556
1813	97342
595	93400
962	105069
676	96584
546	88687
712	96517
595	88402
1066	98390
534	95203
687	90246
720	96062
487	95889
491	90503
1054	94809
487	91825
1020	98113
403	92676
566	101233
348	90728
838	94936
7719	96569
526	94641
507	100664
550	86031
617	92636
690	96606
767	97060
832	95839
1477	96102
582	97393
1447	99970
550	88605
2777	106366
584	88996
1062	101058
571	94309
558	88760
657	95750
1339	85012
820	93853
931	95021
694	90528
542	95144
1191	98288
902	90321
494	85480
2800	90149
675	92380
507	91430
622	87352
805	97152
523	99757
686	87441
565	97280
774	97849
1124	99889
645	92944
1025	99195
537	94143
638	99993
570	93801
646	98129
675	98565
754	89355
688	92748
1024	94016
471	96479
1032	92868
779	91813
478	86749
559	93809
726	90800
427	97629
387	93761
528	95364
622	99448
1966	91348
490	91628
645	86196
2556	104109
683	96933
625	93048
724	89552
655	100592
577	94421
1430	89557
1414	101428
582	98437
569	95297
11488	83752
1226	95449
924	93541
409	88460
1099	103438
674	101811
720	86794
545	93785
663	97122
803	89024
1076	91012
1863	105877
494	85381
738	100744
690	84161
840	98449
700	98668
27562	104877
558	88613
682	87897
507	99374
1863	99149
1714	106081
724	92020
503	91805
633	99624
459	91833
743	104684
869	102430
722	93536
1850	92760
1271	105900
793	99121
475	96436
610	94716
603	101160
523	94634
462	87916
519	88341
493	99189
1021	87113
530	97997
531	97049
454	95717
584	90321
720	95973
520	96050
440	96040
408	95504
1375	92732
487	92955
1218	104977
372	87972
828	96797
784	97576
439	98996
306	87116
1377	99501
753	94659
1077	102835
2355	87800
773	98435
451	92168
618	96265
828	89721
739	98652
902	100540
713	98376
1818	101025
598	101900
663	99933
970	92213
1076	92992
502	89348
646	92258
429	99201
718	92384
610	96352
790	86827
898	95213
623	102429
617	95468
699	90160
710	87648
1142	105318
593	99521
460	96641
516	90337
2101	98322
490	92141
557	98152
559	99184
565	93636
519	94313
936	87829
503	95208
865	92756
485	92564
1086	98209
694	95875
490	93917
446	95297
687	93444
416	95729
1046	105985
608	95588
710	93025
622	96257
466	90668
537	98061
605	99593
3947	99020
1005	95729
525	103608
449	87660
640	95593
343	91585
599	93155
1256	89524
383	87069
706	102296
500	94169
451	91876
511	98171
673	100342
690	99261
1684	105045
972	103685
733	97264
900	94712
1222	102204
404	95496
572	82565
1227	91716
641	91654
509	91705
606	100312
2156	100289
614	96688
983	82584
539	93652
670	92373
1035	96708
801	98168
12247	93657
686	95221
1338	99157
1254	94236
882	96453
554	98177
642	100504
554	92364
639	92700
520	98985
1162	95840
985	98021
462	92428
923	99473
493	87013
923	95509
526	90552
973	100015
926	97109
604	88485
439	88696
678	93863
574	98453
582	98308
443	87855
1687	103197
502	97205
1076	88053
433	86809
1048	96833
1245	103592
569	93740
454	91493
450	94688
523	93942
418	101809
1450	98361
695	98228
526	89365
505	99022
679	95848
751	94410
483	86436
832	98115
506	94905
537	97408
708	88581
2559	93096
530	88712
641	91427
694	95316
424	88328
771	84475
444	104940
1434	93257
1524	96710
510	88505
4454	94381
574	91388
626	98473
831	94749
1510	100507
492	90996
422	94940
954	105368
984	92315
970	99984
607	96484
607	92412
615	92268
16642	104125
547	97805
591	94959
651	95633
2118	98459
2150	101305
514	95630
4699	96656
736	96615
483	91353
874	95837
598	90973
850	98449
963	97101
679	92127
565	94253
634	101680
782	99126
533	94076
552	92806
812	94353
766	100282
463	85020
634	97104
372	90601
686	91356
578	96182
511	93430
556	97777
2223	94388
506	89240
930	93254
610	91730
706	96484
714	99857
622	92485
643	98487
648	102925
820	98275
1400	97100
578	91735
722	84493
1356	97602
10138	85697
1118	90069
620	91076
399	95625
472	101542
433	101501
630	90969
804	86760
805	101578
1860	103081
627	95469
478	89641
511	96652
1218	89661
998	87233
487	98745
595	95229
953	97245
908	99953
695	94784
463	91345
838	97784
575	99328
641	92076
422	87857
1118	99644
994	97013
596	95944
511	95964
831	96377
986	104695
1039	97966
699	91197
501	99432
848	93012
468	93760
564	92736
668	93123
468	94736
408	94868
618	103084
790	93497
1379	105925
385	89358
461	86553
795	87893
740	90537
645	99240
509	100777
618	98078
723	105279
840	95871
478	94945
353	91173
810	99788
298	90165
1762	94909
730	93916
647	97202
841	101655
555	96453
1890	101361
622	99865
1060	95721
1884	93533
766	93424
974	100719
537	89812
426	100468
1351	97448
544	99073
466	95706
479	89968
1237	96267
1281	94201
1062	101607
628	102080
961	88041
1160	95364
978	105371
526	95161
1071	101224
839	93632
974	96461
667	100037
640	90828
992	105590
464	95739
973	96221
629	97561
795	89724
943	100712
570	91796
442	89241
8432	101241
824	99641
838	96008
473	92830
536	89082
585	102453
672	94193
528	95449
426	94907
1017	96040
599	92346
819	94105
721	96860
693	84069
727	90929
446	99597
1400	101683
880	98266
434	97849
1050	92825
608	98896
529	96449
2702	100207
545	100449
521	91382
632	94025
815	98165
2037	96880
673	92609
812	94253
852	93372
349	92928
1073	105433
2981	93727
610	90737
530	91368
1292	105253
616	97528
2344	100712
777	95073
1062	98245
751	92396
825	102288
1514	92456
556	93021
903	90743
557	92077
1058	105453
598	98100
453	95533
501	95063
1183	95309
578	93552
598	93612
2394	104512
425	85497
443	96817
486	90948
638	96665
1058	92424
560	92043
1402	93088
495	100940
809	105128
422	97993
922	99547
1963	100305
481	86696
850	88229
402	90033
591	99877
710	90625
974	95145
386	86037
731	91971
593	98113
951	92510
459	98833
731	92520
1595	90760
2355	95888
591	95508
600	92256
577	97905
495	95109
756	90549
507	97728
831	101972
526	93977
558	100367
1805	89767
1181	92605
1016	102668
675	93253
556	101512
1087	101129
383	91588
875	97673
950	96833
782	90857
547	98648
354	87901
455	95305
475	100982
915	89652
487	94264
538	91156
1291	97521
600	93437
518	92579
504	87470
549	92969
670	92665
983	97492
584	99903
877	95594
426	90279
571	85902
966	93929
614	92816
476	98905
860	95680
464	100025
827	91885
933	94539
725	97009
2167	88803
428	93000
452	97008
374	98017
451	98725
498	94766
607	93609
703	99552
548	89728
560	100591
857	91893
812	98632
846	105258
723	98677
406	91024
1166	98753
564	90826
926	99104
447	89977
639	100840
1463	106289
417	96423
1115	98948
1579	91820
634	90948
808	99705
710	89168
731	95580
922	99147
526	87248
1683	95737
663	90633
578	97688
459	87765
607	88713
442	97529
481	87953
662	99473
515	90820
480	97672
650	92529
697	91708
573	93312
851	96319
379	89588
815	96273
687	92744
703	95121
540	91968
544	90672
743	94738
529	92213
861	94149
738	104212
1203	98305
556	97392
475	92980
719	95107
542	99220
873	100533
613	95396
572	92842
867	91595
570	97764
815	94634
597	98624
850	100692
1176	93912
935	95336
576	85144
2658	103073
650	98227
542	101852
575	97468
779	96980
1087	101288
471	92012
757	93101
1110	104254
866	92025
1231	95804
738	97361
609	94474
748	90846
606	103197
624	93680
726	91284
714	95956
1076	97423
1016	98728
429	97135
481	94481
986	98538
504	92458
882	99994
384	100064
563	95121
1127	104237
992	99393
543	101247
430	92677
1236	87139
1221	106133
401	94777
402	96673
451	92499
790	100036
627	93133
799	86180
987	92226
447	96508
398	95710
1206	96212
857	98337
1275	100513
807	94841
433	99400
830	94646
693	92900
587	98424
516	92428
558	87779
492	92266
683	104442
758	99854
547	92210
548	94856
774	96921
1082	98908
613	93281
970	94753
1157	89829
751	100636
440	86961
1446	95124
623	101269
546	94855
614	103493
618	104536
713	93389
987	101743
579	98373
14487	89957
826	95489
471	99093
449	90922
1644	105801
1081	91432
1083	83881
558	98216
441	97913
[truncated: 2,559 more rows]
