# Supplementary material for: ATR inhibition augments the efficacy of lurbinectedin in small‐cell lung cancer
Source: EMBO Mol Med. 2023 Jul 25;15(8):e17313. doi: 10.15252/emmm.202217313 (PMC10405061; doi:10.15252/emmm.202217313)
Supplement: Supplementary file 9 — Source Data for Figure 2 [file EMMM-15-e17313-s002.zip › Figure 2/A/Flow_files_for_quantification/export_Samples_Lurb1_4_Watson-PI-H-G2.csv]

FITC-H	PI-H
2038	156332
1127	156952
1207	143904
1678	150781
1001	160644
1695	157908
1239	164413
2036	171604
2210	154778
1571	169232
1723	164537
1560	163304
1078	159188
698	150529
743	154964
1871	143453
1903	172168
1091	152537
755	153553
2592	149197
1013	167868
1516	169353
771	143857
1278	164052
1126	152396
2809	159793
990	145231
911	153100
667	161016
1235	168050
2315	165664
1237	170036
1287	165397
1565	155012
1582	171452
1109	165065
1082	165612
699	159120
751	172525
2066	159272
733	151415
1593	150877
3374	171036
1663	156100
1742	177420
1620	163529
1354	174484
1346	146725
2531	169893
1090	175124
2530	145862
917	156192
1429	175392
967	169664
10473	172577
1395	166788
4266	175165
1628	161268
1303	160725
966	148244
1318	151577
818	155580
1714	159940
1379	163132
2991	144244
3655	156563
1696	177156
2079	167739
1786	155876
1289	145612
4151	150435
1242	156100
1346	187092
1667	185849
947	165652
894	166016
1293	143136
1450	155861
2029	164632
978	164868
791	154102
7156	166624
1718	147357
1022	150145
2176	149376
1723	178996
1598	158844
1799	146588
1134	163698
934	160752
1116	168728
1337	152765
2579	151519
1287	160206
1965	144713
1406	158396
2442	161624
1207	143742
1506	162721
1109	176346
1595	161409
1157	163380
1307	161316
1036	166172
1875	156513
3428	152153
839	148477
886	162734
2088	149329
1022	159029
1346	149603
1229	163925
1922	146040
906	146984
2719	174005
1475	159153
913	147921
1134	165140
1166	145924
1939	164706
2419	162529
709	164860
1587	166920
2570	146941
978	154732
1829	166943
1923	152800
1334	160039
10575	155989
1213	181583
1420	162504
1840	168778
1246	163332
803	158959
1175	154220
1609	170153
639	173926
1337	170753
2771	147411
1886	165315
1191	160396
756	143929
3215	174001
2695	157352
1339	157585
3023	143440
1259	161749
1348	167824
1323	173397
2919	170304
958	153593
2566	171171
1150	158264
1531	158164
1427	151700
1378	172884
2434	143389
994	159654
1779	146044
1066	145181
978	155341
979	159286
2677	175768
52166	150200
5550	163017
1455	161137
1407	150240
1038	152325
958	159690
2667	175348
1302	168471
1338	160876
1782	146456
2199	167744
3427	154740
2197	165253
839	151221
1590	159567
731	148276
1450	164618
3511	157100
755	163769
1400	152097
1060	146788
1288	166281
962	149704
2566	165252
1406	146613
763	169152
1272	163650
1521	148777
1170	152176
1609	168937
1318	154852
1056	175901
943	147197
1441	170353
1085	160709
1000	180373
1096	173101
1918	155893
1198	152397
3710	163083
942	157447
1744	161012
1495	166182
1619	171538
3242	149233
2051	165672
1494	167121
2786	145780
1294	150964
1214	160489
1200	163485
2399	172180
1418	147537
4149	177092
1480	146296
1545	167954
9950	168596
1400	168934
3243	154616
918	166520
3047	156626
978	146396
4777	173478
1714	146981
1284	147778
3474	158573
8375	159081
1576	154229
2956	152920
858	162340
1568	150677
2095	155225
1059	153117
3362	157852
1299	142933
1570	161001
3988	163096
1142	163817
1851	162676
1622	156365
1301	145039
1265	160404
1327	157536
3126	171400
2126	179545
1985	156781
1074	163409
44430	178789
1943	167691
1875	165613
3163	155100
2731	149333
2575	148672
2466	145737
1315	168585
1451	155845
886	146469
1244	168704
1233	158996
2114	171857
3490	155617
2489	170585
1627	162507
937	173552
2241	177672
1302	151644
895	153205
1148	169652
918	182809
720	162477
1263	146837
2018	160976
2234	175824
1638	146456
1207	161236
1132	162917
1262	163549
1024	151921
1720	145345
2195	156111
1483	163170
1181	148657
1234	148741
1737	156713
1440	162524
4828	173016
1519	164696
3070	169004
2915	154020
835	153120
2730	161822
1708	166699
935	167681
1129	158837
1118	156611
1572	159123
960	149087
1474	173824
1912	154904
964	150681
933	168505
943	162748
1655	147301
978	166060
1090	176212
806	152649
1102	153034
2931	175173
2135	152724
754	151542
1316	171661
2673	146471
1147	161541
810	164260
2574	145887
938	158220
1779	155308
1338	170214
1331	161950
1934	160272
2194	165817
1861	146640
1068	173504
2142	147977
2278	151418
1525	174288
1318	158371
3003	157973
3952	162300
1467	167540
1512	165256
1356	178581
1186	157876
2639	156349
2360	176473
1268	165328
1179	145557
1583	165147
700	169359
938	144366
1151	163617
893	176230
1290	146681
882	160457
1173	159645
1405	150514
1611	159701
1611	151426
1784	159616
1411	157004
1907	155137
3367	168789
2169	169185
2480	164232
2083	147945
1580	170901
1071	161176
4513	182226
1923	166544
1467	170505
859	165609
1626	173144
1216	162473
2589	175140
1305	159112
1966	167676
3227	162641
1239	166277
2523	155649
1071	147300
1897	170449
2086	157580
2712	175765
859	157544
4040	163215
1165	148645
22061	174353
1198	143361
944	155477
833	158384
1179	159720
1614	154737
971	157978
1167	153982
1387	157205
1362	154917
1752	151605
1475	162452
802	152277
1077	158705
1243	154213
1503	161825
2070	159888
4912	150545
869	150448
1331	169086
1296	159751
891	168901
3106	171580
2089	159957
2121	168964
1608	157688
2045	151053
1616	161957
2618	172081
1086	163645
3828	161301
3203	175861
2945	155237
1363	162537
2394	152161
2895	145851
1661	175312
2770	168537
1403	154193
1375	165832
2036	145125
2435	157721
1067	147212
1985	166312
1398	156333
3307	163674
974	173240
2223	165976
865	161874
2299	163294
718	168717
2278	161132
1047	162764
3804	144388
1210	160552
1625	170721
1152	159289
2182	154028
1148	143700
1580	172041
2145	174016
1782	146909
1085	147388
1051	158122
4436	153204
1343	166902
1239	176276
1316	165175
2731	149952
2296	170028
1182	143629
1407	167676
942	164312
1663	154425
1889	156098
1452	165216
1098	174652
1734	143859
2889	174930
1562	149333
2117	146227
4575	169956
2066	151996
1931	165725
1243	171733
950	144237
946	173892
855	158024
1349	143456
1065	145428
1226	159372
2113	166793
898	165437
945	171793
1602	158853
2761	174437
3775	158168
1941	149831
5327	147872
2698	151329
2919	149240
1287	161381
1594	159495
1186	158436
1789	174857
2175	152765
1434	149144
1838	169281
1882	144858
779	147405
1368	155417
1126	161061
4823	164113
1247	179317
1925	171980
1312	155713
1065	155944
1198	154304
1882	153104
1318	152028
739	152081
1727	151196
2272	143009
1655	154973
1462	176356
1731	167691
6705	168290
973	157407
3165	161764
2734	167820
1742	170247
1134	160748
1248	164288
3097	152259
1907	179129
2033	161161
887	142965
3561	170432
2298	156376
1193	165928
1231	144287
1462	148813
10747	164417
926	177309
723	161632
1119	165070
959	151388
839	155983
1563	147088
2574	150281
1084	143000
2991	165276
1157	160618
999	148391
1348	149393
2028	159721
1362	161279
716	157588
1583	176388
1291	148136
1946	171806
3518	165849
1195	161668
1712	152764
800	155559
3507	153053
2069	162001
1307	173644
2221	161115
1588	158688
1765	174464
1942	146626
1386	145502
1439	172123
2754	165412
1893	152369
1014	163133
1455	143233
1499	169136
1083	161520
1435	148789
1654	157505
951	157768
663	160424
1125	156605
2609	155917
1534	167741
788	162132
1155	156884
1869	155728
1490	157225
1597	164849
1317	172237
1371	143188
1302	166736
1285	143449
1846	166356
1087	165448
1647	155087
1178	160812
1113	169872
3562	152564
2030	168322
1343	148030
1223	165108
2687	169264
2556	152701
751	172568
1590	146165
1274	173041
1179	143681
1014	155228
1288	157202
892	172812
1278	162757
3014	176765
1868	152412
1119	153184
1009	163512
1288	174847
1546	170248
1118	174820
1383	162270
1576	162845
2002	157393
1118	164236
3305	169609
3331	155040
823	169118
1103	154820
479	150308
1031	161129
1439	152765
1717	151320
1824	162124
1871	173772
855	149352
1098	167708
2925	169287
1378	151820
1221	177320
1574	166473
1432	153029
1446	146316
1062	146793
2286	164395
1570	159173
1881	147357
1375	149689
1483	151821
1718	155042
1458	163620
1047	166776
1205	152042
1149	165697
870	160877
1205	152976
1382	171835
1322	166244
2103	152136
886	145271
1068	156776
923	164615
995	160670
1912	148707
1834	164473
2053	157249
4323	159869
954	175492
1198	144021
1110	157934
2395	147484
2117	166097
4222	161608
1436	153217
1552	182609
2441	152336
967	146173
1335	160212
2003	149809
2116	159588
1546	169145
1491	150900
2138	152723
868	166172
1128	144905
1082	148512
1051	169721
1346	164906
1007	170812
922	153858
1220	168321
2479	156613
1265	165389
2795	168339
919	161133
2239	144972
1766	157037
1202	165764
1195	166048
1126	158280
4343	173988
1472	172084
1893	156085
10221	145592
1063	159821
1218	173549
1399	153556
1071	165817
2150	160665
1206	144473
2916	160977
1024	178028
1159	152641
1186	151198
1463	166000
1292	170800
1191	170419
1959	159625
1402	178053
1146	166613
1197	152449
1401	170485
2848	151607
1075	164845
1047	154968
892	155624
1381	175616
2841	149844
3895	155424
3236	164525
1913	151628
4103	156320
3884	164060
728	172865
1214	163429
867	168513
813	154848
1742	147203
1238	146256
1212	175752
1670	171884
2108	155535
1347	157092
1280	173433
2119	187473
1586	157972
3598	155124
1103	149141
1146	161569
1655	158613
802	151178
1722	151892
2684	178265
1554	145569
3255	160405
1317	151676
925	142925
920	153145
2999	150396
1179	160681
2199	162517
850	182876
3004	156068
1002	144325
1975	167821
1911	163012
916	160576
1830	172820
1892	155334
1420	156697
1819	171866
1897	156119
1541	175573
2483	166032
1477	163049
1650	166076
2166	143056
3386	172608
1865	152713
686	155628
14960	145301
1205	155012
3434	161860
1382	153137
1242	152804
1306	171405
2850	167040
2143	155059
1139	157396
2770	183143
1539	161348
2543	155193
1637	170660
1109	148788
1898	151422
1512	150460
2100	152840
8547	172224
51687	165978
3941	168129
1451	161415
2194	154164
1354	152709
3192	166588
1105	142796
855	143857
1439	170240
3570	152396
1626	164661
1767	160368
2966	171181
783	145729
1452	173021
3973	160812
2740	162932
1663	144720
3621	156636
1602	157910
986	158601
1270	159332
1084	158124
1648	166712
1377	157177
1333	160080
1651	165433
1595	165594
2369	170676
1285	173844
1071	154377
802	147313
775	161294
749	175322
1587	157732
5146	173212
686	157495
1325	147314
775	146909
719	151980
3179	167668
3074	169777
1277	148037
1923	167297
2151	161543
1579	144553
1859	152473
5098	144464
2655	145957
1475	167065
899	159648
2371	151120
2291	170672
1663	144869
2212	145264
1067	145713
952	145571
775	162113
1515	148608
1696	154842
1822	163256
1210	154417
1193	169216
1043	164768
2859	148357
1719	174883
2382	148884
1183	159308
1166	165364
1619	160397
2891	169301
1190	168072
1262	148808
1011	169109
1346	163581
1023	161280
2139	153132
1302	147246
1454	148304
1007	158241
3467	158309
1383	163224
599	153016
892	153852
2411	149047
2250	168739
1706	165484
1367	159269
867	165491
1174	155589
1017	164789
1471	169521
1938	145781
3140	168981
2628	169509
959	158024
2082	156193
3782	155996
957	182472
907	161225
891	145200
888	150873
1169	143897
3564	166269
1014	152949
1287	151525
1751	159220
2620	156196
883	175273
2423	161725
1217	166593
1761	160904
1007	161229
656	165696
2163	157008
802	148383
991	154901
2899	149704
2320	168338
1367	151300
2874	156353
2614	164800
3965	179681
2598	157748
6798	167440
848	144708
1094	143395
1046	167558
1543	171225
1943	167788
1390	143881
1339	145253
1012	155920
1651	150717
986	167567
1443	150215
7648	184684
19842	143614
2204	159824
2654	153888
1802	161175
1014	148285
1767	156083
1591	176794
847	151104
868	156561
519	153432
4979	146180
1390	147517
998	171301
1347	154532
4849	151913
1737	143265
1434	158180
3063	166808
3187	160625
4011	159805
840	156370
1553	147545
967	149351
1478	167188
1100	174223
7319	176197
1866	167232
1790	163149
2110	153685
908	161516
775	152661
822	148037
972	176709
1536	167873
1284	161291
1990	172364
1734	163148
3794	164240
5416	168488
1184	172214
2283	159588
1763	156050
801	161704
1100	157273
2012	163486
2130	146340
3279	150109
770	147688
1500	170320
1862	155345
1022	165081
1203	170329
998	163908
1951	170521
1127	162601
747	149645
1730	167797
1610	149252
1203	158056
1842	150749
4215	160228
918	155313
4920	164300
1381	157816
1763	160277
2341	160721
4284	152008
2492	154785
2887	157779
17864	176196
2122	182053
1020	149977
1389	167273
1911	151768
2112	146857
1570	161949
1205	155280
960	160989
894	163977
1428	158829
2581	155512
1994	158345
2092	162133
2150	151569
1130	144153
1006	166578
1114	162348
1376	152897
938	153928
3390	159912
943	161448
1465	157252
1515	162677
1211	167052
1207	148140
963	157737
4017	174868
4615	157181
1126	150335
1571	144344
1710	158564
1330	151040
1194	171017
1255	182132
1456	150227
1075	148240
1657	164193
2038	158025
1509	163225
1453	163001
1807	152941
1492	155620
803	157768
1626	175153
1066	152305
1856	167648
752	163928
3371	167993
1074	161556
1446	156384
793	157808
2104	168301
2217	154784
2192	143896
1562	158257
1262	158300
1921	152684
1950	155592
1602	142783
2419	169902
2247	148140
1038	165828
1563	161577
1286	162961
2011	167353
971	150493
1778	177375
1132	153129
2215	174997
1146	165888
4618	170452
2434	161348
963	161197
6024	166804
2097	160988
1574	166088
1714	159557
1603	183101
962	168921
1315	166877
1434	157436
1674	157996
1330	159373
3064	161469
1062	180175
3491	151526
1935	149776
1211	167140
1613	155336
2544	159356
1251	164575
621	154768
1672	163229
1906	162248
1015	162185
2561	148929
1913	166308
985	165081
1258	144777
1251	158596
1121	167212
2658	143024
1517	148045
2795	155517
854	156896
1363	169204
2544	164243
1842	171841
1667	147320
1952	168553
709	144909
963	152360
792	162120
1195	143813
1669	157973
1470	153637
1076	152220
1510	163284
1422	159748
1029	172039
965	144134
2338	170256
682	154043
1647	172036
1271	164445
1442	155609
915	155424
1119	151237
1694	149945
1633	151584
2483	171331
1097	168208
1558	151392
810	146677
1273	143720
1362	168047
2812	167217
4166	153866
1719	163325
1551	148940
915	143169
1752	164012
4079	177317
1537	151669
1715	160745
2450	145085
1100	144353
2339	165521
1774	164428
1674	156445
1483	146904
4920	168224
1115	157876
1899	159706
2619	159681
2911	161800
911	155332
1289	159252
3586	162724
1299	151421
1014	152336
1071	158940
1025	176380
1013	157969
1614	169064
2094	149265
750	154752
1983	145769
2021	147109
916	155964
2247	152065
1782	148945
1229	164157
868	144688
1999	170888
1488	154965
1482	178785
1244	170610
1902	160413
1326	169671
923	144005
994	153004
2825	165685
1120	154728
634	156180
1598	145332
3789	160680
2134	167237
1495	161580
2974	158493
2119	144161
1242	150641
1067	148352
931	161624
1388	170373
1233	148596
1010	159224
1263	167871
2114	146691
1298	152592
5714	172705
930	175522
1637	157092
1532	163972
694	167131
1346	153360
1791	158460
1386	146520
1139	160800
1120	156941
1183	159022
916	147761
3298	160368
1979	160216
1210	163888
2201	151376
979	154048
1736	176284
807	169013
562	165217
2595	159913
1255	185932
1022	158469
7294	172480
1186	182911
1146	167037
1720	158061
1134	169064
1184	160877
1228	153425
843	152537
2196	161169
1076	153347
806	143561
887	159372
1278	144096
1277	159417
7790	150224
1298	159348
2333	170680
1507	149508
3077	145672
887	153234
1099	149908
918	158376
819	158413
1070	173649
1287	148216
1147	155397
1142	160578
1652	161449
747	175277
1834	164254
1203	142917
1138	153675
939	146965
2113	164573
1592	159650
1700	146557
4854	172028
1150	161009
1142	148341
2284	172141
1699	150519
2251	158893
1216	167177
1034	148299
1282	162553
1038	166856
1475	142940
2492	169110
1221	148200
1427	167524
1653	161390
1551	149916
3421	148925
1578	148802
2407	151757
1147	158160
1055	168439
16405	157349
3527	167116
2260	152244
1819	174417
1227	161410
1850	144592
1157	160625
3538	146837
1007	145092
883	165004
8619	167392
2882	159869
2765	160761
1167	149279
1166	175016
1110	157204
1390	154640
1136	179900
853	143049
3416	163565
1481	168189
3359	176644
1967	156747
1175	161993
4544	176285
2327	164873
1618	143356
1211	151240
1096	164404
1190	173144
1548	147385
2153	144060
1150	171562
1309	159825
943	165819
1846	158649
821	154144
3451	157940
1045	146061
851	156213
1178	167101
3244	150060
1730	158984
1226	173749
1098	162313
1771	152036
2343	174249
1969	160532
1811	152589
1575	164314
4196	146813
2423	165124
2134	173132
1197	144621
2082	144440
1422	164861
2897	166376
1802	172449
7331	164672
1359	157120
1658	168968
1173	153708
1204	181425
2359	166900
1431	167701
1950	158769
1315	151025
1566	165343
1607	160813
2403	149072
819	166321
1271	159873
1129	161896
2314	161500
1372	169348
1166	167204
1452	163723
927	162884
1270	149545
1858	145440
782	153699
2351	157664
1519	152375
662	156296
6518	170072
4142	155108
2151	157969
1834	161023
1012	159600
2249	167300
2558	155961
2282	163540
4950	165354
2174	163443
1426	161997
931	167245
3218	168553
3918	146405
1101	166872
2411	161230
1382	161065
1130	161373
1403	170857
3158	171992
1389	161857
2403	160132
1078	161793
3772	165864
1147	174877
1286	168720
5262	166669
842	162697
928	155676
2081	166712
1399	158933
1023	151632
1903	152157
1959	157692
1659	154921
2278	171789
1142	166598
1422	142940
1648	174456
2707	149828
2834	162153
1386	156392
2694	163212
1626	149953
699	161106
3003	145204
916	174009
1253	160551
2035	155697
1532	155157
1247	167119
1312	166501
2340	149461
3531	159097
1214	162636
1183	167213
1473	174634
1426	158289
62173	169013
2081	172200
1408	150056
844	169377
742	162932
1771	157769
2947	152136
2222	146589
6564	168245
1450	168768
1410	160254
815	170940
1259	169080
1500	148873
2341	171900
1288	157124
1418	145425
2564	144011
5055	151315
1178	158560
1850	157386
1711	168296
1829	156393
1934	155796
1447	170737
814	152067
2086	155768
2146	153789
684	150849
920	149468
1047	160097
1683	160237
1070	171904
2213	150344
3378	176699
2121	161573
1655	146785
2266	173830
926	145496
1337	148772
749	176984
871	155825
2431	157795
1203	156814
1672	157246
1383	148786
1679	171456
1142	179644
1550	155348
1051	151215
1475	151738
1391	157705
1251	184040
902	143892
1155	166320
2395	148341
3832	146955
2450	155832
1367	161668
978	143344
1136	145240
1713	169283
761	168009
2367	167773
1689	160409
835	156825
4001	153361
1627	153924
2019	162216
1355	148793
1943	144677
2715	157339
1936	159848
1277	151124
1261	165388
2155	143185
3127	156749
1092	162433
4152	159669
1409	153547
1957	145137
1207	145092
2398	167281
1512	169996
1434	177568
2063	158060
1164	171556
1410	158485
1335	170177
1232	165500
1502	167552
863	166813
2293	159338
950	163756
1543	151061
1374	151977
2312	156000
1686	145785
2355	144204
3002	157029
7537	152782
935	150372
1361	146530
1491	146492
2150	159337
3728	156420
739	155808
2554	169791
7650	162201
1846	157296
1322	154398
2037	167497
1962	163045
1282	144374
1356	154210
1126	155491
1641	150796
1349	171416
1990	166688
1733	147745
1731	149148
1290	147364
781	149720
414	161581
4038	161896
1891	151583
967	144912
2421	161915
2764	163672
5142	154828
3368	166728
1258	159264
1190	164320
1558	173204
2931	167689
2273	169752
932	152124
832	170075
2195	153868
1631	177037
1966	145752
1100	152632
1227	167962
1331	168444
1339	178334
1118	179381
3571	155611
1281	158289
1575	145004
2177	167864
842	157512
1969	182128
897	149393
1774	173653
1663	173333
1862	148085
1090	160441
1721	167859
1660	173732
1223	149237
3874	172288
682	150872
1126	150440
1376	180060
794	150216
1226	159337
1294	165740
1377	158545
1982	158088
7777	146393
1050	168029
1073	163405
1082	153764
1639	167061
1703	165921
2955	154291
883	151476
2939	152132
806	146033
3295	157694
1465	168200
3139	150844
978	145145
1703	177284
1131	161973
1204	153984
642	158297
995	154501
1658	173349
1771	163389
1523	170796
1831	168512
1042	166665
1679	145176
1355	178847
941	159321
1192	173940
1631	167360
2039	150096
968	146769
1015	157752
2372	150360
1162	145365
2278	157912
4239	169341
1459	160221
1298	163644
1234	180756
2430	166013
1566	153031
1412	152324
993	171743
1562	149801
1271	163306
6319	184011
1150	169391
2715	157604
7462	170341
1063	157580
1352	162833
1203	163266
1342	157344
2824	171873
763	156529
2429	160544
1114	162897
1641	152548
1442	158152
2352	144077
1639	163829
2095	151396
842	157408
1530	164043
1078	167485
1654	160353
1842	181785
919	170964
2682	156330
2350	151934
2477	150718
1198	161940
805	166029
784	147968
752	161701
1322	171324
2631	144253
1654	144129
1660	147172
1410	170276
2092	173784
3899	146000
972	145049
3489	155917
1326	150428
2031	146257
1337	143840
2674	156948
1455	162761
2138	142981
1259	158268
1229	177068
1297	154901
3910	149770
976	155412
958	147057
933	146584
1466	155285
1123	168013
1319	156305
3148	157376
3399	174497
3378	169684
770	168677
667	143005
1221	153088
1159	160056
1917	160952
2558	157152
2986	154629
1166	168029
1578	166411
1495	159169
1061	158730
1520	150966
2600	143593
11925	147166
2329	161376
1263	177181
959	155845
1954	149321
1326	158888
1108	146126
1767	174304
1590	171173
3259	174956
2790	164469
1251	154326
2066	161105
996	155526
818	153553
1026	146378
1109	160148
1056	154784
1598	172877
1237	157868
3719	171205
802	147376
1262	144956
3030	168437
1393	144873
1223	158965
1379	165194
995	162904
1979	158513
1615	143508
3541	164301
1521	180024
1912	157709
953	154320
2063	161804
1409	162565
678	147045
762	146320
4650	148185
818	153688
1169	169400
1862	170820
1202	150575
2532	175737
2056	175492
1074	165748
2679	157164
1798	154546
1177	149619
1414	163521
1394	159743
3836	164200
2198	143155
10584	180685
768	144629
1358	166868
1853	159313
2403	163538
2090	174437
2511	160549
3723	154308
814	147481
1137	159373
943	157944
4976	158229
1127	160048
2521	174869
1260	158992
3315	163605
1927	152258
2023	152008
1143	158313
1793	146596
1558	168691
1415	174544
923	154158
1477	166669
969	149897
1981	166728
2966	179539
1710	162309
1158	155040
1250	160826
4858	168952
1639	158657
2543	161584
2524	161942
1494	159841
1654	175181
2430	164128
2213	162560
1929	161018
1132	150733
2498	154963
1042	153089
728	157953
1974	168693
2476	166613
1864	158320
1206	146775
1663	143650
2102	158886
1503	165829
2443	167171
1262	145636
1214	146100
2290	145833
1446	172993
1722	155250
895	169036
1731	158936
5143	175492
1678	148293
1575	170709
1675	163544
1792	160230
10325	177011
1242	152312
9163	170937
1826	163208
5686	155860
1741	155284
6313	167933
1979	155921
2011	163555
1198	162784
3383	147752
1104	147589
1012	158168
1017	164276
3550	148521
2329	182956
3803	143557
2383	165622
3031	158393
884	171008
1221	146025
1090	174110
1132	157080
1090	170917
1141	160049
2206	163787
1724	173224
1818	151700
918	152351
1989	156768
1310	164984
2674	146726
1539	167068
1017	146334
1080	153476
1300	147665
8557	160480
1825	163181
1355	151636
1187	154436
1124	145304
1066	165949
1741	160071
2094	143749
1703	161336
4623	164208
1630	176381
946	167036
1507	150212
1183	152236
1228	144672
1235	149017
929	142908
1487	158056
1659	165557
1559	156197
894	158488
1553	148872
1530	151820
1687	161569
844	180733
931	152636
847	144402
751	150840
1426	161960
1446	162676
1295	165812
2200	173896
3030	148652
1567	162608
1756	175292
998	166308
653	165325
895	172800
2046	169525
1499	163476
1723	178537
4020	147877
813	154436
4196	166463
1679	162437
2210	160849
1297	144099
862	147596
3649	166760
2487	160513
1799	163117
1116	158484
922	152544
1595	152864
2049	166405
1699	170112
1277	175084
1566	169105
1447	148829
1818	148588
1655	156096
1231	151140
1694	150990
1076	156736
2335	150325
1318	158218
1103	153677
1590	146884
782	168273
967	153012
2163	158720
971	163381
1517	161590
3093	165529
3751	146745
1827	156765
1259	165548
943	154636
1243	153492
802	163620
923	162422
1629	164579
1430	163280
1842	160541
1963	164036
1662	159656
1507	164782
1059	150189
1021	163697
1003	169532
1307	157542
1361	160219
1966	157945
1100	174645
4279	175353
1455	143290
2274	167048
1570	156000
3673	163636
2066	162204
2355	150741
1393	169432
28878	177253
1940	157392
1718	167076
1063	151980
2059	149540
1457	155003
1102	156260
3829	163457
1472	155600
8202	164515
1434	148161
883	152041
930	149456
1018	158769
788	175257
1043	149065
1364	168511
1003	160080
1458	157979
