# Supplementary material for: ATR inhibition augments the efficacy of lurbinectedin in small‐cell lung cancer
Source: EMBO Mol Med. 2023 Jul 25;15(8):e17313. doi: 10.15252/emmm.202217313 (PMC10405061; doi:10.15252/emmm.202217313)
Supplement: Supplementary file 9 — Source Data for Figure 2 [file EMMM-15-e17313-s002.zip › Figure 2/A/Flow_files_for_quantification/export_Samples_Lurb1_4_Watson-PI-H-S.csv]

FITC-H	PI-H
1006	113111
1782	136448
885	106744
796	109807
956	127342
995	108640
1196	119717
843	139849
868	106965
1350	112564
1582	109350
718	135645
2578	136904
1088	123976
1239	116381
930	107506
2012	130260
1080	111250
2295	123677
3300	141884
1525	117511
2156	141732
2265	137562
1719	124601
2174	136141
1445	119487
894	124921
1175	129108
1115	110544
1697	120841
1446	142121
1454	125857
2420	124489
1570	126252
1395	141898
2653	119185
1058	107903
1220	116840
1387	122396
2154	117535
1361	110052
1762	117319
2510	126009
1470	113113
1196	136625
1322	114325
1207	119516
1862	113896
1074	129229
1005	127648
1636	110432
2765	123689
2359	118489
1239	122660
571	136573
1452	128559
1467	119597
1126	109760
1823	121617
1860	140641
855	117691
1289	137149
2247	122297
1410	121728
1092	108179
1262	113632
869	107696
763	112533
1097	110793
4096	134497
1193	117435
3510	116944
1160	108748
1089	129157
1950	135617
857	141885
697	140941
2185	119546
898	110977
1866	140512
1191	117636
1548	114948
2202	115689
1676	114498
940	118629
1338	131104
1391	121141
2523	119160
992	125465
1576	135769
1207	128240
1379	126332
670	136864
1171	111316
915	136304
923	113674
1215	130173
1162	127981
2170	117402
1624	126361
1413	117683
3395	137680
709	107193
3245	128985
1117	119517
2635	129633
935	126953
962	138873
3150	107297
2298	136237
1118	139567
872	126040
825	121628
1601	107861
1914	129578
1129	124192
830	120265
1208	110558
1162	130636
1469	135825
1420	130905
839	135084
470	111017
2335	140492
2221	120044
1787	131800
1723	142552
23137	130160
1471	137788
2080	131541
1043	117140
1230	106849
2157	135688
611	136912
2234	111055
1752	127070
1658	126662
2308	131904
1695	127864
1102	134680
1110	142210
933	122488
1957	137773
2730	112921
931	132839
1681	132052
1147	118149
1291	115637
1039	120016
1805	113661
2514	117205
1199	118912
1330	140757
930	121897
1611	108468
690	134418
1241	107421
2030	139800
1320	114368
1611	135652
1489	139728
3398	117094
1379	132812
855	128528
754	139451
1239	109389
1214	132773
1039	131861
1542	113525
898	107456
1665	107153
1366	111644
3350	113580
1168	113609
2067	119001
2138	138072
1318	107729
2357	117961
2234	129117
1772	124293
2430	107637
1210	133680
2335	108300
1758	137497
903	141382
2082	119648
851	120914
832	111437
782	107625
3853	113303
1327	139556
1322	135432
1526	116825
1278	131024
1542	111288
2250	137920
1055	124252
1718	141425
1182	124368
1078	131544
1069	134516
955	117776
951	135161
2332	109697
890	139429
840	117300
565	115560
958	128696
851	139253
763	107376
1872	107697
1513	128893
1043	124860
1086	107794
2706	112028
438	111953
1576	111656
1787	107078
1440	118380
1496	125153
2237	124845
1207	140049
3617	139881
1153	114236
1764	107821
1452	111972
1339	123558
1530	124812
2802	129249
737	130805
1746	140737
1830	113343
744	108377
934	111676
2139	129833
1536	130544
1535	138260
1742	114581
2218	121025
970	139594
1326	116414
3567	129317
1534	123828
932	120481
943	121157
650	116896
1207	128676
2667	137928
1745	130144
1458	118348
1076	136758
709	134337
1250	110631
1890	132295
1095	128501
983	130445
2287	116150
1937	131433
1486	131656
722	127013
1611	125747
1284	116321
1156	136072
431	134892
1231	140632
1312	127300
1461	124080
1476	108144
1177	108719
1361	107255
2211	139461
1274	135573
2193	131380
1769	117103
802	116772
899	137350
1509	119264
672	129524
2992	123436
1658	119720
1779	130797
1671	123372
2218	126376
1243	129383
999	113100
1612	130092
910	109461
1668	131371
1166	112901
1170	136897
1098	121241
827	125145
1699	111192
1946	108010
1669	120180
851	122713
739	134817
1403	119281
1263	110398
1498	136320
1123	134309
857	111913
1794	116452
1571	123048
2062	140100
893	136676
2929	118677
1554	135151
394	106925
2280	128815
5118	126844
1439	127668
866	110882
1907	110198
1222	135953
771	127664
1649	134896
867	109840
1875	121336
2440	139644
2586	113965
910	128100
2211	137805
1345	142460
1500	117288
1305	109565
1801	115380
1326	129496
1956	127888
611	115573
1813	106636
2497	135725
905	125508
1406	126581
1786	125428
1711	106888
1725	122617
1375	128834
1304	128820
1390	129632
1170	141804
1488	119417
2993	128728
1854	115400
715	111609
1340	112276
1215	119317
678	129100
1419	122821
1881	122026
1285	138037
1803	117376
1433	136369
735	124428
1999	115660
1766	125117
866	129784
3407	124877
707	138824
1695	111109
1071	112258
1650	135361
1393	115955
1608	133168
1427	131587
3534	129452
743	108749
1936	128232
1091	126929
2707	141865
1129	130577
2912	117784
1477	118180
1202	106929
1172	119732
605	126935
1192	109765
2035	107712
3247	109100
937	138029
1641	112929
1433	142741
783	120973
2069	115705
1780	121937
1099	117845
829	106816
1332	123160
3978	122917
1342	111410
1303	115590
1378	112053
1661	107961
2221	138203
1118	126338
2161	130332
1529	132749
1462	115360
498	117003
1186	138009
592	118001
1694	110537
1050	109197
1270	118177
1017	111548
1008	119761
2095	109353
1298	119038
2238	141244
779	134196
1582	123585
1335	109449
1650	114480
1466	112569
1535	125657
1845	132942
690	121956
2116	119077
967	115438
864	121289
1093	111645
899	131908
1226	133993
19061	125198
1189	119540
759	115564
1818	115513
1321	129652
991	136117
1916	134633
1544	135314
1695	110756
2154	131328
546	108015
4102	116376
1091	111153
667	125312
582	129497
1162	117843
1122	122760
1595	131648
1975	117236
4063	110103
1862	124761
1713	122864
1394	127380
651	106663
2199	121560
807	126144
644	107058
711	136201
1847	117104
1097	115855
1131	112445
3658	141701
1190	127625
1563	121620
1038	113577
4015	118905
1082	115053
2174	129097
598	132928
775	122776
698	118795
1957	128521
1663	130408
1073	142102
1641	120268
1555	138637
1604	111653
1950	118733
2301	113960
1840	123188
986	107880
2088	129720
1134	112328
1926	116240
1714	112544
1279	119616
1715	139853
2035	113343
2278	108701
1539	140872
937	110549
1671	131309
616	131444
897	120676
985	120420
1242	114984
1462	140901
1415	136517
2531	134904
979	130324
2319	125266
807	135373
1843	118337
1037	107197
1660	129719
1651	132937
834	132232
1274	141066
887	137198
1498	122751
1319	113654
1306	109536
1313	141888
1102	118260
1784	115565
1054	140553
811	131505
1665	126712
1738	140093
839	124725
1379	134704
1215	116348
1954	124524
1030	127857
3067	113573
1350	125329
1657	121137
1535	113238
19686	117588
1498	125917
1698	136882
1154	120724
4378	138892
1151	120596
882	136820
2958	131641
1402	124950
17160	121488
884	106641
3542	108209
1586	137261
1177	138925
1534	126994
1005	128569
888	142360
1915	113967
1563	112864
1247	108844
1137	108629
777	119292
1279	108257
1367	130545
1205	132512
1255	139288
1543	135113
1166	126321
1714	125572
1574	114064
1163	120095
830	138461
1137	123444
1470	117096
1090	125213
675	122054
1465	137909
1408	116369
1563	112989
1067	115625
558	129375
1522	106713
1696	107769
1213	120771
713	118232
1495	114344
3003	138572
1042	128320
1725	123412
2177	109601
1515	133056
675	118606
1210	125915
2093	120269
759	124069
1054	130761
1086	127093
1103	139134
1827	115000
873	136482
825	137642
730	115768
714	107241
1088	141121
1031	119236
1578	107008
2242	120381
1824	130300
2028	128270
1142	126657
1467	136259
1371	127776
1805	128812
1221	107752
1046	125113
1923	113714
4348	138601
2462	118873
739	119133
1291	119464
2391	112500
2535	124401
1326	130033
851	131664
2600	137055
1045	138929
2110	131633
903	114356
942	125137
1098	128805
1023	135220
1248	120945
2247	134192
1946	141369
854	137432
2138	127757
1164	137177
1049	129822
1162	140937
1846	132607
1630	118401
1302	124512
1329	131841
2394	133889
2565	131065
1412	114333
3323	120372
1449	116932
1253	116296
1159	136245
1874	112652
983	110641
1034	111249
1943	118173
1003	132661
962	142537
2826	123228
1162	124620
2117	131556
941	115386
2235	117973
1510	111296
2401	110205
1294	106756
866	126593
1751	139973
2637	131648
723	126858
1877	112317
1214	139581
1231	138597
1149	118693
1393	114024
1607	120493
1382	136436
1334	129676
1210	126416
1824	125685
1206	112145
1294	134886
1663	130444
917	111942
1107	120147
1738	128201
1521	106785
2201	124888
1955	132426
1764	130784
783	111052
1575	109709
1775	130524
2331	114538
1222	108964
775	130513
718	132980
3339	137800
1579	114139
1207	109372
1279	117509
1047	133685
1372	134132
1647	107980
903	121884
779	112940
1575	108201
1741	131737
990	141545
2092	117648
945	139389
1632	127609
1399	119097
1335	110969
1530	109701
2175	122697
2157	137209
3003	111188
975	130832
1666	122348
762	116089
2667	127006
3942	118213
842	117972
727	134584
876	115637
951	132992
1383	117720
1326	119091
1483	122484
1284	109053
3224	121381
1444	124300
943	125167
1354	139352
2578	137753
1669	137317
782	135623
1503	142144
2596	121181
833	138649
1814	138442
1362	122024
1374	119421
1167	117148
7513	119292
2714	131920
1608	133912
934	134726
2406	127110
3178	139041
1042	127536
1990	132352
740	127344
1256	137653
1527	120004
1623	122643
1875	126728
1942	140081
1145	113072
1289	115277
979	110343
1022	126385
822	138528
1158	134360
1079	115745
1219	112813
1004	140184
710	123712
3151	115408
1309	107793
2218	122812
839	132353
1572	113500
925	131944
606	111951
861	106681
982	126916
995	128729
1065	112807
2016	126051
1654	126172
3434	139042
2039	124788
1898	136750
1955	128760
2142	119620
979	120896
806	117125
2059	110789
1384	108148
738	107529
1258	107115
598	112087
2235	130816
1923	114777
643	113105
2107	113625
1770	110018
1212	137247
1276	141849
1923	112944
1403	112465
2491	138504
1249	126297
1694	126285
1202	130141
884	110917
651	118425
1684	113000
1737	142144
1131	120161
1152	123836
1578	138176
1110	124185
1803	122344
1277	109455
1729	117491
1463	130584
1212	118793
1398	121437
1995	134113
1799	123956
867	125045
1644	113776
3755	109624
2182	122896
2460	132041
1330	127492
2427	131617
1778	135956
1379	121713
5606	132617
671	135813
1994	133664
1026	117376
1459	114861
862	110169
1196	122817
891	126541
2006	134000
1042	109669
655	129276
1640	121948
1531	136052
1703	126467
1696	126765
826	107278
687	142217
1798	109361
1130	118997
1346	131176
1720	114753
2502	113401
1698	132965
1672	121409
1021	120384
3484	115953
1466	107214
839	126631
744	111653
2847	140080
1173	114269
866	135180
1773	125149
1307	126581
1616	124275
1074	142532
2221	111622
1723	137594
1303	120464
1571	111276
1575	112914
2027	109740
1394	108489
4295	118400
859	138744
931	123305
1786	123939
963	130225
3195	140568
2036	117637
1498	138088
950	116389
1031	115502
1338	111282
2840	119712
2098	113130
1675	115489
1071	138725
1661	130092
2599	132267
747	122112
1797	112819
2263	128841
4282	119953
2359	117558
2339	138177
1650	132424
2576	124239
8285	113027
470	114505
802	113581
1100	135929
1399	107078
1229	127818
828	134776
951	120135
2470	110521
979	108448
2577	109221
1565	132673
2930	139277
1345	114541
3009	110821
1010	132604
3317	124544
858	141725
1167	133366
1334	130096
1047	121209
2347	117896
2587	114804
1160	141124
2483	115405
1216	121661
1898	122819
19966	140280
1261	109233
2210	121396
691	137724
1616	127109
1711	114393
1283	106981
1631	140569
1721	134588
1638	108897
1443	108764
1518	107794
1469	142161
1218	131917
2203	127060
1601	137497
770	127441
2147	119156
786	138648
936	118193
972	138653
828	121285
1110	118860
963	115944
1583	107230
1149	106653
838	140949
1475	129048
1457	125708
1455	118872
1282	132224
1157	140885
1088	134945
1043	135181
841	107073
999	108060
1339	134105
1289	133881
1798	129965
1289	132936
1239	109413
1141	134951
1440	134725
2204	128917
1342	111989
2546	125236
7603	130521
1125	125788
1437	124852
804	117851
1222	116272
990	140057
1189	116888
1959	127064
1294	122060
834	134629
1468	118625
1032	140573
810	132322
958	126148
2817	140516
957	136244
825	109341
2290	117692
1243	113154
2554	134853
1886	120081
2049	119829
583	112193
1845	112528
535	111048
1190	122096
865	115215
1194	111951
1046	127421
1351	122520
1738	119033
1978	110100
1880	115162
1973	111601
823	117573
2588	141764
1194	134936
1239	134593
1927	112589
1246	128357
1026	119664
1526	120416
1881	137476
862	136741
1182	126716
20924	124789
1338	139073
1091	118064
396	113541
1004	136524
1413	129013
1403	125282
2795	131208
1694	110557
1482	110560
1246	138600
1275	129040
976	118670
904	110809
1249	117952
1613	123166
1401	129105
1948	116110
1395	108528
1274	135457
1179	141480
1316	121386
1550	133992
867	125365
839	140417
1071	106788
929	133400
1291	111121
3046	108984
1338	107968
17142	129713
2201	137128
2678	109848
1087	106724
1634	109980
1963	128941
1065	142388
1006	110729
1852	142627
1349	132761
1706	114140
1132	134312
944	135268
1148	126760
731	112544
956	117695
1133	116691
1562	142585
754	109071
894	108992
951	109994
1825	125481
2056	138409
1457	130248
1843	137701
1367	123813
1262	115340
1627	130453
1135	114177
1275	122659
739	119259
1765	142056
2309	138100
1126	118615
1797	126436
982	114448
1324	123789
1900	127532
3554	139721
1062	127437
803	110907
791	127877
979	132436
934	139585
935	114253
1037	139685
1365	123332
2606	132548
747	111329
1444	130160
1575	128268
1418	137269
2981	138481
802	128161
1705	121680
1587	122576
1230	113544
903	121997
966	122024
1976	131981
1008	125799
1100	107113
2216	142056
1001	129468
1591	124417
1588	130921
806	139179
1143	133864
1088	106837
1243	118269
1494	121492
1099	118744
2371	136957
1427	121326
1278	113081
1662	140825
1601	135600
5209	138901
763	140564
840	116733
878	130312
1906	136107
1322	136766
1158	126793
996	129941
1051	110261
2001	123860
1490	110917
1710	138009
4138	126601
1410	115035
1584	109317
745	134412
1178	131448
1242	120721
3502	122008
940	116993
1306	121277
999	110709
2166	141276
1395	125510
1325	110155
1879	139555
1799	128296
5602	140280
1559	132260
1723	114781
1112	138404
943	107644
4155	135545
953	112080
1387	116093
809	116085
946	108258
875	134196
1383	121661
4795	135300
915	110193
1139	113336
1025	130505
1958	113773
1501	140357
1774	135700
1370	125161
1074	132856
1142	108627
1047	110420
1871	106597
1099	134096
917	127573
994	109583
677	140556
2905	142391
1378	110524
2210	135784
1863	139710
1732	112729
868	128724
1707	135160
818	118632
1274	110660
1559	135125
1539	122260
1464	109989
1067	120292
941	142153
3364	120082
1978	134069
1345	137845
1442	120780
1146	127564
1273	111628
1448	142404
1960	131660
2459	111232
835	112509
639	109457
1269	141501
1082	124172
722	123057
2206	132337
930	112837
1833	111812
1209	128164
1280	106747
1194	117153
8122	132768
1027	118453
1706	128980
1215	114557
1369	115404
1194	121929
1852	127388
1640	108481
934	109580
1065	106660
693	134565
2297	141209
1990	124349
1269	110908
971	116913
1974	111901
974	141825
1421	132324
1170	120285
2875	116036
1655	108551
959	137717
1627	109561
1764	113320
1064	125637
716	108145
747	140969
1338	113785
1059	124864
1554	113565
1401	141384
591	133301
1415	113149
1138	107172
1330	112984
1235	124442
1887	141758
1096	126205
2021	142158
1175	133953
1449	115568
2170	142581
1847	121312
1207	130943
1414	116208
1319	136152
981	117076
1998	120195
2135	122784
1411	127816
1055	119960
1699	139133
2276	119144
1068	110305
1740	112698
2499	114277
2046	120257
15809	106809
1519	139521
1391	110569
1796	120218
999	117274
1285	126752
1202	113708
1258	108529
775	115216
778	120696
1361	134717
1609	124612
1371	110529
1583	127472
1976	136724
1870	119684
722	107445
1047	109689
1839	139432
1783	121616
671	107394
1320	108817
1246	142494
1283	121064
1988	120773
1050	137941
1500	116884
1171	133145
1440	133008
1361	134864
1277	130557
775	142506
1028	140126
1030	110965
1001	110772
718	115477
1288	107824
1090	131984
947	118424
911	117895
1553	121584
1258	134033
750	142470
980	110676
1219	133488
914	119697
2042	119424
1751	111028
1694	135561
832	124296
1150	111080
1454	107920
1403	120536
959	109621
2195	132635
1851	134624
1154	135000
781	130058
1334	130377
2434	127311
1785	110522
1356	110974
1347	107101
12187	114719
1022	124242
1059	129923
2082	107405
1356	138283
3591	137512
1221	141099
689	130189
2297	125141
2251	139128
1205	123460
1389	141250
719	121289
1255	138793
2865	113100
1077	137881
705	121516
1311	127289
1322	106844
1102	116882
1748	119669
839	107416
2057	140108
1178	130404
1291	131673
1275	115661
3139	123565
1153	137501
2193	110564
1563	118764
2213	133553
2177	137516
952	132241
1071	124456
2292	121037
1391	115259
1203	127665
1527	108840
1339	130420
1188	110709
1798	127858
1005	141096
1835	112609
1414	120544
1541	135286
891	126606
1895	115462
1234	142113
857	115124
1714	133969
3146	134161
1786	109873
763	108728
1914	141201
1887	136796
1523	125088
1044	134189
1050	126377
998	113989
1199	138573
1817	125673
1270	131220
2571	130769
1071	112014
973	107237
1052	115303
704	107021
898	115520
2169	111035
2360	134224
1207	136566
1385	137429
2044	118524
798	128521
2411	117257
1339	112524
956	141561
1790	116410
1681	122372
785	123149
1381	124664
954	130084
2643	137125
1319	113912
846	128320
2392	117848
1143	140539
902	123825
5534	120016
1357	117455
2647	114498
1991	113938
2834	133328
753	137745
1303	106857
2306	117929
2271	107672
4382	106825
992	111401
2771	109599
2760	122548
942	108094
983	132460
714	132777
568	119540
2110	137556
3523	121635
1506	131251
2076	119445
1303	132893
3195	119528
1578	117777
725	123629
5463	122807
2662	137525
4731	132312
1493	138813
11387	122985
2151	133245
1275	107402
1573	138565
1311	142460
1446	113028
2931	131512
567	122439
1883	109265
1423	129287
914	109760
1083	106793
957	136308
1267	132144
1905	130093
1387	119666
3133	108433
1148	108452
1550	134344
1936	118069
1362	141872
1977	107861
1806	115916
4067	126785
634	109333
1778	137949
1752	130068
2411	129634
2217	130688
2298	122605
1219	123183
950	129680
628	108221
1849	119324
839	124499
2503	130761
1277	109652
568	131892
585	115432
3209	118710
947	141276
2050	121396
1042	107272
1798	115613
819	133380
522	119729
1420	132852
2336	108073
1123	118172
1166	124577
2727	131408
1698	107044
860	135844
1023	122485
1070	116821
986	109364
1030	131440
1832	108227
2593	128534
996	137321
2294	114964
1641	117753
883	107913
2446	131173
958	112949
1265	112296
1094	129846
2915	119960
1442	119749
1699	141032
1399	136684
2290	124313
884	108412
1974	128220
1426	111709
959	120156
511	107628
1814	121260
2268	125986
1554	107157
1782	128963
654	116581
929	106741
1151	129110
910	118071
3301	132933
2471	127541
2102	120629
1263	115493
1339	119925
859	126964
1914	131596
1478	130441
1566	121497
651	121105
1738	109007
750	127689
1911	106801
507	131858
2359	109889
1571	109765
838	125743
903	120787
2103	139776
1130	132693
818	142519
2447	122528
1165	130333
1026	108520
1091	110685
1168	128009
2300	118896
1521	126878
1019	124557
3315	130305
1260	140160
2900	137276
1007	125156
822	113511
1354	106736
1394	125144
1398	115511
3797	113551
843	132620
1753	125913
2027	130054
1363	117024
1678	122444
1082	132267
1089	113347
774	138886
1122	116253
1782	133369
1198	121236
1622	133053
1445	124204
1702	125549
1339	109672
1065	106568
2300	131257
2142	126093
1171	137393
905	135353
1427	140656
794	134509
1419	138176
934	115297
1051	142557
1223	117316
838	115208
1071	121525
1055	114285
695	118577
3792	139813
666	113852
1676	140050
2206	129256
1219	134984
1395	123793
2814	123329
1624	115421
2382	114944
816	106812
2931	110504
1467	128311
1673	114191
1294	110736
2155	131526
1115	115815
2002	126249
1320	141276
1774	135368
802	118693
1186	135572
1653	129243
1434	119012
779	134158
1235	109599
1276	139485
847	116496
1400	113701
1140	112508
1154	135373
1395	108436
1543	129591
1514	139843
2462	114270
831	129640
1697	141415
1146	134440
1030	120799
952	125292
4555	138428
2118	130085
1073	119635
2398	141173
1870	134432
1947	133924
1831	112583
7224	107515
1590	109419
1750	121388
1775	138140
761	141904
1479	124397
2165	130103
3014	110693
1429	118453
997	134475
918	128294
1391	110289
1111	119541
875	106853
1996	138464
2388	110353
1732	119377
2038	130561
1610	136357
1454	128904
2686	123816
602	129212
1354	140389
3258	133284
1704	110932
1029	115645
712	113583
1535	138425
2034	117185
1018	118927
1134	107234
3195	130044
1192	119437
1483	116655
807	131488
2186	115349
611	110929
863	111825
1627	116356
1062	140181
3670	122309
1478	127630
1078	110772
1191	111365
1112	108160
935	137533
927	128496
1762	119760
1095	140567
1139	132545
1328	140033
949	110636
1750	121084
1095	137388
2111	126935
1138	108414
2558	135405
1418	125008
1167	134228
1527	141580
1400	120395
1792	107020
840	114680
2659	127071
980	108185
1630	127140
942	139305
1503	119956
1217	108221
1487	135409
1858	115252
2166	109195
1840	107463
1424	124748
1435	136576
1379	110511
1139	142711
713	116469
1006	107363
1202	133836
962	109173
1643	128461
2478	128681
2794	108889
964	113333
2127	142552
2042	123820
1934	140097
1253	138760
1161	134100
922	110380
1602	129644
1783	129600
1570	129349
1231	129597
939	111937
798	138328
1153	123016
1124	132437
503	106677
1740	135252
1006	110764
1838	126384
692	127956
1074	127793
814	140540
1502	120725
1174	107685
1008	107624
1043	141249
1731	114728
1256	126137
2743	136917
1939	131937
1574	115129
1100	125309
834	130033
1554	126368
2022	139436
