# Supplementary material for: ATR inhibition augments the efficacy of lurbinectedin in small‐cell lung cancer
Source: EMBO Mol Med. 2023 Jul 25;15(8):e17313. doi: 10.15252/emmm.202217313 (PMC10405061; doi:10.15252/emmm.202217313)
Supplement: Supplementary file 9 — Source Data for Figure 2 [file EMMM-15-e17313-s002.zip › Figure 2/A/Flow_files_for_quantification/export_Samples_Lurb2_1_Watson-PI-H-G1.csv]

FITC-H	PI-H
537	87432
4030	73604
930	98883
1382	98197
2570	79665
1415	87297
2038	76797
1710	92002
1768	76158
1664	71985
1123	97543
708	80031
607	91787
1222	71855
694	86659
1083	94723
576	76776
955	81068
470	82584
2835	86971
1050	82673
1363	100420
843	82940
3515	72741
1790	86124
890	80952
850	77958
546	86740
698	86320
1182	83909
591	77216
745	82815
644	80676
494	81729
943	85872
639	83529
2695	80844
891	86937
649	85121
864	99414
871	83212
403	79548
607	89681
1242	91750
1034	73872
1047	81156
977	85259
1406	76916
2033	88921
3754	96464
818	85928
434	93305
5079	101013
768	91480
1809	78201
610	80931
1066	84601
922	81129
574	79215
685	83738
1124	80220
327	88232
686	82160
552	82960
552	81795
1604	81726
706	87769
563	82478
306	85514
2315	101253
670	83712
920	82177
813	81106
819	86452
3437	96581
835	84569
1094	81776
3136	94904
988	85998
1178	89416
754	92449
1071	101093
976	88080
1203	78024
1052	84765
3504	94832
875	87988
1051	87446
623	87620
1641	90001
966	81780
443	85354
1914	97009
986	89673
442	77435
1030	86821
551	79952
671	81700
2986	93601
770	87825
1815	100756
1310	88581
605	80493
702	84519
600	79162
436	89001
542	84077
1026	82528
737	87379
614	88388
847	92468
571	87512
434	85856
401	79554
651	77964
830	85948
2815	84808
548	81668
405	87284
2879	89725
723	91528
1199	97469
591	87173
496	87125
715	85905
566	80302
1060	85541
827	82404
785	91880
497	82784
487	82300
1526	96769
495	85762
2166	101492
707	81920
742	99524
522	80690
1123	87577
850	83001
531	91201
1775	98637
666	90328
1231	96536
884	73060
1207	86804
1170	90868
1137	83433
768	83135
846	82423
610	84592
1764	92915
2141	96380
430	91221
2683	85969
1596	82580
1746	97169
796	75373
1388	87170
301	78549
790	86841
1002	85101
967	89165
365	85924
1767	92468
335	81591
2972	96300
2313	100448
927	86853
878	90997
943	89668
930	87669
742	92523
435	98642
2539	97778
1076	94068
1711	88804
518	90426
614	89713
1082	84957
503	86559
431	91260
1095	90908
1169	86041
632	90732
950	76052
570	81788
571	88257
783	93286
1020	82709
703	75516
1385	93436
585	85592
559	86585
486	84717
587	87199
1143	79765
2311	100245
751	76892
666	83308
735	90940
549	82948
1261	91524
2167	94133
546	85768
3620	100112
451	79841
950	86305
614	81724
818	85969
414	78905
650	91761
486	71736
2866	87593
772	78740
603	84813
1384	97586
858	92328
439	83875
783	86597
559	86773
1554	96008
661	89966
851	86989
551	75063
1066	84636
764	87954
2238	93050
473	88889
3877	81772
2142	97906
827	94032
1136	81741
1691	84541
1960	94456
1113	100135
635	87513
617	79149
451	81313
498	89021
1812	88321
2473	100669
1508	90192
3480	93197
794	84792
854	87385
767	80893
638	91092
551	91573
1495	89715
602	90764
631	87320
1237	100715
708	81089
1691	97321
494	84345
513	94957
1107	83546
615	88856
2779	101021
890	90348
963	89621
704	87004
2783	100909
1078	92537
558	90528
684	95211
837	81332
665	87469
819	90749
898	91237
492	85945
1370	71775
1349	90022
886	85273
520	88574
989	93264
847	88069
1519	87864
994	83029
674	90885
1163	89284
671	84296
487	92228
316	71657
691	89460
521	99829
846	94673
906	89461
675	86559
2413	100147
529	86757
473	91237
586	85964
631	87424
1610	95719
563	90246
2787	89541
538	92292
516	84969
454	96344
498	98516
631	95379
595	85004
630	90800
864	91485
1667	96831
518	84171
738	87100
486	92184
1019	85909
1512	84164
1049	90076
606	87112
569	92957
683	82829
1239	89489
2102	87376
1028	89205
530	77324
551	88817
1072	96838
868	93605
643	79564
998	91181
1105	94556
1119	83776
1673	92988
1159	97536
369	88989
1650	96678
663	85096
1032	89029
623	91065
795	95718
307	79532
1023	96561
579	92300
847	87114
646	84680
587	82348
3746	80748
975	84584
1232	80545
563	80214
435	92140
2139	101733
403	93268
712	72499
2675	99821
1218	95278
1098	91133
667	89581
934	90426
1602	90661
778	86385
1826	92632
1467	93100
726	83696
1887	88616
385	86193
2698	95228
560	79630
426	91606
1156	93928
274	85681
1831	81119
1311	94945
500	89056
933	91849
1273	84884
603	85364
538	89906
353	76433
947	78892
722	89393
1602	82524
737	83669
613	89067
620	97412
1589	93069
743	85081
744	96852
699	91629
487	84651
868	84189
1214	77932
950	76317
803	80167
742	81821
1684	85669
435	89009
974	89628
664	89985
1448	84681
682	86593
698	85866
819	89820
327	81181
1184	88585
783	85673
686	89652
586	92636
602	93228
446	88112
755	79425
979	83028
347	95217
574	87824
784	82537
854	83741
478	75490
643	86086
2135	95882
1004	91605
528	88705
958	88159
1423	86436
395	97909
695	95822
569	87452
1242	84272
924	85903
2474	83457
383	91980
2210	95811
545	92169
510	76597
536	91689
579	81840
902	91996
1167	89661
370	90602
1069	91728
1494	80916
871	95085
2349	94290
735	94960
531	82041
1990	91165
1826	95224
794	85169
848	87448
356	88998
4746	96666
638	81420
567	84101
718	73652
495	87469
550	88443
626	82266
1480	87568
2077	79397
534	91985
399	89749
499	91648
2899	88474
1212	83652
760	87017
1091	94664
604	85129
614	84916
825	91069
2025	95720
1829	101174
903	95348
799	92316
758	79644
578	86217
811	88594
747	93992
1523	97816
919	96708
475	80769
819	85848
423	93964
2728	76203
550	89925
550	83623
886	86916
913	86846
802	94697
1205	94073
1075	91308
777	78704
709	89192
684	78012
354	85838
2026	93923
1819	85009
806	89009
677	94481
855	90009
348	76156
509	93709
467	89755
2851	96479
644	73512
623	88084
1974	85129
1371	96351
2342	100572
500	87232
781	87653
722	93432
707	76933
572	88963
1114	93648
615	92553
870	87616
698	86709
696	84196
506	96840
1010	90000
399	84445
3459	90241
2227	89480
383	92873
666	87725
799	89833
415	83072
675	88562
1010	84429
728	88949
489	90192
625	91644
586	87823
506	80820
1002	92237
555	90316
419	94312
1603	79536
623	90264
762	91869
718	85889
998	91808
497	88957
469	92288
409	81624
760	96692
764	91466
2954	89436
734	74232
2682	92700
675	78949
510	83720
959	97608
978	94889
736	92073
8163	78028
1499	75237
452	78300
531	82812
965	88233
893	87073
1039	97034
545	86653
764	73949
344	76300
569	76629
947	100532
527	87448
1406	101296
963	80020
694	92076
799	84728
702	80133
1943	88992
1409	81536
735	90322
907	85497
632	92945
783	90320
565	81422
478	96633
576	88712
1182	84057
1726	76257
1037	87696
490	87764
453	98232
510	84280
494	74500
700	82389
734	85685
396	90844
502	86832
1331	92637
363	86425
830	80916
375	89233
758	88311
540	85437
909	96867
513	93323
437	93229
468	85125
5758	97599
508	86445
2036	91902
674	90890
840	97433
534	84773
580	83589
720	74593
1285	91965
1147	85761
769	88441
604	90828
764	96607
1355	92080
605	91046
1367	92077
415	77573
619	80144
1848	93299
670	89733
607	97804
469	90677
762	84000
906	87581
483	92803
695	87981
783	96244
594	92381
1429	83452
1082	90472
475	89552
1254	97620
1693	95501
838	97622
1833	78736
690	88456
779	84384
687	92940
1705	96161
584	91929
492	90180
515	82595
505	93656
632	89741
904	97001
1062	92504
395	92545
756	89655
921	82200
995	96272
322	77293
887	91636
782	76588
3011	92784
815	93804
625	80624
895	85637
550	88769
676	99253
498	92332
1090	86288
530	97709
2027	89075
858	92375
499	90121
2251	92081
503	97092
988	93073
2064	94193
503	86037
1171	89714
486	88810
2707	96016
3150	72667
790	93585
527	92549
873	88780
719	94373
435	77049
710	87866
662	92297
2323	101296
641	92315
815	83460
647	81844
2427	93997
419	92504
872	93745
714	91048
1462	86700
497	79523
663	72389
1050	94255
6464	99364
759	96408
571	81673
982	96440
7103	83597
402	76784
532	97988
3819	100669
535	87073
870	96073
671	84316
1215	76092
584	91696
3783	95137
777	81951
877	79573
579	99389
522	98877
458	92408
474	91332
827	90553
658	82877
898	95216
1142	88403
873	96837
1218	92044
554	95866
2026	91040
551	83857
635	98309
1572	90409
446	88393
654	92772
759	96041
514	80165
1468	98504
2031	100852
1366	93521
670	89025
1015	96017
579	93824
703	87381
976	93158
1406	97331
514	80085
582	91337
863	79804
578	91708
636	88785
762	80917
901	92665
893	86955
950	89985
451	86434
1348	94672
761	85021
522	92012
1239	88315
1163	74271
997	101160
580	88704
493	88305
1545	95292
637	86873
577	84359
469	75432
802	96441
531	75525
751	92577
617	83444
1367	96056
1003	88469
995	91118
569	79540
2656	95793
775	88117
1294	91233
1499	96413
534	94501
1121	91651
621	88496
678	88090
1146	91473
855	90213
1939	100932
991	86752
982	77913
2587	93252
839	95762
523	93916
678	95601
1450	95276
382	90048
915	82453
615	90173
470	94141
707	95657
1324	101750
1099	96057
471	76629
1085	93242
611	89390
762	80345
614	81342
1033	89076
813	92348
846	92472
1338	93240
2231	95153
743	76652
583	95258
589	93776
567	95265
2694	90581
1011	84246
506	90752
747	98521
1197	77605
647	78240
758	90093
508	88374
1842	91320
1081	82713
672	90808
1035	79834
549	85069
427	76464
691	93680
594	95353
422	93788
1590	92637
1241	90688
1318	82908
451	95345
543	81824
498	94472
814	89940
735	90367
1505	90865
459	93272
5701	81149
541	87774
1211	87848
1394	93120
1440	101021
1219	96673
599	95389
552	90088
648	88749
322	88000
474	90017
507	89369
381	87756
786	84909
739	88968
891	85332
595	81199
1027	95457
1177	88131
678	91420
483	89085
991	88580
607	96733
537	101162
580	94427
538	83960
1584	93029
2494	94211
1810	88880
664	74482
538	88962
1092	74741
2870	97404
3035	101187
1766	94972
641	87789
1034	100941
507	86960
923	98906
490	88304
637	85944
420	93555
3134	98826
1129	91118
460	82363
952	93333
533	92968
1347	91669
547	85892
577	92093
590	80976
492	77892
675	91058
423	86204
819	98421
928	91645
1214	88818
1044	90488
1523	89788
887	91096
25425	89797
1058	82404
1106	86405
2720	95545
2270	96104
964	92952
591	85777
438	82907
710	88256
1310	76256
787	90509
928	74484
896	95068
1519	92556
960	90385
553	79716
795	91200
959	88800
538	80732
3910	91729
1563	93119
490	89511
442	82878
981	95985
871	92305
2884	98080
2170	94668
550	90989
758	90042
690	84433
1423	90041
407	91345
910	95183
1063	91016
1791	79848
546	86809
917	95200
634	93113
1070	82162
1539	92444
951	79000
459	87972
1909	93680
1551	84720
459	95164
876	81580
1065	96646
737	79069
1093	93161
1609	96212
1075	92132
414	86504
1659	90972
346	90937
921	92509
1001	98164
598	81620
507	95508
971	92116
674	90916
1467	91825
998	80766
569	87301
518	82925
802	99620
1894	92300
769	92358
759	92421
510	92461
2065	96069
655	91341
629	87356
838	81797
530	91184
899	98777
626	84530
684	96349
1503	90702
706	89434
804	97093
466	73289
379	83721
496	95272
1545	96282
677	93565
1366	82284
626	90528
887	89868
586	89601
756	89110
1666	89129
581	95637
526	86181
468	89092
889	94312
676	84845
2151	86597
548	90469
702	90334
1534	85837
903	92237
456	99248
1057	73552
945	80616
730	86848
519	88543
2600	92401
553	78104
1225	89872
2144	96264
1871	95428
374	83717
3331	93937
411	84984
1939	100809
766	91365
901	98476
2639	82321
518	96404
522	85840
974	93405
1167	82633
830	83716
834	97288
2218	96172
807	93233
482	85287
629	90553
2571	100172
461	101596
781	87434
483	95889
659	83591
2961	101692
921	83764
778	86240
711	74940
1463	91164
43163	77532
818	78997
711	85475
709	90225
1198	91929
649	76335
538	94965
354	91764
754	91077
542	89545
943	94849
895	88722
450	91574
327	85243
721	81870
531	88223
1005	87109
739	84605
1304	90222
674	83765
446	88489
587	84860
934	91424
359	88873
1690	98268
469	76801
474	86196
5117	87761
750	89816
482	93467
1288	93983
611	99550
556	93368
555	90992
1256	95644
717	86225
1608	97188
639	76049
636	87288
1880	93575
531	80565
523	93741
1064	86089
631	88904
768	94321
757	87935
554	84826
1111	92801
419	89068
997	83856
653	92296
1069	93906
625	85396
834	86889
451	78604
557	76169
507	82133
563	85193
1043	85932
442	89053
998	90817
554	87912
561	87557
614	85612
419	94500
456	89572
3687	99705
2222	90785
1277	92367
3754	101906
840	92153
652	95221
4230	99589
507	81153
635	93649
839	89928
642	82432
580	90101
491	86065
1783	89873
433	91740
1330	89536
1621	90029
504	97131
690	83536
730	79270
1252	94924
919	87168
1725	90192
1211	90044
1266	97696
730	88770
707	87001
350	89688
611	84842
378	100409
854	86524
2042	89768
1369	100281
390	89449
1647	95669
1004	94022
462	88005
374	76406
637	95549
514	90301
875	92923
2688	100448
599	87269
524	84684
766	91269
9143	82992
1711	96732
608	96969
2078	95371
776	89314
407	88430
1195	87889
955	87481
505	88664
866	92165
678	99563
2154	94672
1399	86908
1378	101849
689	97736
495	93397
1202	91537
1094	87068
497	92440
534	94809
472	92865
1705	91312
834	97371
383	83845
624	89505
508	88328
1522	101158
624	82429
623	91751
743	94013
1419	98760
801	82476
971	97965
748	91676
1802	90837
866	93629
388	92016
588	94761
494	92370
2878	93593
1259	84990
1019	80702
2910	93444
1110	88812
515	94833
593	95201
1213	88336
2001	95404
999	81729
931	88686
1270	92083
662	82483
695	92052
687	88233
691	87542
1146	99236
623	95285
935	96385
2489	92548
960	90284
1109	97864
834	95956
488	90684
811	83020
719	86448
586	96076
1522	83886
2093	87465
761	91295
630	95249
1490	94166
587	90256
459	93668
709	93713
677	94146
607	96801
583	87281
2610	101804
2463	85408
691	87597
2386	98584
910	80744
494	96472
862	86907
1197	88112
506	86468
703	89073
553	89447
491	86460
847	91761
798	100133
598	83518
459	84110
1071	90362
721	86005
482	89528
879	81904
1291	97324
1077	76339
2497	99145
547	94084
566	79473
566	96516
1768	93164
1090	98436
519	87666
528	91139
471	92837
1772	96485
418	86505
1053	79656
2667	100281
451	94288
1006	97053
519	81618
1005	94257
739	84096
1855	96481
525	85780
4268	97106
681	100780
1770	89250
803	88509
471	86900
14931	83256
558	86349
1352	99800
3014	81237
650	94361
1243	92400
391	87581
603	91824
739	88827
1330	88161
491	90153
583	80092
862	85724
603	85737
1038	94125
658	91960
420	90549
409	82561
835	77449
500	86985
906	87338
467	93361
1533	88100
503	91878
558	95428
382	85020
1954	86495
747	90441
1063	89485
852	77733
711	88564
1744	86517
544	87549
558	86148
1891	83471
600	87691
959	86988
2770	99761
566	92133
471	96043
603	88344
787	98760
522	101281
554	87767
3278	94355
559	80524
414	85077
3095	98724
1038	88085
776	80389
582	92469
438	96336
1033	90864
903	92061
687	93500
852	91409
637	92805
673	88221
487	88052
478	86865
843	98385
359	77660
586	94434
1615	91133
530	88781
721	93377
663	90840
1373	98110
682	90884
826	85949
495	100901
880	86940
1219	83933
2991	97844
504	97189
1220	92488
769	84552
1322	93101
1247	91476
599	88137
751	95848
830	90649
1166	87635
1973	95025
2030	98233
3303	96145
1231	92916
544	82372
1765	101961
1201	88421
1125	80145
894	92776
2177	94390
661	94018
1203	83262
882	90950
1688	95845
412	95581
627	88709
1343	85353
544	76948
1127	97009
1534	101200
567	82536
1020	91872
775	85913
955	87413
974	83856
782	89848
791	97807
592	82124
626	90952
1004	94548
607	78253
411	88953
962	95075
529	96203
968	94389
2435	97404
938	95541
1005	90429
6023	92101
888	82275
608	88459
644	91797
939	95656
1102	79332
551	90808
578	87456
919	79646
463	87989
5419	77852
611	89072
785	87924
754	87433
617	83150
573	88389
3505	100617
509	92812
1507	92253
562	86187
717	80884
833	86160
1080	94345
1386	93528
416	89936
622	81805
671	98365
1113	95690
526	89639
1373	98701
2253	91493
610	95320
1753	99012
555	98409
806	90940
1413	88748
565	92188
1199	83181
549	93045
1690	94521
721	90249
4007	101788
992	91537
684	81908
1237	92476
394	82080
967	86341
1840	93168
942	87249
570	94504
1843	92552
1200	89346
1261	96820
849	88617
762	83857
1155	91017
791	85493
463	91814
495	89965
747	81735
494	92476
735	96876
763	93784
547	94869
599	90289
675	83800
1594	95024
733	95196
553	86292
547	94896
1086	93104
1638	100626
455	92900
647	88117
743	90096
1622	100449
943	96212
1788	100001
470	89777
502	90204
4712	97677
2308	98545
897	74613
945	100208
681	95108
542	82569
1630	101652
2172	96504
512	76124
910	94521
1378	93221
5966	96921
441	88624
863	86636
1354	94997
375	83736
707	91685
1027	91421
591	89755
579	85085
632	101269
668	83905
903	87632
845	87145
733	91248
1995	87320
711	80354
1334	101824
3450	99989
425	89388
514	93133
702	93096
563	86517
1115	93101
1838	89105
931	94204
387	88455
699	85008
1278	96967
578	80788
1306	85484
1151	94289
2111	99528
1771	85172
1093	94777
708	99019
419	91055
575	89488
2078	99221
2344	94597
476	85350
987	83740
467	87060
2826	99021
614	89473
691	92950
493	89848
1519	94570
434	80980
687	89273
723	95956
1106	96044
881	77816
1037	94857
526	90629
553	85372
955	96811
450	72828
1222	88660
1639	93105
487	85199
571	87508
750	97461
1360	90761
1378	93708
740	90375
2352	100278
1635	101633
498	90884
800	84868
1705	92901
803	86712
2123	99269
775	86280
438	84829
864	91134
1210	93136
1799	97920
1075	97302
2007	85284
411	85045
843	78609
847	86321
458	90057
2270	98205
2317	94127
1882	97065
1171	88496
390	88533
615	92837
437	89389
645	86301
534	95668
497	84592
738	75896
603	85274
838	94348
382	91380
594	84880
582	94394
485	93003
918	83556
2219	95937
628	88368
1639	91452
453	86071
794	86437
698	86201
1750	97445
618	92104
747	91770
1560	86619
678	83622
894	86365
525	97446
474	94349
703	94908
769	94364
927	80036
739	99489
883	97024
442	98224
13419	94858
726	83217
537	96512
818	93109
1178	88873
590	81644
616	94280
559	95869
944	85861
985	91918
790	100609
397	90332
1993	91877
542	91974
555	84888
1199	86245
664	94045
599	95416
1005	82056
615	77974
723	90394
2259	96424
1006	93808
429	88988
542	88379
805	84617
785	96992
990	96769
477	89252
389	92064
695	88580
582	88576
886	95848
431	89568
578	86028
801	81069
567	85540
1120	90724
1549	90937
750	83962
1132	90737
1482	89753
1058	96909
338	94516
533	86856
2124	81232
1681	98684
838	85232
638	82401
726	95568
563	83820
753	81876
422	81845
1382	86640
522	89452
992	87903
554	95649
1625	90711
627	95774
869	94904
814	81536
759	96713
888	93756
619	91332
442	92035
651	95308
875	82349
710	88913
504	93012
748	91485
1351	96368
1097	89388
1703	90417
590	83617
744	89082
1452	91164
1694	88874
527	84304
519	78160
1788	89513
568	90961
647	88616
484	82908
2095	93464
525	84619
694	89572
1119	89504
755	82589
614	88404
918	88472
1663	88739
762	91292
941	98660
871	88317
860	87170
644	88646
969	95996
963	90244
490	79337
1124	95165
543	85413
590	91653
583	82352
1174	91813
771	94361
1181	91423
818	89969
4679	90495
1470	80268
1410	87512
950	94612
871	88476
1151	89061
886	91740
773	86220
570	87448
1243	88297
636	81012
617	78592
391	91845
349	84845
978	93562
813	88292
801	93961
887	97036
893	92164
4681	88777
738	101325
923	84152
842	98477
699	94080
351	87293
966	90871
514	94188
1574	98861
504	90124
476	90884
1922	96625
4682	96280
708	85156
814	90596
887	88703
785	86120
824	93536
530	87840
782	84071
381	88661
845	88541
511	100825
537	78611
755	81389
1355	89739
774	93121
535	77556
706	92805
6452	89008
443	92296
1002	96373
1491	87064
947	92708
750	90260
1170	92540
1361	100151
788	91872
789	91073
10126	82068
910	89625
595	92157
463	94051
936	84332
932	81968
819	92533
1261	85800
506	97433
554	87093
695	93793
782	81408
502	91841
1382	92069
336	81384
677	84864
495	84240
830	81569
2018	82021
843	95604
558	93788
555	88566
384	97104
515	101005
1064	99574
887	91213
852	90925
950	78447
822	84556
551	89937
694	89040
651	87695
1567	97461
1033	84867
1830	97132
2284	85989
1801	81672
1199	91821
598	96381
419	92650
550	85197
883	90230
634	87020
390	76373
738	87176
731	99598
957	85916
880	84346
392	85041
815	87228
606	84085
572	91884
1070	88269
2550	101180
588	77172
715	90272
1037	83205
642	81560
387	88538
1406	79629
753	84761
522	82104
675	82232
626	87145
2691	81185
952	87609
742	88057
574	89868
1020	92788
770	85529
404	87156
1818	91327
380	86868
510	92661
590	87901
1041	83471
702	86849
943	79236
1035	83952
674	99084
1011	81405
739	80000
435	75840
1392	94760
579	92298
2320	88644
1435	88325
1642	90892
542	85429
1434	89584
354	87871
790	90056
870	89643
839	86629
2266	93132
2074	92164
830	87329
754	90815
1339	100233
1263	89169
1958	88889
1048	97596
1998	93481
730	92309
10922	91140
491	85332
729	88399
479	96514
3747	99269
521	87524
391	90344
503	85985
2602	77237
267	87652
630	81457
521	99709
467	85717
2334	95569
1624	89001
1567	100627
482	88884
807	97001
897	89580
456	89596
550	89616
764	90512
1337	82494
1560	86444
500	82081
1248	88393
546	80932
614	90329
958	83458
1689	99326
392	86551
412	83637
529	98217
2161	96313
831	87873
434	93189
512	81625
619	82596
732	81996
915	78524
538	82097
1078	91813
415	87474
334	82120
584	91357
19207	100089
2062	83306
1099	79812
450	73617
777	87637
1759	94892
1870	92481
568	88848
483	93148
1904	93633
854	86181
1047	86329
527	74669
1443	77715
1095	81024
777	85368
722	81233
727	90611
384	85665
1222	86368
946	89657
1459	98400
955	91481
471	86711
1158	88085
602	76073
864	96976
764	86252
1978	86698
1023	88209
721	88355
421	87965
30307	88732
623	93613
420	89743
1655	91693
177	79113
738	83506
844	81173
619	86402
602	85137
691	90761
511	86365
621	91085
1040	82555
526	95612
1191	97997
658	81360
871	85319
1447	86741
1091	81152
638	88692
625	84648
1040	94998
982	87820
634	89058
942	76541
1836	81697
1031	84135
1030	79667
1081	88576
933	99149
2566	95298
1461	96355
2147	96503
2290	96849
680	79788
1556	78748
431	92281
1394	90182
435	86517
1310	84640
634	80076
831	85313
687	83149
780	93337
483	90557
626	88125
450	82087
2007	88284
609	86652
859	85521
450	90109
6731	95332
839	79937
741	85882
1180	73773
995	89452
595	80901
845	88120
[truncated: 2,746 more rows]
