# Supplementary material for: ATR inhibition augments the efficacy of lurbinectedin in small‐cell lung cancer
Source: EMBO Mol Med. 2023 Jul 25;15(8):e17313. doi: 10.15252/emmm.202217313 (PMC10405061; doi:10.15252/emmm.202217313)
Supplement: Supplementary file 9 — Source Data for Figure 2 [file EMMM-15-e17313-s002.zip › Figure 2/A/Flow_files_for_quantification/export_Samples_Lurb2_1_Watson-PI-H-G2.csv]

FITC-H	PI-H
1270	147188
1470	138061
3159	135314
1435	128308
6363	137357
1120	134713
1658	160533
2962	145083
1690	132760
2732	152877
1839	128428
1591	136688
5794	167401
2398	135216
1386	162648
2439	157936
2416	132008
1230	143860
2250	154080
862	151431
2787	133016
899	143249
2315	131808
2002	147720
1223	132493
1282	133072
2407	146717
2408	162298
2138	160216
1054	144628
2062	143372
2257	161897
1289	153617
1118	132949
826	143193
1727	133261
1438	135716
1804	135542
1371	130858
3672	139704
4283	158769
1714	130399
1626	143562
1681	155304
4645	151748
1850	163512
2935	146396
1349	133404
1136	150957
1140	141159
1884	142077
1204	157836
1372	147086
1003	163318
2287	165780
1439	138452
3331	156649
1387	158808
1043	154963
4478	132852
16420	130005
853	145436
1100	143797
1426	142196
2363	147697
1051	139329
3535	133420
1755	135784
1563	139209
1726	135052
2026	128737
1726	135236
918	162233
1507	156216
4321	149856
2295	147820
7623	157980
921	149741
3745	143333
1428	166244
896	136380
1434	137737
2732	131802
1211	147249
1070	137796
1131	127785
1410	165287
1135	140197
8002	173404
5407	154541
2122	138975
1398	143781
1974	154676
4681	148733
1571	154080
1835	141746
901	132798
2110	129845
974	128599
1186	148013
3488	134648
2039	149419
4271	129126
5823	158172
1391	130396
2882	150776
1107	158389
2123	144279
2187	163744
755	152604
2327	152241
1850	146018
4993	136468
1627	157697
862	146094
1300	152747
4606	146619
731	147848
1359	137601
857	159021
1588	151569
833	151792
804	149248
1946	142004
958	132609
2073	148341
1380	152096
827	135060
858	132341
1516	142600
3306	159333
1498	154221
1421	165536
1239	152475
2446	152257
734	153544
989	170452
1564	159145
2762	154965
862	157922
4600	165005
1475	128444
1251	155557
2751	167131
2808	141364
1010	138292
771	148743
1459	170772
6012	135597
1155	133957
2483	147789
1048	140696
974	146209
1767	142410
1153	131588
2698	156516
1794	159937
2319	129136
1866	154858
1211	132772
1327	152337
2211	157717
1799	128576
647	142633
1210	154431
1101	147864
1699	141661
1371	164861
2371	151097
1280	144025
3994	167568
2983	169992
1467	152404
1817	164021
1363	150197
2326	158367
4651	158739
935	141918
1839	146658
3864	168041
606	147677
2087	129823
6047	133260
1269	134607
763	149305
2820	158540
2366	161349
1723	160345
2398	168700
987	140368
2378	139201
1776	155689
1719	147805
1504	166545
8632	152733
1334	128025
1842	155112
1000	150705
1381	156301
1915	160208
1004	150897
1715	161928
629	146424
4636	169246
2811	168410
2836	147345
1833	149737
3840	150117
1481	154201
1337	156041
1998	153933
1886	138913
2684	127780
1112	133913
676	161857
1411	148233
1007	133471
1714	153181
1394	144877
5388	128520
1472	151445
2403	127767
3098	150573
2231	133317
3030	162736
2780	135201
1438	154891
889	144544
2470	161697
1713	170757
1879	157044
801	148812
875	155506
2234	137157
2098	143356
2372	150176
982	150992
1207	172419
2589	136328
1962	132116
1343	146009
4503	134544
1731	142645
1620	174211
883	158748
921	156660
1126	150217
908	149944
3783	129216
2223	152225
1795	173870
1797	148217
3557	129776
5970	159849
1613	135600
2906	130235
1027	165460
851	143469
1577	167945
1448	168430
1906	135160
3534	130313
3435	143149
2795	167049
2575	135216
1034	165349
2715	147229
2338	138625
2331	143213
5132	146398
1434	161929
1947	140666
2152	133081
3530	133472
1124	140812
2263	150996
2569	145200
1934	167588
1398	142957
1598	139077
1915	149820
3712	137274
2990	136989
1241	163241
1599	153909
1754	142666
2491	148692
2011	162369
1663	171759
1458	151864
2237	157380
2363	162873
3364	152955
1523	132345
1656	160109
1010	165760
2703	135221
1348	157012
995	141752
1251	161226
2074	137821
1599	156223
1213	166605
1315	152296
1926	168545
801	153867
987	151953
1100	152677
2359	156300
2061	134052
802	171541
932	165561
2043	164290
1449	137200
1703	146855
4095	144477
681	156108
5019	154812
4662	130649
4757	134824
1886	139952
2352	138524
8256	147583
2315	143840
1807	163420
1157	160224
1735	142113
1444	162698
1242	154845
1102	155092
970	157104
1832	129031
1458	141996
1794	161695
7082	135172
744	130653
3074	128557
2781	167689
1290	153973
659	151532
1013	156073
2221	158952
1030	153085
2322	149413
1355	153981
1679	158241
1278	141776
635	143341
1559	150232
2108	127649
4688	162316
1422	145656
3606	136901
1985	142516
2892	141469
1629	132183
1089	131515
1761	128812
8442	127676
1319	148248
1652	133839
1442	160569
1251	169232
1423	146113
1870	138789
1674	157193
1247	142877
1291	139708
2851	138649
2709	153741
3304	138001
810	174554
2110	133900
1998	154380
1695	154165
1215	138333
6327	143911
1767	162053
2054	143748
2061	160164
1382	133545
2451	133169
709	138044
2206	146620
1411	148002
2712	134767
1096	149576
727	149963
2101	152713
4134	135515
1126	128300
1308	149854
1597	132913
1488	145286
1789	161369
1571	144600
1231	168820
1742	139174
1423	138693
1767	129548
2256	128948
1807	139260
2100	144346
577	133437
2147	153944
2831	143908
558	150771
1436	163440
1322	154101
2579	146181
2818	131841
3815	150825
2471	130969
871	158803
2432	142337
1703	156400
1953	164310
1873	160948
1005	133320
1654	157191
1890	147957
1328	171773
1557	162765
1734	149977
1158	173571
1680	162866
1808	144210
908	164669
873	142126
1334	166581
5043	133528
1635	151452
1978	151889
1880	150369
2591	149696
1233	148698
1655	146500
1098	142313
2146	157695
1365	151756
1341	156916
1773	158192
2516	173287
1155	138440
3571	151924
2084	150777
1198	150900
1699	140056
3765	139689
3517	130667
745	144640
4900	147496
1340	167353
1018	150225
1580	144396
1863	169724
1497	133977
927	140764
2412	150485
1894	155232
1526	143466
513	132156
982	155028
1760	175437
1647	152161
797	150945
3313	159988
555	129437
1561	149913
1791	165548
3694	165268
959	156645
690	145085
1218	161805
1919	132524
1370	146293
1122	153118
1460	137401
11863	134049
3207	153393
2456	165844
1736	149327
2214	168521
1009	163876
1571	166669
822	147968
1566	163641
1910	132608
3249	155056
938	149051
1342	150713
2399	154891
1611	161485
2167	148184
1006	142560
1219	154133
1258	161085
1665	165591
1089	160272
1734	132141
2931	144084
1232	146808
2765	133041
841	155347
1140	129900
3130	141800
1028	145885
1788	155965
3480	154137
1615	155631
3370	134659
2033	154537
2937	133212
2615	130384
1590	160828
950	177566
1309	144460
1105	151369
1514	168945
1150	162037
4764	135401
926	170409
1271	137174
629	144948
2193	159880
3122	144144
2048	148825
4145	157537
1306	159273
2247	130877
1530	156465
1547	150728
1251	144981
1721	144586
1809	131646
2363	157613
2607	160644
1547	145393
1144	138333
1050	164688
1630	149217
1798	153865
1631	155236
1624	127741
2511	138189
1301	142715
1920	167399
1095	155056
1875	151069
1723	147256
1863	149708
2030	173738
1354	152268
677	130833
1735	168856
692	170125
1238	129291
3587	169220
1770	130212
2567	134450
1542	145369
2711	177545
1646	150297
2404	127829
1426	161077
2391	141664
1319	130232
1682	143736
1483	162908
1538	150957
1202	145205
1186	130664
2999	164327
2286	137645
726	129423
1234	152409
1819	163782
2254	150948
1769	143596
7950	162893
1771	127708
3286	132967
2772	163108
4981	155637
2678	129831
2322	160464
2869	145197
1053	172973
3479	141100
1780	142573
1765	134773
1583	146548
1903	127828
1578	157600
942	148405
2757	156615
2540	171247
1670	138309
916	137860
1075	166288
1055	144836
1263	140155
1543	163445
2124	137089
2446	130968
2118	163973
1391	172905
831	166357
953	154937
1977	134245
855	142884
2447	142227
3723	172437
1583	151785
3038	153609
2448	151724
727	133741
1048	149717
5660	169177
8208	160228
2123	134589
1400	143284
9784	159881
1758	155776
1816	147124
1487	168833
2542	166824
1804	138882
3100	165209
1093	164977
1839	138193
2827	134871
3802	158057
1426	128429
1191	161453
2742	150939
5444	154082
2785	135645
1269	147617
1334	171837
4011	133309
1687	143928
1258	159510
1568	151848
1982	135810
2759	141888
1794	129480
2379	147297
1766	145551
2302	151696
2278	156860
1742	150852
1822	159637
890	165852
2295	133066
1415	161108
1817	157153
2934	155741
2222	165759
3543	149124
1418	172265
2051	139377
1358	128660
2346	156224
2563	133100
2334	147213
1954	145297
1064	152417
2528	131293
2558	151813
2691	163145
1253	129086
1334	155108
2423	173968
2326	132086
1611	146104
2127	164926
1306	171376
1131	163304
2362	159281
1111	141854
1096	148459
3320	145784
1692	150293
2466	127729
893	149932
1763	158208
1597	142980
722	138332
1578	163352
658	163937
927	141901
1784	139517
2295	145309
2470	139297
2079	149923
1511	153500
3226	142817
1185	147533
2801	144496
2559	156439
1595	139853
1590	158228
1510	153681
1183	153141
3788	164532
5286	158384
2542	152425
1030	149976
2671	139943
1736	147084
1632	137813
838	155593
1564	152833
3583	131479
1598	162052
2161	165805
2357	170596
2075	148488
3170	160533
2671	140220
1863	136899
1158	140312
1481	144740
933	139272
1463	145473
1342	160520
1359	154016
791	142072
1538	151620
1305	172772
450	165441
1243	159669
904	149381
1994	158841
1017	135795
2223	132432
1531	139508
2432	155272
1783	133077
1494	149208
7042	140880
2081	159578
589	158543
1406	136808
2195	142780
2134	158021
983	149623
3552	140801
4597	157429
918	134501
1128	166296
1790	161911
1350	158484
2440	159464
1680	131145
996	158717
983	142204
3201	170464
1971	135449
2694	155205
4206	149924
1439	166975
2827	163664
2553	155320
1671	147876
2705	158200
908	137824
1747	153299
3236	131129
1362	150689
1594	160664
1303	129301
2340	143072
966	156363
1463	169540
1197	130908
942	163433
1603	147530
4839	161944
3654	149579
2021	161593
2539	136941
1524	158208
1874	165117
3571	168309
1958	140411
1718	152749
1219	138644
2538	176340
2138	133796
1243	139477
1738	154077
24325	153944
2491	131388
2009	131956
1639	141613
1922	166954
2815	162888
1161	129081
2232	137668
1566	147869
2267	160164
3111	150740
1046	161357
1397	162093
2685	163848
2662	129079
2371	147179
1479	151933
1512	159856
868	155836
1990	127645
2114	178738
1377	164523
1880	141565
694	148884
3017	148177
707	149489
2503	164332
1878	164749
1673	154624
1276	134868
1034	149936
1470	137285
2593	159148
1214	173053
1142	146081
1919	164852
1082	139613
1507	135461
1158	154283
1318	164360
1951	165305
1883	151497
3755	130616
1806	164185
1737	132244
1367	148508
2201	136808
1155	161416
1574	135288
2569	149320
1493	143360
1923	155597
1091	153596
2115	128981
2491	127844
1148	148452
1907	142109
6102	154168
1518	136949
2735	141018
1114	135669
4602	129741
1416	141272
4539	169957
1469	128555
2114	153460
1471	134490
4761	131367
5570	151477
1204	139269
719	130920
3215	136469
5478	135277
1543	151613
3188	138640
2692	157229
2059	152040
2253	154750
1171	154348
1814	134150
2846	134687
1179	149817
1751	147221
3209	153753
2448	155705
2931	146289
1445	163021
1690	160104
1623	156748
957	160693
987	172369
3322	140960
1550	148083
1682	160637
3004	133968
1391	152337
1821	139351
1962	130401
1652	152857
1106	138509
2234	132480
889	136881
1959	140853
1314	132173
723	164712
1347	149957
1153	145205
2921	144556
2097	131637
2587	147310
1789	149768
757	154304
1962	140045
1387	163982
1803	153221
2973	132112
2019	129062
1169	171482
2458	151289
3123	136961
1571	153094
1296	130992
2351	157186
2016	154977
1826	164083
514	146377
1910	139624
719	139745
2199	164844
1139	140876
1722	149681
5929	155705
982	133637
2139	147952
1250	149784
1634	151584
1855	153621
878	151532
1571	133753
4271	146316
890	130092
4263	160461
5085	134220
1904	145212
1835	149320
741	153128
1993	148904
3534	143348
1341	156049
909	160632
1262	167937
1589	149321
1439	132964
1064	134485
18617	150076
2263	149344
2105	137925
13915	132597
1330	134253
1726	152501
1402	151629
534	148408
2940	154621
1287	147086
813	144000
1496	152641
2627	159504
1489	140804
1567	134912
578	128753
3115	148215
924	146436
1906	138640
2090	169514
1563	150969
855	142964
1303	156868
1283	167288
830	130305
9898	154356
4598	154128
836	139056
1300	131066
1558	135928
1723	153485
1582	150035
5117	155066
1412	139575
1360	153637
3074	142132
1442	134182
1595	135317
1842	147973
1506	142517
1387	137533
1120	137220
2765	162856
1522	137473
856	153561
3210	151849
1662	128477
1523	135681
1806	155245
3336	161901
1097	135107
2789	146469
2683	139512
3463	167637
2566	145244
991	145964
1264	141476
900	147825
734	128696
1868	138193
1438	130378
3185	156651
1004	144596
999	155513
3819	138652
862	132738
2984	131172
2973	156536
1016	139243
1658	130041
1015	155293
1256	139312
1095	157556
2632	145881
3166	132198
1282	139125
2103	145636
1806	140177
2910	132937
2447	136092
1503	146926
2406	135608
1174	153504
6970	138952
1210	144944
1382	131739
1256	128565
2393	152180
965	140385
16536	138617
1096	135878
6177	162149
5401	129479
840	140833
1160	143876
1411	145948
853	131949
1225	145752
1806	155448
2099	142069
2219	143032
1770	137073
2210	141896
18158	163796
2860	141561
771	140872
1350	163996
3905	150421
1267	146965
1145	132829
937	133157
999	149444
1930	150965
1137	127904
5854	148875
1022	152064
1203	162500
1487	149349
4459	149978
1563	131720
2991	152667
2045	134370
1141	137280
2509	147504
2106	172101
1538	148437
1426	131587
1434	144449
842	138436
4678	146957
1704	150968
1840	156320
1786	150713
1430	143596
2287	136541
3547	132193
3690	162992
1523	142611
795	135289
935	153305
939	137233
1553	139197
3149	140497
1277	144260
922	139945
1122	131756
3603	131045
2841	143607
1438	155796
1761	144447
2711	151777
1739	152381
2102	144417
755	146833
1219	149110
898	156388
2539	134572
3611	152004
2198	135396
1629	134328
2331	144948
1892	146238
2387	130280
2486	147092
1918	150645
1614	128373
1806	133959
2098	161432
1998	135361
908	145032
1686	150288
2121	129789
2405	142321
1427	178649
2222	141665
1061	132124
2132	149681
2109	149812
623	136340
4774	131576
1333	140905
1326	152177
803	139052
3261	144780
1279	148929
2484	157387
842	134369
996	141092
2494	145211
839	158109
2039	138073
1115	145213
2510	134892
1317	138301
3751	150661
698	145324
1050	134091
3059	155800
2947	137957
1224	139537
2279	150000
2362	139347
1451	143019
1677	162540
2906	159872
950	152056
1649	143858
2487	129396
2187	142680
7774	159193
1328	138088
1502	138952
3643	146949
1224	137293
964	141675
1567	137441
2346	143829
862	148161
2276	134905
945	148637
1260	148216
2128	138237
3987	136556
1162	143836
817	151038
1461	139184
3329	162060
846	140140
1027	144545
2335	135473
4344	155948
1243	151012
1856	142977
3711	136389
731	158297
663	136629
1562	153192
1598	142725
1267	140788
2362	152184
2130	148328
1233	141817
6050	151757
1169	161778
1684	132493
1986	134317
1833	142609
1705	149040
1133	146168
768	136047
1877	144732
797	135053
2707	138229
1260	144596
1959	151164
953	137517
752	139502
711	132841
1643	161997
1700	145224
1641	132771
1120	130857
1741	155653
1431	141953
2206	149671
5867	177589
3040	159129
887	145393
2164	146829
1926	148974
315	140673
2092	142260
1217	144585
3425	152993
1169	148521
1244	146068
1358	134404
1878	135420
1922	143520
1178	160072
3298	133401
1232	143386
3002	139744
1832	145569
4717	159556
455	138732
2847	128684
2768	140564
2879	137397
1578	155769
2044	145753
958	148586
2301	158797
5585	148020
1209	149586
1392	149861
914	156416
955	143832
1622	156785
1951	157249
1213	145913
819	152029
2476	136691
977	138940
4260	129632
4743	146242
882	136633
3308	138322
4792	144245
1139	145628
574	144719
1273	145101
1724	150414
1039	155259
1022	134820
2016	153225
1485	144021
8383	156568
974	146821
3031	135189
1467	162211
1335	149935
1527	151104
866	149578
12491	147081
1815	145284
1734	146156
1026	149929
2197	140852
3261	138340
4646	151013
2870	136124
1191	151130
2586	128480
1066	139253
1949	153144
2939	139832
3268	150904
1686	150771
44780	167539
2568	166372
2382	151905
1091	138981
2244	143936
2255	155499
2218	144044
1311	149345
2130	134188
2307	142676
3182	157772
1848	132744
2322	146425
1719	137248
881	146976
852	136293
3782	145180
2594	136769
785	145449
849	147713
1657	158740
2906	155747
1970	137768
1361	141224
1959	158501
1910	154404
2253	156825
1379	138177
1795	143120
1159	150309
1408	137501
1417	143241
1990	147168
2607	150452
1347	147977
967	139788
1014	166080
927	141221
11050	145824
1131	151869
2318	134513
2718	134257
1418	133549
1246	156576
686	130464
1635	145477
1547	154512
1386	145652
755	136303
2571	141252
1458	153117
1238	135011
582	145804
1059	143701
740	158596
2554	145261
1390	152693
1150	158824
2379	142409
1674	137508
1282	137932
1617	129766
1253	147948
1527	139900
3442	158857
1662	135988
1102	133293
2091	139443
2403	154660
1574	154332
2419	144841
1895	143879
26585	144826
1199	129821
823	154485
1094	157972
1855	158181
1095	148942
1658	144305
943	134044
2137	130240
1215	146919
2510	143788
1146	142716
1772	142491
1633	148880
1360	140324
1383	134184
2279	141068
1290	154527
1203	150228
1392	140109
1294	168552
4424	159932
3295	147932
2321	139604
1129	132149
2400	153231
3657	135613
2489	140268
955	154444
1146	147652
2659	155869
1215	147737
961	150851
602	131537
1595	147665
781	154044
3615	153636
1289	146632
3417	149044
1986	149210
2046	136429
4123	146401
697	140936
836	146060
1130	145952
3111	140297
890	141808
1207	136420
1842	144117
1519	131868
926	155521
1230	142980
5321	153385
1555	137717
691	132460
1958	140329
1480	130677
1381	141152
960	158941
2433	156124
1194	158404
1442	144217
685	146248
631	169536
767	138085
2064	137709
2198	135512
1020	158288
1684	137311
710	157440
1899	127717
1652	147193
2857	140437
2151	139424
1593	140084
1096	141808
2630	127751
2394	132396
2083	150565
3629	155288
1144	142164
1339	164249
17098	127809
1579	156235
1866	153540
782	161181
1854	136880
7078	148532
696	147176
1775	129312
2384	144056
2090	142392
1246	161225
3228	152785
3038	169396
2351	170684
1643	152306
2759	129257
1220	168568
1791	145400
2485	138388
2775	148105
1826	138181
15589	141578
1722	144812
1622	149823
2315	153613
2151	133041
772	147097
3271	148451
715	145445
1962	137739
2783	134602
794	152725
1434	147759
1038	137441
3010	172128
698	141804
1491	143644
1952	147248
1027	131552
1252	136438
1458	161216
34371	139740
1486	148181
3985	158649
1767	159648
1107	127801
2624	158384
937	145961
1809	140065
1226	141805
1123	138752
2051	147693
877	142972
1714	139393
1390	147884
1322	149312
6004	163985
1367	154713
3253	134884
2473	159391
862	144436
1543	146036
2751	135180
1363	140229
1703	145220
1063	144025
995	157949
1453	152402
71928	157356
1110	154610
3238	136108
1471	128595
618	144856
1954	157032
3251	158845
1738	158253
3162	160753
1066	159844
2994	152641
2966	145196
1914	157913
1730	149512
2155	130773
965	152212
2673	153401
1457	133233
3822	147133
2719	141868
2952	157411
1175	151509
2111	153840
822	142812
1717	145372
1650	148781
6830	152076
844	163708
1302	153556
2288	150445
1025	163680
2224	149329
855	131021
1684	133057
2194	159256
2234	135948
2639	160244
1042	130877
1137	136448
1598	157361
2308	150691
1520	138869
928	170749
1104	152756
3919	158904
1195	151903
1827	142686
1238	174088
1174	153869
775	147160
937	152341
2786	139545
1511	137037
835	158276
1926	136900
818	160779
2155	148885
717	128197
1066	133532
1935	139614
2015	161177
3254	130836
1814	155701
11275	155144
2217	148450
1438	151397
2056	144541
1964	151196
1161	138369
1470	156777
1540	159652
1038	145884
3151	173797
1354	161128
36995	155008
1717	137829
1866	143557
2562	138993
1781	155488
3075	177978
1655	130316
1240	154862
1795	140024
1875	137045
967	153001
1090	144132
2044	142384
1506	138985
1656	132377
1678	154464
3022	137265
3242	153713
654	130905
1520	151576
1753	157492
1053	137905
1922	137296
4222	152280
3431	129776
2066	135068
1058	148596
4550	154016
1388	149521
2399	143061
1786	161297
1415	163940
1944	136401
902	137701
1971	149924
884	141420
843	149723
1035	160384
1970	148088
1179	157528
2557	141116
1130	140185
1262	141060
2150	136749
1572	161748
2019	138600
1538	143985
2875	139200
1414	147860
1421	155657
1007	137724
3490	132309
3281	130024
2047	128620
1061	144943
4554	137853
1514	162037
2116	141995
1572	161128
1775	133949
1665	157457
1780	147275
2390	137608
2334	146840
1550	134145
831	137497
2511	131907
2731	140357
966	174569
1198	127968
1319	151816
1261	146120
2702	154136
1298	151098
1510	147685
2803	141430
1942	137052
1195	132926
787	135566
1482	144073
2116	147565
2535	131453
783	158352
1004	150492
1497	137444
1099	152660
1146	162177
1014	153772
3094	152132
987	137419
3227	135188
2143	146261
2379	148363
1706	168445
1251	142737
762	135497
955	150618
1992	139648
1947	152385
1638	152225
2034	157982
1791	141358
1306	152244
1803	135041
2747	151344
5145	175845
2392	150309
1201	142349
2862	151417
3356	167433
10869	165097
2948	138418
2355	135791
1535	152331
944	156940
2686	139496
675	155196
1312	158660
1804	130104
10630	142592
2198	128520
1861	154921
1462	131713
1609	156092
1565	153251
1547	167589
971	145581
2653	167762
1782	151902
1963	148918
788	159564
4711	130069
1991	156273
1463	149181
1110	148453
1114	139529
2769	170956
811	151544
2640	155658
3164	153672
2318	151239
920	135873
2879	151524
4706	144578
933	151141
2034	144016
31687	170813
2130	160777
1574	152117
2095	134869
1279	147855
1357	133556
4289	156688
807	150425
1050	154949
1116	133997
1422	147829
1078	151564
2330	149006
707	162956
1920	131111
1003	158992
1431	144795
975	156339
2482	129117
1098	154653
4978	140359
2136	153836
944	163645
1710	148377
791	143769
1697	139020
1095	136497
1615	147625
1367	149249
3556	143189
710	146337
3369	142948
1476	135493
2345	143780
1049	155981
1557	134153
2725	133772
1879	156861
1194	132225
1100	144114
6834	148065
5850	162727
2081	159476
990	160365
1191	155886
1345	139977
2806	160416
735	142586
1380	138868
1114	153161
782	133820
1811	153076
1643	151049
1699	138113
3600	149637
2646	166340
938	138632
2015	155055
983	146366
1259	135432
2019	153121
1100	156155
965	160041
961	136225
927	132173
2035	142872
1426	149453
2078	141414
2506	160397
2527	144996
2059	140362
1073	153901
1446	157137
1455	146188
1347	148045
2039	172515
1517	147513
1745	149046
1887	129608
1330	164219
4295	145648
900	129421
1607	131067
1051	152988
1218	141300
1531	146308
1765	160901
1843	144269
1473	156044
1810	162180
1474	152440
1039	166924
7517	165519
2257	129729
1362	157496
1082	154945
1822	136479
2183	141289
3424	152073
1230	162509
2116	151735
1634	132552
1200	147710
1865	134240
1247	145787
1386	131189
1174	133848
1261	147973
26682	143940
6728	155644
3337	131992
1042	137628
3026	145197
21654	156746
1342	155705
1882	133485
8421	161321
1032	158985
2038	157993
1034	129316
2086	154048
1779	143646
973	167272
1950	151698
1171	164596
967	140601
1534	142000
1226	141071
1004	138933
755	141195
1179	144965
1071	161589
1000	162213
1449	128212
1632	141944
4931	151573
2306	133400
582	144109
1302	146774
934	148884
1233	152521
1402	147896
873	149532
1515	156709
1846	141164
1558	144492
938	146193
1644	158773
1467	158312
3257	142137
1071	137556
1366	148460
1853	159260
1208	145296
1871	145996
1105	143305
1588	143037
2448	148509
1183	133892
1510	151592
1595	131904
2254	164149
1644	128574
2421	131588
1412	146193
1262	133848
1570	138327
2634	160040
1062	165060
2066	139535
1826	135284
1347	138645
1707	166604
6015	162036
1635	131581
7423	147497
2308	173773
1212	141825
811	129997
11439	146836
3482	134358
5669	176677
1497	140044
1607	158831
2479	139649
3755	154900
650	146577
1843	136213
1392	143145
795	143673
1051	152241
1419	170537
1239	147492
3510	145158
1919	159636
1613	152532
1151	148248
1592	133393
2550	156469
2040	130371
1857	142441
1690	151265
1890	141344
1141	156869
2222	132812
2375	128316
1205	155940
1482	150768
1225	147816
1450	148240
1302	141589
2246	170457
693	146164
1190	135512
1859	142545
2490	128696
1675	142704
7549	132201
2267	139361
1614	152776
2828	144833
2526	131397
2963	162176
1704	128188
1070	153568
1995	162268
2034	151348
1616	150164
1605	127954
1988	130125
2197	128744
2487	140705
1047	146328
1046	146137
980	155038
955	159325
2235	133316
1867	156713
3362	143385
2283	154953
1144	128299
2206	149252
3591	143056
1599	155468
864	165034
4107	129973
3035	145114
2682	157193
2078	152749
1350	141657
1450	157002
1130	136778
812	154248
1546	151665
1742	154468
4227	139853
1363	139552
1879	158884
1579	132576
1019	137977
4796	161452
643	136163
2019	148949
1733	141394
1467	135776
3135	152061
987	150528
2469	147152
1410	155044
1786	145424
1579	150014
[truncated: 66 more rows]
