# Supplementary material for: ATR inhibition augments the efficacy of lurbinectedin in small‐cell lung cancer
Source: EMBO Mol Med. 2023 Jul 25;15(8):e17313. doi: 10.15252/emmm.202217313 (PMC10405061; doi:10.15252/emmm.202217313)
Supplement: Supplementary file 9 — Source Data for Figure 2 [file EMMM-15-e17313-s002.zip › Figure 2/A/Flow_files_for_quantification/export_Samples_Lurb2_1_Watson-PI-H-S.csv]

FITC-H	PI-H
1588	107957
1407	105893
1193	113388
1567	110704
2914	104953
975	124111
1431	118866
1125	111869
1399	124904
1770	125593
2035	117380
1190	115585
2627	105120
2879	123397
1406	121605
1242	115578
1818	118888
1078	126853
703	123296
2382	110461
5735	107405
3060	102709
4138	111737
1062	114596
544	109535
2012	115060
3686	109374
2158	117863
1140	113241
2119	104524
3375	105696
1564	116940
1430	121053
1003	102939
2496	110713
1676	122445
971	102633
2702	105004
3787	125009
1106	113409
633	125674
1199	110293
2553	109440
2606	103355
1779	110392
663	107437
3590	102713
5870	102460
1796	127256
5370	116541
714	105226
1701	108296
1609	117305
1347	123360
2670	113938
1268	114232
1695	108333
2223	124668
2024	116573
2562	108788
834	112204
907	119825
4112	122901
2498	123541
2431	107249
2470	122201
1462	121553
6278	110259
1710	124552
1085	124194
882	121180
4844	113757
2451	126189
1554	106806
2134	112416
3062	122136
1857	104365
1357	114969
14583	106561
2420	122256
2419	111125
868	113936
1655	106010
3970	116901
1479	117353
1080	104676
3531	118302
1247	108545
1226	102660
747	122892
2861	124473
2826	106421
5175	110976
1139	123389
3349	121032
1175	109525
1567	114176
3631	124109
1246	123421
3026	114579
2187	105653
1112	111185
1588	108318
926	124596
1221	115765
1002	109433
2398	108773
1395	119225
3647	124975
2498	127016
1801	119769
2227	115064
2328	127232
654	104244
1534	125236
3507	117232
1399	111223
3150	104701
1057	105296
2162	120316
914	123432
2067	109680
3117	112292
2597	118568
2690	110601
2322	124741
4470	112408
3132	108145
1927	104237
1254	118025
4089	110812
1315	123188
3200	126772
2011	106823
1086	103552
595	114402
2164	120714
691	115389
962	115132
1834	105717
2155	127080
1187	125261
3713	119701
2562	110157
1175	102769
6330	103804
3550	112779
2219	117588
2931	115005
2989	120808
2246	112565
2335	125464
1486	119131
655	104112
2846	111152
1643	107133
2049	107608
3150	126000
1896	108580
1865	106723
2473	116797
2179	102364
2207	120593
1833	116438
2552	107796
2911	127341
2210	109224
1338	112129
2169	126128
2022	116276
4041	104409
2446	113627
3057	121608
929	119436
2702	104817
461	102689
2157	105041
823	117392
1447	108217
1462	121491
1823	102089
4429	123881
1656	125334
3534	116843
656	125572
1471	105699
1122	103364
2467	118365
5336	110985
2405	116745
2360	125242
699	119089
2510	116560
1675	120755
1012	104125
2435	106069
4927	103133
1204	125909
1856	117737
2534	104749
3273	112505
1776	125200
2042	102713
691	109041
1353	111122
1798	102602
3108	103077
5147	103417
1256	105167
1646	104428
786	108954
1402	117361
1129	120009
1291	113965
2619	119394
1859	117881
2159	106964
1156	126665
835	116777
2087	123105
4863	122933
1250	111605
2795	114801
1744	102661
2247	115387
1589	105057
2414	106955
3600	118052
3623	122000
1760	125349
3882	120005
1827	127085
14107	117830
884	123064
4933	111385
3327	118252
1287	110713
2654	117385
2066	104246
1692	123776
3014	103845
1336	120137
1703	115608
2186	107606
1365	123528
8410	108164
931	103621
2340	102584
2439	124192
1011	106741
3104	106096
2901	116402
2598	109968
4683	112648
2107	104588
5514	120823
2118	122906
2005	111884
2714	112548
2770	114617
1199	103663
1151	108333
3953	109747
1873	116872
1064	126609
1243	107044
1818	104945
1704	106352
2168	117984
2210	121970
1706	116688
1094	127448
1233	104764
1742	110133
3059	105024
889	111725
1774	117454
4219	105936
1251	124561
1239	104870
724	115386
2262	102656
5932	121672
2922	116316
5457	111381
869	106384
1255	107617
2171	110556
2778	112109
1946	109849
1122	123572
2695	104729
1494	121409
1166	112932
2384	106633
1959	103365
1866	118328
1172	114604
1574	116365
2283	110648
1186	103737
2386	125309
2375	118269
3047	124989
1592	104684
7114	103673
901	108323
1128	118205
1846	115852
2418	127311
698	104368
826	107696
2619	115649
3083	114797
2210	124220
2238	107281
4205	107985
1386	103733
1051	121677
2927	122636
2400	120628
3899	103264
2729	107207
2622	107042
1087	119632
836	107517
3537	122204
3070	111653
2670	103056
2612	117050
1954	117053
2541	126027
1487	116712
2522	105973
1745	106120
1686	120588
1007	107608
762	125324
1461	126150
1744	120569
2341	119632
503	107431
3056	112787
3235	115752
3327	126692
3149	112301
2737	122218
954	117552
633	104065
1288	113243
1094	104906
2409	118368
1938	118465
3066	114160
1223	111377
2407	104389
1602	122752
2022	113304
2132	103640
2387	102405
2724	120329
1415	105145
1027	102301
1830	110120
1031	104008
1838	102249
3838	121370
1860	118312
1254	115021
1834	109401
2817	107012
2412	105853
1826	107185
1099	116005
4136	116341
1143	127404
1982	114050
1807	118231
4427	123733
1615	127597
670	120557
4821	120093
3086	107789
1098	107592
5454	111876
1751	118933
918	116517
3955	114401
2978	103408
835	106046
2393	112290
2107	103921
1350	107625
2801	114020
2828	110797
3022	105362
3608	124237
2369	112068
1337	125900
5102	115837
3083	116596
1647	114521
1905	123256
907	105707
1984	111153
3632	115529
2266	103385
2995	119354
2234	104658
1075	119092
2449	121833
1659	124869
2316	103460
1680	105241
1415	124485
1585	103596
3224	110816
1616	125155
4240	109705
2783	120572
2631	122982
1923	111008
1783	120276
832	105792
1367	102476
5682	113970
688	104445
2666	102220
1867	110961
1999	123368
1501	117144
3236	109137
3530	113104
1970	103660
2931	117285
2767	122862
1978	121197
3771	105325
1264	117044
2517	112992
3726	123153
2694	124808
1223	111033
1554	121949
3918	125433
2074	120900
1931	108547
1116	108847
2986	127227
1371	109453
1218	109339
4326	118940
1354	118761
1911	123500
1154	123840
4258	120481
1745	117329
2430	104572
864	111841
699	118385
1450	105672
1704	102835
1181	105092
1766	126513
1662	112264
3099	124312
1078	107748
737	113449
1046	126688
2021	107283
2467	110617
1769	122905
1836	126116
1482	106768
3171	111068
3062	113218
1276	126195
1914	112421
3513	102549
2150	123072
1034	110581
868	108333
899	110736
2676	117545
1539	127132
1271	104506
1010	106438
1398	111277
2486	114042
1703	108304
2327	123068
1014	104001
1275	102101
2357	114736
2918	113837
1505	124363
2107	103140
1935	102500
3165	123967
3815	110260
2382	104276
2261	125901
3116	127153
4332	110641
2862	121952
3102	119288
1735	113065
2033	110925
831	117849
1651	111237
2998	117306
2934	108729
3775	118385
5382	109267
1851	105069
2239	117729
2620	104948
1352	127385
3647	121509
2261	110864
1023	108924
2618	104601
2580	122692
6864	113429
1526	114273
5931	119144
801	122092
2461	124057
4566	126188
1522	113925
1195	124213
1245	117561
2980	120840
2224	121701
2486	120408
1376	112805
3104	102767
654	111891
1238	106609
1867	126308
4971	111981
3205	126277
1706	111885
1452	108300
3386	118785
1599	103180
1696	110627
909	119117
3276	104533
1258	120697
3529	108464
2482	121069
1331	115872
1159	118164
2930	117432
2513	108424
2342	118812
741	126116
1503	116745
2460	102168
887	107650
1695	113186
1255	119368
2991	104036
671	110537
3194	104136
1972	122486
2880	120561
6622	113696
1922	116161
1321	111228
2492	109445
1150	115845
1030	124310
3754	108465
1043	118560
1758	122598
912	116709
3053	113844
1799	119329
2879	121097
2925	106728
571	125041
1107	120422
12334	112333
2174	105124
1756	113137
4078	105732
996	122576
1486	120196
1430	124393
1801	111933
1501	115561
3268	117726
3619	104020
1287	118201
3031	115490
4157	112309
2527	125888
1040	106985
2513	126120
1523	106916
2823	119192
1305	118404
4085	105464
1806	123823
1004	125277
760	109745
1091	104027
1291	126948
1527	117733
3222	109365
2062	104273
2363	105680
2339	103660
2072	123553
1664	110663
3718	112603
2409	107068
1267	107120
1994	105221
1385	127269
1127	113633
1181	123578
3261	118944
2751	112380
1506	109105
3134	104285
3211	119241
595	125995
3195	109720
1769	125760
867	119154
798	124777
2170	102148
2538	105700
2886	105345
1358	124049
2776	107636
3134	104423
4476	105761
826	119886
2192	116216
1226	116660
1621	115711
3739	112662
1271	102592
1041	112889
2663	110108
819	123464
867	111992
1935	121957
2047	112988
2521	115797
2813	102540
3516	104648
3132	104353
1771	119709
2833	121516
1803	107702
1979	112584
3854	115196
3003	103780
1157	123798
1486	123837
1583	120133
2599	115301
1878	102005
819	103612
1315	121433
1591	102972
1871	103045
579	105952
1063	122088
1258	105976
3799	116089
2401	114101
3116	110473
2481	105401
1632	110604
2583	104465
2710	111926
2612	117429
2470	123749
823	118288
3462	125957
950	106997
1967	104160
3202	108552
4059	112720
2885	113436
1894	103604
2134	117594
1183	107312
1527	126980
3787	109956
895	104057
868	112944
1534	118968
1864	106964
1914	115436
3542	112752
2445	106177
1169	125873
5571	104862
1081	109606
1383	103992
2464	125500
7519	118064
2430	123604
2362	110548
1403	102095
1142	127285
5372	113164
1459	124532
3131	106194
1780	124861
619	114217
3125	121468
1611	121769
566	109881
1073	121184
2133	103492
1984	118872
2103	116427
2590	105369
4795	111481
1518	119915
3051	104060
1467	120316
1889	115503
1925	123048
2438	118778
2315	115644
2035	111332
3010	118079
1347	126228
29763	102841
6985	103057
2798	120685
2783	115421
1322	116225
1022	107509
2210	106512
1180	107126
1426	109048
695	102462
2392	117860
1535	120368
2220	113696
2567	122379
1888	120836
1475	127255
3574	110656
1630	126744
1486	108541
1525	125000
1515	108517
3491	110036
2021	110429
1961	125732
1835	107917
2303	124932
2251	103088
1658	108648
870	121316
2646	113543
2114	110139
3747	114152
1749	123412
1505	110681
2878	121723
2871	104697
762	107182
1592	112613
3790	119588
1548	108017
1789	119030
2086	108080
1051	109212
1025	122924
1258	118983
1464	122341
1078	105320
2483	106237
2651	102677
4131	107069
811	121037
1482	120489
2071	107369
979	109868
1169	124644
1818	122837
2450	124789
1374	122632
3654	110997
4197	125141
2770	126832
3995	105873
3446	110076
2821	125565
1615	120908
1611	124266
2743	115512
1442	104344
1786	114065
2236	109444
9353	120330
1738	105753
1274	126872
1068	124699
1603	117596
2946	119228
855	112064
2539	108216
3883	106396
1216	115288
1066	123201
6008	105704
1584	103272
2365	118589
2445	119476
1147	106800
986	111048
2491	126825
1066	115888
1119	115900
2675	113040
1853	121252
2390	116768
2814	115317
2930	124036
2622	122241
2995	105520
2458	117005
1327	110896
2362	114047
1357	114955
936	121932
1030	105681
1074	102069
1038	125189
3328	122421
1831	111929
1071	125120
2430	107932
838	122806
2268	126575
1816	114785
1209	116608
2272	105754
2510	120460
4940	114836
2247	101997
2570	117008
2595	108225
2492	102365
1595	102129
6201	103946
1972	118156
3329	122552
1773	104025
2831	110901
827	126584
2263	118048
2988	104905
4866	107437
1940	114264
2122	104581
985	109767
762	116756
2506	119628
2255	109352
2019	126020
2157	125304
2342	123514
2542	114785
4367	114701
1367	113581
4342	122640
1716	126524
1787	125689
1038	127031
3647	111148
1294	112449
917	115580
1866	115980
1620	126160
743	113252
2130	117287
1603	119106
1426	126052
410	105492
1623	112065
2474	118175
1711	108648
931	117380
5283	108390
1038	123943
3818	110425
2573	126508
1217	109080
753	120360
1395	116025
3060	108421
1263	106604
1437	113126
1454	119385
2352	117093
2271	116458
1399	117081
1191	104969
4490	110244
2696	110260
2511	114010
2071	102000
1823	119809
1543	102581
2547	123488
1546	105305
3986	123969
3234	105768
3004	104821
1128	114122
1882	120041
658	121937
699	121344
3894	108393
4501	111392
2003	123237
1678	118897
3790	104024
2617	112204
1518	106064
4461	124977
2752	123468
3580	120170
1785	103221
2286	109352
2751	124041
1043	116996
2035	109531
3992	107811
1806	108868
1019	105533
1462	123465
1153	125669
2053	123836
5122	106221
1338	102672
1415	118416
2899	118373
746	110549
2094	124328
2507	122048
2499	106749
3338	112900
823	113073
1471	105537
1412	110081
2026	105460
2927	107801
1791	123816
1511	109241
2290	118788
2163	108473
3488	111168
1661	122488
6382	121445
2676	109876
935	113390
2752	119433
1921	123025
2162	107064
1379	106121
1573	108703
3363	113185
3286	122756
2970	121557
2302	126142
2658	105172
3011	105576
1946	120660
4650	104029
4891	121925
2921	120173
2339	111524
1174	118117
2100	125565
1386	118469
2403	125749
1451	110757
1026	103641
2639	107437
3861	112060
2846	107877
767	112095
971	106113
2547	119097
1029	110909
4051	114896
3403	126920
2404	108723
2324	107921
3106	122261
6521	105612
1169	111046
5037	102849
2503	124313
546	118791
1676	103840
4634	112612
2998	121816
1359	115864
2999	107404
1979	124763
3051	113996
1800	118145
3294	109527
6390	111381
2083	105232
1655	102821
2799	106466
2164	110879
847	126693
841	125048
3634	120081
3242	115640
2891	108736
1039	117662
7615	109791
3379	125752
978	119024
1147	116813
3523	113251
1734	120753
1586	115981
2640	119372
2052	115917
2240	104609
1614	103181
1895	125281
5811	114030
1334	122837
1414	118293
1350	112924
2406	104301
1422	112149
1960	106089
1615	116349
1715	127165
3138	102848
2486	104848
1512	114649
1098	119610
465	117658
1879	119493
1523	111537
4322	119680
1701	120422
1440	118661
3886	123005
1359	102316
1072	119376
983	109172
1121	124962
2686	113608
911	127276
1690	108685
1283	116493
1320	116388
642	126148
3960	104036
814	123840
2018	116502
2074	111142
4353	123766
1426	120765
1102	124661
1042	117380
1989	117788
947	101997
2605	109084
2359	107612
1220	102968
2506	126325
4303	111844
1027	103861
2151	108625
3926	126089
5659	109452
2753	127044
1869	127488
2459	112352
2408	124862
3341	122368
2467	106725
928	110820
1622	121682
4323	105841
1938	122226
1806	127536
994	105780
2051	127160
1706	119648
3279	112236
1087	109312
1903	121282
4391	103026
643	125809
886	116764
1801	118432
4364	126920
5642	118430
1750	110517
1738	102913
1113	113552
1926	116161
2347	114332
2390	105185
2761	107530
519	112593
838	115136
1171	126791
707	120029
2619	109365
1690	126324
548	108357
2344	102961
1163	112581
1699	120517
631	122888
2036	121142
1251	109536
1551	122061
1855	105676
2066	123097
1294	113023
1734	104884
834	125664
1907	124832
1418	120833
1538	108705
2598	112949
2614	125756
2444	110169
1639	118504
639	103896
4115	118455
2643	127345
1895	103769
3347	110612
1376	124588
2849	119728
2202	127561
1655	113480
1350	114696
2045	126761
962	126329
3038	104192
1827	119271
2658	120544
2457	118468
3151	126649
1989	127009
1707	112508
986	106902
1570	106378
402	111169
2478	105725
3071	117245
3526	107285
1801	104969
2668	125972
1322	113795
2539	109867
3379	109736
3405	106700
4039	107124
2857	114744
1694	123193
1707	104753
1398	118528
6050	117603
2020	124660
2115	112272
3067	104205
1815	115551
3413	118264
4614	124740
2019	116461
4282	120572
3889	123181
987	118068
2238	109121
1430	104696
1760	127324
2123	110885
2200	125093
1831	121608
1839	122368
1237	120702
