# Supplementary material for: ATR inhibition augments the efficacy of lurbinectedin in small‐cell lung cancer
Source: EMBO Mol Med. 2023 Jul 25;15(8):e17313. doi: 10.15252/emmm.202217313 (PMC10405061; doi:10.15252/emmm.202217313)
Supplement: Supplementary file 9 — Source Data for Figure 2 [file EMMM-15-e17313-s002.zip › Figure 2/A/Flow_files_for_quantification/export_Samples_Lurb2_2_Watson-PI-H-G1.csv]

FITC-H	PI-H
354	88458
935	88739
599	94771
424	91398
1916	92616
770	86303
2654	84499
835	90080
510	84529
518	97872
495	91281
382	89778
1899	96495
745	80919
546	98823
399	95737
510	89781
570	84518
482	91364
594	93252
2562	99531
862	91506
1591	99880
1742	86892
610	90297
1370	99867
1954	91016
498	85533
1237	102256
2587	103253
587	88373
1255	91728
803	90061
818	85795
2315	94245
476	87680
1250	88853
1052	91717
689	89028
1337	94713
510	91637
458	93565
379	87772
2161	88001
1355	98653
899	95572
575	90349
701	91176
818	90706
758	86317
545	94048
629	97793
1138	101699
793	100241
540	91400
623	85536
963	93299
1068	77142
1020	81392
354	86454
530	83545
384	89827
870	83021
1182	95832
877	87441
1070	82749
784	91568
763	82069
438	81679
1669	93476
1130	96242
1524	85605
1015	91405
418	92504
3122	81817
629	88845
1899	91947
498	94665
538	82824
519	85860
431	83032
2562	92513
582	94013
1079	94540
667	84896
942	90732
599	88172
635	85784
589	95868
527	95325
438	84703
675	85128
610	93525
723	83441
2030	101709
791	94212
595	87232
474	97272
1973	82513
616	80440
566	89544
802	88191
587	89264
1822	84068
663	88413
1011	97408
1127	96081
332	85200
858	88697
1012	86939
2891	94025
3234	88312
492	90784
473	90581
1506	95954
951	92428
758	83928
1067	98017
1267	92869
507	91381
1233	94820
623	78117
1019	91136
401	88856
888	92192
462	94097
722	95329
1849	90980
415	87833
907	95364
592	97801
774	87880
644	88160
491	96541
459	85725
468	98043
1483	87581
471	90977
1075	88317
659	91885
975	80665
2243	91502
839	90393
592	87761
751	84400
1086	82848
894	87760
944	86124
657	86168
3374	102061
442	96646
1367	100152
679	81520
673	86685
4406	98667
1678	101269
714	86927
691	96620
1124	85164
519	87832
3127	101160
924	94805
594	94142
895	82633
1524	93424
514	86915
522	85735
1792	97176
797	96933
1914	95383
724	92432
699	97036
1577	98641
1016	94270
1962	97797
835	92264
554	95337
2644	98541
2054	83213
998	93997
5839	77429
547	87724
1002	80818
432	95642
555	88952
606	86492
1592	96243
2162	94762
403	82553
765	92454
630	84517
662	83540
870	92436
615	87157
465	77217
418	92265
449	89825
646	93279
1001	94337
470	90164
915	87603
571	92049
1927	101021
689	89992
642	87421
528	88897
706	96044
1119	95372
792	87522
1335	91894
972	96436
685	90197
1082	91464
487	92813
1257	81450
2355	95344
650	89680
701	92612
1783	93564
1175	95737
567	86726
461	85084
1451	99776
803	87664
635	89082
1026	92661
490	90847
506	91621
1203	93471
458	85247
546	92602
911	89225
510	92289
977	93720
2242	98108
1154	98093
486	83324
1051	90595
1357	85083
563	94320
620	91601
2370	93356
722	86801
794	86845
2623	102173
336	80413
3658	92220
679	86323
754	93997
718	89228
390	82329
652	80772
592	96029
806	95532
2910	85728
554	92068
538	92637
659	91809
635	83669
1249	87045
1151	98712
963	91974
631	90522
684	94312
940	90568
430	91280
542	89380
2305	84956
1105	87646
686	95112
1511	89233
461	86329
1126	91360
1170	89140
623	91035
748	83385
1505	85692
1562	98535
861	94937
1400	84516
807	92480
754	91748
660	90953
464	90957
743	94544
3585	100732
855	97850
1985	90828
1034	88917
407	80840
720	89038
454	89376
842	91593
593	90817
499	88219
960	84080
2015	97304
458	88660
3175	93993
629	92579
618	95350
605	91497
630	86125
843	91380
814	87855
588	85646
599	87216
1510	89516
580	77405
675	89166
591	97823
554	92230
1132	94925
400	92328
670	87605
516	91447
740	89797
776	95617
527	82277
2050	86400
2219	102377
922	86160
455	89080
751	87812
1719	103254
1157	87197
483	90228
509	92444
544	93480
1415	96583
901	86469
1638	91417
1287	81653
579	82882
983	83117
751	83981
1226	83592
2351	92173
3178	102720
819	87161
1590	87476
399	84423
437	86517
614	87300
530	91264
1243	84393
598	92957
535	101772
807	89909
940	97769
882	85727
1198	100459
506	88080
744	99801
616	92921
518	88173
622	93725
788	86738
1230	100614
582	90917
990	95929
557	85854
430	92455
630	79268
1368	94389
690	88638
382	81547
623	84844
592	80236
940	93626
676	86080
538	80977
583	80265
466	87412
594	86108
462	92113
574	91131
1376	88061
919	86248
1478	99672
1902	95256
988	86436
544	86245
362	88077
569	91812
702	85577
642	91277
754	98604
609	89501
540	78273
541	88965
2099	97839
1286	85488
758	88208
461	86788
1536	101244
639	92073
572	94744
1063	86073
1889	84606
607	89360
1309	91121
784	95247
855	87113
783	85577
922	90860
498	84780
994	88132
717	91096
4493	94579
511	89401
878	99248
535	97400
923	98133
1063	83896
574	89761
451	89529
1723	98839
726	93341
458	90248
2743	99760
658	87196
975	92136
719	90187
648	97029
449	88801
3218	94380
715	78581
692	81648
623	92329
982	87268
1346	90816
403	88197
1014	95608
841	86205
3419	88548
726	92256
528	90715
535	88209
847	95216
666	93050
575	91168
454	84292
642	85145
1570	103241
1175	99676
2347	85369
477	90265
635	81329
568	98386
453	87092
871	86565
1428	97124
694	88037
890	85716
349	90884
954	90913
906	95492
615	87389
1390	86781
452	86076
670	86933
493	88263
542	89326
1159	90285
484	82713
780	83564
514	88968
716	79924
813	87885
762	91889
2282	97229
691	90945
1044	91880
557	85717
494	99899
377	92976
1422	91492
855	95532
538	88972
1020	85973
1025	85961
2644	102860
467	85221
1444	87156
4256	96581
430	77281
1750	99476
723	94224
727	89356
1777	100530
727	94473
430	92693
769	84865
862	93161
1008	92070
873	100288
360	88936
590	81841
2855	103415
427	88565
1083	89482
1143	93721
2621	100385
1938	103215
747	88755
708	81603
481	91492
797	93333
481	90038
1623	103705
1082	86257
840	80413
1019	102786
1016	85797
424	88093
1478	94330
1851	90604
1048	88229
257335	79649
560	87149
1758	92744
670	91289
511	89371
496	86211
389	89649
834	90124
1450	85597
1812	92233
383	82497
1019	80949
1822	102801
835	93051
978	93284
942	92669
994	95368
899	93068
834	85141
930	83562
6399	91000
1466	91725
747	85141
882	86073
645	90897
637	87264
787	81889
953	82569
793	92745
1126	82409
400	92008
970	88371
1030	93224
643	87277
675	87461
400	86044
753	91064
381	81968
1070	92572
1066	80593
1110	83502
782	81950
799	87328
703	88352
914	95828
507	87733
567	79506
1811	90732
670	86565
2825	95493
3233	87722
542	86160
1231	84305
1130	85913
441	100300
669	96696
983	91016
574	86468
671	91057
1153	91492
469	89231
863	85311
781	89716
2978	101313
1003	90012
1355	90921
730	93819
462	98080
879	86856
639	85866
548	101516
481	83362
806	82277
1071	93217
481	90128
662	93205
546	85201
513	96809
728	81105
678	88860
865	90641
679	84741
1276	94796
759	86447
651	86896
547	85017
742	90044
714	85945
426	94096
813	88173
829	95308
424	89153
646	83844
631	95180
957	95661
763	88664
643	88579
570	94897
868	95393
676	82760
1599	85429
757	98260
1498	87235
880	92570
410	83072
3670	99081
1001	97848
694	90366
906	91836
834	92844
762	89893
1227	86440
495	91676
1805	94821
4515	86805
865	89494
397	90824
654	94729
658	91008
1249	86229
1323	94428
552	87701
850	86100
1577	85516
507	96899
1050	87284
802	85764
1155	91697
1807	96377
647	87049
1111	87544
899	88586
1701	101225
1242	99364
619	97308
435	98445
2292	103032
579	87060
555	86172
739	92053
507	86301
550	87808
780	85905
4878	92228
527	96521
960	87894
527	87436
2424	101301
3467	100116
2158	91680
670	87058
674	93132
514	87750
2280	93806
877	93665
2882	90518
2233	78220
705	91821
1330	86877
710	83809
1287	101856
491	83748
685	82680
1026	99692
866	103321
551	89233
3863	79800
943	85416
560	90113
662	93246
1183	99848
2284	99697
550	79276
1343	95331
1547	96380
586	96947
1936	85253
902	93677
538	87141
501	91632
1283	94957
575	81832
678	87516
670	95057
459	90372
815	86792
1611	91667
517	84670
1299	102123
761	91457
2374	87263
483	100293
548	77085
487	89157
464	92489
613	94396
971	97192
1244	98463
1279	82841
1325	85048
816	95681
807	92545
523	82913
485	96896
670	82364
536	94824
406	88340
1166	89365
438	84448
755	88069
566	90677
663	85679
2343	103180
646	92069
723	93402
939	94257
634	92777
742	88263
1575	101773
626	83488
675	82377
494	88220
1077	96702
353	87928
918	91940
3483	94891
995	87833
702	89414
1955	98065
516	84429
983	89100
427	89667
507	88899
531	84856
683	85521
527	84740
1296	103208
1195	99681
659	84392
1079	88540
482	90280
1585	89765
6437	97041
777	85968
526	87216
2838	102037
458	91149
771	101216
750	89252
551	93708
622	86900
1573	89126
595	87312
641	90093
2303	90572
487	76889
869	89601
615	89204
684	87700
507	84968
862	96869
870	92729
758	90460
574	78677
751	88793
560	86784
902	89952
545	94744
567	84929
618	87917
730	94594
1349	93994
579	88177
1079	82704
37574	98426
623	89489
527	94332
706	91301
1199	103410
1167	79189
1318	102059
666	93997
2688	101588
439	80464
686	86632
514	84373
374	87379
698	87812
534	88264
938	91248
578	89580
695	90513
694	91953
1540	96064
1782	94008
490	90204
735	84532
1986	97484
942	88192
595	90637
830	89160
883	88414
895	86843
691	97813
726	90905
787	86957
1574	95136
452	97669
642	93397
555	94430
1186	90861
486	82080
1093	88048
613	90240
1835	85236
498	87288
665	94924
842	92775
710	98533
791	82552
378	94155
806	88645
531	89908
2606	101321
1610	90149
813	96712
773	99525
732	94076
3114	92389
758	92887
1494	99630
863	84816
574	89164
465	84801
1078	89012
2666	102321
735	97666
5180	82605
512	92277
573	85233
387	93929
734	88473
478	85260
634	88996
1287	95925
850	87480
1110	82093
962	93297
1167	97021
625	81126
1762	95129
595	89178
679	81794
666	92452
571	83226
758	91365
786	95080
691	95344
28554	102241
1375	94613
574	94989
2182	98877
3782	102972
847	88325
4546	103168
534	93094
816	91266
2331	93665
517	90652
831	88256
803	89297
554	89949
1954	100104
2804	96953
814	98916
815	90172
3478	100132
1036	94457
686	87620
637	94492
748	95444
3128	85848
770	96745
981	87668
820	90700
430	85433
777	95261
1776	90054
1227	94120
364	86877
927	86934
541	91081
698	77301
1057	80625
593	87256
1869	103001
1045	90115
826	96311
730	89612
2059	89432
628	79800
999	88436
819	87773
422	83676
807	87727
1646	97864
906	96597
1358	93060
595	86593
1140	97979
1046	88387
449	98780
629	81497
1850	97821
1019	98568
519	88728
583	89461
1534	97705
381	82764
752	92077
842	89189
594	90852
1648	90517
1510	89904
1191	87141
688	92664
949	103112
834	83806
555	87768
1731	87748
1569	96845
1166	91721
779	89341
1149	93368
1042	95036
607	87112
1187	91565
892	87912
765	100883
523	89320
443	84164
567	81968
432	91964
551	91129
449	86303
634	90597
597	86337
647	91715
1063	84322
746	86556
3152	97036
611	94736
503	94744
702	84221
551	94552
779	98997
2763	99005
1584	89233
2086	98429
363	90388
660	87957
3558	94265
1286	77437
697	86601
1074	86532
2307	93924
730	83212
707	90284
841	85364
507	100557
1175	83768
3131	96284
607	92186
1662	93113
699	82524
682	87332
766	88461
769	86325
3462	94533
2065	99557
738	78244
765	86545
354	92664
7514	93885
800	89608
2393	93249
1891	87341
586	96984
383	93122
2075	100868
531	92802
1930	96764
1034	87665
596	93967
867	88414
782	91504
577	89236
618	90692
747	81317
1923	92073
440	84105
443	89608
1703	95864
557	81560
575	93365
831	84383
486	95389
493	98892
2689	102059
456	94195
782	85517
716	99605
2155	100232
1132	103548
593	90229
3001	95092
592	90577
874	86852
1924	92781
785	86945
838	85391
986	82536
1526	90733
989	88605
445	90037
1390	96365
2407	92775
551	88924
549	88965
599	84540
586	88048
763	95545
1591	99461
514	87554
902	90297
869	84414
466	85001
623	80599
786	92801
1009	95877
2854	92436
547	85160
590	88741
875	88866
1027	88272
1945	102153
4963	102288
827	88050
606	98673
606	88253
594	81573
855	86201
474	89901
1143	89764
442	91343
3677	88772
1694	101736
430	89565
449	85144
455	80109
1812	89536
1199	90836
392	85200
7279	93035
794	89421
2617	100193
7920	84940
469	90036
828	91817
1155	95045
1369	101718
1058	85085
1818	80904
986	95557
536	86909
787	84969
555	86056
610	93335
3274	90932
523	91974
623	82432
770	91031
859	87216
1126	95953
1125	96667
469	87812
1402	83180
1036	86026
398	81624
763	89253
1060	100504
818	81252
765	89417
483	89748
499	94509
576	99700
1276	95216
819	90574
587	79941
1124	99296
874	91580
394	89852
526	92097
1483	97602
754	93252
767	88192
640	89349
579	86853
806	86656
703	90513
745	88886
478	85952
894	95370
672	85755
499	95004
488	89561
1319	97320
1565	101225
435	89812
2431	95249
1546	101588
606	87680
484	94457
446	84485
591	94393
2281	94949
736	92936
621	91841
1062	86632
453	88097
1815	92901
606	87516
623	91920
531	96525
2818	91767
1095	93311
910	95950
1762	96457
684	86184
1448	97108
786	85649
593	87370
574	93793
1344	91579
1730	88888
723	89129
618	92005
764	84701
1885	89064
817	92404
510	85693
591	88729
625	86540
784	85096
894	89421
3011	100011
1381	87026
665	91659
4358	93935
735	90284
1127	99181
545	89513
879	82976
1467	86252
1285	93996
1236	85796
494	88021
639	85844
554	89696
696	90833
1494	91541
816	85341
1102	93566
1929	93654
1866	91896
451	89449
1190	93908
912	80861
594	83762
804	90300
930	87795
752	85717
643	80017
613	83116
814	87379
542	88188
795	90217
476	90379
548	91870
2165	99220
1148	95153
511	83589
4022	97288
1177	98008
472	98908
1251	86035
1838	98183
649	88717
2082	88613
2009	87501
533	86972
608	102136
560	92016
2405	98412
879	90313
1190	97657
9764	101716
2277	102428
427	87984
2238	102524
765	91605
704	93277
822	92694
744	88172
511	93763
404	93288
2118	94177
895	82265
638	91897
774	95876
1112	87629
847	91825
608	88607
710	88040
755	88576
771	80244
1006	80880
3395	101372
331	92743
535	83752
559	84312
1898	99149
1031	90568
705	96421
1626	97220
703	94038
521	95020
673	84180
688	91660
523	89716
710	85402
1066	92276
486	91537
551	88548
611	91308
796	93816
3160	100149
2801	94709
3610	96549
391	85320
2125	90857
961	90933
1667	93284
338	95780
1027	86799
774	90225
759	92817
710	91643
1099	90805
2146	95045
720	95033
592	85326
10631	92984
1111	88243
437	82159
1972	101020
759	85649
929	86708
2993	98245
354	88089
13206	83873
1290	89126
601	95249
547	94534
511	79920
2601	92228
5659	102569
774	94113
1489	101236
609	83644
1254	90580
736	94628
695	91585
1058	86817
2070	94132
551	91512
839	85687
485	92913
23502	98141
773	84284
2011	94812
2585	99269
903	90011
3053	98616
1315	92705
542	99957
827	96541
734	95061
827	92214
707	91141
602	88312
670	94385
1512	91332
1490	88051
797	95047
1382	96198
1703	86277
445	89425
3214	88557
1022	101757
1087	91861
618	89050
587	91064
530	95076
4460	102405
1799	91263
412	85023
1723	91560
675	81930
603	90944
696	89400
979	98081
1422	91916
986	94897
451	93464
567	84686
727	91116
609	89153
677	85485
887	89511
1074	83024
841	80177
550	89277
546	94447
3510	78100
599	95693
457	98304
500	85564
490	89599
418	82624
3022	101700
494	91420
680	88625
536	91373
734	90761
1896	96085
634	93245
798	102900
498	87808
814	93967
1030	91405
1738	92587
1975	93215
1075	90880
374	80599
1260	90421
1259	99376
835	81693
618	86184
486	92897
1784	102008
523	92064
1223	83881
2444	103376
982	91189
672	93492
634	94540
1060	86937
809	95313
906	91053
762	85976
561	79905
440	90670
971	89373
714	90236
654	90556
508	86044
6158	87014
491	85312
539	87857
778	90877
413	89374
895	95096
642	86253
586	93725
806	90924
671	97568
543	90972
448	95325
491	82506
663	88010
2478	92865
986	101007
678	88712
531	98338
623	82970
1089	96431
2027	103126
1448	91500
680	84709
2206	92793
578	93389
23893	94305
709	91849
959	81385
611	82175
676	85640
413	86922
663	90352
570	96084
554	89868
376	102612
819	86470
910	91136
1375	85784
878	85664
629	85279
649	95534
410	90124
752	85879
822	92057
527	86680
1443	90996
559	96433
698	86927
647	89913
772	86541
666	92836
808	85933
482	87325
748	87933
436	91148
1249	103501
467	100933
458	81773
874	84020
570	90310
1030	100413
623	86192
747	89436
821	93293
366	94045
1054	95585
579	87385
783	97218
1383	78049
547	102438
1272	91992
530	89752
1314	95101
951	90376
1763	90177
653	77957
566	83922
392	90884
1277	85389
1007	82290
851	86352
578	96187
594	97425
707	88096
581	88816
504	81009
727	97413
973	90440
1334	79237
606	94141
437	83325
407	89628
725	80704
2835	95156
1223	98054
547	87824
361	88593
1232	90712
935	90437
1043	94385
778	91281
649	88840
878	86981
835	92833
620	94980
715	88084
622	98748
759	93196
525	88245
861	91301
751	85916
1959	85869
560	91248
552	82637
1199	93605
1269	94196
882	87155
746	92453
487	96157
1426	91029
1352	93628
3489	83955
461	79081
845	98196
1006	89996
708	92369
1334	86484
474	88339
1055	98692
561	91829
935	99833
566	89376
535	95909
893	92721
726	87786
901	91388
346	89943
1211	95877
729	83645
487	79476
882	96133
599	89817
2758	90707
932	93208
786	84614
493	91185
528	89436
542	95673
782	84656
678	89624
422	91707
1821	95513
590	103604
1228	98343
1103	89913
815	90169
310	83265
1223	79241
847	90336
684	94473
663	91257
22139	95640
514	89260
2396	98225
723	86061
1359	90043
527	92169
429	80787
818	93973
1558	90845
2318	91352
762	99028
1999	100825
963	95132
622	98931
1976	96734
2044	99317
1356	90600
970	95876
1965	94312
1022	90448
4030	97384
538	85236
439	84528
865	93446
1306	96831
689	80511
1635	89093
397	92403
2543	101347
475	87292
303	91105
2310	88419
523	86708
1127	92776
734	85192
817	90941
554	90137
470	94112
450	82039
534	93101
734	86632
777	87493
3628	91879
970	92021
794	88364
1057	88869
990	90101
636	92024
5579	96742
766	96343
871	89184
1283	93604
446	92609
1106	90949
736	93150
2850	96310
893	84928
950	85546
442	84367
540	94492
674	88904
653	99122
1387	89652
1065	87641
931	98732
783	89237
596	92493
963	96369
837	86924
435	85212
526	87860
673	90568
568	84852
441	91016
563	94329
604	82589
859	85852
2118	103022
934	87821
886	93391
626	84953
571	82730
1635	85420
515	88580
686	90196
939	91736
514	85464
2840	89225
588	97445
541	89772
1188	88060
524	91846
2542	84373
5052	95134
886	90316
558	87557
12186	89267
459	87377
807	91597
910	89260
687	84215
1116	90868
976	93165
760	90992
523	92929
833	85017
2884	100445
778	94344
525	84692
386	86624
748	90517
3246	90964
807	87236
738	92278
857	95235
690	92568
998	87784
490	95893
642	94349
1138	94964
523	92496
849	89920
1015	91910
1437	97804
556	92805
667	92289
698	88373
1307	95424
549	90387
395	87984
2078	99191
802	85389
722	83820
438	84280
517	91418
902	95149
850	93557
826	87965
1590	103728
3175	101813
776	90980
643	82861
702	96956
451	95029
845	96277
702	95004
683	83653
595	94989
433	93752
509	86629
15334	90156
1227	96348
586	85882
1296	96965
1343	96835
571	91648
679	82758
2007	91061
375	92025
662	98672
1167	90836
487	92553
1039	101219
824	97653
825	98784
494	91371
407	91004
620	94203
935	90001
636	84001
2899	102948
410	101365
607	92190
467	86348
532	88283
622	85361
1670	95992
1156	85541
418	82725
410	80933
483	92157
686	79945
2270	97875
996	96365
447	87600
779	92653
1450	88134
586	90037
982	93453
1788	100947
1000	88089
1229	90672
1378	86300
563	91677
923	92620
2018	93813
539	94620
564	92064
522	85673
1770	92529
777	84740
685	90632
1036	89696
735	82176
872	100424
643	96270
714	88777
719	91960
867	87485
1766	91031
1339	88534
663	84317
843	87117
1028	93362
1676	90700
819	89989
882	83980
666	85617
691	101561
737	89120
809	89961
1046	94589
1072	93665
731	88124
666	83252
805	95525
1237	93968
547	91356
325	100640
3377	100132
2262	86850
676	91589
1004	93189
424	87750
601	93780
802	81512
466	87936
555	91124
1382	93815
500	85221
583	88085
835	90585
754	85809
622	92796
734	85317
697	93993
763	91948
570	85697
548	83467
587	91976
833	88480
610	90705
551	83319
895	83951
459	86168
2919	103703
747	94248
471	94836
586	88433
736	92928
514	85209
852	82789
684	89028
427	92169
1265	95213
587	88552
2398	103476
549	98033
747	93779
792	85197
923	90787
511	89813
522	90752
705	95064
1026	83765
1457	83312
1907	91649
489	86466
1343	91484
750	86741
919	89812
827	80009
532	89254
1074	98797
668	95445
821	93141
1570	87052
831	97321
633	93784
1603	95986
2203	94191
710	92801
864	98145
855	87124
593	93795
1323	90409
751	91005
589	84292
828	87692
2794	84828
3695	94020
1186	87780
616	84565
1841	88417
515	81344
2159	81385
827	84721
3058	94183
1410	86306
1515	93401
2370	90256
851	92977
818	94308
1044	87376
1343	87837
968	86013
874	88704
925	87338
614	86033
941	90780
1499	97148
750	83457
1510	90728
579	91680
923	92605
702	87280
1263	87113
489	83376
446	93539
583	91078
1388	103728
1239	102561
683	91213
538	91244
865	92093
1322	87447
596	98398
686	91536
586	85476
555	96207
529	95917
462	95680
1315	95556
791	89544
524	84096
515	93612
375	88968
622	90465
3206	96589
568	90049
7442	80881
918	88907
452	88348
1219	89332
564	91520
1331	100748
1140	95228
834	95066
894	87119
1570	92684
276	87599
898	98976
498	88384
860	84760
471	89621
1289	89669
951	98516
3897	78125
775	83446
576	88856
483	96061
1755	89164
447	85344
422	92701
685	90307
1065	88892
550	88421
531	77920
722	87945
707	92656
742	86077
585	79218
1642	99620
1229	91852
724	96805
10686	88335
672	86170
543	92120
593	92497
935	95428
1550	80069
479	89104
1170	88369
518	92501
2335	99664
672	96680
2830	101045
4646	101534
795	91441
987	90995
547	94985
909	96340
838	87436
547	92312
867	83833
495	87749
815	90845
903	96588
9611	94664
816	96921
487	90612
1140	93661
1763	98576
1142	92257
763	81233
666	88800
2359	99769
818	85549
395	88131
783	87884
970	90545
2573	100405
582	92394
1442	89205
490	101088
692	96389
1190	98536
760	89717
549	92910
1017	87073
654	85177
517	99152
1590	93564
1243	89992
510	90785
729	89369
994	90896
1092	87408
691	91337
439	95821
576	96381
700	95765
[truncated: 2,777 more rows]
