# Supplementary material for: ATR inhibition augments the efficacy of lurbinectedin in small‐cell lung cancer
Source: EMBO Mol Med. 2023 Jul 25;15(8):e17313. doi: 10.15252/emmm.202217313 (PMC10405061; doi:10.15252/emmm.202217313)
Supplement: Supplementary file 9 — Source Data for Figure 2 [file EMMM-15-e17313-s002.zip › Figure 2/A/Flow_files_for_quantification/export_Samples_Lurb2_2_Watson-PI-H-G2.csv]

FITC-H	PI-H
1339	161698
1432	160102
1730	158692
1155	154708
1494	141734
1372	152697
1798	145185
841	159124
1423	146448
2588	141581
1264	151817
1241	141312
778	140786
2807	147884
4754	155441
965	163447
1010	145077
958	151975
6478	153021
1139	169109
2110	140648
1130	154367
1326	162500
1384	160311
1476	148400
2063	147188
3603	145900
1591	150929
2043	158703
1452	148464
1596	144377
839	143891
2278	147801
1823	147353
3215	143281
2539	169613
1627	154820
1612	152180
1602	153342
1262	151151
858	154012
1597	155877
882	158854
1593	144600
1386	157844
5715	160093
998	150493
762	140668
1359	142345
1365	142917
954	177867
1087	157757
1590	151197
1559	153621
1229	151223
1962	162273
1036	145550
1447	144444
1396	167453
2022	142443
1424	153964
1591	149750
1170	149864
1194	149301
2019	158345
2113	167061
2407	156665
904	150965
3160	153805
965	161528
2215	143528
2169	140669
571	155313
3466	152949
1763	157104
1543	145952
2459	150117
1015	143425
1626	150868
1978	160667
1720	166889
1446	164749
3390	158509
1081	150068
1363	152644
1046	158789
1509	164708
997	142349
911	146997
1258	167953
1234	145281
2588	162110
1015	151583
1111	141285
1397	173108
1358	155484
1694	158740
2543	141406
839	153275
1247	145857
2171	142140
4699	143221
1586	162220
1907	155905
2224	158108
770	147437
1244	163019
1593	155102
1091	149488
1876	170168
2725	153521
679	140873
1115	148676
1598	150689
1950	166466
3587	161821
1706	173276
6747	159101
1232	159315
2675	148588
1023	143585
1373	147048
1376	146996
2784	161500
1086	157239
1115	140988
2698	157689
1362	149756
1142	152860
2454	166770
8983	155680
957	162908
1647	147394
1853	155245
1111	146164
3010	153642
2389	142606
1874	162738
1473	151256
1471	150108
2209	161451
1427	150641
4687	146556
1793	157496
1487	142653
1312	154533
1148	146245
1554	142517
2706	157249
1955	161528
999	157709
1351	144901
2289	161199
1254	151444
1321	145864
1441	159832
1375	153849
1583	142753
3319	154592
1017	155888
2190	154344
2095	156456
835	154145
3343	160596
1099	156820
1942	142835
1396	164440
850	153033
903	161304
913	142884
830	148456
884	141592
1470	164189
1650	148301
1999	141920
1366	143336
1607	154512
1542	147150
1383	141693
2375	152410
5040	155489
4094	145900
1237	143393
26718	143537
1017	155674
3604	164565
775	154236
1911	145040
1618	167344
790	159933
2913	145113
3138	153584
1214	151013
2857	174644
1387	148097
2086	147022
4013	165861
1238	165580
2354	153896
1266	153275
2938	147072
1761	155593
1080	142024
1280	156222
1351	165940
929	158401
2442	146626
1346	143560
1036	146457
2560	141077
704	154589
2446	149236
2503	161808
3264	168646
3508	178216
1455	155640
3114	157893
1922	146941
2073	162468
1151	159065
749	149392
2492	156197
1182	147281
1132	155057
1565	166521
1019	145100
2028	140368
1288	150770
1363	150025
1351	151808
3735	154456
926	158101
2586	158817
1019	149184
899	142697
1166	162876
1895	168399
1550	172325
1739	142689
1714	159437
963	161640
3218	160493
855	155388
1711	156973
1059	148977
2926	150276
1431	164036
1858	153336
3271	158757
3250	140771
1136	157805
1979	151856
1185	154368
666	145629
2287	152868
9199	155225
2393	143041
2479	153663
1850	157142
1566	151355
1827	152821
914	143292
2042	143128
1258	156380
1051	147056
865	158277
5000	146196
3123	152965
1031	145083
1445	151192
1790	162809
1763	160597
1207	158912
1212	168176
1260	154680
1470	153200
2207	146264
843	153750
1783	151131
1275	162740
8420	170862
4323	141123
1196	169854
1775	145193
2142	147900
1444	160325
1984	162056
1398	158069
1446	157495
2374	142117
3085	159636
1407	168497
708	152100
1223	159341
2155	164435
2535	147837
1326	169708
1669	145049
938	142080
1080	140917
2982	169137
954	166368
1295	153533
3605	153228
1297	149745
1626	154097
3635	159533
4255	174809
2080	149197
5988	157297
2915	153642
878	156866
3591	160713
987	148541
1250	162592
4678	156193
1123	147197
996	156184
1636	166187
2568	140987
4394	149189
867	149148
1118	158753
2526	154001
1815	158739
1386	147276
4378	163844
2215	167889
1635	159925
2527	141249
1247	163472
2149	148652
1614	156133
946	171283
1827	144061
1174	149679
1240	159561
963	163907
2980	163012
815	156613
1656	148659
2657	141145
5039	172036
2742	147982
2018	147616
4090	146024
2533	157676
1258	162586
2463	159709
1762	162813
810	153085
2161	174312
1235	144541
1122	162963
1847	161015
86205	179101
1518	153704
3226	146165
3173	150616
1582	142356
1259	169002
1643	169519
2797	152372
1312	142436
1225	166949
1208	173812
1627	157613
2707	144420
1842	145989
1435	161829
1570	153533
963	146265
1824	152788
1514	168533
1758	148269
1487	147480
1403	144836
1524	151347
1469	144557
1632	151121
1244	142077
1409	140944
2638	169184
874	150656
2243	159560
995	148614
2530	145296
1203	160281
875	145456
616	157033
3348	163886
1971	162317
2119	152813
612	144372
1611	140532
1372	154020
1722	146385
3095	146078
5322	144091
2433	158200
2142	164301
11236	149617
2643	144561
1570	145525
1127	161260
2671	153567
1671	150649
843	156544
1963	140441
719	151785
1317	156645
3071	154500
1127	169780
1634	152764
1338	167720
1275	160752
1022	142276
1203	153152
1075	150831
2601	163972
3242	165392
2089	165415
1402	149685
622	141913
1767	150961
1560	153013
1652	170080
1203	153461
4696	161293
1671	165464
1775	145905
820	143576
3124	145936
2091	148540
920	140613
2078	153649
1344	149260
1303	146488
1027	144162
2359	144448
2441	144249
1296	143920
2138	143064
921	159352
988	147622
2971	148065
25406	144278
903	171188
1645	164364
883	156449
1618	157564
1530	141248
2046	153249
1005	148073
1946	149368
2160	160405
2714	152220
1606	157269
2539	143113
1816	176188
1469	158540
1427	158388
4094	145209
1361	149068
715	141284
1875	165764
3410	161300
1172	141400
1034	140340
1674	155813
3951	141160
1573	153841
3282	140741
2547	160152
1582	144596
1489	166711
4912	175196
1121	153692
2198	163272
9095	171108
2247	165385
1881	153165
729	165237
826	149644
2874	161244
1002	164100
1770	152899
1181	168591
1799	159744
1797	150501
3295	151105
1118	149925
3378	163579
942	142580
887	149520
3051	167656
1673	158761
1328	145625
2024	143736
1166	148757
1162	165737
4370	171136
1031	140828
916	169925
914	158265
1535	170972
1666	150173
2527	144588
525	165297
4510	147757
1487	155900
2182	152750
1570	156558
1171	155933
1338	146271
4340	154361
3041	169809
1411	165536
2090	160592
1702	161553
1284	157248
1052	152825
1995	149496
963	142324
847	160968
1380	141768
2050	149636
2006	149635
1161	140359
1201	155764
1260	140545
986	140772
1315	156756
1767	169490
1597	152351
3638	155512
926	178728
1277	164216
2366	161180
4809	149661
1223	155921
1859	149946
2295	154041
3774	154502
2146	146419
722	141739
6378	167400
1222	163916
979	157593
899	170411
2342	152460
1704	154512
3219	153120
1167	145206
1531	151825
1258	163425
1434	161912
1603	171608
2717	176837
2074	148128
1402	153181
2071	160917
3154	141801
4617	166961
1759	157829
867	160104
1967	153993
1790	156908
923	149693
2233	153308
831	152981
1216	149414
3738	150830
4934	142928
1134	142728
2356	150512
1990	151437
1655	148513
1590	155389
2215	143104
1163	161765
1192	152660
1475	142140
3872	151688
1903	167920
9671	163999
720	151425
1075	156980
1015	164538
933	178789
1329	145667
1090	142883
1706	157026
1575	145460
4302	140893
1099	142773
3873	164196
2611	161541
2269	158417
1379	143040
1291	144609
701	151175
2602	140824
1772	144757
2276	158307
829	152261
1867	153976
1371	174393
2358	163925
1084	142037
1694	165892
2483	159843
2362	152657
1238	144613
791	153084
3253	140489
1330	166615
783	152893
1742	147100
948	177240
1515	162177
938	141133
15415	144004
2593	144647
1399	165033
2303	146387
1904	146764
678	161696
1782	157032
790	154913
995	176461
2086	150129
1117	151296
1153	157636
2254	149832
1440	160748
1323	144173
1946	175204
1080	154688
1310	151624
2502	146324
1145	167480
905	151284
1737	162091
2994	142817
866	154817
2790	145925
1451	159353
2804	162076
4233	172808
2027	147049
1517	143605
2944	145413
2463	148740
2307	142193
1021	142741
1251	147720
911	153879
1496	170733
2823	141489
1757	175316
1486	155971
5315	160161
1538	149944
2217	164466
3364	151712
1076	154516
1647	143428
1262	156178
1218	147917
1774	158489
846	161668
3435	174082
826	148077
871	158009
1677	163204
3754	155407
1904	173557
1362	164060
1018	154695
1292	146651
1026	157108
2811	156487
1120	143549
1245	166856
28090	140830
763	142197
3499	154213
759	155448
1731	143916
2763	143636
1923	167567
1343	154840
2560	161058
4784	147961
1293	161457
2354	151492
768	157748
1135	151889
946	160661
2075	155310
1753	155168
1485	156959
6347	155634
1978	171107
4618	141673
1074	141545
1066	148417
862	158629
1708	161308
2099	162689
2050	149784
1422	168996
1469	173013
1547	142648
909	149508
3526	152633
1421	151541
1297	164573
1018	162745
1355	162825
1322	158988
1415	170900
1035	156929
1664	143837
816	155645
1267	156220
2803	143180
1122	166749
1334	170169
2894	168186
997	163153
2214	153928
1446	153441
887	165370
1347	158373
1143	175314
2083	164444
1474	169604
1667	161301
1058	146260
1902	141785
1182	156659
1937	143284
798	163584
1873	151445
1789	142889
1994	151161
3135	150905
1660	161072
838	146885
836	160860
2773	160741
1058	155313
4458	167649
2175	160951
3493	164709
4330	172536
1703	155854
3275	152705
1507	150098
1691	160778
1690	171312
2339	154528
1838	156169
570	146972
3003	158349
1026	160124
799	167836
2011	155874
2220	144812
1838	149292
1406	163873
2270	164939
1407	145253
2282	153223
6798	143201
895	166042
2687	162963
970	164308
1451	151013
1424	148753
1470	155568
942	155023
1606	148512
1242	150121
1477	142165
1640	156268
1277	165067
1209	159297
1147	151732
1669	145185
4476	166424
1931	156292
2535	153913
1180	145648
1498	155804
2271	146890
1178	147632
2387	162464
671	167923
1183	151121
27786	170218
1095	147968
1689	155897
1558	160965
1808	170648
3379	157768
3518	154506
2055	146308
1831	161182
1076	158953
1703	168406
1291	167848
1300	161145
1459	147344
3993	152233
1123	149409
1363	153254
1407	162018
2384	161013
1289	148356
1645	154416
1378	153311
1855	163735
2141	145803
1352	158229
978	159324
2924	147864
3282	170185
950	153424
1187	154701
1987	142702
1220	146093
851	150133
1223	164592
1631	146961
1619	157189
1651	150388
3294	153837
1383	154429
923	168076
4807	164973
4111	161019
24335	168949
4298	153305
2346	141382
1065	164281
2654	140853
2074	148217
1375	159308
1454	152766
886	155604
1273	147525
1337	140760
1394	150689
1723	156692
3053	151909
24463	146493
1035	166424
1323	141073
1182	149437
2693	148855
1606	145664
930	155432
2235	142343
2133	175890
2043	165656
1144	156013
1201	165428
1810	141356
1815	157616
826	172149
2848	154729
1496	158268
1635	157757
1108	156896
1525	164315
856	152797
1312	160116
1980	151877
2472	164452
1656	143301
2518	156801
1524	151484
2341	156285
1247	165784
2371	145714
988	153549
1554	153024
1822	141967
3719	144780
1821	164372
960	154168
889	159161
1442	157312
1546	159865
2715	143774
1623	149909
1033	150553
1523	162512
2594	155048
1479	162117
2511	168189
1082	164202
2615	149292
1171	168130
2900	153921
2175	160540
2698	142819
1380	158779
891	152125
2402	146928
3035	157992
2737	159412
1159	157004
2802	149741
1000	141189
3438	150732
2634	164029
1444	141249
1728	152948
1510	149322
1150	148097
1066	147607
1355	152181
1705	151133
958	174241
1438	169560
5859	165117
1233	165348
1778	159228
4395	172793
1298	166648
2676	148842
1894	165896
7836	161805
2580	145840
2962	146836
1442	162760
759	151888
3622	156486
1482	156713
2628	142974
1140	156213
2699	166409
731	141566
2172	154975
2022	145852
1346	152193
1591	140957
1751	141484
5207	156284
1172	165001
5036	163101
5467	165576
1604	157016
1835	165413
640	153996
1190	146468
908	157252
15414	161670
995	162044
1967	140865
1463	143606
1883	141155
1361	162256
893	145161
2371	156040
2206	150409
941	141040
858	168894
743	144504
1051	155341
2433	150025
1353	162076
875	155669
6703	148217
1786	148089
1907	148681
2464	155169
1691	151612
2235	149845
5368	163176
1495	166893
1273	160694
2798	144412
2270	166033
1699	166781
1110	165128
889	145441
1370	142372
2903	141234
1446	156928
4164	159756
1409	162529
1907	159516
2279	157985
1715	145003
976	151312
2166	158461
801	147024
1615	160749
746	165912
1331	163177
1457	143648
1170	165848
984	167440
467	160673
1863	145604
1747	145624
2674	149952
2356	146212
926	145340
1085	152581
1829	143886
2548	160458
1627	149864
2475	177741
1830	160661
2312	166292
1020	148204
1248	149172
766	169212
2858	155148
1348	164249
721	166888
1701	154843
3701	160494
998	165083
1663	159433
2355	142174
783	147976
2714	144773
1216	158036
1657	146804
50751	150608
648	140739
846	142648
829	146249
1563	171525
2714	161860
2694	169521
1664	152089
1612	154000
1200	161111
1081	152574
1139	170268
1738	170280
3055	164073
1283	169820
1455	163505
2418	150472
1748	165916
975	157153
2590	147197
2088	163584
1751	165372
6676	154993
1697	171232
1002	145675
2226	164264
1569	163120
1605	159708
2110	142342
1795	150728
1122	164412
1802	143465
931	141181
1082	150545
2387	142297
2072	162780
2118	151644
2572	140608
1659	155185
1863	147673
1467	166350
1242	158821
2111	167444
971	144369
1090	163541
2258	146485
2155	161828
596	160208
2283	146800
1070	140888
2410	155884
1903	162249
3944	164441
1699	157637
960	152508
2598	160126
3031	165139
1538	152156
929	165451
1312	143961
1119	147049
1423	144229
4189	163485
3019	144085
1990	147101
1464	157049
1343	172686
1444	143621
2494	153965
819	172468
1207	161709
1382	161061
1683	166643
1675	161824
2851	169073
1830	141108
2418	146128
1870	154836
2528	166378
2602	165224
2544	170773
1078	162506
511	161629
1569	161744
1402	156793
3246	156225
1524	152420
983	145635
1860	150666
6065	155660
2026	158395
1998	151797
2091	153241
1934	158729
6982	166025
1614	174652
2119	161144
1327	157723
1000	162557
685	170069
3253	143209
1967	152268
1469	149408
1469	166882
3955	159062
1854	151444
1615	148238
1145	169013
1423	153632
1070	154346
4154	165803
879	147832
1172	149829
822	150661
704	149201
2799	142025
1241	158276
1373	164464
907	170948
1779	148888
1893	155892
1787	152589
1841	150316
906	143886
2765	165384
1967	143989
789	163954
2266	163444
1426	159641
2905	171083
854	148350
1527	147373
1866	158544
2047	141508
1946	164418
775	160581
36898	161432
2159	148260
2947	164833
1334	146470
1083	167713
1258	143536
1017	171352
1595	161976
2335	149564
2646	159768
2411	154488
1517	147833
850	155085
2890	153700
2205	142217
1389	164604
1046	157689
926	151809
2074	158040
1867	149930
1671	161113
6422	156784
1201	144821
1138	151548
1634	171915
1423	153161
1794	157380
1673	156996
2814	141392
711	152269
1346	161427
2127	147690
1823	150237
2378	161669
1870	148947
1718	155550
1366	156284
2351	141224
1286	164916
2039	145389
803	171668
1158	167597
1372	150768
818	163764
1438	164748
1387	157476
3370	153504
1477	159932
4038	154261
1013	161773
1640	151489
968	144481
1884	163829
1883	142004
918	144126
5359	162040
1490	158449
1943	159244
1202	153528
2858	144968
1695	152917
1427	163011
1615	149534
2850	145929
11197	160052
2572	150905
1198	142845
3027	159944
2038	166473
1281	155752
1386	161568
1751	157355
1656	159113
2071	155636
1118	145605
1582	150926
2612	161248
1160	146333
1546	142013
1151	165793
1434	149493
2100	144555
1383	148679
1901	167765
796	164796
1465	153584
1910	161089
1094	148336
1581	165057
1165	148241
2800	150277
1097	146223
1038	155234
1749	163953
2526	151672
2906	155140
1253	158395
820	169433
1937	141513
860	162033
1471	164578
1065	140620
2575	146675
773	146439
1473	150081
2385	148841
3631	147160
4735	160032
1780	155461
2494	151837
2477	155580
1055	159577
1597	159144
3150	171116
1410	157024
4087	170668
2039	153055
1314	156833
4742	145701
1807	170974
2107	147353
1426	156383
5503	161085
2072	167048
1307	144748
4496	148600
3111	150839
1651	164875
1615	162012
2508	166113
1679	145246
1567	150821
12733	150781
1038	153508
3275	155857
1397	159684
2399	166149
1735	167424
1221	165276
1579	145776
1062	146309
2096	148205
5966	149132
1810	145207
1534	153604
1276	155211
1958	163777
694	145472
2780	144489
666	165509
7686	163089
1068	154323
1379	151045
2343	153875
1806	156944
920	160013
1100	150976
1376	150608
1076	159900
738	166809
1782	165076
538	140599
2561	163797
2092	143831
2025	145177
1851	146765
1788	155712
1330	160681
1870	154868
1847	159200
1471	165576
1103	163781
2659	163004
934	154782
2206	151247
2418	162344
1041	169593
6947	142082
1390	142348
2187	156428
3087	156829
3254	158249
1575	158101
983	142844
22045	159445
1243	141665
1527	162556
2023	173708
1612	163899
996	151431
1326	149560
1574	160704
3834	159913
1839	147724
1803	165560
1494	163852
2737	160473
1989	147817
1151	158964
690	163772
2710	140796
1448	152244
2303	153961
2238	155440
1805	162247
2038	152612
2082	160644
1833	154808
1021	153012
1379	151815
1538	147871
1358	147225
1478	142993
879	146140
2414	144417
1935	154949
786	146277
1831	148939
43465	145543
1562	155164
972	158074
835	146341
2346	156989
1433	147165
851	162988
1706	140393
1930	156468
1681	160164
2906	142444
1298	140658
2325	143788
2835	161996
1083	150125
1134	158685
1031	141655
985	154313
2365	146713
1246	165348
1130	166828
1551	148225
1532	169413
1758	167204
802	141585
1487	159921
1681	147019
2350	164652
3523	156051
2591	159772
3843	147681
2127	161018
1830	161868
988	160580
365	144149
2205	150509
1850	152634
1553	155896
5350	168836
3706	161945
1191	145607
5912	168711
1443	152427
1487	151798
1219	159296
898	144258
2885	146642
1391	147845
920	158530
1095	161656
1657	172120
1522	159732
810	145092
2095	142309
1043	150133
3184	161421
1639	144673
2175	140907
2800	158666
2394	160388
1623	148632
1417	159177
1489	148809
7634	164631
1782	157245
1611	157228
942	142849
1483	146884
17587	165683
1150	168536
2818	161952
5037	160688
970	140728
1261	161249
2980	152103
5420	175525
834	147584
1258	148752
1242	162961
1847	150496
1995	159592
2563	168129
2411	167136
3307	152857
1795	165531
2244	157977
2165	162604
1222	158996
1749	149369
1534	157604
1178	141613
1232	153366
2899	153784
2137	166208
2298	161079
843	149442
2742	158760
1559	141220
5074	160816
1383	155877
1172	172344
1534	163025
1558	149288
951	152181
1228	156468
2087	150936
1066	141325
1729	172831
1472	146510
995	163172
1731	154077
1647	148481
2235	159167
1840	141297
1308	146944
2011	149197
2106	147981
1266	162731
1493	156605
2859	161483
1934	149564
2035	168637
1496	140600
1383	146173
2390	166776
2253	152521
2296	166344
42812	163280
985	157764
879	152380
1637	152725
1233	171473
946	151114
2382	158501
981	141157
1242	146785
1363	162289
2348	146772
1565	175732
2483	141345
1867	157344
1308	167227
2226	145116
7119	168709
1571	150689
1899	146928
1376	160493
1560	167466
2487	146773
2425	154733
1959	154878
1266	161972
1497	157201
1151	158534
1954	148610
2077	153324
1602	153620
1104	158000
1446	159748
2499	148580
1299	157533
1926	164537
1723	167900
1110	156210
2118	158144
2458	169175
2052	152984
1275	148988
1536	155969
1966	156216
1907	163644
927	157889
2413	170737
1184	146068
4393	156837
1986	160131
1082	147341
3662	162892
1014	161905
1759	166432
943	162496
866	156465
1369	150333
1054	150648
857	161045
3001	162917
1785	155956
1721	151889
1935	140340
1534	177677
1415	166632
1351	160664
2719	160704
1807	149090
2004	142925
1236	152293
846	159444
1078	155673
2734	166301
1635	148352
599	144388
2255	150661
5031	162516
2375	174827
2273	166033
2520	145459
1486	151353
1304	164854
2315	160677
2168	148326
3022	147842
1574	156404
1591	176420
4219	150700
