# Supplementary material for: ATR inhibition augments the efficacy of lurbinectedin in small‐cell lung cancer
Source: EMBO Mol Med. 2023 Jul 25;15(8):e17313. doi: 10.15252/emmm.202217313 (PMC10405061; doi:10.15252/emmm.202217313)
Supplement: Supplementary file 9 — Source Data for Figure 2 [file EMMM-15-e17313-s002.zip › Figure 2/A/Flow_files_for_quantification/export_Samples_Lurb2_2_Watson-PI-H-S.csv]

FITC-H	PI-H
2284	138065
971	105493
1523	125540
1383	107961
2450	123605
1854	129320
1451	104431
826	132532
1290	128485
1266	129091
1933	124833
2216	105873
2194	119708
1106	133022
4303	113472
3702	124497
1645	118986
2670	105936
2567	130621
1081	119736
1503	138488
729	125435
1277	129685
851	136993
1455	120743
1683	110096
1431	125497
890	132341
2613	132377
694	132160
1754	135077
1827	104029
3822	112817
2711	124044
854	135065
2454	128048
2162	131581
1062	117314
1458	117870
1827	135592
1210	134701
2092	138833
2334	129731
770	104310
2789	117281
1653	123491
1901	117009
5227	133440
1464	127667
2690	104932
2297	105941
1653	105112
1198	128594
2529	105183
3486	128040
2191	132673
3800	113189
2242	105996
2215	134920
887	127131
1268	137509
531	128065
2952	120553
1711	109289
1329	137289
2258	128817
1256	139331
1645	130593
1683	129385
1330	110546
2247	109894
1876	136737
2038	133476
1471	115444
1474	110333
1808	131712
4655	115205
633	137399
2737	115733
1167	117748
4000	124341
1241	119896
3245	112663
1670	130769
2867	119607
5757	120360
925	134020
855	108123
1615	125105
561	137453
2171	106596
3746	111500
3091	111036
2764	112269
2198	138527
1393	109644
2957	139297
1961	113068
1462	113720
1637	112633
910	135951
2318	111643
5463	121893
2713	128515
2379	140029
1754	134696
2306	115688
1004	119320
2659	129521
939	116371
935	106901
3476	103929
653	121069
2255	112831
2197	117141
2269	118965
1917	136272
1881	125712
1186	128617
1300	126396
1950	110132
858	108187
2798	103993
2118	113412
2431	116644
1606	133624
2310	122890
2621	138349
2831	127606
4519	113585
2267	109207
4415	123733
2173	138394
2208	129367
2977	116749
1510	123763
2778	112544
3154	111168
1018	132468
2412	121785
2034	121389
2854	118105
2936	124245
2795	138925
1230	134929
1610	134839
2313	119510
2131	122685
4007	128090
4900	117253
851	131694
2331	134015
1659	131485
2163	130364
4618	132265
1818	128797
1878	132441
2267	134821
890	103964
1929	123076
1853	111608
2505	126805
3145	128237
3044	132066
2739	129576
2942	140141
6222	121768
1165	129695
1335	119792
1439	114537
710	118813
1237	126849
1704	112096
2214	121181
2278	110100
857	117033
2761	105521
3234	115969
1206	127420
5199	116397
1816	105952
1675	118577
1227	104105
1820	136935
2949	109412
1799	106780
4691	114424
2392	120812
1812	134354
774	133562
1610	121041
1822	111500
1141	133881
1279	133220
1689	109160
2540	122313
2128	135079
837	133657
851	129794
1523	110383
1126	136224
2879	129019
3491	117070
2627	110125
525	124001
2211	124688
1400	122843
1171	110533
2315	113535
1243	104332
2807	121496
3599	110656
1840	133285
1143	118161
4534	115256
4652	119364
1156	107032
2814	117964
3117	111885
3951	118013
1281	112770
1008	127216
1371	108433
3361	110452
4139	131546
734	128660
1318	129260
4526	114983
1738	134401
2286	138516
843	122500
1680	111081
1791	131172
3814	110268
1217	116722
1542	114481
2654	111684
1338	124361
2030	139958
6387	108722
1091	131997
826	128229
3154	115361
2404	128457
1363	104812
1034	117333
1467	129389
4270	104987
3007	109525
3467	110268
2006	137083
2139	120000
1554	109945
3043	112436
1648	112473
3886	138136
2961	104771
7079	113997
4534	126820
2558	130672
1743	134591
2867	130483
899	138185
1318	126052
2683	109236
718	134197
1022	126717
1806	121036
1287	129101
1726	108845
3581	111279
2248	115225
1291	135689
1611	106410
3774	110565
1070	129092
1471	124212
959	124365
1607	136749
1746	107368
1831	127780
2302	126645
1818	112353
2429	132156
3687	109316
1369	110381
2951	108149
1671	134953
1355	110369
1506	121136
2084	129753
1151	130261
2412	122033
1034	130381
1246	135971
1698	122372
1465	106196
824	122052
2702	123058
4651	110134
2646	104456
1647	104809
1348	117984
1678	118541
1778	129473
871	114226
780	137685
1086	129229
1119	117832
2190	121553
1234	105969
1001	139681
1146	107628
4003	116513
1942	109052
1737	110954
1772	109461
1783	138591
3063	104076
1903	106493
1647	119053
1358	127620
1109	113803
1190	130028
881	110866
1822	115553
5619	108040
3602	118325
1225	127904
2337	106840
1103	107180
1385	109575
1648	121156
2047	133357
2654	128712
2697	113821
3139	117889
2517	110657
1895	140211
816	126228
2189	105305
2538	106872
1907	121613
1652	139064
1771	123892
1002	138364
2055	122512
1887	104660
2978	109093
1949	119921
1541	135885
1940	128517
4274	109647
3602	108881
975	104283
1988	129901
2434	138569
2530	103792
2496	113115
2446	114967
3401	104189
1451	112198
3382	111324
2569	134017
1493	103944
3107	114668
2758	105453
1714	108313
1281	116232
2147	129507
1137	128545
811	121864
3055	109400
1486	121085
4496	113864
839	126541
598	107852
4390	119805
1339	108960
994	126093
2058	129632
819	113701
823	105716
931	118416
1518	137046
1708	115533
1733	106348
2538	108464
2230	108536
2539	109304
2386	108273
2022	138793
2067	107041
2703	123953
3158	117048
2511	113236
2539	112394
3443	128463
2342	124865
2455	127088
1236	135280
1330	135532
2924	133504
598	140048
1507	125324
914	125116
6190	104240
1945	113324
1918	104657
2055	125229
2796	125517
1214	106941
1784	119481
1950	107756
1946	118565
727	127573
2166	119282
2479	130437
2393	112237
1731	137200
773	125919
1215	129397
2235	123017
2077	138637
2172	104556
1584	122507
774	137705
9087	129079
3806	125534
2189	128912
2154	128749
1542	104105
1147	138601
4713	125368
2350	118461
3011	115554
846	139205
2369	130805
893	126744
1375	138652
2822	131912
1487	138356
3223	130565
2434	125989
2126	117985
1346	108109
1031	114364
4270	136896
2314	104072
3579	112849
2003	120418
1970	136844
2560	134940
1480	126416
1818	106500
3658	104484
967	128259
7458	107732
1363	123293
4391	122282
22049	106188
1016	138371
2955	136430
2302	119358
986	104836
3821	134304
1122	121201
1072	109497
1750	110768
569	124724
675	106245
15323	136091
1667	115373
3898	124694
2150	119365
1958	135709
2527	121916
3374	136191
1287	127792
4602	114392
1651	104041
1958	119636
2219	106881
2758	118843
2566	106132
2819	117193
2071	113532
2287	111293
1708	110161
1749	120789
2223	104793
1136	106700
2595	128584
2283	118600
1442	118941
3607	123130
1326	127169
1501	134077
1334	129712
1123	137654
2619	125082
4111	112936
1942	137771
2742	124344
2543	133271
1403	139280
3331	111301
3634	107181
3049	129965
1610	122644
6270	122144
1766	105840
2354	133900
3159	126804
1709	140233
2470	120849
2887	118797
1173	117329
1825	133005
2039	123384
756	120535
811	109788
787	104557
2198	133741
3179	125149
1228	127888
1700	115349
1191	136099
3553	138956
2786	103827
1025	126457
1085	119893
3364	118565
1923	139128
2293	117024
2917	104989
1807	122263
802	130820
4746	123857
481	125718
2027	109420
1681	115681
2139	138528
1936	120978
2454	110565
1226	104737
597	104981
1046	119420
3065	113168
1463	137868
1026	132144
4090	104224
4331	129130
1454	133733
2806	125401
1895	116969
1589	112964
1961	132048
4033	114295
2731	103992
2211	125833
1948	109633
2388	108457
1334	118609
2231	125505
5387	137421
1113	136296
3048	127733
1685	113280
1481	127072
1978	113645
914	116950
21981	136651
2091	104237
2028	119424
5114	105292
2472	112149
1897	112109
1411	132670
790	108752
2863	116865
966	117017
2110	119088
3983	135336
2715	133101
1327	135941
2098	120705
5323	132029
1530	124972
1690	139664
2205	113781
2765	117288
1329	124536
1231	120725
2021	113760
1469	137632
1063	126012
3623	122116
1610	125960
1067	119670
2662	137661
2285	125093
2551	129324
1570	130809
2789	137605
3530	138360
715	136145
1179	117249
1665	128408
3011	111904
1997	112156
1587	126050
3866	104229
2587	108456
2687	120444
3088	115064
2131	119810
1446	110172
1539	128734
2702	119864
1379	138544
1763	132928
1424	136612
2685	135493
2802	139989
1459	117274
1951	125093
671	112921
1129	139896
3666	119454
2531	122829
1639	139963
3420	116912
3810	114201
1139	131165
1586	130620
1010	103780
1615	119712
1595	122212
1167	135129
1650	110201
1047	128657
2026	104377
3246	119234
6933	110256
3242	122655
1394	140249
2723	128539
975	106703
1859	139420
2590	110944
1441	127180
2254	135308
2911	125021
1806	132872
805	112305
1347	120577
3398	123932
638	123461
991	108928
5034	134833
2183	123932
1730	139192
778	127712
4559	122612
2927	121845
1717	118837
2016	111208
922	132641
1451	126720
1435	122577
3322	104520
3342	104605
5642	124104
3506	117584
2668	115204
1821	132437
1452	117389
2625	120529
996	112628
1420	122276
4245	124404
586	107753
1781	129773
2065	105592
1950	137681
1767	114169
3771	125069
2920	107152
3275	130749
1831	138921
1098	118685
967	104105
1231	114340
1059	110932
4259	107039
2174	113264
888	122852
1687	131881
2202	109981
2073	127269
1175	116833
2023	127360
3266	133997
1363	111924
2180	120884
3756	124252
3182	104076
1170	140140
2182	120546
3751	109189
1864	113881
1631	123057
1682	136712
3254	106205
2922	134284
1623	138224
2602	118834
2772	120109
3059	104435
1130	105178
1938	123456
1984	117149
2364	116237
4570	129560
1856	108844
5550	110934
2889	116490
1626	127261
2900	104084
3097	139032
1204	114196
2014	113556
14700	133626
2089	108933
655	133797
1794	110973
1522	123912
1819	134649
1782	116345
1399	127633
1977	111829
1978	134785
2990	119307
1663	112963
2854	125240
2191	112896
863	128632
2155	118562
714	112476
3241	104541
1515	112080
2107	129600
1158	138705
1031	120480
2511	112265
1294	121227
1100	109729
951	108296
2222	124753
2485	135505
501	105521
584	117608
2038	140133
2062	135036
3160	104120
1217	135773
1814	104632
3471	104096
2338	125105
1481	133911
915	136632
1831	130366
2962	129128
1151	134524
3496	113192
1019	104172
1191	114732
1552	132989
2400	123624
630	114909
1277	112140
928	131977
1190	120653
1646	136228
2727	103908
1200	108812
556	130231
1971	116402
1031	113825
3086	114010
1531	126736
2122	135597
3172	106601
4398	128934
1884	112032
3846	138764
753	137580
3962	111621
2029	138533
3168	109644
3118	130810
4877	136347
4688	106869
1316	123272
2571	109685
1000	120398
2305	138476
2115	107294
3071	120756
1447	120500
1276	110544
7896	109685
2621	133577
1835	118813
2587	138869
2140	108688
3231	121033
740	120232
1723	131148
5576	115060
1690	120854
1591	125882
2622	107333
2065	134180
1427	114969
5034	122085
1607	138929
2507	104345
3334	133365
3091	125404
2009	116044
1100	104981
2236	106565
1837	119980
2793	105929
1259	132812
3915	110721
2063	130037
2826	114584
2258	131760
3223	116062
1279	116877
1770	105674
1822	134094
2358	107252
1156	112049
2636	110329
5841	112875
2218	119232
3508	137658
2960	137965
2819	104784
2615	123829
733	125460
1274	108957
2187	104152
2987	107400
3671	123533
3151	109524
2565	114465
1776	122368
2386	109647
1559	110917
2218	109940
1386	139618
2306	123533
1481	115284
696	113886
2593	130197
2163	112972
3570	110068
2271	112938
625	119884
1534	116624
1212	105525
910	132269
3369	110060
1350	126055
2095	133610
2324	135950
2154	122708
3818	120264
1935	105261
2351	125440
2303	121680
2631	131379
2562	113654
1712	114854
1794	122744
2642	128816
1111	137909
3615	118157
6841	105121
2918	126412
2794	116136
9336	139785
1095	113666
3281	124281
1084	117679
4067	113579
2574	126268
1101	127828
1607	137708
2131	123912
4637	112588
2371	139096
4218	114553
1134	128308
4552	131297
1546	118482
2513	115305
1760	119117
728	124026
2564	119707
1770	135120
1000	139412
1266	120319
2038	134473
3022	131369
3715	113021
1331	121711
3083	127164
1203	120053
1416	132940
2062	110244
2898	123412
2407	108113
2018	120916
663	125481
3700	135744
2782	133632
1607	109834
886	138717
2066	126138
2191	110285
1187	123328
2992	115408
1445	128016
2206	125200
1962	121832
12588	124023
1950	114413
1554	134051
2570	105257
1227	132849
3354	106569
1734	121973
1804	111941
3073	115408
1390	104004
2799	111021
2503	118839
3182	118303
3988	111733
1661	113580
2751	127117
954	136857
2378	137245
1805	120915
1081	133793
2561	129440
2644	111945
955	122009
813	104020
2081	113596
1563	108540
1606	124713
3493	105294
2102	107531
1866	105957
3437	121488
2097	138501
2352	114428
2046	106371
759	138833
3137	110141
2348	135914
2878	105625
2107	113712
1342	126505
1138	125463
2662	107456
2805	110849
2639	116977
1559	136017
1903	121241
3512	128244
2339	139349
972	138377
1793	139853
2119	105865
1338	110884
1041	104395
1566	106784
3652	107708
1257	139148
791	111449
3591	107573
2883	120726
1647	134008
2579	120817
2126	134697
2540	115373
1890	110512
2056	111961
1660	139840
1480	139564
970	138864
2960	106746
1624	128011
5132	125646
1850	108664
2132	139645
7114	117137
2916	134533
1540	113241
2945	106809
3571	127448
2835	122506
4450	106085
1332	125690
2435	135904
3586	134776
1283	134128
678	127185
1015	127497
1834	108264
2318	134337
1915	117457
1454	115620
4303	120681
3205	103801
2398	135752
3242	108768
3875	132896
806	128161
2118	131465
3018	128308
1093	110537
2035	119698
1674	110015
6383	130713
999	114289
3086	118616
1278	108002
4078	118448
2077	132512
2163	135180
3054	114768
1111	132927
4006	115080
2105	133281
1444	109101
2459	121463
1747	129449
2559	112033
1990	124084
1659	121428
1903	113565
1203	132426
2983	124869
3813	122501
2790	121532
4358	120459
1003	118153
2102	106189
3394	124587
1213	137894
1486	122452
2906	119937
2031	123909
1945	120584
1454	138025
2826	104869
1659	131954
1559	117972
659	139973
3486	113484
2048	135069
2871	114905
1020	107689
2511	135972
1590	127202
1799	115096
4040	125664
1158	105673
1839	117044
1480	119100
1020	131505
2448	120356
1835	124093
1915	112973
2594	125244
1307	132829
2022	121915
1398	124969
1249	135428
1318	111682
1851	117644
2726	112088
1510	136260
2621	106749
2429	107225
3623	111693
3036	108751
1585	136585
2590	117794
1583	114616
906	118225
2226	133257
1718	115852
2131	129544
1830	135948
1783	137199
1923	118232
1048	122009
871	133280
2200	104528
2715	106105
2263	124453
2472	113467
2292	119477
4519	123068
1687	110340
1863	138044
2395	108121
566	139594
2359	113293
2511	126337
1643	104905
2682	111409
2948	113681
1955	122797
3322	112956
553	111989
1837	123744
1439	139397
2366	116155
2412	107576
1890	136053
2366	116874
1613	132673
2079	124548
2216	105340
3960	110725
1806	130520
2774	135593
2805	128768
3657	120173
2882	139959
5389	111576
4439	116305
2824	106393
1461	121021
738	134892
3131	138117
1120	103948
2154	131605
1691	129275
2606	112906
2890	131013
3670	117821
1110	110902
4218	124470
1049	125744
1003	139900
1740	107629
1955	136400
4725	129309
1065	114993
2071	134461
1767	104204
5676	132765
1643	132424
719	104118
1560	128993
3039	126244
1594	127371
1118	112703
961	124321
1404	120636
2283	107138
5489	116837
1489	127341
1946	108209
1583	109907
3704	128112
728	133364
2994	112093
986	134272
2630	108600
1671	111977
1461	139801
1607	131963
1797	115256
2307	106172
2322	130252
2170	137836
4292	106681
727	134433
1934	124237
2506	126645
2723	110222
938	137796
3612	112280
2904	110664
25652	128293
1345	105599
2145	139625
3416	104455
964	128476
3250	126641
2422	112312
3578	115765
826	110689
1956	137560
1671	130241
1707	128513
1151	110685
586	108346
832	119961
681	105132
1718	133045
808	134161
1088	108072
1415	113172
5432	139905
2093	119511
5361	126265
1217	131840
1905	125705
1639	118476
1602	105091
1339	126584
2631	107593
605	110109
1389	132009
2065	123481
1072	117445
2540	121416
1495	134161
3249	121817
3149	105108
2695	122093
5860	107465
2649	127153
1211	121788
3099	120669
1127	137083
1208	131541
1844	109169
1062	133176
1871	123904
2567	137881
2849	134013
798	136264
1271	128201
2939	113645
2736	138452
4711	129965
2167	106810
2146	131169
3346	116097
1990	111941
4189	105093
2772	124776
1966	123602
631	124176
2460	128124
1719	136565
3755	110845
1621	132832
1191	108500
3865	106795
810	105537
1443	136977
1274	134325
3768	119168
878	125653
2399	137895
1069	130700
3770	116344
2487	118269
1730	103931
2213	110606
1994	140149
1216	134949
3064	111211
1092	130689
2082	129833
1355	119424
1979	129969
2130	133616
632	111580
1644	120422
1266	134208
11082	110904
5146	120456
1522	116866
3098	107904
2599	107697
3215	130481
2290	103965
1724	105497
1429	111897
1662	105568
1855	134825
6832	139438
849	123932
3655	132602
2806	140185
1826	139501
2271	119752
1098	130049
2110	132127
2712	104672
2228	112814
2247	130024
1950	130035
4292	117805
2491	106084
3402	134661
1326	128469
619	114233
1795	136340
2355	106905
614	104077
2382	128804
1469	120272
1377	134560
3059	122945
1067	113897
1028	109174
494	135957
3056	109674
3080	119128
1542	123541
1735	124389
1914	129000
1272	120245
2190	135196
5159	126956
2318	105956
3066	106149
1478	106056
3498	105027
1963	108521
1207	107252
1512	120821
2164	124771
3332	139617
2771	132888
2541	123684
2006	119305
1867	118380
1445	134328
3553	137021
1486	120648
2211	123132
2392	108833
2188	114917
815	105625
1817	126580
1273	106852
1434	133108
1145	113254
3528	129395
1757	104479
2418	128696
4401	104025
1403	127444
2279	128015
602	106744
520	137836
1510	107375
4192	122241
4846	107072
926	117828
2358	123840
2394	127113
893	108796
1658	119392
1906	139003
2448	106585
1554	122248
1355	138761
1833	114856
1216	114928
4230	120748
1660	109756
3663	125173
2415	128829
1547	104100
3030	106388
1511	138173
3010	108786
581	132092
1324	126444
4856	109341
1314	108001
2802	134860
2394	127469
3134	116148
993	112904
1779	103976
648	114869
997	126101
3327	120825
2786	115986
2713	132554
2912	118344
4538	103884
1546	137180
2808	136253
1994	137700
2986	106768
2504	107535
2309	109321
1375	136265
1384	129132
1775	131397
1596	117066
1726	138068
1211	124018
3158	134809
1935	130020
3895	132609
925	133625
1759	134948
2475	105668
809	132524
1301	109352
755	128245
1279	123395
2298	124804
1450	115260
6248	107112
2775	104680
1961	106509
1695	123312
1449	133963
1206	105148
2748	114684
2583	112744
2526	108952
4175	118469
1087	119349
1474	115945
552	116601
1635	116484
2707	119825
2650	111320
2032	133488
3808	119577
1951	120590
4337	121609
1498	134433
1243	113338
2191	107445
3427	108249
1991	117468
849	118079
1117	112089
1582	110377
940	136041
1915	114860
3937	118366
2046	121864
2081	140037
2569	111501
1495	109041
2463	107672
3590	117935
2502	134193
2354	119081
2818	109181
2464	112249
1870	124640
1782	133592
1260	122789
3011	116585
1178	128008
1306	113416
4595	115084
1862	124882
1282	104754
3031	113269
2167	107710
3387	129261
2478	107168
1115	108764
806	138477
2427	116744
662	119164
2322	134168
1491	123145
2795	125762
2382	115228
5737	125704
2622	110838
3112	113141
1120	109429
1029	129925
1332	119433
2362	121437
10855	122680
875	116817
1219	106456
2956	125793
3475	104366
2569	104436
4731	123848
5422	112346
2162	133157
2475	122973
1067	103824
3555	115512
3330	131084
1747	112645
1776	127253
1018	119480
1880	133085
1183	136247
1020	124723
1653	132633
2459	134749
2421	108881
2274	109261
3484	115161
4491	108586
1010	113068
2607	105057
1102	109864
2139	110562
2346	125318
2302	104608
880	119944
2826	110308
1246	133272
708	110529
2332	107164
2073	137652
3523	123413
2828	115857
2603	122118
912	131363
3660	115146
4511	118336
1075	108873
10429	106825
1289	129688
2279	115964
1010	130419
1420	139749
2414	136589
3517	120653
2092	138489
1697	125185
980	106591
866	129073
2016	128768
974	130085
1706	140048
2623	122510
3516	106458
915	137848
1890	123484
1310	131521
3140	138448
1204	109620
5367	129937
2350	133465
1048	116278
798	132590
655	104643
3552	127444
2734	127792
870	122352
5194	130790
3838	121907
681	116696
2789	117192
1046	136424
967	123368
550	104701
899	135077
1480	117236
1452	123661
882	136681
3884	113208
1831	106285
2026	108005
862	131633
2554	126521
987	113028
1415	126195
1063	127629
891	107755
2696	129320
1795	136949
2106	107109
6170	125604
2174	125613
2331	123159
745	124001
2358	107797
1064	112219
1609	117531
5434	113523
1906	125800
1463	134317
1514	108960
2767	139085
1258	126816
1522	103915
3197	137532
3595	117177
3603	129752
6814	131657
2198	124425
1458	136972
899	138584
2864	105948
1935	124868
1755	109667
19386	122353
2344	127780
2815	120249
1061	131748
1960	117776
594	113109
1778	115237
3401	136429
2331	135128
2163	139181
2290	137212
2890	107861
2559	104776
4702	111543
1450	130645
2962	115669
1116	119122
889	111644
1287	105992
607	135683
1453	123240
2970	121924
2101	117244
2382	121405
2666	124620
2243	123892
1681	119153
2741	113184
2987	109764
1218	127292
1002	122948
3388	115117
2014	125684
1394	126665
2140	118094
1273	130096
1576	139867
1866	132696
2415	130417
1317	130237
1501	126559
4605	132973
2786	138673
2006	104911
1585	114489
1092	120718
832	132976
2066	123474
2394	126536
3162	135456
1984	104225
1150	137125
2640	125945
1778	110578
1796	107100
781	107973
2739	125426
1198	134788
1875	139173
635	112389
987	124290
2540	125244
4526	106409
3683	104258
914	132533
3328	114640
2550	120859
2339	127285
2639	108608
