# Supplementary material for: ATR inhibition augments the efficacy of lurbinectedin in small‐cell lung cancer
Source: EMBO Mol Med. 2023 Jul 25;15(8):e17313. doi: 10.15252/emmm.202217313 (PMC10405061; doi:10.15252/emmm.202217313)
Supplement: Supplementary file 9 — Source Data for Figure 2 [file EMMM-15-e17313-s002.zip › Figure 2/A/Flow_files_for_quantification/export_Samples_Lurb2_3_Watson-PI-H-G1.csv]

FITC-H	PI-H
775	89196
719	84616
686	95397
1694	95960
917	93856
490	82620
521	84164
531	84725
1653	88611
454	91692
799	84833
437	100326
832	91801
1798	104882
839	89137
451	92657
550	92284
1319	86013
348	93773
772	88477
678	94175
2378	97475
2011	96130
763	93876
736	80504
498	89473
629	97424
745	100472
639	90373
2447	96840
639	100884
532	85791
570	92072
3305	97593
695	89216
754	87922
1675	101636
1182	89718
660	84492
1419	85281
871	88852
623	87357
541	96156
883	94260
451	90754
329	87553
711	103263
559	81104
451	90089
814	88725
1092	88996
454	82020
564	92617
638	90670
354	91344
798	95653
1091	85857
2053	87948
811	89689
1302	95148
971	82244
1814	89229
464	87386
675	97963
489	93544
564	87301
663	88308
826	90237
416	79777
975	90628
1087	92604
438	96115
720	88560
1382	85987
573	84780
461	82814
495	93653
2881	97265
413	97750
509	85807
2862	95520
6132	95334
1477	98588
558	96597
671	82308
1115	89905
899	96207
882	96736
708	84459
495	93108
1536	89589
668	90248
912	87316
1050	91352
1313	97572
2343	97465
655	99381
430	85803
671	85089
713	89016
425	88030
722	90077
573	96557
683	87076
443	86453
447	95568
1118	88025
2543	97921
583	91133
3607	101474
2338	96229
659	88735
1155	82116
679	101192
772	86048
1304	97205
1789	100758
637	88944
777	96544
1162	88272
816	83805
429	93433
638	83737
408	91252
550	92561
625	97165
383	95338
1342	81057
483	90637
642	91421
790	86040
802	91510
546	92316
553	93020
960	90456
359	83512
1090	91541
456	95275
993	83093
642	85821
534	86976
551	85417
2279	98153
559	89697
1566	93520
814	102594
656	88527
1074	94702
551	89689
778	90205
678	105368
373	86665
410	85877
1494	98161
959	89763
11937	104541
986	98345
707	88492
459	86406
1674	90429
667	88252
718	92345
486	91141
594	97245
965	92424
913	94712
638	91472
1024	91268
1414	90852
494	91281
1531	93692
2519	102121
1354	95253
2961	84637
670	85393
726	94245
544	95368
958	86604
1290	96412
720	90230
616	90660
616	96747
2947	99556
850	82496
2262	90845
994	92016
557	95128
568	91049
674	90433
2741	93893
2797	103101
824	100465
1031	88000
738	84945
841	93236
413	89575
509	80437
443	97624
726	91309
479	94085
863	90428
881	89937
1272	87720
2575	84484
1640	102712
678	82948
511	93853
491	79473
499	100754
1014	96324
941	91158
493	88284
1475	94536
568	96256
778	81592
890	91917
1014	87844
2981	95585
442	88153
1927	98940
938	90633
666	93725
658	89463
529	80000
694	89237
1246	95673
1147	102480
2132	91817
1263	104837
535	94828
562	82717
1346	96356
1131	87229
620	94777
524	90585
515	99573
526	88380
574	84694
1447	95143
445	86908
338	86925
581	89832
930	95028
3091	93660
867	85846
1411	104112
2355	96536
830	88451
411	89685
490	96193
741	98889
1095	90873
834	91196
778	95676
549	97787
675	89101
427	89966
481	90685
983	94624
1737	101552
707	92052
722	98590
1821	98444
1275	96836
444	87170
1213	90921
1248	98212
1098	96180
648	95013
475	93840
405	94777
930	83516
613	93633
1190	99600
378	97909
747	96764
1816	92380
417	95564
426	96252
1471	86651
520	95092
352	88717
533	84328
1081	91063
830	95632
517	84984
1022	92241
627	91879
624	87748
562	86148
494	86080
402	94516
1059	95716
746	80299
557	83944
1936	100165
671	89985
433	93065
1295	97139
2411	101100
542	92667
528	90021
711	99952
2471	100401
549	104104
432	90177
800	93644
565	99096
1078	93152
964	92679
2277	104752
2395	98846
898	91736
2475	93652
1271	91928
555	92988
417	92868
1347	95956
774	83271
1066	90698
1526	95934
735	95920
418	101394
1098	86549
726	89408
1180	83952
1594	102669
451	94664
1882	98469
438	90468
723	91382
799	97069
587	89229
541	89864
1057	94660
656	95681
2644	99648
483	94504
1766	97493
525	96568
783	96398
1167	92457
550	84141
442	102321
2936	96932
992	94952
1211	97484
1050	95656
1866	99104
1635	93537
535	90109
556	88117
2296	82969
741	90375
487	92741
614	93397
622	96957
634	102593
534	89829
662	96797
1054	95365
2129	92153
2383	99408
557	98941
1147	98432
7828	91316
614	91149
655	89040
394	89248
567	86068
460	91468
883	94193
1234	104253
2715	104921
586	90968
962	96861
684	89289
1296	96815
643	95699
447	92429
585	88778
1077	96020
783	91821
583	90949
1482	98720
752	90188
1087	95172
854	98325
341	87076
726	99297
619	84591
883	87400
1778	91668
1674	91091
689	89184
684	88996
810	79129
1442	92940
654	91767
389	82520
1226	104289
656	90716
968	84893
666	99224
690	92605
618	85285
566	92419
1093	85097
5034	94742
1051	91565
2991	92499
1234	89944
434	89717
427	96544
398	91600
1130	90688
638	98884
1207	93884
782	94937
633	87961
529	97197
534	90420
524	96248
1078	91081
465	89341
1048	94660
479	93097
597	94244
468	102465
699	85856
595	92536
1203	89376
491	97277
426	94413
455	91482
638	100225
590	97144
1116	91417
3056	101972
455	83562
815	81265
464	91756
838	94451
983	83130
527	88297
1686	103395
959	92560
906	92189
1742	103051
683	89178
1138	85878
542	91981
730	85701
843	100397
731	94241
655	86772
391	85881
978	94549
929	86852
832	90527
601	98420
991	89961
477	84216
1521	98748
676	90821
1818	103991
909	90425
759	96296
907	98733
581	92074
619	93922
463	83988
2047	103833
549	95737
841	90056
1101	95281
768	80852
553	91341
537	99685
1091	96084
858	93353
708	91633
730	94985
590	91872
409	84588
1042	87606
625	87997
900	87768
334	91569
670	98409
410	97093
499	88012
1336	92684
1439	88528
647	81136
557	83002
448	95657
2093	105161
552	87612
702	91044
602	89576
1112	91285
1079	96711
857	87632
569	91410
2031	97474
562	86140
309	83761
935	96184
666	99785
991	95049
1180	85412
546	85768
597	94552
848	84243
471	91364
778	90392
571	89208
459	86968
471	89702
542	94056
1026	89537
1779	87921
452	98908
505	95292
622	95967
4526	96813
587	90769
1366	91566
1171	98801
666	87732
1357	86056
800	89105
902	94676
553	86060
880	93273
920	88648
2631	104389
478	92405
581	91221
2722	102048
486	91004
389	82501
675	90897
1287	96917
1844	86846
603	91796
605	93655
643	87720
517	94652
554	87009
1565	81357
3476	105127
854	89508
1293	93333
432	88976
1444	97793
1226	82584
529	93273
834	93456
618	81754
548	91253
2849	102616
1127	91700
1062	96097
759	87734
458	101634
744	94797
255	93093
763	90010
570	92585
651	95144
675	92504
2881	103919
440	91832
2858	94976
1103	104420
530	90937
913	85904
1342	93341
614	90101
3310	103221
826	88096
2447	101969
584	90871
908	98661
766	93209
490	93372
917	96908
2624	80040
943	94780
600	90484
934	94568
1304	91900
515	88225
1023	102932
1139	86637
510	93576
782	87687
591	84220
1190	102196
622	94188
462	83624
985	98705
470	90284
2674	98844
1206	92964
3005	91597
683	97799
1139	100353
527	99695
846	96176
555	86992
1826	91951
391	91752
624	93821
599	94534
458	93453
1389	97065
2052	99976
954	92836
570	91725
1070	94385
589	85737
457	93060
878	90307
1287	98641
653	97593
622	87827
707	97618
959	79241
495	96169
399	97188
2892	94864
950	84304
503	97361
402	98654
1798	90960
821	93553
768	82661
493	83377
4562	105334
799	86116
1258	94741
1930	96084
496	93141
775	88488
580	89059
1534	85825
1953	102237
814	96992
769	87590
1211	89349
554	103606
964	86897
467	90334
496	80604
1387	88333
737	94468
551	97701
1272	87883
771	88068
690	83276
621	86688
672	89073
994	98633
473	96228
404	89272
927	90840
720	89616
987	98220
518	92320
731	97916
480	85560
567	104221
698	87117
1171	90276
918	93093
1076	97296
937	89245
1311	104328
844	94225
535	88018
568	89580
577	103073
990	86892
747	88076
980	94464
2341	97294
557	81277
745	84473
682	97273
701	90208
398	80851
914	87136
586	93233
546	92126
763	91957
1044	89824
806	98133
439	88492
948	90557
939	92679
572	89776
532	94517
474	94872
604	96453
2411	101804
710	91647
958	93765
1654	95884
1596	91582
718	95584
491	88083
2401	97161
775	100088
956	87725
563	97635
573	92085
1386	98961
965	91492
561	90449
1259	88416
462	89205
853	99989
647	93413
1039	94192
508	92133
699	91288
1839	99949
763	89145
691	93441
508	97524
527	90628
775	83173
919	88877
779	94256
2763	95841
1972	105140
961	95361
760	88395
1217	79757
951	99487
1381	95597
477	91733
2190	92443
491	89617
782	92191
857	89312
710	93316
533	96190
1231	98390
552	97749
978	90684
914	86545
702	94613
532	87817
883	98552
616	79564
558	92505
1355	89848
685	98140
592	89221
472	87925
657	95906
1212	90841
496	96471
648	80668
574	97165
1210	93619
550	97616
574	100437
502	85313
635	85680
911	91100
910	93756
2294	96216
491	93981
598	102360
605	88475
9688	95485
972	80009
506	86170
1678	89032
598	92232
1022	92197
1627	96433
923	92656
1119	99881
831	99235
1079	93148
2078	93428
1254	96457
928	99909
783	92549
710	94124
743	90632
728	85196
1111	95234
600	85937
3947	102449
1594	95976
678	90804
921	97553
1995	100548
574	87968
941	92192
748	94089
490	91421
515	97293
571	95348
639	89416
566	90160
609	99460
580	97616
811	92401
6010	83788
646	88353
621	90122
691	99885
852	93856
586	90782
1043	95646
534	88433
436	91977
501	87560
982	91663
626	87622
814	92673
659	94309
595	94308
679	90296
409	82965
791	92152
731	90510
654	96184
524	96831
541	95672
1361	95628
534	83601
1046	90944
487	97544
723	94124
782	93417
1950	93952
459	90829
471	95841
719	84441
701	83160
2723	96717
737	95495
6370	93416
986	95340
758	93153
902	88833
562	94355
547	88445
1575	92770
933	90402
882	91927
2876	104505
512	92084
654	91996
645	102629
638	92456
977	96132
1122	95708
718	99770
576	90512
964	92358
2411	104425
2640	100294
558	91740
510	84648
696	86812
863	83823
687	96029
486	99661
1328	95128
2035	92117
1070	94180
566	94853
463	93068
519	95661
331	89013
455	86784
667	88984
847	94389
1464	103865
1258	98507
451	94404
432	89714
666	95883
854	104741
955	83349
719	97240
447	93125
775	96052
1119	95634
622	91996
612	90014
1270	103049
1340	96916
523	85318
355	92448
595	90196
422	90900
1691	96059
877	102245
894	91529
1187	90219
1582	93477
1133	92061
631	100103
559	86018
439	93884
422	84495
734	92228
411	85962
1423	103749
714	92576
694	91828
2004	104669
882	95161
712	90617
3052	103481
618	91072
668	88961
831	88950
740	90060
498	87613
1190	86457
1346	95811
1122	86869
1229	93324
1756	99613
1334	95383
867	83435
571	92784
633	94096
490	93786
1017	80373
697	84224
453	98597
651	89856
1070	92296
911	98380
780	86116
1771	94445
512	93789
815	83129
617	85153
959	85064
1061	87684
922	87776
1065	87931
1059	96249
679	89339
1192	95882
1782	96741
575	92500
479	91700
1033	87360
4748	93993
914	91349
1805	91240
776	81245
1166	93944
3954	93374
668	98952
635	83589
534	87954
842	91205
200	85613
866	96356
2215	90968
572	89040
463	87609
1031	98368
470	101320
580	89072
449	100629
698	87852
987	101285
1735	102705
3241	97341
1071	99875
1344	98748
2866	100633
1440	93461
504	87053
799	97201
1106	89533
423	95169
2454	104696
693	89217
771	96261
887	86520
605	92042
1133	98544
719	90656
1025	91375
1787	92204
625	89844
1004	104881
379	82924
803	104069
713	93825
734	91992
1124	101903
560	80867
646	92376
1163	102900
500	99024
1731	95479
1507	98477
531	87697
628	87178
455	91056
699	93581
600	86928
927	87593
1812	89277
861	88985
767	92601
860	98508
651	85604
601	94397
550	91125
1106	90617
477	92113
1410	89369
467	96341
2964	82661
474	92393
1026	95401
685	102325
426	92228
1015	88428
493	96776
1286	97813
1985	103650
1084	102815
549	88420
690	94121
661	87325
414	92824
646	91141
534	97045
845	92500
1046	90389
585	96672
1291	96596
547	95307
495	88609
1741	96957
511	86637
926	90589
651	90993
529	98961
1422	99957
4399	102093
2995	99665
1183	98933
1910	94113
2539	95147
750	89422
727	89831
2257	99969
514	98021
922	102624
811	94161
986	90480
2630	101897
550	92177
695	91460
480	89532
618	93672
1102	92964
902	86177
603	91472
626	94877
847	90036
744	89730
1682	92297
455	92791
536	95584
915	101200
450	86844
601	94576
920	93308
543	85052
917	94797
1843	94912
600	85037
622	93031
1570	94364
905	90889
756	104721
426	93896
1066	90953
5806	86885
741	99518
1247	91993
1098	91969
626	99181
690	92090
726	87513
1068	87451
1755	88537
593	81109
1002	86951
846	90724
797	94696
634	97228
682	91981
775	97648
810	94916
592	93996
438	92614
1507	92584
1253	100098
813	86776
749	94476
771	87408
543	97261
1775	89082
684	88044
559	81802
1803	104956
716	88531
535	88136
355	89717
1611	85436
2567	95713
590	105224
578	90981
566	96465
454	93640
1381	94369
714	92309
3060	96024
1035	94300
435	90501
940	88081
456	82805
1409	90836
1855	99705
673	100629
614	95785
766	81891
1094	103938
769	90060
452	95677
2131	101141
944	94937
471	90184
606	85521
803	88492
1196	92992
462	98376
1326	100072
907	85100
493	93825
1506	88524
646	90765
822	91538
2463	99528
706	98045
530	92156
591	93793
690	91052
470	93445
482	86300
840	88474
812	97811
774	99869
775	87352
1695	97096
1271	97001
3434	104041
1126	91109
550	93459
950	95475
651	98556
606	83285
394	92812
590	90196
859	99516
422	93880
686	96148
1126	100085
665	84891
2049	85724
565	79729
613	93573
703	92080
600	90796
1172	95124
768	92020
579	88553
1657	94071
1080	103740
819	94425
1584	102457
575	97629
1579	92289
1995	97453
426	91901
1301	94456
2104	89404
578	96068
2481	87526
2378	95676
1160	93240
495	84197
1031	91117
575	96193
802	89817
867	93281
761	90668
868	95341
1092	93111
1595	99026
1077	91485
1182	86640
480	92305
675	103577
684	92935
472	96369
1070	87183
547	97732
487	88656
436	92741
869	91725
528	81561
591	95740
495	94884
581	98421
693	87677
1175	87372
578	96880
1880	93520
543	94261
1666	84114
495	87622
608	88472
418	92013
453	89676
918	93508
650	80586
2164	100669
3107	98536
1058	85611
1318	100372
1042	104656
841	94449
874	86688
695	99405
867	93683
730	97512
623	92157
2506	98720
639	87845
892	101436
1249	94586
1623	103644
1214	97517
1023	92661
663	87905
5238	91587
941	89021
702	91391
637	90277
1763	98657
624	93215
1283	90626
626	92064
1290	98735
907	90082
917	95789
541	94765
643	79041
656	104688
531	93664
489	94560
473	91709
2674	103894
510	90969
832	92175
1034	99835
637	89997
1399	91876
539	98189
571	97920
874	102413
853	95567
514	84749
538	90932
608	89031
1583	90477
650	91718
1118	90931
1285	95457
747	101765
1326	88008
551	81148
826	92920
598	95651
751	90981
836	92281
1139	88134
458	96916
438	91795
1051	89757
432	93294
438	94857
1011	95108
909	92636
480	99901
546	96725
2245	92953
700	91608
1440	90932
735	101408
2643	101069
869	97729
482	93093
5517	96009
834	92100
1058	92996
567	94576
743	91961
1177	94717
875	92893
2206	95120
1275	93229
719	98468
430	92307
553	89156
535	96920
1186	96154
542	98131
1696	90609
1547	95679
567	90568
906	82937
474	81516
483	86892
1220	92349
794	88520
738	99009
602	92855
1279	93057
2529	88845
886	93225
607	91752
414	88947
710	88332
1411	94461
1715	103305
588	93660
455	92729
579	85860
801	89053
888	91283
959	92037
1386	98974
548	87008
470	92400
1305	90983
280	95625
1270	85520
734	92904
706	92569
627	88741
989	89185
616	84752
547	85506
430	94136
409	94240
1268	101293
563	89144
461	93397
639	93809
870	93815
3839	103545
2207	100837
603	92669
2226	94152
586	86091
586	96513
833	94873
1105	88729
930	90633
559	89560
909	91756
2467	97993
1867	101760
583	94302
535	91012
527	91720
782	95445
698	93873
1386	88609
491	89460
1063	88301
1708	93325
1358	87376
530	92609
1174	93908
868	84964
747	85480
1247	88068
2343	103472
683	85888
762	85569
975	100912
974	89246
642	93768
475	96332
987	99513
1207	90669
843	91256
787	95096
1269	89796
731	91393
838	94532
1603	95160
1011	94857
1258	96617
388	93560
572	91460
946	93664
1282	90000
813	94551
923	91176
666	89544
695	98725
743	102012
1558	95948
2604	103845
475	94241
794	88880
603	91921
654	85897
778	87488
594	94209
1124	86590
543	98604
542	89380
758	88888
1634	104620
1271	99385
957	90705
1733	87768
636	83220
762	97773
758	87136
1492	93657
635	93714
710	96404
1682	90357
963	94991
635	88921
1091	92341
1042	94477
1822	102008
427	89237
772	96848
702	100788
1143	94781
950	96547
816	94645
1807	101820
3071	105108
624	95773
1042	86885
1392	97189
584	93069
1359	102888
851	79936
550	99121
593	95325
538	88204
753	93261
746	91565
1435	97054
521	89535
651	87194
566	98369
937	92909
1474	96445
1177	88863
644	95488
710	95824
586	87557
2443	96240
541	96123
654	93561
658	88780
947	96837
1713	100853
683	90781
353	87863
659	90021
974	84218
718	90609
334	89578
773	98968
353	91605
611	97077
323	96469
1198	86017
418	92459
1302	101067
1540	102619
699	88463
1073	93068
639	94185
1192	92180
883	87102
495	97729
1030	91437
379	90357
469	86457
842	91372
847	89683
507	89180
782	89153
2420	83097
1601	96724
2214	100785
1238	90886
595	98234
1709	98832
467	92868
1059	88575
998	93955
703	92920
571	97188
1655	90777
942	100096
972	97752
440	95613
670	88969
678	87457
2063	86985
553	94031
638	92103
714	91500
553	91284
980	104141
627	96925
521	89700
692	91677
663	94104
459	91574
509	93208
487	96648
632	91601
1070	102384
751	95288
426	96553
550	86400
1336	92329
559	94205
399	87953
3508	103148
632	93041
1102	95084
1047	87350
443	91496
467	87129
832	84369
402	87480
1011	92696
515	105353
763	92035
2372	104972
1963	96148
544	91256
522	85513
717	92318
680	81832
550	88820
534	92324
1007	95160
602	90769
2018	87880
574	86364
3576	99584
770	85335
715	98763
658	90083
1007	90812
766	95309
648	93400
1010	96467
674	95157
463	93061
871	95525
852	92241
825	84064
779	93857
713	88513
798	101852
290	83769
466	100685
1113	102040
502	83113
686	91588
654	87225
703	87526
350	94777
563	91529
573	86310
664	98313
463	88084
1460	103896
511	92693
1065	91488
538	93968
646	93412
476	90076
1467	96096
575	93274
430	89856
1004	87549
873	94393
472	95406
726	92300
978	91506
467	94988
642	91838
834	96476
1418	92684
1190	90486
1075	95784
526	87612
815	91545
575	97295
395	96529
535	92277
562	85820
1516	95977
663	91813
543	102221
1439	90829
734	90393
428	96192
3151	105230
377	94181
531	94381
597	97233
1545	101716
1298	89823
483	90687
3623	99396
670	85985
2694	103913
1159	94515
787	92438
963	84269
423	96793
1790	97043
645	88273
586	86828
651	83580
1315	98909
2183	96580
510	86833
613	89552
534	95584
643	93893
606	91696
725	89249
744	85517
747	85396
602	94876
697	86356
883	101404
598	87789
1719	104920
662	90121
378	94045
2447	87105
647	100232
770	101413
1547	99181
446	94451
1034	95609
552	92643
1512	93386
526	100608
403	93693
937	93436
1565	86333
843	88365
347	87229
542	96045
491	85437
733	94748
358	91572
2260	94613
955	93316
717	92081
515	96593
607	91584
352	101241
779	91972
854	89572
367	90488
731	85411
1661	95793
547	93885
658	93598
823	92857
333	88705
1343	96096
620	87485
1158	88269
808	92337
768	97065
822	92477
271	83201
2164	105093
370	86057
2390	102198
1534	88701
607	93062
557	93602
586	93369
472	93233
5218	104395
486	85925
575	100156
585	90928
947	87209
754	96640
684	100501
928	87312
3196	94660
1027	87969
918	102125
379	96660
487	87293
941	90077
1368	86402
741	88340
767	89901
587	84521
483	93016
1222	90561
475	95723
1156	81389
882	87773
1075	104026
934	100115
551	100758
2603	99736
497	93816
410	92568
694	97196
1021	90956
1977	95952
574	90585
650	87340
464	93571
603	94232
1959	102268
2366	86052
466	91365
619	85242
1190	96025
597	90116
1173	93105
2862	91117
882	90616
567	85581
780	87060
1622	89944
626	99424
1311	91540
1207	97053
1051	91805
779	95440
602	88521
800	83478
550	93124
811	82992
902	90096
1506	91660
2594	103696
596	83547
1467	89869
591	102329
1142	97540
2514	100369
727	89430
1334	93785
763	89361
711	94369
1364	96369
2087	100112
787	86589
394	79757
836	89753
1276	102025
802	93549
959	84772
592	91335
1264	96444
692	87786
682	87108
787	91100
771	96804
3660	97304
1293	94660
643	87453
495	89904
401	89276
561	94965
1143	92585
2930	99621
674	81644
431	99456
1655	103011
675	99932
497	85148
1190	97653
661	95169
597	89928
651	87293
626	93757
1086	79624
1737	94517
1615	90633
682	92085
4626	99601
1775	96281
1524	102899
702	92749
378	86604
2684	104992
4595	91404
359	92570
1951	95016
694	102449
1398	94272
605	89688
623	85096
660	90721
698	85526
1191	99313
591	94628
363	80949
1464	100474
878	97164
546	92891
759	90317
493	95770
761	91269
467	81980
430	94198
1708	99919
578	92952
864	97633
949	100629
415	85284
1063	95761
456	91689
1765	100929
600	100328
1459	91228
825	92957
3276	100789
864	91337
613	88424
978	86793
1008	87329
967	96848
473	90313
430	96493
658	99347
675	85065
686	102000
629	97101
570	89729
543	92358
734	95037
515	86720
737	100150
590	90596
767	100462
882	92842
1051	91488
497	103843
666	95568
702	97972
757	94631
1375	96968
522	87161
987	93920
882	92336
455	86965
38445	82012
571	83497
1827	96859
865	94818
1979	91299
374	93198
462	95052
557	89988
1351	87157
897	84402
495	96464
1260	91556
487	91926
719	92016
402	84288
432	94129
611	92681
1731	98017
958	100429
939	97236
621	104325
954	84281
816	95616
1279	88101
1001	86832
501	89193
502	86291
546	97435
783	96748
439	82941
1338	96269
523	95704
1366	102761
835	99992
791	93465
1985	100489
840	94397
882	104881
483	88786
843	88521
766	94273
455	96341
503	95182
574	92578
746	96133
876	91033
1434	98229
1491	91369
1142	88244
1430	97369
463	95129
466	96148
395	83700
691	84416
811	90817
687	94719
760	91960
1528	101153
435	100052
2262	93288
668	100148
544	94092
2548	84195
967	88842
807	88011
1788	97769
910	97001
451	95181
659	82966
745	90628
452	87760
698	79221
778	90916
603	94376
1225	90996
1767	90984
611	92212
566	93505
439	80400
363	92312
1843	93240
2331	95021
821	85731
983	90982
1110	91585
448	89083
601	91701
355	88061
590	93280
925	99361
767	98347
667	97824
755	89548
[truncated: 2,634 more rows]
