# Supplementary material for: ATR inhibition augments the efficacy of lurbinectedin in small‐cell lung cancer
Source: EMBO Mol Med. 2023 Jul 25;15(8):e17313. doi: 10.15252/emmm.202217313 (PMC10405061; doi:10.15252/emmm.202217313)
Supplement: Supplementary file 9 — Source Data for Figure 2 [file EMMM-15-e17313-s002.zip › Figure 2/A/Flow_files_for_quantification/export_Samples_Lurb2_3_Watson-PI-H-G2.csv]

FITC-H	PI-H
658	140321
1803	146756
934	145189
1949	154997
1048	176256
1595	156289
2579	155201
2652	160404
1200	149467
2574	137148
1991	147990
2086	156108
862	153943
1771	152808
995	176915
2854	156293
1994	163363
1811	159145
1225	154569
1870	135981
1654	151029
2785	141064
1620	143540
2035	155800
1443	143377
2047	168575
954	147064
1114	169520
1003	140172
1158	135593
2287	149220
1047	164044
956	157977
1728	171532
1179	166753
1418	153949
866	153205
1571	152951
2361	139553
1783	147994
3074	167156
2596	142233
781	158373
2044	146571
922	138141
1298	143447
1765	152704
3754	149840
2192	149164
2189	162121
819	156909
1255	169820
1479	136217
1050	165792
1961	164989
3999	138121
1455	159892
2432	161709
1286	162432
2035	142373
2078	142032
2263	136083
1177	167397
795	145036
1673	139532
1790	145232
1566	144818
971	157998
1111	139165
4182	140351
1354	169167
1062	149985
1327	143561
1082	164229
1746	141876
1070	140717
1159	180609
3425	150489
1161	146125
1837	154177
1985	143008
872	171515
1972	135652
1267	165272
900	157045
1509	145680
2174	165533
1039	140127
1834	152281
2897	146633
818	167330
2687	135605
1166	138182
1058	137845
1211	137410
1075	161912
2105	141928
4483	163825
1549	151789
1035	141907
1039	164709
1250	160133
1658	151184
3270	154257
1163	159000
2599	155889
802	145057
1902	155913
2914	143590
1394	166176
1553	165404
2010	142692
1569	135874
5714	154926
2313	145445
1568	153506
942	158132
2067	137536
1578	148212
2233	148600
2759	147060
2692	138984
1483	156521
1615	158501
1948	135745
2847	140577
1096	158508
1361	145512
3422	166337
722	166356
770	156382
1179	158721
2927	172512
1407	179177
2585	160885
2182	147353
1242	160028
1107	136220
829	143168
1518	150450
1269	144200
2958	156493
891	163420
8119	138432
1767	156248
847	140787
2414	150361
1412	169965
1197	147973
1558	171350
1324	157040
2174	138884
2777	137644
1433	156680
1607	164649
1238	161904
2239	144659
766	142588
3107	172092
1527	154669
2482	156596
726	143973
812	141725
863	145000
1901	154936
2419	143624
2029	157856
1114	166728
3852	138076
1358	147239
3181	159885
782	163605
1618	159928
3131	140064
6758	145653
1219	153755
646	142481
1068	155289
2351	149589
3079	165958
934	159128
2596	176473
955	155936
1901	167191
1656	159240
3644	150412
836	147177
1723	159649
1738	161156
2042	155823
1424	161735
1789	148478
1555	158062
1311	135340
1963	136916
1030	136874
3138	146469
1566	147366
1235	167021
1288	174917
2058	154997
1038	158017
1016	156733
1895	164673
1381	152280
7476	154576
1197	160616
850	138070
854	146633
1689	163261
2250	153421
902	156384
1650	177929
1866	144900
1763	153845
1962	163188
1429	160688
922	171641
2340	152322
1391	137216
2248	155924
1816	164576
1482	150132
1100	176832
3498	155491
15243	169793
2795	135961
874	154334
656	157331
726	148157
1043	157884
552	156738
1902	148573
1731	150392
1249	163334
1495	172503
1410	163160
842	166292
2062	160528
882	151272
2313	139025
780	156574
5006	142876
1111	147261
1550	156092
1958	149644
1588	141853
2186	165080
1579	161937
770	157459
1283	169889
1266	155282
3030	154569
1485	151708
3719	157421
2681	150554
1448	156240
1592	140761
2126	166585
1406	167345
2661	141065
1482	165506
1655	160308
3415	166125
858	154676
1518	151281
1333	151516
1372	146467
2178	146144
1179	144444
1031	155668
3123	151709
1894	156728
1616	150029
1679	137256
2771	157655
1382	151313
3210	147373
874	147277
3001	161472
1118	152257
5518	156448
3937	161157
1537	145852
1847	137185
2620	155857
816	175535
1746	166772
856	148420
1110	159728
1380	178377
1403	152620
1126	135513
1315	155317
3068	178621
2067	144420
1423	152289
895	148528
1228	164380
1714	177544
932	141981
1394	152785
3111	160484
1283	136756
1082	152900
2556	135692
1207	158524
1823	173852
1577	163940
638	146397
1081	160088
1871	153268
947	141248
1096	144461
2894	152606
2290	157256
1533	177957
1537	151384
1854	166949
1595	171089
3010	178016
2907	165784
3618	144575
3491	170674
1662	149255
1441	172397
1327	161830
887	160900
2320	143072
1806	157908
1058	160330
954	158176
1382	154133
3530	144492
1077	163644
994	161183
1275	151512
955	167531
1170	141020
1315	143723
1142	159913
1260	152852
1453	158352
1970	159485
3501	142660
1488	151716
918	145593
2302	139081
2670	146537
1979	150692
1146	160924
1559	160826
1060	144450
2183	161577
3699	139615
1588	154153
2039	149841
4121	175436
967	163545
1414	157877
1082	149884
1122	141827
941	157277
702	143225
3734	172965
1763	144360
1168	140620
1681	141703
663	141053
3329	172265
1469	157301
1147	141821
1757	141097
1955	152862
938	164978
2599	139957
1642	168281
1483	155079
1651	161096
1826	144769
1746	144408
866	140144
2148	158268
3188	137300
948	148404
4586	163480
1039	143759
2412	151302
2182	142157
1995	143705
4857	178257
1222	139981
1651	149921
1071	135381
1455	160428
1143	163205
1999	163645
1218	147496
2584	159580
1018	163200
1470	148289
887	140616
865	158344
967	146073
1958	151025
1755	155906
1074	170902
738	155485
1794	170228
2186	152293
2130	153613
5547	173063
1351	163758
1474	147526
6165	159137
5321	157509
1139	137613
2026	167245
2603	160045
1164	140401
2647	161705
2444	146685
2233	142365
1132	159208
1644	150680
2264	167692
1594	170006
2225	154740
1662	169120
2963	156556
5366	153117
779	163100
2204	171713
1482	161942
1658	150995
1240	143002
1670	161121
1940	158781
1415	157999
1526	156017
1351	150512
2511	146520
1769	158206
1250	155852
1772	172560
2447	150333
1438	137661
2897	175284
1059	166277
938	158889
4970	163076
2763	163045
604	170029
2559	152686
823	156607
1345	138484
1498	142483
1606	165301
2286	163518
1947	141257
1743	151014
804	161151
1145	170139
2403	167931
811	141401
1967	152877
1302	148519
2007	144183
638	169260
4274	170560
2079	151517
783	136253
2806	144085
1958	143089
3020	140157
1068	158660
4918	161652
1230	160681
9515	170720
750	156705
2082	152676
2287	165229
983	162177
2192	147484
1530	150255
1259	145845
1337	138869
1033	137908
5003	139165
1914	160930
2666	144285
1702	146585
2696	165381
1357	154764
1215	165078
1091	166829
2163	168980
2770	136460
2566	146489
1042	154085
1334	153504
846	136235
1666	157788
1923	159725
703	151547
1519	159860
838	167224
3950	144456
775	169314
2075	141471
2261	149624
2054	155917
1181	157944
1775	161448
1067	148485
2310	167485
1455	158890
1443	162932
1520	150156
2235	136758
1334	158980
1076	145373
2348	152026
3610	149569
1380	152090
1434	173609
1046	161533
1390	157269
1782	141133
1694	142125
1591	155192
1566	172084
818	156827
1934	155804
1254	144485
2231	141556
1430	148503
857	173065
1093	141477
4645	181445
3324	149308
867	161625
1187	139283
1247	138231
2178	161904
1865	149625
1046	144692
719	137084
2173	136845
2102	152140
1269	137110
1175	136628
2343	155884
695	148725
1071	145420
899	165425
2443	140040
2427	168097
1023	148669
1823	145593
1781	145640
1642	163769
1027	138820
918	139560
1107	137200
1062	143077
2488	149252
1140	166616
2559	166200
1590	149825
1060	154696
1298	143349
1912	161117
3657	137672
1906	145940
1279	160903
3403	137798
2014	159169
842	167205
1241	157572
2798	156985
1283	155717
2235	157277
2027	143714
935	152545
927	136315
1272	154038
1462	139104
1207	167873
1241	161861
1396	145749
1808	154165
1855	152241
842	150692
674	141137
883	156013
2991	163229
1656	161516
1091	171012
1674	160856
2156	146868
1959	152396
1443	158404
1398	156285
1860	153724
686	160285
3051	155488
1304	174824
1059	150625
2226	165346
3115	162603
789	157054
1114	164400
1203	147080
3343	172613
1198	138188
1202	167405
2158	152980
929	178913
1411	151837
1495	165486
1651	161709
963	156681
3168	170503
1357	153957
1362	158021
1031	146457
786	137741
1446	166739
1892	166106
1296	142580
1518	136729
1011	164157
947	167957
1418	154668
1307	142061
1098	164189
1766	139281
2499	150978
1533	155905
898	153741
1559	137178
1273	156693
2867	166460
3337	144956
1013	169224
1515	146798
1456	152852
1173	145048
1527	168482
1244	151435
1242	139124
2161	168295
1867	147380
3049	153865
2268	149880
1139	145387
2475	156453
1014	141232
1230	177633
1967	147803
1194	147092
2552	145513
1974	152360
1682	165958
2310	165024
1599	153840
5337	161696
1985	149230
2097	156016
2087	162637
1697	149161
1788	144821
1395	144306
1696	142914
3291	138785
887	147024
4253	154655
2697	140281
1419	156121
1486	178684
3894	164078
2322	166271
918	163668
2291	136088
1704	151489
987	162440
1349	139156
1183	166636
2550	152981
871	149692
2052	152945
790	156609
1010	167245
4801	153678
1958	152681
1957	146793
1498	150493
878	151216
2319	150596
1450	160573
3759	170180
2414	142369
1130	152271
3022	136729
6819	148509
2927	156224
1406	148273
1950	142697
1526	150088
1788	146488
2046	143091
1246	149289
781	162705
1794	159485
1878	148114
1855	155257
1258	160574
1899	152525
4662	174511
2162	167478
1963	145709
5447	162904
1554	154129
1294	138176
1107	167733
2088	152868
1138	143401
779	147684
2426	138945
1402	151934
844	140236
977	146804
2239	155537
1376	172761
2566	159341
2434	164985
2486	167004
669	161437
1626	146404
1843	161520
1023	162294
1323	152837
1100	169159
2104	136067
2447	158782
3042	148721
3363	145147
2086	142985
1309	147437
1497	159681
1788	158940
801	169968
937	137018
1253	159030
1821	140971
1239	162716
6078	142532
1715	153544
1164	150382
1358	145320
3260	142599
2370	165750
1736	142193
894	151808
1371	156189
2639	147427
1408	145549
2899	154896
2986	135633
2012	153369
1947	160109
2507	157121
1068	144265
4971	155568
1315	146416
692	163800
919	166955
1327	159865
1223	174923
2111	161467
2071	141953
2082	150044
930	135577
1717	162545
762	162852
2378	147140
1171	143023
1404	136490
1062	143327
4409	158773
3126	148917
2735	139448
1834	142686
3194	154013
2096	141773
1234	153564
1154	158118
1856	140617
2678	158504
1718	135519
2363	167420
4822	164111
929	165550
3266	145898
1545	175661
792	149246
2104	159796
2330	162864
1785	150271
705	136118
1192	151732
3071	160365
850	157905
2163	148376
945	155008
1147	162061
1502	156212
1006	154724
2033	156411
1135	167292
1550	137237
2903	144108
2374	162124
891	166024
877	150695
699	168521
7437	165541
593	146570
4203	169147
2067	151113
1527	157852
835	173235
2641	172346
1347	150057
2430	147237
1910	162313
1415	154117
2302	157972
2841	155569
1480	147929
2190	135748
1572	179652
3067	155517
1247	152180
1300	148394
1149	136068
1066	163939
1175	136708
2270	173611
909	168165
1266	156220
3942	145161
3035	147672
1465	155269
3859	163359
2150	155859
1119	179910
706	147405
950	153824
1789	138588
679	150852
1322	153135
2047	154678
1265	172092
1079	137120
1582	157705
1432	146614
1719	158244
1162	151036
1314	157462
1024	170125
2544	147971
1132	169488
1808	140613
1749	162480
1703	137453
3941	174589
2822	146425
2515	135373
514	150885
922	166216
2009	161477
7026	170241
926	150934
1474	173665
3082	157134
1569	158825
1738	139477
954	141481
1653	168125
1218	142665
648	138329
2618	165361
583	140376
1970	156992
1347	149844
1219	158036
2367	159536
1214	153343
990	154039
1278	148380
3641	155656
7751	146380
1115	141041
2443	165683
964	147485
1338	155066
48651	143481
2611	172877
4517	141501
1064	163902
934	137310
810	149918
3333	138842
1108	178252
4211	156909
1769	151233
941	136041
3251	148291
1285	138586
1747	136869
2223	143025
2351	168156
1554	143888
37430	167956
2531	153413
2056	142340
2279	147572
1603	147607
1907	144958
1307	159066
1139	168712
1674	165757
12359	156849
809	144050
2678	164545
2348	155697
1058	159892
1157	149675
1654	164611
968	177213
2297	142791
1002	180750
1890	159012
2370	158980
877	175274
671	146280
2267	161460
1293	159552
5468	156477
904	136708
1480	162735
1487	162736
679	148897
2242	159272
1311	163200
2155	152741
1702	137136
1404	172702
1310	140231
2015	151874
1521	164773
1874	157541
2557	142813
3903	158040
1430	158356
2176	151811
2092	147583
2331	156454
3059	146153
995	144357
935	144683
2750	140159
851	151809
854	159135
3771	135857
1834	168672
751	153576
1833	163444
1598	155302
843	179160
2054	162980
1639	156484
1392	167476
1770	168849
1272	140232
761	171261
704	153711
1247	161629
2632	137052
1382	153984
1961	148444
3038	169611
1073	147256
1608	144149
1519	150236
3079	152153
2103	150218
1600	158590
5491	162287
2287	150923
1747	168324
1671	162009
1338	176597
1134	167739
2230	159361
2532	137931
1919	145265
1771	137344
1141	156723
1594	160436
1238	160061
1588	152361
2494	155776
1594	153492
3155	143523
1276	166465
3167	147786
845	160387
2758	156785
3208	164435
2563	140316
2779	155529
1908	154452
1415	157685
1475	136981
1578	175529
3715	155889
1311	157488
783	153637
1417	142340
5967	160141
1421	150645
1858	140529
739	146753
1586	137897
1806	157853
1107	170668
1442	147969
1571	166921
4792	156800
1561	155785
869	145741
1199	156101
2767	168833
983	171244
2049	177361
1038	169527
2850	169905
3094	161470
1950	143476
1961	145512
3211	144849
2179	149360
2631	150428
1666	169947
1779	156888
3112	163373
1526	135560
2044	150584
1039	140540
1474	151853
6390	169089
2327	159780
1210	137024
1379	153753
1960	165452
2993	146275
666	165308
8127	151460
1610	170220
1957	165762
1025	160688
1043	157629
3639	162441
2149	137675
1390	165520
1495	174212
1495	140105
4592	141086
1575	147012
670	142249
1870	163993
1575	166912
806	139744
2548	135944
1741	145769
890	149335
2399	161561
1344	148775
1466	135772
1890	162365
1138	161661
930	153909
1935	160169
1088	153505
1907	161341
622	160177
4158	148288
1558	173117
1351	142849
1991	177097
1211	137292
995	152383
1170	140260
1450	141045
2340	145797
1515	144957
1501	147252
778	167286
2491	146474
1178	174768
2447	148028
807	150122
1391	150433
2195	144752
2071	170669
1517	159168
2621	147072
2494	164462
1378	171488
2266	162616
1003	159256
1832	157864
7181	161963
1527	165044
929	166253
2634	159921
1046	157920
1130	148156
2087	135325
1209	138305
1411	159377
1747	163290
721	145702
1671	165768
2739	163576
3282	142978
25163	155896
744	161277
2247	151284
2406	154521
2508	140017
1703	155600
4002	139925
2461	143184
1218	156804
1362	147380
1506	156012
2266	154702
2395	142829
1170	153556
1577	167349
3314	158612
1240	154197
4026	154700
1248	160105
1487	142986
3215	138920
1507	147868
2390	142309
947	162685
2028	159537
1152	145192
660	174536
3433	156132
2058	179757
2301	161616
2127	160170
1872	171497
4934	142180
1767	151262
1839	158552
1281	154342
1074	159970
828	150194
2096	154483
1123	150769
1569	171728
870	152329
1405	140661
2698	142001
1117	151093
1302	162052
1195	149347
2687	164396
1298	144029
1802	156114
1587	162161
1575	156172
1430	141757
9008	170932
2216	148157
875	143016
1874	160405
750	164051
682	150153
898	145421
1187	152921
1638	135861
2398	155297
2597	169932
2140	177462
2942	156952
2023	149032
1829	143790
1068	150256
768	159780
1702	173633
777	166025
1231	164837
2395	137720
1779	171229
2028	142392
2141	154380
1948	175953
1815	154345
6846	161800
1831	156857
1200	144405
1190	166635
3186	151524
1856	156486
1736	150868
1022	166720
1350	160162
1758	162473
1847	151624
758	138921
2715	146441
1254	166428
1339	168455
1202	162684
2899	153564
4458	169453
2447	138016
1898	152108
1500	159964
1711	151496
2026	151660
1571	137836
1612	159655
779	148792
635	151968
1867	140316
1513	135356
2131	160841
2422	139909
4731	141372
1562	157259
4501	161341
1202	164280
3343	166082
2018	150218
1359	164221
1342	145557
1080	150128
1040	165641
1474	151224
1414	142772
802	148962
10366	142188
6610	162369
1639	156260
2810	151762
1307	154659
2223	139996
2406	147624
2971	147944
1066	165720
1986	151672
2195	150986
1514	158573
1132	165069
2238	143636
433	142313
847	168484
1504	143538
957	163965
3460	155401
1203	142845
761	149557
1217	169923
1359	175421
966	155808
1990	142913
1994	154688
5807	163836
1176	168493
1466	144372
2690	161392
2014	163305
765	153816
2367	155779
2111	137456
1375	152293
2121	155520
2042	169276
2121	137292
4575	177714
7904	178405
1191	140570
1139	166781
803	150220
1695	159209
963	168412
1219	145590
2046	150778
1146	172859
3119	151233
3554	148755
1592	139372
1897	141414
835	145788
1119	157752
1767	162827
1620	158911
902	162624
2927	148816
1443	156501
1450	164862
809	162345
1000	151969
1250	173433
3907	149276
1954	152457
2335	158280
1738	152801
1308	160157
1254	148053
1574	142988
1614	169637
1311	163044
8225	142769
1241	143945
1108	142372
1451	174201
1458	145472
1892	137308
857	154466
1963	136216
1744	178657
2090	145808
1510	159500
1078	170804
2415	145221
1450	155072
1503	155975
1982	136791
824	155357
1098	140345
1165	155988
3170	152113
2823	166537
611	157753
3768	163201
1770	150960
4328	135958
2165	147534
2282	141558
2927	155857
1439	146664
1601	174559
1203	139941
1882	167455
1534	135537
712	159836
1708	137672
2825	153860
1869	155890
928	159523
1026	146236
1091	153295
2168	162012
2412	143081
2461	157096
16837	154704
1606	173104
1083	136604
1447	164593
923	151621
1726	175016
2287	165064
1910	161792
1406	151693
1353	166950
1689	153899
2242	144089
1113	164748
1146	164533
1257	152196
2474	140025
1231	159200
1775	169282
2459	144372
1961	153912
669	166573
3356	165432
6131	166659
4064	161540
2779	161943
1100	151264
677	146052
875	167512
640	159417
1002	161104
1138	157505
1767	167528
1008	156522
3079	138869
1530	160169
2473	141188
1038	158341
1327	164772
991	148640
1904	142896
2348	138916
1086	147725
1867	164745
1569	143025
2106	154560
1298	162000
1816	158760
1415	160461
1379	169248
1030	159293
1505	161016
1195	144643
722	138525
1539	137298
1767	163070
1239	152949
1861	138044
2150	168565
1511	148652
1623	141260
824	151365
2375	172041
2505	162648
1545	155405
838	146669
2087	152972
858	147529
2427	148816
1316	146612
2521	151224
637	137348
4377	149217
4581	139544
1902	147340
1631	160093
1641	158485
1963	159207
1139	167872
2331	156357
2591	145841
983	179852
3218	160796
1121	148957
3019	147128
675	150772
1929	148965
2516	148304
1187	174596
2917	161553
1712	158517
1572	142370
4727	161225
1159	156113
1132	155160
1207	160132
80971	171773
1425	151829
1787	174148
1946	155759
1320	164279
1675	164653
1907	163581
2511	141161
2153	161324
21431	165282
2387	147045
1265	160702
3423	157160
2481	142260
1175	154840
2711	169312
1277	148602
870	160457
1889	154523
1323	155724
1375	147930
1862	153381
783	155864
2409	162889
1022	163335
942	169328
2621	161392
3325	159457
1042	157780
1323	172022
2447	136600
1078	161914
2366	157708
2884	166917
2792	147248
1230	151601
1030	178640
1207	170641
2611	165456
1711	144275
2589	147438
2224	147385
3755	163477
2311	139012
823	167424
1179	161056
767	142041
2062	151261
723	140776
4176	170216
2685	159005
1803	154216
1499	143516
2175	165888
998	144141
1408	154761
1899	164489
2850	165581
1586	149244
4074	159968
3258	163512
941	163695
1190	158664
3584	149442
1292	138808
1454	144725
1118	140485
632	147052
1370	145288
1583	165204
1311	152495
1225	158318
3514	138814
1010	161549
1290	163256
987	156828
1745	155517
987	144929
2466	162029
2851	154405
1018	146429
1472	149541
1065	147133
2091	175344
1006	136265
682	155596
1645	149129
1526	150597
991	163769
3739	161127
1638	141767
2278	146505
1694	151056
1083	137808
3646	150203
1622	150599
1160	141883
2335	151217
1144	149881
1498	140299
1903	157937
1535	150377
2087	166527
6547	154388
1045	170744
6690	156748
1382	157552
3747	143605
2178	147556
1595	146685
2582	168690
706	138704
1568	146118
1264	148356
640	170785
3309	172428
842	140817
19356	156268
668	161317
2167	159014
2291	138664
1588	165249
2443	164664
1150	150701
3435	167340
1038	162780
1703	145181
1215	144733
1192	169616
1763	151224
2586	163481
1875	152211
1461	160468
3915	157169
1112	149129
1293	149452
1299	154816
4682	145027
1681	155437
6160	169429
1711	141927
1994	169973
2010	159087
939	179345
715	143512
1873	167149
1792	156916
2002	166541
18954	177733
2017	145756
2255	139997
814	149032
2419	151604
5129	136332
1174	156195
4754	143070
1711	155896
1027	139583
2994	169468
2499	145204
1146	152668
1091	146768
2055	170777
1837	168121
1819	160150
1150	179968
1552	161301
956	163448
2567	158232
1768	157062
967	149824
2923	171717
1701	151949
1507	165748
1330	137849
1213	138431
1032	140709
802	147385
2620	155380
1388	162044
1546	148833
984	157916
2873	175901
1983	147264
2551	159405
439	148525
2155	164683
1319	152997
1974	171876
852	148372
946	166226
1155	157244
4226	141177
1561	161813
4191	139815
2716	164293
1534	148148
1055	147421
1445	179056
860	155613
1306	176384
566	150908
1243	151881
1405	141631
1986	141720
2118	170005
4738	152906
1081	158864
956	181108
3454	163838
1992	167109
1487	138316
2794	145386
1465	177217
2846	155175
4196	139057
1295	138165
1055	176244
1598	166804
1766	159732
2663	136924
1810	157897
1918	150165
1694	166655
1354	160428
951	164488
3213	145017
1430	159636
1334	161409
6147	168297
1549	154297
1775	176809
1720	155933
1631	168269
24949	138328
2799	158112
1422	158105
1726	167428
2157	157883
1965	167114
1987	167648
1322	137447
1452	149640
1131	155868
1118	164289
2107	167076
1344	139524
1307	137165
1686	148904
2221	164560
2202	135804
1334	152041
978	152009
2849	145012
1753	154804
888	161513
1033	148793
1700	147326
1099	153678
1886	147289
2810	135751
2295	167616
5610	175829
2019	147865
870	138097
882	156714
2074	156428
1453	161973
1765	165475
2934	158573
5099	169520
1835	136485
1220	161789
3698	163553
1134	154095
66438	140637
29107	176153
1711	135617
2171	167308
1933	148269
1882	155617
1778	162824
2952	156488
1119	154880
752	166896
1011	159818
2370	139064
2882	137784
1630	169468
2627	161258
2287	144076
1948	171604
3707	140569
716	168508
1638	149133
1834	163421
2314	136441
2125	167221
2596	157000
1845	138857
1344	148846
1681	157733
1723	143098
992	158780
2519	159467
1494	142997
977	151429
2672	143709
1452	145480
1118	168056
1202	163536
1118	158418
1232	154205
2260	162929
1772	139515
2038	140209
1063	145892
1538	136444
2170	169396
1723	160190
1454	172451
2000	155308
650	151053
2222	157129
2411	155132
1995	177088
2647	161873
2939	156301
1370	154389
1343	172856
2246	173056
831	162729
1149	143945
3404	149712
3575	170425
1295	139177
2151	166584
1883	145324
1590	159880
3803	182997
1853	162657
1865	156892
666	152650
1719	157560
882	163128
969	139350
2579	162300
2170	156484
1669	158769
1359	160712
1892	159508
1381	162117
967	146528
1627	158772
1030	161784
2123	152836
1203	180059
1651	148933
1018	146960
745	170792
1707	161779
1823	174449
2567	156421
2447	159388
5163	177841
1039	157492
2029	160144
1010	176360
2752	142625
2462	148237
2718	152132
1075	150537
2462	178244
994	139672
1786	153683
1681	137992
831	137037
780	152167
1850	136968
1547	156057
2717	144620
1338	156400
1687	150900
861	170436
5912	145769
1160	143936
2278	166301
1662	147025
1127	152004
1065	153520
871	145172
1638	143148
1390	144373
934	167805
1582	162920
1319	169425
1823	161881
1063	161909
2533	160789
872	162237
1095	148942
2212	140905
1466	156836
1352	145807
1997	138316
2471	137988
1315	145296
2238	162977
1030	145830
930	168053
1063	156409
1524	171889
4410	145885
2106	156661
2499	137103
2460	148515
1415	165921
3862	146162
1387	166269
594	141596
1332	158152
851	156780
1050	155348
1475	169895
1191	140305
3313	165676
2841	158924
2170	157094
3581	173240
2915	167524
1093	160396
3017	176764
2724	167566
869	148205
1629	148237
1720	146984
1866	162289
1890	150886
1170	148065
2059	167705
1021	142615
1708	155649
1387	158004
2379	141727
1014	156548
1802	149564
813	173276
2502	160305
763	160173
1117	140882
987	161897
699	137621
865	148000
2923	135488
36845	152260
2162	160496
851	143982
1097	153900
2272	177904
687	165072
1499	149024
1319	143574
1572	161680
2038	142309
2674	167153
763	153609
1461	139533
711	156655
814	148284
1369	139016
918	159716
1349	151213
1974	159713
1011	157136
2262	165199
1451	140496
2464	150368
2074	162664
1359	161628
2675	141019
1652	146228
2727	150372
1051	157059
1550	158329
878	150984
1743	166409
1256	160593
970	153669
1149	136329
2260	140617
1353	158129
5619	170229
1763	157948
1110	155363
2214	153240
1163	158455
3466	156532
2407	173564
1099	159665
2481	157509
1628	156497
2342	167913
1053	159526
2047	159064
1025	149829
2205	148137
1175	165841
1454	169937
2607	161448
1766	159600
2528	166375
1827	158709
986	166556
1130	154893
2152	150359
1278	138752
1747	155268
1579	155637
1866	143105
959	138772
2289	140404
1767	144024
1454	137496
18354	145264
2746	147043
969	150777
2285	142477
[truncated: 89 more rows]
