# Supplementary material for: ATR inhibition augments the efficacy of lurbinectedin in small‐cell lung cancer
Source: EMBO Mol Med. 2023 Jul 25;15(8):e17313. doi: 10.15252/emmm.202217313 (PMC10405061; doi:10.15252/emmm.202217313)
Supplement: Supplementary file 9 — Source Data for Figure 2 [file EMMM-15-e17313-s002.zip › Figure 2/A/Flow_files_for_quantification/export_Samples_Lurb2_3_Watson-PI-H-S.csv]

FITC-H	PI-H
2362	107063
1804	128628
2654	131053
919	121800
4290	107068
3127	123315
986	127993
2415	105881
1676	114535
1412	129765
3175	108557
3162	110921
3125	116253
2706	107320
3316	107158
2446	124057
3445	113532
3243	106169
2905	108449
2993	122227
2497	121693
3910	114781
1998	107371
2278	124537
2319	110492
1890	109692
882	134110
1366	123444
2663	114801
6143	123540
760	121600
1115	106700
1185	120168
861	112634
2464	108141
1486	122345
1016	124143
1041	113717
549	107289
1698	106949
941	121185
2290	116492
478	132498
1558	134840
1299	113020
2216	132492
1526	117834
1338	113972
1122	120140
1231	126408
2634	130996
744	134764
1550	116109
1922	130540
1945	128621
5995	115236
1995	115685
2919	106689
2595	131969
1952	131264
3398	113797
741	117543
1043	110569
582	134847
1546	127696
4118	120404
2387	112397
2546	131616
2434	110892
3748	125100
3273	106834
1718	108821
958	132629
802	119831
1126	118916
2620	124996
974	109372
626	124578
1362	127310
9702	119554
2938	127181
1655	117512
2625	127256
3339	106101
1303	132841
1528	106549
4277	115163
1620	108472
1428	123064
3039	110313
1606	123121
1801	123021
1795	126356
1013	123176
3527	107520
1878	123577
2662	116864
3321	112501
3851	113149
2362	120781
958	133565
1718	121984
1462	120352
886	126752
2839	117497
2256	127880
1898	132218
1116	108220
690	127785
1418	131160
781	128608
1208	126905
2815	110988
6463	135025
1364	129717
4281	105884
3203	110412
1362	130321
3577	105548
1234	119768
2453	127453
1863	124821
1612	109932
1483	121385
3029	111070
1639	130492
1296	107017
1418	122121
809	128440
1860	109252
2049	128272
1960	107260
6506	114373
2057	119225
4183	111721
3489	109545
2959	112396
4606	133393
1796	112603
3316	121284
2583	121541
2798	110120
2267	134504
2010	107944
4771	129509
3327	106522
4128	112796
1527	108139
1397	109737
1578	112517
1590	126017
1567	109616
2799	109865
1351	125633
1586	131068
4082	122614
2633	115188
700	116545
1899	108097
1634	135260
2868	112261
2122	116741
1452	111528
1618	134796
1582	134036
2057	128169
2362	131212
1739	124081
3294	131277
3759	132844
2460	124764
1968	133584
1623	130613
1308	134309
2735	112988
3520	133729
3122	131488
2348	111156
2180	107803
886	106613
749	107237
1669	128740
2774	127510
2454	126924
2440	114736
1987	132600
1908	112101
2615	125244
2693	122879
2943	118254
1219	113488
2126	134020
1062	122477
1198	129889
2478	134073
2471	115001
2501	120916
3207	107973
850	128432
690	109351
2224	111117
3371	113512
687	114857
2454	123545
1934	129577
1219	117789
1995	124448
2447	119782
827	107434
2307	117668
3539	115437
821	132712
1633	118104
1322	115014
4082	133097
1638	122757
1943	111000
1010	105915
2543	110970
3134	122223
1036	130535
1382	116986
2608	128840
1998	131295
1521	126569
1523	116541
2122	128581
614	106061
1556	117525
1572	107572
2915	131144
2055	125149
1003	114696
691	134632
911	131719
862	121209
2443	107985
2714	130072
2939	132256
1001	131307
1969	110813
4018	113677
1978	131373
1641	110608
1849	122988
2555	121539
1978	120301
1458	109353
1534	124585
2040	118140
1556	126833
839	126685
1734	129558
781	122129
2151	118160
1691	128677
1211	121604
1871	132969
2183	107395
6201	124153
2722	125033
2879	112807
1622	124591
1161	107906
1259	114574
1827	126681
1624	108685
1019	133912
3005	110917
1069	122773
1927	116389
846	112809
3350	134177
1475	132145
1226	128768
1765	113259
1732	125860
2644	113226
2095	108245
530	127699
1510	121801
1515	122640
1798	123388
1007	108745
1866	114349
2004	113545
3542	118845
2334	118588
1690	108968
2955	108973
2488	122792
1530	134468
2214	110761
1586	121085
1011	115728
2822	128921
1829	110145
2495	108619
1023	114283
2039	127674
1931	119717
1778	121533
3481	122809
3419	120508
2534	116029
1816	110616
1226	135052
1995	126956
654	125632
2170	128765
968	125585
1218	117291
1393	130380
2351	126645
2160	124049
1702	122126
1111	109709
1103	130578
1773	113447
1119	118223
1894	122628
2741	113765
2466	108496
722	107521
1786	112904
3334	113375
1907	107361
2987	108884
3854	121540
1531	108169
1312	133820
2080	119540
1802	106248
890	120632
2584	112253
4787	124725
2825	119041
4251	117445
1870	112067
1587	113541
2571	128144
771	119791
1991	119270
8994	111228
1178	109141
4491	114486
2854	127701
2635	129493
793	126244
1594	114761
1138	120432
5278	111630
1578	109969
3103	122849
1242	134608
4068	119791
3271	125357
3313	129730
3216	107259
3951	130058
615	107956
1748	122884
1819	124338
2003	125561
1738	122201
718	134558
2566	126662
2413	114245
2333	110172
1147	108400
2038	107945
4738	110801
1548	108456
3726	120282
2359	116337
2015	122141
2025	119144
3020	116492
2687	120060
1051	114901
1707	125356
514	107589
1985	111496
1771	126813
782	116595
2091	129269
2511	125984
1707	107318
1698	111052
1348	114001
1358	118115
1232	111188
2474	110224
1670	126401
2531	114037
1400	122764
718	131760
1695	128273
576	122666
2642	124265
3090	108388
1701	127648
1546	123782
1490	112789
1587	129438
1371	124988
1224	112504
1595	127532
1486	132168
3136	134457
1786	130296
854	124061
1074	107393
913	132393
1155	112332
1847	110135
2243	115473
1462	121941
2921	124467
3028	107334
2606	116459
2227	111705
2702	129711
1461	125053
3016	118334
2615	105721
1494	133948
3806	116449
3015	113160
1150	126778
2191	128468
1962	119069
1141	110240
4085	129644
1960	114093
830	119409
2981	116144
1807	132297
1412	117353
1847	126409
1375	117720
2466	124812
1659	128924
2021	111217
1899	127208
1771	124541
5719	132193
2623	113017
2267	125671
938	116668
2214	112237
1086	134427
1154	117140
1482	106093
1483	123726
844	125212
1349	107976
1135	124565
2093	124504
1602	106200
8094	113445
1374	110588
1434	111283
2121	125572
767	124207
2515	109233
2025	110929
3037	118028
995	116584
4095	115966
1488	129012
3267	126069
2094	123357
2435	119888
3351	128060
4487	127825
3612	128420
1411	127351
3653	113900
3358	122868
824	129712
2902	128560
362	131441
1782	126808
1484	119878
3080	109936
1219	122636
1035	123324
3415	123664
1118	118227
887	130242
1855	120059
1746	126437
4796	112227
2358	123960
1307	110352
4782	106884
2203	110245
2094	118536
659	117964
2545	128092
686	110650
3021	114483
1271	110160
746	127267
4459	114797
4267	112116
3044	118685
655	123044
5419	131416
2886	106798
1458	127553
1246	117940
1387	122632
2759	128364
2017	131170
2235	112801
1413	107559
1567	121213
1438	119068
2786	131552
1489	110377
1826	133709
1939	118569
1109	107908
1383	122580
2434	107092
1956	132852
3234	122196
1259	132141
3784	127149
1158	120322
3959	121117
1360	112917
3719	127569
1370	110501
959	116213
3239	129859
2962	126629
3018	119580
2104	134430
774	134013
793	131232
3688	134156
2265	110244
867	129060
1435	114652
2083	123908
3063	107877
1697	115100
1958	123272
3088	107976
2540	133692
1919	119144
1751	130364
686	113200
1833	116533
1747	134168
1759	119768
1255	132716
1587	108313
1503	131045
1455	132309
2065	110729
937	133369
2542	126169
5362	133785
2515	114577
1893	112692
1011	112064
1248	129948
2705	113704
3927	115668
2326	114932
1646	109285
1999	134542
818	119792
2131	106261
3467	107607
2767	118964
718	124459
1583	116733
1582	130537
1207	121772
1526	122169
1463	106766
5062	133280
2205	118724
1836	126856
824	123980
3291	117813
2047	124000
2380	118605
934	129593
3274	122572
2041	114940
2558	131350
1558	112496
2640	128996
1362	120858
2895	130049
2437	114141
1838	118817
1304	124044
2431	127833
3034	112638
1595	127898
4323	109829
4144	125985
1251	106777
878	132917
2683	105925
1431	105621
1177	132208
2411	123668
954	112976
2199	105908
1355	105936
1016	113845
1335	110659
4617	126469
2381	112473
1946	119237
1223	125859
3411	106208
3635	129988
2226	129613
2365	129233
1783	108300
1279	120313
2189	108129
1919	129656
1127	125256
1320	129557
2598	134784
3319	107568
3776	117429
2139	121134
2292	111988
2303	109616
1918	106629
3049	114744
811	110969
2319	118857
838	124189
1963	120684
1795	131097
6106	130570
4582	131356
955	112777
1313	119407
2239	129070
2693	105892
1618	127930
2669	117748
1719	118227
2021	124053
3290	110560
3527	107217
1569	128867
1906	124961
1690	129960
1318	127008
3654	111932
1214	125918
1715	128432
3264	107612
962	115343
3518	129192
3200	113605
1273	123944
1054	121108
2704	112380
2294	132171
2530	131629
1455	127128
1644	123592
3843	110852
2803	110549
817	113911
2026	117644
1741	114259
2617	105797
1389	110520
952	112623
2390	130945
3616	126961
1056	119132
2023	132058
1291	118905
1952	109400
1174	106590
4041	105965
791	112925
1578	129381
1835	125108
2814	127329
3646	108892
1526	125441
2980	125244
1654	126960
2757	116872
2274	106644
3506	125227
1145	105865
4430	109684
1564	115173
1311	134225
1485	107966
2098	121008
3286	112540
2359	131121
1294	125741
1508	114716
1350	128316
2480	121194
2993	122516
1309	127933
1193	125937
1391	131061
1594	125392
1004	134950
3353	108275
2835	116627
1967	127157
1534	111334
2193	115712
1686	132213
983	113759
746	117661
1183	106086
1791	113197
3314	119748
2014	109588
1420	133529
2067	110838
1074	123295
1818	130628
2876	129594
2748	116777
3330	119124
2618	123605
2759	115424
1778	108413
1711	112412
1633	115679
3095	117540
708	106608
1348	108816
1956	122680
2425	123351
765	122440
1507	111316
1474	118681
1527	124274
3060	116529
699	113220
1834	130432
2388	127792
1618	129620
1124	108533
1138	118713
2539	112410
2635	113604
1850	132960
1407	120648
1559	127517
1837	133168
1994	125345
2723	130691
4931	126321
1786	133850
2863	115357
1439	121271
880	127149
998	134282
1330	117385
1469	125293
1522	106529
1610	124849
2572	118517
3092	113973
24620	118165
2963	117324
1410	106285
695	118825
3079	122661
2351	122332
1583	107576
2124	126194
1461	109353
1006	132473
2094	118185
1578	105724
1204	108664
1087	132962
861	107609
2173	105657
1146	119310
1763	121781
754	129581
3200	111572
1553	118964
3071	113114
1637	124320
1053	121392
4351	106353
2863	115800
2708	108918
1688	112798
1023	120384
1923	128646
1166	109757
1327	121757
2911	120720
1188	119367
1323	112039
2149	118940
1823	120984
1001	116468
1474	126393
4003	109864
2378	120388
1283	119440
3650	130826
1466	115920
1573	126501
1472	117200
889	111537
2712	123648
2031	122823
2899	107601
2146	117233
1648	128640
1196	132341
2059	122185
3906	108776
2872	114732
4166	123443
4223	121988
1763	119173
2711	119264
1432	116725
2154	114992
1263	116005
481	106292
647	123944
2866	121197
1522	133988
2726	111672
1917	119944
1827	129080
2446	133633
1949	110947
1074	110635
1259	129956
2786	131214
1250	109364
3015	127034
8114	114356
1812	124856
878	125757
2451	109700
2003	110761
1962	128073
2396	106801
2475	130484
1746	121414
3338	125376
2763	126649
1239	114738
1870	125888
4407	109112
3143	110374
1630	133224
1423	123404
2107	134860
2783	117172
1835	107817
2258	118928
661	132661
1996	120694
670	105829
2559	113533
1140	131309
656	128501
1171	134736
2284	105624
1518	125989
1655	128701
1097	131125
1586	123701
2035	111221
3431	114046
1087	134365
2089	126742
1262	118905
1222	128009
4454	131032
3187	106288
2179	106828
2294	112525
2235	130176
1923	111149
1922	105844
1849	120630
1771	112780
1587	106885
2446	106537
1717	124585
1235	110180
2074	127229
1509	116125
9400	124764
1425	107947
2826	116553
953	134780
2388	107317
2591	125824
998	120607
1971	134197
3041	129745
1782	105984
1312	121657
1838	114024
590	106125
2150	132036
2311	118791
4103	109280
3012	107628
3641	119513
1240	115833
2546	129490
911	123565
2878	115462
2790	118967
2236	132517
1310	107188
3138	117165
1967	110663
686	126569
3206	108313
870	121221
2954	114821
1350	133252
2994	108333
1316	107714
2882	110724
1611	130837
3415	133207
2487	130452
2054	132426
1947	132876
2896	114125
862	106308
2710	120337
3936	117428
2816	110281
3775	127513
3462	112074
5278	117272
1582	118505
1099	112789
1664	118215
1584	113299
3198	116848
910	117222
602	121220
969	111925
2740	123128
1466	106976
680	107184
1852	111104
986	115456
1575	125180
3590	114333
2394	134089
2597	129504
774	131445
703	115708
1380	123398
2105	116513
1811	127048
848	128372
2843	119872
885	121713
1857	118192
1970	134362
1011	128652
2807	119733
899	127477
1639	108796
1016	116749
3779	114428
1886	133704
2300	132881
3586	119461
696	110166
2730	126620
4214	112722
1543	125176
2594	125977
5590	109829
2054	120569
935	122093
2218	133917
1933	105781
1610	132264
627	134265
4317	125669
2926	116177
1959	105522
2275	133516
2907	107130
2830	127948
5495	122376
898	133523
1097	129138
1070	128301
825	129456
2319	108184
1871	128108
3722	107483
1681	113272
1386	105656
3051	122977
2564	133572
2158	112980
1606	116860
2874	135260
3467	108888
1182	134241
783	125873
3190	111220
6242	116628
1083	114240
2543	131573
2118	128649
1610	112720
678	108729
1282	116943
1272	125125
2131	125780
3342	107921
851	134580
3111	109664
2077	111588
1280	131447
2738	126964
802	107727
1091	131949
4126	121753
579	107644
2010	130589
1057	133324
2065	105766
1581	107834
1709	114361
1018	129261
1694	122655
1687	107675
1469	132721
1741	127113
904	127364
632	111237
689	132013
1245	107692
679	112465
3479	117413
1191	115649
3162	116971
1947	130026
2967	122004
1709	129753
1563	126789
3374	118037
2127	122240
2222	112909
1514	117097
2389	116076
3649	121059
1893	107525
4795	115513
1630	125564
1967	109381
5591	117596
807	125284
3800	105653
1406	116129
3437	108500
2349	134516
2256	119663
3271	113221
1674	129254
1274	133464
1194	117736
617	128688
2023	113068
1641	114993
1190	127412
3081	111911
1634	125045
2742	109137
1023	105572
904	110780
2595	113492
2266	125159
1382	112609
619	105519
992	131180
2291	132029
3080	107932
4978	106641
3560	109763
2522	130257
1282	130000
1975	112680
1491	122852
2206	126872
1974	109989
3271	119800
1028	117309
1162	116757
4367	123392
1875	108776
2724	133852
6391	110989
1958	127678
3023	110640
935	128141
2144	109153
2107	131524
1078	124292
1907	131329
1774	129766
1190	124281
1929	110072
1338	130688
2534	110772
1634	109680
1571	134877
5450	109003
1859	115421
1835	106059
1533	131897
1293	112637
1195	117465
834	128557
2276	125897
791	126089
2702	130856
1811	113669
1899	106129
1314	105920
3390	106481
986	113917
6460	110888
2476	113744
1306	107822
3155	123316
2752	121434
2947	113193
3106	125468
2849	129368
2070	116092
1384	106461
1653	128173
1616	121122
3882	127936
1780	133181
2591	118945
1697	127260
2292	119799
1266	111412
1630	108712
1381	118343
1222	133029
2070	134301
1287	109752
2185	125144
3413	127309
1658	117337
982	120085
3089	108339
1531	132513
1203	112833
2519	106397
2081	131240
2647	131934
1947	107129
654	121317
579	115914
1642	127261
1458	110229
1684	120464
767	132710
1237	118940
2015	133717
1642	106365
2735	131127
2147	117404
2129	115389
1113	123765
1317	134001
2850	105700
2435	105797
3720	112468
3026	125156
1766	113261
1696	109197
2219	130869
1424	117152
2067	117924
1194	108723
1918	107508
1430	113736
1891	116248
1410	132074
1363	117777
1995	109946
1742	118311
5361	107273
1147	132311
642	120640
1172	114740
1979	118811
2978	110817
2054	112508
1891	111537
1113	117624
1931	124915
826	133625
1371	108968
2611	118168
3046	117188
1817	113821
1174	135121
1338	126952
5362	120528
3713	123488
2642	119877
1461	113632
1767	129952
2443	127216
1687	123696
3765	134433
1038	124745
823	131153
1527	132217
3689	117349
1732	106525
1367	108241
2007	132241
1662	112056
1996	105896
5450	117493
1872	121096
2482	132996
1949	133664
2044	106864
2918	128873
1947	109364
3641	135237
1517	110647
1499	122323
2683	124532
2904	116731
475	106376
2059	110908
3113	119816
7549	121128
3098	105553
1022	106564
2646	127189
1350	134372
1859	113188
3091	119000
885	123697
2080	116300
800	119765
2391	112481
978	107526
3543	116649
1038	115729
3960	127512
1468	115358
3287	111048
4303	114820
2216	122962
726	133505
1304	109717
2659	110946
1575	134289
1584	129156
3067	115430
2108	112293
3591	134211
4792	111085
767	131105
2303	134003
1918	120577
2122	126276
549	118165
2560	124161
1857	115756
2102	113982
2002	108028
4319	134697
1099	107252
2208	133593
3766	111329
5975	122529
1557	115873
2503	109257
1783	106377
2372	128269
3821	126180
3127	113381
6975	130410
1173	126375
1139	107569
2183	135188
3101	113316
1674	124170
2127	123469
934	129558
1926	109492
2254	109180
1835	116985
2581	105629
3726	112785
1558	125020
2867	119057
3236	119557
2207	107957
3900	107532
1614	123373
1971	126877
2778	132065
620	122149
2416	120496
2791	120585
1402	114488
1751	123468
1283	123226
1294	134600
1027	108349
1091	131997
1722	118373
1226	124669
649	127173
1842	125052
4166	129760
2222	128776
2592	117554
1925	133560
2051	122553
1922	114025
967	110440
2577	118689
754	117982
2043	119109
1537	123585
3001	122449
