# Supplementary material for: ATR inhibition augments the efficacy of lurbinectedin in small‐cell lung cancer
Source: EMBO Mol Med. 2023 Jul 25;15(8):e17313. doi: 10.15252/emmm.202217313 (PMC10405061; doi:10.15252/emmm.202217313)
Supplement: Supplementary file 9 — Source Data for Figure 2 [file EMMM-15-e17313-s002.zip › Figure 2/A/Flow_files_for_quantification/export_Samples_Lurb2_4_Watson-PI-H-G1.csv]

FITC-H	PI-H
515	90900
802	91445
512	93581
379	100388
739	98077
872	102009
331	96479
783	93097
821	93020
2415	89224
1111	93066
1042	87590
443	95045
2070	82285
531	90025
717	94312
1162	87865
702	100784
1122	88257
3053	105392
480	97996
814	93701
1469	95961
628	94514
458	91043
1452	97809
770	87772
869	89519
441	94665
849	93754
1034	91492
741	95584
1395	83972
1235	103021
505	88521
548	98332
1703	98530
1705	98804
13525	90961
574	86490
394	91340
1338	92233
2401	104376
634	95844
974	89868
481	95248
642	100406
623	102464
399	94172
435	86773
1201	87016
927	92491
1530	102924
1221	98982
610	87739
813	91660
946	95299
1406	97036
1354	92148
497	91636
535	92085
376	83617
521	97194
2081	98772
469	84125
943	94088
535	91576
558	95173
594	95897
599	96702
787	91921
554	93513
1002	93305
724	93644
695	95654
1326	101900
2921	99897
688	91871
1058	90145
1285	104172
1162	93256
618	96353
1238	92246
624	91837
651	93329
570	87968
522	84320
468	82889
719	94501
504	95081
906	93208
686	94348
475	90457
2766	98540
1033	94505
1337	97833
679	95693
1007	97180
551	99828
1068	91291
759	89444
783	80973
719	98021
474	101085
419	93840
415	87020
1191	97700
800	96351
535	89124
2131	99657
1703	98524
2782	86277
1985	103575
1023	98503
826	94985
1258	100453
426	91032
918	94525
490	94181
1802	97513
533	90092
670	100212
1202	95224
495	84829
897	87864
466	95856
427	90400
466	92077
504	87816
483	88791
878	88321
1433	94857
574	98503
731	97488
1615	97177
1119	89563
1091	94069
550	94403
1272	90276
795	101137
1127	92250
656	98135
2682	101098
1191	97448
763	84945
1106	98764
511	83612
591	83564
810	85428
413	93464
774	96385
809	97616
884	91066
464	84598
498	94604
1052	97291
663	94108
967	99816
1029	101777
1563	91420
1853	92963
2162	98085
1227	101740
839	89184
549	97153
1123	94599
1121	93580
671	101241
489	88096
9486	91257
1090	99285
666	97788
858	89613
1467	84925
663	90880
577	89557
1208	89300
627	92917
1037	98922
944	84597
1873	103372
429	93187
1185	87957
682	95286
1426	92705
1511	98912
646	94509
1806	96024
463	84829
562	88150
2535	95424
1012	88980
1043	99465
438	91772
439	93544
678	90673
413	85378
787	79924
1399	104125
629	98509
730	94937
723	96164
661	94937
1006	103959
2247	98482
664	85604
1622	84073
871	95601
570	92844
623	89296
1718	99280
339	96871
448	87849
1018	97045
573	91242
625	94158
1383	93441
672	92793
800	100868
667	92697
2155	92228
536	94988
2321	98704
1296	94843
1719	89060
626	95107
1099	92181
432	93057
723	97380
970	95097
670	90396
567	92420
459	95346
1154	98417
466	95617
426	92025
2608	105265
729	90976
770	101341
1706	95065
673	91274
1635	99793
679	80933
934	93580
1190	93694
1551	92877
378	88160
543	99949
831	96125
479	98176
638	95548
1163	98235
655	99125
1433	96056
859	88073
1602	86872
1759	94175
987	94784
495	90221
395	90489
802	93493
655	91684
1814	97937
500	97436
1368	85340
482	92461
550	87621
2829	103452
335	104908
887	91310
593	94241
1818	95874
338	89289
369	97224
2612	84796
721	94127
1224	93118
643	87376
470	95357
6698	91913
480	89229
426	93617
1276	92036
1286	96396
1354	97672
781	99963
643	88215
717	103892
639	93065
2318	104564
562	94708
618	96189
543	98609
856	86756
759	92235
1274	98137
702	97747
522	89234
1002	99837
690	81984
735	88256
1096	93303
1515	86147
2311	105068
3798	98608
3993	91500
515	97325
872	94477
546	93061
875	103810
746	102013
628	94017
1258	91744
642	99117
1034	97740
497	100061
449	92927
817	99972
723	84221
455	93561
586	93389
1007	94762
523	94565
449	91920
639	95940
681	93412
1770	92428
1887	102528
620	85288
594	96412
1636	97904
701	95155
734	91597
655	102025
650	91708
560	93532
790	92840
682	91788
642	99685
1690	105245
1230	97536
510	86995
490	90980
1554	97725
856	87180
732	89562
891	94548
487	89915
59172	99754
875	100645
388	90337
786	91436
883	95109
2679	82848
422	91009
903	94658
804	87957
504	93384
300	95504
645	89808
474	91995
665	93373
555	93341
811	92028
604	81128
711	89544
2163	97612
826	96438
582	80881
627	98756
703	88242
670	89333
358	87248
759	95856
1394	101781
366	85081
724	84896
1178	93445
1397	103044
595	91526
1226	103388
1774	84540
618	89208
428	97085
954	84604
914	95003
598	97365
791	88581
861	86569
1022	96804
747	92387
2006	101316
797	88520
407	93925
1138	82610
943	91021
3038	99878
377	93600
339	90025
807	93412
475	95616
454	96069
887	86884
555	88677
866	93592
438	87836
446	85717
454	87255
1091	91033
569	94324
546	96449
386	91811
605	90197
496	95208
735	93665
2251	105504
1218	94461
556	86660
892	84300
1269	93941
2662	102046
819	97177
510	91148
1070	100284
520	88816
862	95428
574	88669
863	98309
1015	91421
850	92665
932	91701
1022	105653
484	88790
706	92672
744	94840
430	94572
1058	96137
1964	87113
1785	101992
867	88578
714	97296
2063	99948
956	83668
637	98916
302	99926
890	94258
1094	91677
1110	99360
626	89533
608	92776
1056	90148
867	101352
405	90045
422	88733
586	95249
1451	97002
1287	105100
386	91760
463	95293
670	90670
786	86499
1842	105493
872	92324
590	90445
343	94660
623	83436
1008	93076
1015	95196
994	92268
9389	83332
581	91031
542	98052
835	88732
787	87863
563	97093
774	88945
722	86730
542	82577
553	93557
906	93713
794	95215
675	92021
3284	97825
1174	89097
549	89640
1042	98802
547	89493
1037	97544
531	102500
2270	99419
838	101940
528	92525
661	98789
708	99161
1294	97065
404	92420
687	96775
601	85812
783	95500
470	89032
1637	104873
341	90224
15618	96341
845	87593
829	92366
535	84070
806	90137
551	97888
530	95029
536	97911
439	93049
476	96657
443	94701
1475	97744
974	100305
636	95720
418	89582
805	90115
815	90934
1993	100341
753	89885
552	81836
1782	92936
423	98329
899	90660
588	84973
635	94720
555	94901
512	89828
916	97520
642	93756
1034	89220
567	98881
843	93269
565	82648
1007	89225
1211	99397
809	87305
378	90532
639	93577
1163	94061
774	94912
690	93876
598	94096
1054	94639
1284	98425
1620	96873
702	96768
579	88429
850	89353
702	88304
553	99004
355	91708
1259	86893
499	96236
1198	89225
454	96072
953	93596
472	91693
1100	94049
1123	94228
550	80608
2874	99108
617	90852
579	86804
435	90333
1063	101866
947	96372
974	96604
1158	100239
535	84441
5187	102887
582	91948
1332	97845
2201	99164
787	94484
1007	94528
774	87384
572	95376
522	102320
1338	103713
1250	102734
539	95041
691	87131
782	89116
751	91319
1227	96316
595	93996
582	93164
1127	103249
952	90752
555	88353
485	90125
1216	94641
569	92529
594	88336
315	86821
1787	88020
905	88592
3406	87648
753	92504
1126	96256
2658	104852
1668	94789
1679	94629
906	85465
1319	98877
547	92964
1428	102846
559	91750
478	95629
2783	89864
851	95364
775	99764
766	88014
1662	94350
925	86741
795	91748
614	88397
2219	88185
711	85341
1710	92636
1007	86186
859	95288
814	90942
2366	100700
562	92941
5391	103276
515	87416
4057	99089
1267	100089
2666	100417
1075	81600
1466	92881
3731	101080
358	91788
534	92776
460	84148
1166	86229
559	90892
698	90237
4183	101849
1266	97996
442	94258
3666	97705
977	92941
993	84961
1816	91788
722	91079
458	92317
1035	95024
2249	93011
587	96216
512	81693
575	91989
674	102526
322	88413
806	91893
711	91949
1383	95091
810	92213
896	99565
806	89158
737	87187
767	91379
584	96757
487	93573
698	87760
1339	90285
1938	95941
398	97316
1161	92045
613	87680
494	87960
800	83709
865	80756
1032	93296
564	88072
475	99177
507	97321
490	90141
758	93700
1970	102589
1739	105680
637	87944
1552	97513
638	88568
1339	105264
577	90647
1145	99016
1270	92225
442	82546
1339	89393
918	99569
871	96121
506	89087
947	95837
1154	91301
853	104456
442	92492
634	96391
556	92385
1879	99225
3050	102308
371	92509
627	88700
714	84525
1211	95108
899	89984
16407	100425
640	96849
760	93613
515	88813
445	100264
1505	98052
452	96492
1473	92740
409	102261
386	88357
982	89247
524	88797
1245	89250
604	94625
846	90463
633	81333
707	90005
514	102740
1238	89077
1131	93980
874	95341
710	87063
2817	97206
614	93173
637	84400
4412	88469
645	85081
489	80229
1712	88305
458	94396
1331	100932
800	81753
688	85920
713	100721
788	102252
702	92777
1935	103405
635	86845
566	86916
472	89033
1213	89968
839	94999
1034	93749
2983	100556
1268	95936
576	84155
386	90473
982	92140
637	91921
1466	96728
768	95313
467	86848
474	103330
615	93312
790	95189
2582	97111
2369	99336
662	94612
854	94441
596	92204
880	98088
839	89832
445	90647
687	88471
1198	93712
511	90730
3023	101823
1613	86989
1074	92329
1525	91844
721	96456
1563	91940
642	90809
531	93242
1598	85941
1375	89628
923	96377
774	86948
733	93588
467	99873
718	91573
2731	100073
490	89816
895	87333
546	90701
530	83417
909	94873
387	95760
619	93673
482	88183
574	99628
654	90651
954	89184
1050	93992
1709	100796
450	89521
838	93787
639	94902
594	87205
635	91194
526	85919
2215	102004
2106	97045
1990	96049
19794	99957
2638	84817
689	96141
710	92153
856	93994
1693	89781
871	101913
791	93228
555	94992
2422	101465
815	101188
916	86889
2254	88716
821	88704
1186	95749
2434	100456
2987	103392
1475	89813
3123	91400
604	92785
2950	100731
706	103544
1263	95597
526	87353
573	90577
655	82961
2543	103799
1355	103440
620	87339
647	90368
423	87806
684	93233
755	92198
2408	102693
3052	100513
2758	81842
558	91784
1335	97385
1191	91496
1627	99636
3246	103368
919	84185
711	100264
1069	84075
682	89132
1838	97368
1415	102233
742	98584
949	90250
626	82277
727	88864
1075	88230
538	85244
1022	102584
673	81950
848	95437
1862	95133
1043	88364
587	91493
853	96333
542	98649
1040	98364
613	94912
475	92053
663	87016
2620	98784
920	95151
2643	101260
500	92136
834	105425
474	97497
483	91756
939	94444
1428	90700
609	99201
390	95584
524	92001
645	90517
554	96255
1050	87723
1574	93557
1106	88296
888	92460
655	86168
726	85908
499	92685
497	86556
543	100600
921	94985
403	93689
657	93009
674	89992
3212	89485
439	98668
613	105596
1763	90467
807	90333
582	99360
603	93876
461	90729
712	98171
1950	104792
974	103984
331	92995
719	92424
862	93551
1683	97516
1327	98588
698	92011
754	94105
607	91737
2738	105177
610	92313
602	83361
1074	89251
556	95285
774	95230
1355	92460
829	90640
862	91197
972	90781
925	92014
1044	93948
663	87893
654	95629
589	95348
942	82397
774	85109
772	94892
467	88208
1070	81477
762	96433
810	88785
612	95948
566	93868
994	97249
703	93517
476	91534
578	89929
773	90188
571	95216
918	92329
635	88473
603	89561
3172	93973
1003	100641
1440	86057
1386	89482
371	97428
506	94112
2347	97401
739	90009
952	100041
526	99172
1926	85492
673	84433
819	89642
982	86536
462	88045
639	100398
812	90676
1414	96839
730	92064
583	87725
1171	98618
2082	94265
2248	103465
639	87477
388	89997
511	90052
639	91750
538	88649
1459	90816
1091	93634
1307	92160
652	100978
406	90397
667	81432
1150	98553
775	87405
742	97472
978	92276
757	99001
774	95036
385	91121
1755	99458
887	104113
623	86054
3460	87316
468	90841
1184	89245
625	91928
557	83973
2155	96353
1391	102980
598	89136
559	89081
699	95936
717	103349
1002	88760
746	93856
611	84884
1681	98702
2298	91892
951	93820
538	97244
1027	93816
700	90923
530	87479
541	85224
16112	102589
667	87413
479	85717
3575	104448
1189	92472
513	95428
590	101472
551	90068
580	80522
1383	94400
727	99289
1198	96625
1138	98037
415	83084
425	88706
502	97640
422	87304
595	94285
621	90776
7826	91996
1282	95941
766	94536
1187	96229
549	86177
662	103969
2853	102960
855	90696
798	84945
675	90509
1064	95622
631	87073
971	84166
706	95654
399	84548
797	86152
709	94257
607	93721
807	92243
991	101584
1125	93224
680	101174
304	88068
1299	96005
522	95324
1954	91196
749	87442
2572	105152
690	101380
1210	97337
559	86010
1298	95661
447	88769
563	85813
1054	97208
594	93859
420	90264
635	94557
1011	92281
1119	90672
759	86392
819	98452
567	86136
3058	104381
943	84346
561	91705
444	88688
1062	94012
991	93426
620	97153
3170	102957
984	89640
2241	95768
599	95056
2122	99636
2133	88218
622	98401
522	93836
991	91056
898	88912
849	96604
733	84572
2026	99189
656	94768
473	95625
923	86420
506	90508
783	104109
1594	104636
456	85377
794	90049
1302	95524
1065	92876
659	88120
511	92504
566	95309
592	96056
817	81873
743	88034
873	85574
538	98787
1730	89521
519	93894
590	85221
954	91348
1287	93440
1034	95168
703	86733
372	88509
696	93128
792	100353
873	90788
985	90646
1717	95725
497	90760
1440	95416
565	89964
865	87048
2592	101968
1674	97593
1108	92403
640	83677
2700	92665
818	91698
455	91565
1074	82816
843	86609
1225	80520
671	81879
634	89240
959	93557
489	85617
662	90889
1200	93361
806	92425
698	92281
2475	99544
1830	93109
1082	96221
516	94088
707	93128
1087	93686
827	93377
605	91614
468	92369
427	100361
819	91753
1664	98141
1590	91016
819	90829
678	92792
547	91104
1125	95809
2025	96145
695	84844
923	96960
579	89504
873	88592
792	100541
659	102949
1026	90564
2637	95927
565	93361
469	91364
426	88706
552	96244
416	93997
918	89289
1062	84176
573	102262
530	97029
989	87632
1279	89353
738	90464
1360	94830
955	94215
614	92377
1234	94270
878	103481
703	95752
412	83912
874	100348
3107	103966
611	88228
1757	97370
1451	90924
1648	98420
1307	97842
1258	92725
651	95519
838	89309
1740	93779
333	86321
1583	96868
941	97081
629	88401
759	86723
842	91532
1022	101688
1008	103069
492	95717
435	91765
2366	99234
506	85524
533	96594
679	95530
414	93522
554	93604
517	93248
722	93925
2176	85345
1893	100898
691	96036
610	89076
1122	89341
2034	100049
3376	105125
596	94313
1123	98292
1482	97908
899	89716
354	97335
570	90413
649	85625
594	96809
1071	90384
526	88928
491	95072
643	88076
396	92057
779	88828
3096	102009
2135	102029
1241	102165
495	91096
847	94261
1246	87219
417	93644
522	82145
1848	79777
1042	93736
612	96712
1243	86556
646	92034
308	90429
939	86827
1063	85513
660	97392
1931	91513
798	92132
868	89252
1403	94621
590	93617
1989	89178
405	93365
891	100733
570	90185
707	91253
1782	92348
522	90657
675	94212
683	90160
1164	98965
1128	92148
711	88609
551	91633
482	88633
780	102301
434	101337
417	95314
570	89096
1639	88512
747	90809
2670	97853
843	89752
854	99278
602	95441
757	91344
610	98456
739	89180
1559	96448
691	98458
672	95761
1167	89837
1081	100064
514	88561
1895	100320
714	87385
2360	103955
2498	103282
551	90333
449	101080
449	97689
517	90063
1424	104011
655	94692
895	97622
722	98296
2230	101308
381	85141
956	95142
499	90625
697	98985
545	99673
650	89538
2629	101973
463	88717
902	85172
403	84600
787	96424
542	89273
826	92642
803	86514
2898	97344
654	87158
507	94753
804	87308
1020	91809
786	100861
1198	94733
995	84673
949	92781
774	97820
1294	89668
615	99332
425	86377
507	93186
2680	94696
567	103265
950	97493
1468	96497
726	89500
944	83612
1654	86748
891	92217
904	93492
3402	95733
630	90928
662	92545
571	98621
696	98464
1689	102035
669	95310
467	92160
2394	91640
1052	86904
520	87989
1189	89316
658	91544
753	87744
1071	95577
2854	95625
2351	100551
924	84889
1097	88254
1149	96652
446	88211
743	91949
511	101416
632	96453
700	88497
675	96637
3287	104672
874	89469
501	91552
654	92616
657	87607
454	92241
711	94244
563	89428
794	100687
443	101325
394	92110
1845	104353
1019	95348
775	92266
1500	83962
923	91384
977	97655
2356	94680
523	89871
2303	83608
695	100385
1458	81148
516	95623
2277	87537
475	96176
705	82052
655	89816
1566	98000
626	97769
958	98752
719	95241
655	92257
1694	96528
1034	89780
910	94128
459	96223
913	90297
427	87253
1092	92681
667	85861
1185	95244
972	94608
1268	93000
14593	103581
670	90233
819	94003
4495	80200
675	102820
415	88205
1359	95432
653	99752
937	94788
992	98440
626	99439
414	89445
2588	91852
1274	82977
451	99656
1671	102990
2742	105280
586	85438
547	100873
703	94144
391	90281
755	95341
779	98069
561	86129
1535	101017
1525	92868
407	93861
1307	96788
1946	93939
763	96372
590	98826
399	84720
459	103524
473	87255
2519	105639
1013	94356
614	86589
646	99685
724	99052
702	86766
690	99994
1151	95644
736	91016
760	94699
751	93361
2008	97835
582	84365
1074	96801
547	88756
2583	101164
1351	91440
26099	88532
454	98412
1795	93305
798	95344
1588	101652
624	94344
764	93037
853	96701
878	87644
1187	93204
1653	100943
707	96868
1735	99714
1578	91969
1063	93837
1650	96496
835	88563
526	93788
485	101424
461	93439
561	97144
703	92813
534	98715
639	95085
887	93388
585	99409
982	95070
826	92936
2342	101540
1122	82248
855	86485
677	88399
615	90845
411	87657
1951	105216
555	86027
560	89281
1878	88765
679	84476
1071	100284
4592	88034
820	92193
297	96120
674	91008
936	96178
503	97573
734	94409
653	82437
817	100618
966	99597
666	93392
638	101453
686	97865
1069	96945
864	93528
798	92337
967	94020
663	90041
998	92992
395	94113
690	98184
887	88148
2743	98621
1671	96580
656	94488
619	96105
1131	80357
1400	97426
1739	97259
1392	100772
618	90061
435	81981
4804	91553
1258	92277
1130	96516
387	98117
841	90816
1674	99166
1222	82801
737	83167
978	93087
606	91876
474	102757
937	96366
1030	93346
622	91856
994	97069
496	89324
1658	89053
1367	97000
2498	93621
960	93717
2547	100744
699	93984
825	94981
682	86741
2746	89925
599	87476
437	98627
2390	105104
905	105637
1055	95969
471	95481
694	89384
1384	88484
1211	96512
1730	98524
1183	87009
666	96500
880	91789
689	96652
435	96007
1194	99788
819	94108
620	92905
4004	79753
715	90469
2016	101372
4938	104911
453	97392
721	97833
482	89917
518	95516
598	94151
444	89301
439	100129
1530	94361
1222	92652
1222	104828
486	92440
763	91140
571	85444
1567	101704
766	90056
435	89509
782	87765
546	92464
2435	94228
882	93665
510	93764
806	95652
1435	103877
577	92874
839	96744
656	88596
699	92749
406	86421
1278	98093
578	105497
754	99161
830	89110
594	85736
535	90797
499	83281
955	91162
723	97585
503	89573
1776	99528
509	89325
1081	87040
851	89684
471	93133
1858	98545
591	91845
926	92448
468	92950
595	97844
1254	100357
1391	92025
645	89885
746	90388
679	86845
408	87165
1564	101982
1611	104457
737	80529
579	84864
689	92200
882	96000
939	93257
812	89621
2409	102336
606	90620
675	96081
2713	96528
1034	98497
1091	102216
419	92576
534	96406
472	92666
684	99133
886	95732
666	87696
630	88365
499	94113
639	87604
1370	97429
972	90771
903	91673
570	89625
1866	99037
1251	96233
1087	92124
652	93356
693	85364
873	92305
1472	93822
491	102288
1126	100616
669	91799
492	100600
554	94465
567	91257
1661	90219
748	105724
542	95145
1263	96972
466	86364
528	93279
783	94445
870	96836
466	93504
831	90761
707	91309
699	102157
892	86710
603	87301
579	93009
543	91092
869	95534
1023	86529
1471	100571
550	87296
1448	105413
531	87427
668	85936
2093	100753
786	100549
674	94476
1307	94183
518	90868
854	90841
761	93796
567	99624
1193	101148
437	87753
546	85871
799	96696
531	89615
471	89842
1599	100746
807	98305
1406	102841
654	95688
833	92748
1152	92069
539	90647
339	95520
2474	96485
943	96468
1802	90101
591	88976
746	90364
3174	105530
3102	99120
4542	91617
462	95577
830	93843
1361	97020
442	85620
793	84396
1182	103016
595	91620
843	87692
1044	99456
678	98008
552	87433
842	90517
349	87153
602	96949
757	93480
866	94029
907	101200
643	89734
4590	93256
1020	88263
708	104693
1408	93239
601	98612
591	95744
730	82996
1437	90015
645	95275
960	102173
864	88596
1221	98633
1239	102953
836	96088
603	88812
1783	89424
1129	98086
362	93491
1245	98953
1267	96341
2706	100204
633	94900
764	101712
2538	96858
1470	105143
1055	96681
790	93909
555	91380
801	97005
2875	90917
980	88877
502	92493
595	92717
520	96969
1826	100324
1128	94057
512	99657
3393	103736
623	94632
623	97832
1021	90813
1784	103917
815	94597
466	102116
598	93780
1083	94989
686	99440
546	90617
807	91617
1034	94688
1499	94104
602	87648
738	98226
1123	91876
582	92173
785	96459
543	91741
1014	86605
836	91785
540	94893
545	94993
1316	100327
683	99982
850	95984
503	93581
572	94974
1204	89741
704	102034
552	93586
746	90497
619	99993
744	91713
3899	104225
546	88687
6267	101633
530	86864
1098	94065
810	101040
549	101429
843	89864
444	93854
698	94176
427	87777
646	87281
787	94528
673	102032
742	89889
2062	100652
678	91997
486	83709
780	90107
601	84784
1254	95717
714	98368
1074	89220
1070	90705
401	92805
8073	93200
608	92600
640	84965
1125	93399
471	90068
642	91033
667	91057
734	91444
819	103506
891	92289
546	93897
803	97736
682	102491
543	101396
499	95488
599	91357
4234	100870
511	85252
691	89807
633	94784
880	95597
609	98257
938	96455
474	90048
2186	100761
618	87075
985	92927
1129	104641
2172	93865
361	92840
412	93689
461	86252
821	95478
462	96186
618	100100
836	87332
650	88546
732	89672
1003	89377
6318	94993
2560	104725
2194	92240
898	101247
594	96400
674	88992
2875	97577
1002	92564
853	94662
502	83633
476	88385
839	92697
583	90216
572	89752
751	93364
691	95245
534	96160
563	93757
790	94416
17939	103813
718	89945
411	92396
797	85752
738	85780
502	86200
734	92577
975	98331
793	95517
463	93240
706	90645
1079	90929
614	83657
500	93276
706	84804
968	90413
347	87757
452	87749
1618	102369
386	103164
1213	103058
687	95937
699	96223
948	90513
553	88621
431	95824
628	92529
774	87953
601	92289
818	97601
755	86916
2295	105008
479	97577
1963	105353
540	90688
623	82640
592	95540
1575	103136
631	94136
522	93912
343	95189
702	89096
910	95089
2273	91637
627	90053
641	92646
752	92585
1130	103461
862	99461
2094	84149
818	103161
687	92432
1194	94134
1415	100193
999	89837
582	89724
860	89552
924	85304
1147	98625
815	97136
1831	95005
610	91256
733	94088
415	95195
1531	97429
1054	98388
835	91168
651	91732
550	94364
1309	96396
436	94916
926	101796
976	91130
371	94408
972	96750
1449	97488
644	85780
426	94249
747	94457
871	89711
886	101270
1172	99196
[truncated: 2,576 more rows]
