# Supplementary material for: ATR inhibition augments the efficacy of lurbinectedin in small‐cell lung cancer
Source: EMBO Mol Med. 2023 Jul 25;15(8):e17313. doi: 10.15252/emmm.202217313 (PMC10405061; doi:10.15252/emmm.202217313)
Supplement: Supplementary file 9 — Source Data for Figure 2 [file EMMM-15-e17313-s002.zip › Figure 2/A/Flow_files_for_quantification/export_Samples_Lurb2_4_Watson-PI-H-G2.csv]

FITC-H	PI-H
1119	143354
1357	149401
1379	150773
1681	168341
2322	157259
5090	167445
1462	148677
1551	164896
655	159792
2845	171916
2498	150465
1279	155017
1658	161325
1294	154281
1173	160357
868	154781
1266	166718
2326	143092
1334	164117
2501	174441
954	163660
1614	155824
1092	159597
2519	170705
852	174924
2841	157557
2625	142004
580	147558
1027	144481
1864	150176
878	174660
2075	149625
2317	149957
2456	162768
3775	153088
825	157443
2669	144423
714	148075
1872	175220
2673	150217
1391	144105
1829	152913
2043	145984
2286	168716
2114	159613
1503	172516
1842	145340
1718	158408
1391	147445
2015	154356
1915	171501
3019	141885
984	155580
4878	168682
2075	160501
1443	142452
1049	154164
1958	162008
1175	157313
744	171901
2435	148484
1598	157122
1131	169653
2467	163921
796	157089
2030	154760
2199	163948
2782	163619
2852	166661
4930	144204
1453	157352
1976	155646
3766	153551
1217	181756
1802	147445
11666	165857
1314	167401
2331	160292
2455	152493
2219	154440
789	164847
4248	162041
1731	166200
2388	166128
3562	172260
1037	155597
1297	156177
2711	164989
710	144300
2335	160975
1827	149818
1610	151528
5761	151042
822	153873
1081	149194
2011	166745
1335	175349
2287	168197
2873	160968
4738	171669
1984	159565
319	176158
2014	146337
1587	155649
2620	149020
1607	172388
596	159433
1515	157113
1399	152933
1143	167205
2335	145130
2200	163172
1306	141663
3603	148030
1793	150349
1683	163384
1691	165153
811	170832
1410	160044
1046	162712
797	157369
2150	154369
1206	156104
2577	143452
1062	145580
1523	157541
2674	164492
857	177133
1485	175793
1451	161541
11832	152228
1700	160440
2599	150232
1350	165571
3090	167921
1552	147705
1726	154136
1007	149888
1486	149121
2586	144088
1177	163843
1867	142317
1325	146515
2083	167425
1974	145487
1879	158076
943	181584
1295	172725
2690	152233
807	167886
2614	148316
1160	159937
1414	169161
882	155729
6959	151232
2174	150735
1019	173153
1046	146508
1721	151251
967	151356
1239	145285
1909	182836
1359	166701
1364	144944
1798	159818
1198	171545
1230	154840
875	161102
975	166041
924	165936
2097	152559
1290	158141
1333	153419
1275	152196
899	158248
1562	154404
1430	144744
2155	147730
1310	164266
1866	156893
6303	170648
995	142799
751	170096
2155	159764
1948	156744
3918	149472
4181	176553
3750	151120
1618	148727
1235	173180
2226	154651
942	162009
1263	163128
1098	148877
1047	150967
2009	176653
1131	166692
1874	163424
4559	144672
1442	176776
872	147203
1311	145240
676	160862
542	141573
1056	162720
2143	160972
1033	161956
2114	144856
1741	150933
2077	145412
1840	158856
2006	147449
1840	142312
1340	170517
1519	158869
1450	153472
984	164957
1632	154681
1740	179701
1695	158796
1711	179940
2064	151256
1967	143132
746	152717
2407	157385
2253	159473
1374	161921
1042	141615
1678	151156
1554	159055
1250	152829
2306	151261
2178	150045
19154	175253
1969	145492
1869	157022
963	149245
1250	169133
612	149216
805	157977
879	165984
4637	172983
1622	142145
1850	158285
2634	166980
1886	150904
1338	149733
1494	146973
6049	150558
1518	170936
977	162380
1370	167716
2166	144661
1467	143652
1423	158129
1600	157468
1511	145021
1335	152296
1988	143328
736	160560
1315	164941
1199	153976
2815	143634
1655	154577
1126	169596
1231	148365
1273	157804
2890	149413
1156	149639
1356	163837
1949	156196
3362	143657
2486	146397
1979	157729
1538	154152
752	161321
1296	153729
1619	156236
3358	160977
3243	169049
1722	143075
1602	153954
1042	158413
963	155345
1339	153128
1095	169093
1003	167577
858	144945
1438	160590
803	156371
1968	153648
2376	146333
1314	154161
1887	161500
1714	144236
3146	170712
1583	143108
3930	163868
1711	166077
2142	151936
1351	154598
2368	171044
1719	182209
962	168172
2786	148926
1234	141756
2249	159768
1068	155904
983	155929
2050	148582
1384	148966
1578	175844
2942	164808
935	149849
2017	153820
1487	144681
3086	155072
1198	178937
902	143657
1295	147448
1351	157904
2329	151193
1372	162509
3234	169237
1247	150785
834	157116
1340	142205
2385	161145
2745	151953
1401	170805
2476	178557
1454	144879
2643	164633
1234	163210
1531	170641
1358	146741
1255	146912
2087	148477
1429	154108
1509	165765
1246	168647
1851	160873
2137	143809
1427	153098
1395	169993
1190	155033
1230	143244
1351	147756
1391	163197
5954	146639
821	163316
2895	162841
1448	148088
4031	153293
6186	172425
1467	166021
3191	152624
4792	160685
1140	167577
1250	162338
1195	159669
2450	149840
1967	154857
738	148500
2487	153332
1004	142561
1958	156898
1920	155285
4253	162344
15615	141872
1221	160464
1464	165813
2347	159509
819	163844
771	167334
1231	169648
1407	176432
1970	158460
3532	164996
1289	155161
2730	147365
1632	148425
1831	159581
2204	161312
3002	159001
1870	170335
1531	168580
1855	148777
949	162380
4190	160053
880	165789
1394	149768
1002	165842
1257	142977
1015	159445
1430	163732
2734	165836
2849	159880
2814	158566
1074	157759
1303	167460
1319	164417
2928	162102
862	151416
9630	152905
1651	156912
1483	156873
890	149976
1042	163412
3918	161285
1774	160792
3023	141476
1435	153599
738	155012
3131	156301
1663	164817
1201	168509
1071	163932
2606	151546
806	141729
995	153076
2154	165076
2891	161324
2870	165184
2125	156409
1214	155960
4160	160692
782	170665
3725	161899
1534	156458
1947	168949
1602	155461
1074	155693
1933	162001
1442	169644
1498	146836
1384	146844
3993	148548
1479	160299
1251	149805
1394	147096
890	153937
3851	157812
2894	144245
1671	153000
2417	158348
1398	155143
6133	156012
1570	156897
1405	169088
1236	156588
4004	167965
797	168141
2103	167559
2100	149445
974	159628
2429	163037
2531	160073
1668	144073
2052	162713
1594	141672
1019	154473
1175	176253
1022	147460
2042	171594
2809	165841
872	147022
2286	145965
2286	144329
1918	161485
1799	162774
1934	166836
745	162363
1058	144732
941	148593
986	162434
1516	174121
6926	155265
6855	153889
710	156617
1819	161196
1803	144649
2918	167385
738	142509
1520	142297
3374	154313
1334	163130
570	144478
5517	164361
1000	160229
2389	169859
1242	163021
767	149953
1001	154693
1282	159612
1515	157348
1939	157708
3197	147128
1427	164004
1211	171989
3114	165141
2285	153672
898	160259
2991	171784
2423	144539
914	150977
1908	147030
7440	164068
1940	159735
2006	154028
1448	162715
1111	142881
1051	159355
1448	160364
2459	158725
2533	142052
1870	150125
1182	164544
1714	147080
2038	148053
1974	161124
1667	164579
775	161045
2549	157196
4254	156876
1203	151170
2041	157508
3721	142180
878	161589
2853	176381
1840	143656
882	144361
3884	147172
2363	144864
3881	171418
1136	159790
994	149032
1742	142780
3232	175438
935	157281
1615	158924
5287	155537
2953	170597
970	159640
1129	159264
2129	165600
1644	159305
4722	154870
1115	151577
2569	166253
869	145185
3027	162639
1918	168961
1575	147880
1036	143944
804	148925
1445	153593
1446	155161
2919	150001
2276	155171
895	156185
1659	146333
595	150502
2095	162920
1857	163253
2891	177884
2355	163021
2670	157249
2355	159361
3411	147005
1407	153840
3269	165132
1351	150893
70565	159300
30702	171645
2171	152881
1028	168013
1786	143089
2027	164184
1599	155661
896	166355
2220	159652
1823	143565
2280	142480
6111	143808
1770	150609
1318	156726
1038	147829
1523	154145
1426	151744
3638	181884
870	160109
1482	163535
1418	163120
3643	141624
1886	149941
1373	148477
2939	157104
1185	173040
1082	163269
1835	164433
1416	171423
5205	154385
3338	171641
2523	148528
1862	163468
1138	155524
1711	162161
3600	162646
969	145876
1586	159312
535	147846
1778	166055
2410	151860
2858	162917
2205	150361
2024	160780
1962	162324
1566	145665
1890	180697
943	171633
1006	153013
1516	142186
2058	144851
1407	153672
3931	161176
1014	157269
1058	151348
3059	167901
2472	146202
1818	151104
2157	157612
1210	158040
1680	159216
1678	151213
1339	171497
22980	163804
5206	146580
1634	142553
1758	160924
1427	155233
2189	157677
1114	153690
1258	164610
8571	172531
1370	155032
778	160432
1823	153469
988	147189
1179	148266
1412	169637
1359	156044
951	147156
1503	168117
1002	159105
1947	144392
1085	147879
1429	147061
1693	165321
1438	149688
2319	145045
4081	143214
3301	145052
842	148666
2750	151641
1471	150825
922	163468
1227	155233
1058	175421
743	152369
1737	143356
1314	157061
1267	171901
2474	155488
1763	165126
3362	159165
1743	176795
1386	164933
1842	160677
800	149973
1511	160377
987	165776
1339	159964
1176	159772
1561	151580
2448	156041
4134	164144
2369	166505
734	151677
1160	144757
1804	164239
711	151084
941	156845
1057	158696
839	165521
2169	168790
2286	141553
4453	157973
2663	147544
2946	158968
1246	147812
1851	156897
1551	160136
1527	161580
2346	150786
1583	155196
2712	159859
1126	168653
853	164573
2712	163768
1197	155936
1296	159826
1457	143604
937	154624
1713	156408
2298	170374
1795	151761
1699	158723
2149	145013
998	161708
994	159504
1950	143356
1131	156568
1330	149335
1640	150848
1211	165072
2592	147962
1603	162143
1930	164639
2754	142904
2347	151961
1579	155021
1720	155458
1475	152412
3087	143192
942	142384
1044	155937
1535	153708
1762	151582
1010	161877
2277	144058
1413	161184
1920	154100
2409	156053
4879	165297
2508	162277
1203	171125
1243	167493
2330	156388
1062	167773
2279	163592
2583	148657
1264	142892
1874	159528
2915	160319
1258	157945
2874	143925
1569	142041
2838	167325
4430	147965
2559	144131
2382	142632
953	163067
1047	155985
1633	147006
1226	165684
8534	159292
959	166828
1503	176638
1202	152530
3634	155545
3518	171053
1298	158577
1264	147921
4446	148325
3167	149074
827	149312
675	175619
1270	161085
1037	150621
2329	162147
3732	160153
1536	161949
1759	147780
1838	143103
1741	174140
751	164725
1434	164551
808	165771
2863	141676
1015	143355
1452	151628
1104	150701
1350	162571
1723	158408
1770	157696
1598	162821
4694	143660
1487	157513
1684	159937
3374	149800
1978	157850
1223	153900
2606	165609
1011	171437
3496	149181
2562	168180
1276	154713
1969	153405
748	159811
2042	145805
1075	160736
1553	164118
2323	153165
1023	164092
2320	162757
3302	149779
3446	164737
894	143043
891	175216
1506	147265
1448	147932
2171	159677
2146	156844
2064	153661
2030	146720
1266	142052
2201	146103
1096	158086
2350	174997
1843	146196
2412	154995
1341	158496
1256	153960
1731	175812
1343	158223
1157	149928
4776	153260
1563	144437
1443	162145
933	148336
2907	158948
1129	158685
3503	158473
779	159260
1075	159393
1218	154998
730	145505
5408	162665
2387	150080
1289	165809
4663	170997
2043	169737
1217	149098
2346	162504
1334	162345
1179	160232
8686	148772
973	154197
2219	145411
1917	149500
1422	157113
1331	158056
743	160086
1043	155216
1425	171213
2690	158333
993	167321
2395	162217
978	164941
2371	162763
1491	153136
1222	150776
1129	167776
1736	172308
1533	148029
1542	158912
1720	141917
949	153175
707	163413
1234	158927
1197	147589
2227	178496
1399	143530
1686	152612
1513	160861
1672	144060
2091	146320
1898	167965
1355	142652
1815	152724
1522	168028
723	164116
1007	167452
1821	167321
3450	160189
1871	159596
940	144449
1714	143116
1566	169362
1814	150921
1705	145813
1428	157797
1697	159981
1209	157081
1521	151507
1615	161984
3596	151985
1737	165205
2386	145200
1276	150721
986	168236
2930	162363
678	150226
2538	144244
1582	162190
1214	144876
2554	145048
2966	163558
1219	158049
1655	156756
1990	158333
2733	145012
3594	171668
2338	156025
3547	165573
940	167504
936	155857
1321	156721
3168	142520
3268	157398
3831	147981
2034	143554
2051	145416
4246	141796
2081	159360
1066	162658
1220	174077
1399	165773
1974	169363
840	142508
1860	153593
1703	173237
3124	149856
2961	164296
3056	152389
2826	168324
1611	153244
5731	143104
939	172272
2622	144905
6378	175828
8424	159276
2114	164107
809	145245
1607	149836
1506	156253
2026	161412
1008	158916
1419	179172
3827	156316
2921	167133
2238	148041
1396	165825
3128	150463
1344	159012
3931	145240
3899	144407
663	176857
1206	150456
1130	165772
918	149257
2190	145688
896	158574
1674	163611
870	152421
1062	156364
1134	173441
4586	159253
2709	164045
3270	145552
1271	147600
2545	166848
1766	143485
1855	143655
819	150881
1446	143685
2475	156162
1890	157744
1430	144246
5109	156589
1971	144213
1611	170178
1055	172388
2294	155132
1450	149436
712	145945
2733	156513
1939	152835
1694	175185
1231	156149
1357	172337
1087	163917
2597	142133
1263	156897
1274	167005
1620	146664
1682	146845
981	157345
862	159216
1897	143946
3644	160003
1296	143045
1874	159260
1515	152038
2253	162049
2303	159987
1982	162440
1518	160397
3457	162052
5379	171900
961	147548
815	151905
2536	163269
965	152060
1689	158413
1839	163624
1357	144877
2555	160860
1563	154990
2039	171269
687	156223
2252	152384
4858	145184
1884	142565
1282	148688
678	145060
4011	172937
2046	161524
1901	143893
1365	144964
2742	153653
2197	156744
1684	171452
2412	155550
1058	165985
1364	160964
2262	145389
1604	159989
1050	173917
933	166220
2709	170829
1587	155060
1743	165389
2259	141720
2054	155019
1441	161936
938	156761
2025	152433
1907	145008
2411	166769
1354	170527
2074	180845
1834	145729
1143	146077
3264	144909
1397	162364
1127	158292
1848	147732
1191	146805
1904	159116
990	166177
1863	164456
985	144385
654	148768
875	162265
1431	145626
2079	147997
2007	163948
2746	158237
1808	172309
1109	144361
1014	153802
2990	159305
1299	156900
937	167039
2291	148223
1753	143004
799	156825
3944	149332
1835	143119
1601	161148
2775	160761
1552	150708
2022	165720
1594	145926
1594	177473
2594	157115
2286	146601
901	168008
2335	169465
1338	158037
1895	170349
1867	155209
2150	144301
997	154055
1931	157273
2965	143340
1955	163129
2063	151433
2391	173432
1810	162649
1778	172937
3118	154380
1516	171309
2903	159892
1082	153312
1462	164589
4154	141576
1067	158768
1866	146552
1774	148438
1043	161160
1239	167540
1034	169944
1442	167501
2395	146888
843	154753
1056	173834
3110	156888
796	143497
670	151157
2549	158792
1296	166436
1143	174813
1363	164141
3220	172459
901	155728
1179	170536
4283	160268
667	157816
844	172409
1325	151313
997	172424
1488	174604
1638	151684
1979	163568
1104	176716
2561	166141
1346	163525
3218	142029
2957	169003
1562	148791
2106	158117
979	142092
2090	161060
1371	162429
1250	158750
1014	154549
5567	146600
1568	160484
1151	146656
2383	167626
1298	168444
2696	148121
1152	151648
1883	152296
7455	168098
1057	162572
871	159925
1350	165309
2147	167169
865	152744
1734	159528
3218	164228
1210	164368
1247	160120
2805	157325
2643	141872
1081	148658
765	159064
2148	144652
1917	143414
1107	144260
3506	160442
1256	145345
942	159356
1509	157644
1259	144369
7406	159380
1908	159893
692	175201
424	167074
1563	141993
919	159788
2454	155188
2544	142926
1747	168720
1829	152806
2614	150885
1806	164344
1601	162061
1147	158849
1369	156368
1851	176696
6650	176804
734	160306
1916	156856
1608	146477
2671	146484
9794	167848
1489	167532
3026	176260
1759	153517
2132	151436
1035	160494
1586	174047
3666	169650
1319	159000
1110	145456
1302	163828
892	159209
1419	155805
3375	147112
924	159833
1714	174405
911	158729
986	148524
1977	147407
2469	155432
907	145437
1163	152957
2411	167613
2463	153801
1278	149425
998	152272
1121	167244
3428	171168
866	175437
1174	166528
1133	165709
1728	169397
2442	152633
1034	151385
1058	153769
1418	154916
2875	152031
2942	156309
4398	164098
1339	160646
1876	158744
2907	149476
1460	147988
1198	142673
1694	147240
1994	159111
1359	152697
1726	146887
1995	153985
1539	149468
2221	156200
1371	146155
907	152748
1554	144424
2187	145852
3303	166436
1844	169173
2074	173656
2291	165832
1259	143948
938	172928
1071	141696
847	179511
1129	150657
2652	160545
1238	171993
822	170972
3893	149604
1403	143489
775	144789
1788	162772
1611	158003
704	148336
1151	147837
2050	177793
1522	162368
1182	152829
1366	148648
1516	162449
1253	159361
835	151125
1762	152941
754	151574
1394	157096
1009	150568
1547	155353
1358	148478
1583	157837
774	143465
1934	168484
1390	144576
1662	161881
1348	148872
1146	151774
1859	147402
1320	171981
1173	143955
1611	165709
1433	164439
1502	164275
3003	145728
839	166753
1012	181051
1286	162288
1150	142953
1549	148808
2354	162169
830	160833
474	162196
1071	168728
1650	162464
3796	154658
779	143100
1685	155001
2703	172552
2367	144344
1035	143981
1514	167708
1415	161912
2550	158637
1227	146853
2499	163027
1312	147800
2223	150819
9963	156785
3295	149479
911	154402
2964	159212
2774	163276
2608	159144
1477	166894
825	173841
1083	174440
1157	161251
694	164509
1075	157304
1055	162565
3498	168057
1238	163145
1215	165765
2376	146097
2482	157134
1145	156733
2093	158884
1179	173867
3365	154661
1047	162065
1526	163681
1635	161647
3266	154979
662	150570
1132	154366
1663	154523
1770	145774
5450	171440
1083	153641
1494	161760
4238	169769
804	174136
2304	153669
1949	151840
2789	146961
2029	160112
1827	161584
2051	159364
2067	173055
1099	147160
2450	148108
1835	142608
1094	149145
1438	168592
823	158339
3341	155025
1776	164040
2359	148984
1446	161275
739	158005
1955	163049
553	145412
945	167493
1035	178860
2732	151584
1172	158381
1681	164405
1671	164861
4487	166344
1129	174546
3512	166856
1063	168390
1084	158620
2642	150321
1268	146516
907	165963
3124	161261
2636	159692
1399	145461
2094	144553
3342	164069
1086	151949
622	152497
607	152261
1110	161833
2954	156048
1068	148989
2600	145768
2179	161357
822	159490
2732	157856
1285	148009
1387	166320
1896	169414
1181	155182
1523	143153
689	142749
1074	160028
715	167398
1436	148857
698	177575
1546	162749
2343	147577
5045	153881
1657	160936
1046	150473
998	163808
2156	156224
2979	149749
4502	157728
1336	173165
1875	160413
1707	142140
774	155867
1911	149264
2798	157593
1463	141872
3092	142280
2440	156969
685	155728
847	161200
1064	142100
1799	153484
3307	157302
1026	147832
910	155498
1169	169208
1674	167441
2759	152483
1378	166720
2094	144320
1067	155464
1314	160529
1854	155506
1246	159885
1031	169487
1593	167387
2423	155559
2906	160794
1006	171452
1357	152476
1920	163712
1380	165621
1130	161577
1635	165681
2152	155081
1046	163737
5590	169849
831	154653
2863	150095
2134	157069
835	165146
1295	157077
866	142381
1586	174792
2458	163705
5940	166165
1668	164681
1618	157576
1314	149377
1143	173801
891	156304
1921	163948
3771	175662
1707	146744
1110	152212
2789	145356
2414	167652
3533	172409
1743	157852
858	146749
1515	144798
1087	170120
2330	162679
4147	144271
1063	152886
1551	161300
1724	148306
1348	161304
973	157457
1687	154296
1063	170440
1314	145672
978	161877
2958	155201
2171	145476
1135	165744
2131	152337
1672	142929
1492	156647
1776	152000
2008	156108
2227	165989
4586	163152
1706	166152
682	168005
1703	161750
1319	152869
1025	144310
1582	164112
864	170152
639	150214
735	169052
1511	145615
1954	146353
1611	169788
928	162513
979	142884
797	162285
970	165553
1172	156396
919	174141
12899	170825
755	167040
1456	148061
1252	142053
1012	160724
1652	141492
806	151815
1434	151488
1027	169106
1822	164916
926	175494
1811	166898
1154	152580
3625	167578
21122	154204
1527	164188
2626	149648
1107	152434
1236	159272
2720	160126
822	160034
2349	147131
3350	172682
3043	146173
1416	159961
2106	159589
1767	146745
899	155424
1430	153187
3131	154672
1305	152197
828	157792
2121	148348
1883	146630
1225	170588
1976	158212
1266	160791
1459	158876
1058	169705
1549	145565
1146	147044
6008	159174
671	149027
1268	176072
1620	167093
1803	158478
1075	161177
6083	160044
1027	158221
2587	171460
1770	165697
5070	178853
3955	150075
1213	163381
2532	162532
745	151245
2772	174896
1434	150151
1299	152277
3665	164737
3115	153845
2617	173813
3327	151829
706	142169
1365	168701
1514	161481
2239	153530
919	153860
3905	175385
1870	161733
742	141605
5512	163489
1747	153620
1294	144174
1346	149992
1426	167811
628	144500
2282	160433
1818	153752
2550	157564
2454	153877
2410	145552
1702	153428
1264	154702
3106	144528
2426	156640
2628	159013
1142	170745
1771	156370
1956	168028
4787	158448
1189	159673
1302	153841
2151	142276
2034	170000
1468	161785
3257	152964
1256	143568
3075	153586
3349	142416
2057	144924
1179	162388
3641	159529
4003	149436
2180	150689
1158	155299
2102	173460
2315	152160
1590	157457
853	147992
1147	151349
1987	157821
3066	147668
1806	170113
2705	152221
2426	167149
4258	170748
963	147221
803	142924
887	167848
1316	157052
1210	148069
1926	150277
2675	163737
1952	159801
2111	147677
1326	164188
1955	156828
1059	153432
2062	176087
2417	160201
2283	157461
1116	145484
974	157245
1106	181114
2306	142184
1960	171640
2587	157809
1646	152252
4067	158536
2211	147386
1279	148724
2061	156783
802	142135
1169	154504
1138	164914
946	157561
1163	156906
3579	151336
1918	168397
12388	168121
1958	150557
8047	150988
1129	159120
2136	143024
2205	145972
1961	154291
1754	169433
1780	176726
2559	163284
1955	165407
1475	156547
1717	151260
1765	155432
2012	149673
1402	162086
1240	152589
1698	168972
820	162065
1729	162141
1087	156865
2534	156395
1379	151830
1603	145551
1574	157400
1212	160360
1935	151972
