# Supplementary material for: ATR inhibition augments the efficacy of lurbinectedin in small‐cell lung cancer
Source: EMBO Mol Med. 2023 Jul 25;15(8):e17313. doi: 10.15252/emmm.202217313 (PMC10405061; doi:10.15252/emmm.202217313)
Supplement: Supplementary file 9 — Source Data for Figure 2 [file EMMM-15-e17313-s002.zip › Figure 2/A/Flow_files_for_quantification/export_Samples_Lurb2_4_Watson-PI-H-S.csv]

FITC-H	PI-H
1106	123164
1350	132081
3282	110841
1326	107401
864	132684
2619	127428
1107	127517
2590	116741
1267	129208
3429	137144
1318	127364
1574	132317
818	140009
4611	112937
983	112301
1898	107706
923	139789
3546	113856
1818	128361
2151	117300
1334	140725
2278	117332
2096	138288
878	128540
2285	135486
2119	127333
1569	114831
1935	137182
2993	109448
2228	122942
1409	122616
2521	111328
3256	125888
2803	134521
2407	120356
2328	109746
1597	109433
4162	127102
909	139033
933	118078
4375	135265
1493	122288
833	112442
2907	113882
1812	106913
825	106333
2339	136348
1394	131280
1668	117149
1930	132725
1571	108432
4043	110072
1314	122860
1970	106756
2178	118084
1549	124843
455	106193
2124	118733
1147	123445
1854	132880
4714	115171
1058	135317
1188	115553
3466	110593
2862	141066
2996	138037
1449	109956
2874	119993
1606	114112
4086	121729
1722	139692
1478	125045
670	127845
1522	117344
1679	107753
9001	127121
1696	117064
1513	121052
1911	135264
1367	118420
1523	138950
3150	106701
3355	106385
1211	135750
1718	123068
915	111521
3827	140897
882	130224
1386	115457
770	114312
3028	131732
682	124813
2790	123365
2171	122474
974	109172
3795	110425
1370	129465
1220	136775
1065	126786
1613	127425
3580	138106
1674	112517
1671	120625
1714	108469
698	132485
3017	112592
879	122841
3030	107764
1218	129773
1526	112838
2723	117089
761	140824
8410	116733
1473	113581
1157	113616
1194	136125
2481	124613
2300	137104
927	137089
810	125164
2766	133097
979	130181
2182	131613
1510	135128
2604	109776
1423	131464
3332	115409
614	140367
1648	138856
1595	115684
2739	123884
795	119769
1951	109393
3255	137551
1718	124257
2162	122744
979	124081
1370	137592
2523	133144
2506	131088
1217	135886
2413	133844
4806	124588
2888	135809
1919	136708
1393	111473
847	130040
4187	141048
1278	135349
1503	111922
3171	134468
7166	130469
1729	115401
3935	131920
1334	136228
3149	134444
2826	110712
2799	136461
3178	126784
1558	132968
1175	141309
3501	134397
1790	108769
554	126736
2050	128396
2094	123681
1290	110305
1010	108309
3155	107856
3994	112482
776	123517
791	136445
641	125813
822	139768
1642	109344
5993	115461
1686	136411
3438	121920
1779	111624
1192	129367
2482	109054
2918	127656
2071	108988
2364	126131
3539	112892
1205	114472
2189	131017
1435	140032
2510	117424
1282	124925
5274	138669
1352	108628
1988	109625
1233	106919
1099	139216
1631	114577
2958	119464
1174	130288
1262	141273
3291	110604
2118	131964
1188	132548
1472	130484
1124	119956
1951	116016
3935	107243
1815	117893
1434	140812
3134	106768
1657	113577
2339	121132
3236	116885
2950	125020
1073	130561
3594	138185
1757	121268
2206	118022
2954	120481
1988	127332
2236	137996
1947	138889
1598	112000
1054	119180
3083	116897
1895	127460
2854	122450
1354	113128
1086	131813
2510	128753
1435	109751
1037	124420
2273	108553
1452	132037
1429	111125
3273	110044
2775	113901
1332	106506
1454	121344
2674	115797
1575	136872
1454	106464
1727	125265
1459	131090
2463	129473
1299	108056
2383	122800
2436	140387
1565	136633
2983	116843
2078	133585
2198	138177
1695	106024
1769	137701
2874	118820
2091	125005
1592	127102
2483	132389
1347	139652
1917	121593
1883	113957
5262	118256
2730	109825
3102	109623
2258	129832
1395	126948
3183	127896
1596	138988
1943	111219
1378	107655
1465	122676
1234	117808
2914	106844
2509	129831
1503	110488
1323	124036
2886	129908
2833	136200
2827	119709
1531	108721
3862	134988
1799	107940
1803	137105
828	119685
2911	111698
1839	122317
1496	131345
2739	112152
5616	140922
1182	114972
4474	130472
2995	111036
1134	115981
3490	119016
467	108073
1498	124369
3155	115225
2494	132532
1811	134184
1841	108753
2790	134926
2221	127708
2532	137357
1227	125192
1214	124269
4333	134508
1067	133312
1531	108217
1861	131829
2526	139548
3922	134449
2655	126612
2680	113640
2066	121101
3285	122986
1061	126509
794	111297
5610	125322
1806	136945
2329	112264
1498	125485
3087	110828
2270	124417
1298	123116
1184	107540
1479	137969
2193	110745
2694	119785
2964	139479
867	108544
1707	113957
1567	130905
3040	139153
2286	107384
1447	129064
3708	111424
2468	110727
1257	121388
2090	113429
670	109613
2312	119976
2086	130124
1915	135549
675	127411
2385	124824
1794	129968
3650	134769
1583	117381
3043	112253
1745	121028
1615	117724
1687	141244
882	106051
1258	112867
1571	131609
2358	122204
2042	138873
1002	123905
855	112037
1726	108845
1996	128565
1907	134193
3287	124229
2226	134802
863	124005
3179	106570
3522	114056
2165	113925
2598	131557
2419	109073
748	137121
1654	140572
1951	109213
1118	105924
2650	139269
2381	107853
1408	130609
2299	122449
1381	133717
3073	117837
2355	126504
2984	119688
1315	110801
2044	107344
2358	114153
2060	115577
2333	108761
2054	121640
6520	130598
1110	129588
1683	106852
2279	129947
1401	134717
2252	139537
1642	128269
568	137636
2598	119688
1259	110148
3114	117380
2837	135469
3506	119735
2597	129104
1129	137340
4443	110572
950	139620
1048	138156
2666	132108
676	111236
1759	108257
2435	111084
2835	128777
2377	128217
1880	120736
2451	135884
1988	109636
1560	138012
1687	123560
3522	122907
1564	115909
3290	129377
2863	111254
3286	134628
1718	127164
1183	131952
1042	136257
4075	106496
3181	121407
2160	106045
1868	108908
1713	127249
1853	133301
2565	109132
1598	108853
1333	112197
2178	136962
2130	115024
5400	117101
1238	138996
2171	138112
2357	107405
9075	136864
2690	131581
1772	113516
1308	123772
3081	124320
635	121880
1432	127965
1203	134512
1679	117732
1761	113181
2898	134765
2035	111856
3014	122070
1775	122780
1370	139357
950	139816
1726	136473
2555	134109
2156	114074
1223	135152
2430	134657
3710	120546
5213	109995
1587	137693
1856	117278
977	125613
2115	137084
2750	110889
1838	111057
4408	110173
1281	136279
949	106072
1601	120348
3314	122708
2858	122830
2190	135680
1074	116180
2495	125849
1663	127784
2634	132047
1751	110872
2462	134832
1929	118294
1162	119531
843	114110
2656	106728
3007	107184
1633	125529
1402	107092
2297	130746
1501	131772
3112	128211
2921	123716
2268	127346
668	116461
3435	128869
1134	140540
2706	115880
1542	134118
967	137989
1981	132525
2043	118696
1656	106328
2082	119840
3793	124546
2994	108112
2451	118297
2811	140865
2727	134213
2122	139217
1537	122032
1946	129994
1183	141052
1155	126080
2682	112605
571	109553
2846	124965
3126	107477
2985	116557
2191	126845
2450	121198
1695	106916
1235	131965
3018	106489
1865	112521
4787	123064
724	133593
1252	122450
1102	120844
1391	118957
1234	138433
1343	139940
2788	122817
2517	124293
1799	110556
2698	107712
839	130516
1834	119652
3582	114100
2411	132359
1472	133028
1503	117276
1318	123057
998	119393
4552	113878
1029	128840
2028	108641
1795	111381
1690	121020
5041	126588
1878	121566
1885	111682
1429	116217
1243	137292
1213	119915
2154	110823
1268	140863
1573	138844
1723	123997
1458	121976
2249	106487
1463	132520
2434	120532
2078	119748
2013	117221
2871	114045
1512	110329
898	135232
2249	117184
1003	132832
4066	139793
1257	141068
2458	129481
3615	129283
1690	138809
1625	110112
967	134111
2040	112040
1186	121880
2190	137845
908	129893
1624	109408
3388	110620
1275	140584
2467	113025
3246	123944
1735	121325
1799	121092
3794	110228
669	113180
6546	137472
3200	121239
1291	139417
2568	124093
2015	130063
1835	131529
1453	113349
2446	126507
2868	128369
2903	114658
1050	139989
1663	141148
3419	111940
15084	141208
3533	111761
1563	138156
1477	126901
3618	125003
1450	131332
977	120902
2727	112768
1602	128643
3562	113473
1910	106169
2384	111049
3953	118580
1763	119096
3263	136208
3295	138706
1089	116599
1695	112152
5097	130772
3932	124820
3848	107482
2444	115932
977	121560
3299	133240
2298	120227
1217	136305
2978	106788
1490	105952
1470	127436
2307	135538
4993	129140
1401	106473
4073	114600
1599	116001
2246	116057
3355	121617
25343	105956
5719	135391
1910	117332
1577	133593
927	108005
2779	117281
2002	117898
2291	115913
1463	117813
475	116584
2122	119437
3875	111986
2047	130565
1363	132825
2279	116129
1476	118745
2926	110656
2038	123860
2143	110805
853	119760
2378	130080
1562	119409
1222	117481
648	125176
2499	112738
3674	118341
2832	113389
983	114113
941	137076
5762	131855
3340	118672
1917	115620
2110	123009
3530	106687
2618	135757
1939	112973
2028	106568
3057	114221
1582	125752
1390	121309
2596	112833
1506	114553
3214	113104
3175	121496
2375	134704
3113	131241
1518	139713
596	133628
2717	123600
3413	119639
2775	123025
3257	124505
1375	106800
1567	140608
715	116689
2830	136586
3267	125704
1396	117924
1481	113365
3083	140424
2383	107852
663	140876
1979	109526
979	114629
907	121456
1612	138748
1536	108067
979	138296
1995	122178
2215	138389
1618	135856
842	133825
1999	110445
1527	109229
2266	128560
1982	126052
2322	124992
1978	121549
1718	110501
2307	141341
1481	121653
2384	136732
2033	121795
1082	112487
1451	106688
3280	127965
2514	109197
3819	113097
2346	110637
2859	114320
951	123463
1751	137924
1870	130304
1525	122638
2653	132049
2883	128805
1195	124229
1532	131224
2731	126149
1976	113653
2359	120666
3755	119327
1746	106347
3043	133220
1143	124792
876	138221
681	128964
3235	140140
2609	116677
1610	109316
586	140833
2329	115935
5171	119412
925	105971
1723	130780
1283	108739
1851	137035
8091	122684
4548	110022
2116	121108
1409	109331
1033	106124
597	120748
2270	138560
2993	111149
1421	132884
3093	126015
1502	134356
3050	127689
2238	124535
2366	109637
2505	128089
5230	125671
3905	131514
2274	122488
1962	137505
2730	107211
3155	107464
3112	114505
2607	116957
703	109229
1291	133658
1905	136125
1277	137645
1282	137088
1432	139333
2534	108508
1570	106836
1987	140129
1763	124854
1447	107909
928	126893
2056	114325
1178	106045
2694	138237
4077	117648
3618	130028
1686	121937
1671	128705
1671	140564
1580	114425
2263	122129
1863	132849
4344	132301
671	126913
2111	135713
19590	108949
2931	114252
1258	138244
6222	118397
1490	113884
2535	127690
1460	125516
1596	128944
2101	132479
1051	127484
946	125417
4051	121532
2149	137029
1702	108320
781	129381
1127	131080
3094	108828
2435	121928
2660	114300
4175	114344
1538	133272
1386	134873
496	113962
3967	122173
1280	106674
2626	108952
1367	128800
2008	139120
1744	126125
2536	107689
723	125249
2780	105887
1131	127096
1251	129272
3283	113600
2732	120973
3246	129239
3848	132270
1675	115656
949	116844
862	123580
1638	137002
1259	106234
2716	120905
1865	119884
1520	135365
1018	118092
1767	123441
3588	139336
3198	108539
1304	115071
1258	114629
4143	111082
2674	112212
727	130562
1510	136537
2039	135985
3901	113489
2393	127102
2538	116700
2161	113108
1967	132273
4850	114965
920	106500
1315	115572
1236	131688
2498	108058
951	125721
1843	132629
2275	138872
1272	125913
1591	136336
3061	112357
1839	114613
951	107327
779	114972
2249	139481
2357	113484
2297	131129
3035	119652
1363	122848
1890	110312
1271	106125
1438	113317
1345	138384
2234	133986
1148	106788
2130	107665
4415	112653
2955	117272
1442	118517
2006	127276
1193	112624
2142	109074
538	124572
1264	130501
3089	112672
1339	137710
456	117540
667	125465
3547	121152
2136	117389
1301	106036
2470	110617
1990	113770
2554	140557
1802	130261
1846	111857
2656	140301
1018	118108
3423	129644
2448	136301
1941	126833
1947	117543
1452	108322
3838	121843
1600	107917
367	106488
3397	125104
1629	108053
3251	119945
2294	133377
907	125588
3176	116928
2312	108688
3137	111016
2987	136161
2299	105825
3447	118071
2989	135941
3285	131376
2402	122288
2599	134853
3279	123801
1774	129714
1460	133623
1459	125625
694	114845
2443	111595
2527	141313
2635	128696
1004	137389
2474	119745
1053	136448
626	115256
1107	124852
2550	109693
2140	108228
3435	115894
1147	126371
1099	111016
3296	110029
1204	117252
2452	137897
5322	136732
1596	127016
3026	119652
1374	124171
1587	121298
4227	107496
612	121640
4021	132928
703	107692
1205	111337
2903	115419
1739	117680
1754	129365
3102	128713
827	129600
4611	107439
625	139045
1777	121887
1875	122820
1163	128428
1122	140001
1638	132973
2373	139784
1061	111304
1539	109102
2314	106941
506	133084
4124	130353
1951	126049
645	114109
1262	117049
1279	129161
1812	139044
2600	138044
770	141019
2806	108989
2065	137352
2073	113569
3767	127861
2325	136957
3062	122868
1806	136349
3520	119514
2330	120705
3122	115544
1004	140652
1689	107017
1063	122045
797	140288
1199	140258
3762	135986
3178	116856
1467	129059
797	130172
2000	134019
2300	126997
1658	110377
3338	113373
4147	127472
1066	126821
966	134417
2003	106373
2990	120984
1700	128196
2019	114681
4346	118644
1658	106332
1022	126500
3071	137996
1319	119884
2270	111924
2502	109633
846	132824
1246	121265
1150	112848
2462	116393
2950	137296
3051	139695
5778	118564
3459	107548
5484	136333
1434	123260
2383	134584
2951	140976
1199	118840
3357	138595
5173	114928
1111	127517
1218	115805
1743	135360
1420	108765
2231	110877
2204	109136
1480	134966
3662	114817
2578	136073
906	106236
2327	114545
4874	125284
1513	138753
1554	137121
2262	125613
2767	107357
1499	126572
3314	121705
1843	135034
2571	125014
1887	107368
3462	108613
770	131640
2318	116348
907	125753
703	107808
1175	117440
1063	133028
1998	137603
1830	127793
3649	113885
2483	124200
1783	137455
1027	121106
934	135873
1095	127832
2358	116214
667	121417
1386	111815
2118	140892
1371	134896
2316	137992
2722	119348
1951	118981
2542	132673
1042	123037
708	107969
1123	124952
1391	131740
3198	128032
2951	116729
638	108305
3716	120820
1278	128745
1881	134397
1212	136225
939	127828
1506	141332
1545	129375
1323	116039
863	130358
2086	135736
3037	109433
3026	133629
2274	123540
2657	110383
1831	123064
862	133720
2287	113160
3382	121493
2562	133233
1194	138423
1918	121137
3275	133676
939	113967
690	127190
3059	134285
1371	140508
2655	113608
1322	139712
1581	112256
1433	127344
1582	121789
2104	112097
2899	120697
1114	118657
1187	106643
2545	131265
1879	123744
954	122392
1030	130249
1124	134004
2018	134608
2325	137669
3326	109081
1227	110969
498	133373
1311	138293
3473	127157
2840	125113
811	135226
3475	133424
2429	116477
1978	137070
2571	108523
1842	138648
2604	125276
2119	120814
2150	128280
3731	124277
1558	109624
1160	121070
2374	113968
744	138086
1756	139784
4363	114925
938	130517
3476	135010
3642	139124
1963	140613
1650	127169
2357	119933
1611	123133
1332	107416
1847	110657
2544	107918
2014	110120
1563	132180
1419	133244
1478	136860
2859	129310
1702	110337
666	140029
3053	129144
4761	116801
741	125341
1111	137649
1603	107380
1672	106265
2869	134432
2433	108824
5331	134571
1285	135796
3936	130184
2251	120892
2858	115560
1590	129628
3387	113778
3775	123408
1326	139228
2690	135808
2063	133164
898	117696
1446	117194
2136	111016
2618	121890
2106	132520
473	112576
2796	140565
2617	112352
4985	113485
2829	128497
702	139681
982	133327
2758	124404
895	107413
3662	112729
1594	111904
1367	118596
1572	127040
1254	120545
2978	113904
1552	121253
1802	129598
1091	140458
2513	113328
3038	110176
2704	113341
1438	108361
2000	107189
2010	131084
1111	114124
1670	108968
1131	120317
1644	106296
1491	113276
2174	137786
2895	122832
1608	107652
1852	137281
1623	138930
3199	115577
1231	124851
2610	108361
2685	130168
959	120760
1828	129064
1754	128006
2750	124840
4206	131693
1352	107256
2135	130520
3755	140732
7659	128356
1741	139999
1736	124024
3794	107065
3583	113853
2918	108295
1274	106984
1661	108904
3705	106980
3141	122061
2355	135412
1039	138316
6333	118735
1075	141297
1914	129497
1211	134554
10921	123881
1482	127585
1050	112249
1877	117829
2093	115231
864	125328
1278	106757
16168	129725
1247	106111
2207	117021
1467	109201
1721	117546
1235	115568
2000	117372
1027	127602
1485	138756
2294	137465
9033	110336
1287	111108
3630	141155
1967	140628
1891	132517
1467	106529
1678	140349
3279	114607
1161	135582
891	129541
1463	125252
2710	139250
1258	134764
679	126168
1746	110661
1874	131647
4822	126660
913	118751
1474	137660
1345	131544
1485	138708
2457	122300
2343	115145
851	108290
3111	117750
2419	134040
2291	110005
1722	122061
2764	133635
2458	111149
1163	139012
4586	125420
735	109401
2708	125361
1018	140669
8582	119227
2891	141093
2379	132943
1651	114548
446	105936
1223	107888
1994	122159
1388	110597
3037	124781
2593	128629
2251	133405
2232	109172
2408	125306
2370	115212
1563	138388
1019	126589
3106	136513
2910	107364
2335	122281
2466	106192
1722	141209
3179	126523
1834	127788
1310	140604
1897	133204
1410	125513
3329	133381
1739	116412
3212	129812
2490	125321
3068	111740
2392	130849
834	132688
2401	107535
1538	132348
3775	109165
935	139157
1883	109752
856	137781
2370	124188
1517	110785
1311	117093
2749	124219
2997	116290
2480	116061
3346	134177
881	118489
3948	113096
899	136140
1066	137661
2251	109797
7647	134405
1389	136109
2067	128493
2195	109764
1520	111300
868	122539
3111	110577
1175	140514
878	133624
836	106300
4177	115308
1535	137163
955	125140
2217	140236
2199	115637
1566	133552
4422	106536
2088	117261
1518	137685
1014	138160
781	114184
6371	133887
1619	129745
2039	136857
1993	140364
1925	123260
1759	114095
1942	106109
2577	109184
2452	112045
1312	117345
1775	133525
2157	138496
1574	126421
2294	111781
1674	126057
1366	126972
3034	134481
1498	113105
3494	108364
1126	125076
830	125668
1767	119221
712	125992
2275	109101
2558	126281
1799	115196
1503	106126
2686	119238
3286	135215
2622	114825
1928	119856
842	122825
632	138141
1158	132791
3351	113692
737	107760
2386	110633
3891	121933
407	109548
2356	140328
1850	118612
2813	140932
2985	129840
1702	122752
2602	115756
3157	108705
2918	119905
1864	141405
3467	132132
804	117034
1918	108625
3385	117775
1437	139321
4822	119216
3846	114032
4122	110788
1139	139773
1931	116191
1367	129185
3678	113949
4250	115385
2818	123096
2261	134889
1294	128965
1680	140588
1445	116137
1298	132520
2778	129912
2820	112749
2417	115751
2924	134359
5572	132396
1792	124257
902	141060
2648	128344
1564	136644
4563	128531
1920	106331
875	115097
2559	140869
3012	113425
1795	139857
4921	140521
2221	128789
1477	125069
1899	131208
1862	130973
1883	114864
1219	122402
667	124600
2135	114900
2795	126356
1507	106380
2204	113717
2653	107752
1694	137432
527	108189
1960	111069
2257	127828
5870	115876
3231	135165
1110	107859
4058	105952
1223	110088
1712	120709
1383	110393
479	123278
1060	107352
1106	136236
1450	135557
6336	110957
2025	136245
3496	131653
3231	117609
1790	109601
2520	125337
3175	138969
4954	126854
1914	140732
2387	129365
1479	110001
1962	119516
1993	111086
1718	111624
1765	124912
649	130581
2054	108930
669	110369
2388	114365
1655	108293
2354	110009
494	137528
612	117300
3590	107453
1930	107414
5563	116737
736	129907
1509	120928
1610	129209
5574	112229
1007	128544
2197	116700
1283	124618
3167	128614
2638	107500
1279	119612
1182	120478
1875	109433
1925	138133
2265	106777
550	140070
1230	140773
730	124128
2589	130732
4375	118379
4662	131451
1867	112421
1648	139917
2926	110236
1178	117700
1608	126231
1658	111109
2843	118768
1966	138153
1357	115731
822	125305
1751	114681
873	115029
1959	135537
2822	137005
2992	139945
2974	120689
1762	125361
2191	136881
2562	108405
1064	114769
2828	113368
3733	113069
895	122408
9819	132364
3861	130912
1576	130246
1122	137145
2035	130918
1695	110864
2967	114998
3543	113125
1523	129993
1958	109188
4126	128496
2703	111931
693	110289
3679	119424
3170	132641
2031	139062
2778	111643
835	111465
3958	106077
1351	123016
2539	106904
2070	125333
936	135912
1419	124832
2424	115285
920	130069
1751	134108
4130	111207
1013	107597
2885	113084
3024	107637
1270	125612
2763	120290
1811	109120
3734	116957
2122	125216
3528	127265
1155	130395
1150	119156
2855	109881
1630	126677
1272	109004
2807	131529
1837	121196
1861	116306
896	131141
1346	119628
2744	106677
3082	106280
2194	109493
1122	127052
1801	111364
1503	110644
3159	108523
2632	124492
4207	120089
2046	135784
2171	115748
2272	130801
2571	139132
3138	124749
1125	134810
1477	130236
1430	131053
2911	125845
1187	109880
1857	139281
1267	133761
1753	123601
1511	132060
771	110848
1966	140136
1688	128651
2238	136957
5604	116220
1181	134388
2123	126460
1506	112665
1138	120337
5136	122016
1130	110989
2231	118528
2111	113452
1907	135568
1261	108688
5438	106692
4446	131582
1301	106236
1775	136765
3062	139801
2070	132905
2361	109617
3682	111565
3308	132489
1485	137716
2006	140225
3755	114640
3311	107831
3375	137660
1642	112285
2056	124213
2938	129541
1240	135544
1448	139676
1941	134421
2215	118277
3011	108489
3372	110736
870	123993
4454	115720
1342	138409
1241	117333
1110	137448
850	107574
920	118519
735	118900
914	114934
2707	131829
2248	134052
2008	125388
1186	115484
3481	127916
