# Supplementary material for: ATR inhibition augments the efficacy of lurbinectedin in small‐cell lung cancer
Source: EMBO Mol Med. 2023 Jul 25;15(8):e17313. doi: 10.15252/emmm.202217313 (PMC10405061; doi:10.15252/emmm.202217313)
Supplement: Supplementary file 9 — Source Data for Figure 2 [file EMMM-15-e17313-s002.zip › Figure 2/A/Flow_files_for_quantification/export_Samples_Lurb3_1_Watson-PI-H-G1.csv]

FITC-H	PI-H
1594	77734
1423	91720
1532	100217
1827	97752
2835	88953
3097	89840
493	79199
1068	88132
2884	96050
444	81089
572	77973
3366	102350
537	82141
440	84037
2858	93568
2711	96906
2330	98417
487	88224
1721	91169
1038	78004
657	86148
654	82018
7255	102810
486	86401
530	80944
500	82081
542	88320
767	85025
256	100628
459	81049
583	86466
3033	89725
1719	91212
877	83436
490	89996
640	86626
3284	93488
658	77716
615	86587
404	80001
670	93817
935	100982
457	77444
460	79145
768	92140
2628	103248
595	85508
3671	103734
659	96364
1147	87416
449	85711
1371	84376
3298	93269
702	93441
942	79012
520	85516
511	82196
1354	88876
806	91913
4146	91909
482	86924
374	84720
795	81388
632	83581
613	87233
345	86109
1481	94069
456	83646
1167	84617
432	89092
491	80044
1210	88733
602	84861
851	85936
1130	90903
522	87199
1251	86020
1970	99884
2127	86828
1255	90809
2012	88337
554	93343
1128	88420
564	82528
733	87545
625	96268
1222	88354
2839	87825
2075	95525
797	79764
1912	96901
2422	92336
898	93548
1559	80969
858	90036
607	78185
706	84998
395	81088
443	88109
2451	88981
3647	102401
557	91520
1239	92609
663	86457
417	95294
595	90397
2380	95960
1053	90169
483	90709
666	86581
1542	87001
875	84392
642	77820
742	88272
1007	88016
1063	77800
372	84569
634	86892
4285	89483
888	93292
462	86225
525	86938
3743	102698
438	86080
1455	83731
830	82685
10290	80293
1871	91321
2624	92137
1095	92243
546	87165
819	82238
1345	90156
3846	98612
1003	95781
785	83732
703	83345
2046	89793
561	90788
1894	85504
502	93817
790	88543
2648	96948
351	81652
471	90120
6891	87229
2930	103001
893	102010
607	82992
685	92944
598	86897
531	89742
3462	89488
670	85861
779	96396
574	87528
529	86319
564	92032
526	93429
2952	99852
698	78476
12391	90081
480	85925
820	90793
815	84376
581	88784
654	90201
466	87321
598	94408
468	92028
804	87034
965	89256
1125	88008
1467	93228
463	84744
395	82686
528	83674
1181	86912
2359	87421
386	81521
2575	100349
629	87072
3133	92417
811	89148
759	86043
643	91046
475	94757
451	88775
647	83544
2678	90940
2359	96080
548	80508
621	84085
2626	92609
3611	96948
662	83365
1444	82789
2315	78244
586	87989
753	92781
578	90213
495	93138
639	93506
414	93760
344	86440
490	80213
990	93505
2181	95209
609	92587
555	87893
891	88665
742	93696
1466	81941
675	87132
4106	84561
520	91632
537	89557
837	81861
595	90260
634	88670
2241	100789
638	89169
804	88909
634	89269
730	87636
531	82388
2922	90216
482	81612
447	85685
742	85908
3636	102565
607	86057
746	98320
5578	99674
2869	85345
585	82395
6375	82249
552	83714
559	87105
618	87669
489	83857
3678	83746
555	80609
630	89301
435	89913
816	90017
451	78273
479	84937
816	94401
609	97856
750	94244
503	89607
1071	94441
1850	77340
618	85633
545	90152
646	92125
655	86759
435	90100
806	88404
839	88744
3401	85577
1233	95883
531	92048
491	81804
530	82260
530	94188
2247	94877
614	78428
531	85241
1046	85669
20909	92604
738	87523
703	87580
712	87065
1442	91552
1330	82138
575	92684
540	90133
810	93737
623	92776
764	85389
2543	92476
558	91084
2731	99216
3130	103217
4094	103676
902	81572
1712	88090
1837	97112
5231	102305
499	83753
722	95369
814	91037
524	86525
360	86240
619	86692
1023	84818
591	88197
1517	102477
500	94212
543	95960
847	95839
698	94712
612	90756
445	95845
1518	85262
1034	93632
687	95567
793	93946
3854	90300
476	94652
560	78809
455	89192
893	93676
1507	85905
1961	92920
1055	102213
680	89666
477	85983
676	96388
567	82205
680	93661
2926	101781
1335	84470
1698	88337
565	93255
339	82969
1508	91156
1407	96932
537	79377
824	88153
783	80668
883	87937
323	85098
563	89016
803	94009
900	95252
1096	90768
442	85720
1141	92873
2063	89078
628	84165
844	83782
1842	87162
742	87965
1547	91121
416	80800
874	86217
754	91933
1987	95457
1118	92004
510	81324
561	88112
735	98652
521	90554
617	83816
769	83213
502	91929
552	86808
3647	95836
642	92353
3089	97584
1248	92509
1086	93876
1426	95491
428	81061
666	89304
441	83480
854	95361
695	98415
635	91752
554	85730
464	83650
1958	91464
831	88677
843	94481
526	83300
1483	94888
372	84785
1773	86580
1325	87183
769	90265
819	87984
600	89703
927	81801
371	97261
500	83382
547	82605
3267	103245
643	95837
914	86821
4408	98213
837	94405
793	80493
1377	88144
963	94685
1653	101605
5065	100025
740	88340
465	94093
735	103428
986	102608
511	94532
1058	84652
690	94624
551	94308
723	79911
441	90581
592	88336
619	89101
505	92779
534	94296
691	93440
846	89857
1285	92860
3297	95361
3112	97219
863	88385
942	88107
3806	99781
1641	85401
616	83872
6528	92997
425	84056
463	94580
543	78900
549	93369
3247	91316
1409	99409
1223	91137
1294	98488
599	90857
799	92353
3931	92732
806	90500
3029	102162
651	87953
1777	93746
1243	93361
2113	88564
27797	97913
607	92181
682	86802
394	86593
1964	93041
962	93556
679	98732
724	90545
1020	93009
622	80356
871	88181
675	93558
604	90707
428	89505
1323	101936
493	95993
1111	94144
827	90529
1304	78117
741	89456
499	87500
537	84960
2375	99558
1434	88325
2145	100984
484	87569
3932	103681
1769	95590
7608	92380
475	92680
634	95800
496	89028
517	90161
637	90276
622	86281
2758	101361
607	91132
718	86977
987	103204
3479	95897
445	91209
1087	90192
4527	96204
461	82747
4041	102159
587	90080
3911	97449
1455	86670
1457	97567
3753	100885
1209	94189
2541	103769
516	90011
456	90564
2183	100768
619	86493
879	89681
705	89317
1076	91081
1465	96124
671	92001
5278	80899
578	87884
866	92582
2389	96095
475	90989
766	95953
957	83454
467	93575
1214	98065
449	81897
781	102874
453	92032
763	88661
406	84827
563	92996
2291	89383
663	94346
1906	90164
986	96748
650	85203
466	78977
477	90605
2066	91436
458	77604
978	98652
1099	90101
554	88900
821	90273
2506	100428
1858	94810
562	90572
1254	92856
479	85456
646	93719
887	98728
1660	84901
3251	102490
455	93408
662	95737
1707	97252
796	87409
1634	95573
892	101105
4669	98327
537	88425
407	95506
541	83625
738	89116
1152	83838
534	91161
662	80828
958	84855
405	96141
1111	94539
498	91508
458	99313
1384	82662
954	94500
875	85444
897	99233
747	90521
1096	94240
552	89041
2449	92764
626	87704
894	85921
1133	88704
484	93037
927	92289
340	86269
4674	79963
3118	100193
454	89868
2918	97624
1412	98978
605	91920
553	89068
524	88784
524	91556
1898	93472
746	90348
1355	86709
618	94280
2982	98805
3376	100265
712	87696
1302	85605
846	91126
674	93337
1215	88529
1330	101588
774	88196
1092	89990
624	99024
577	83073
1150	93908
1102	94445
652	85356
549	89374
915	102848
533	101314
1855	91058
1450	85129
1882	85385
645	83039
429	79181
948	80653
736	92872
1871	97810
468	88244
2108	94036
1563	91033
695	96157
522	96776
384	87517
557	82221
1607	98773
484	97233
604	85556
844	86276
680	98889
795	97584
1116	83899
462	91477
630	92374
426	81128
863	88605
936	96017
602	81160
377	89905
531	92576
1094	89029
1050	100816
1043	91041
491	91560
1588	100352
642	103837
500	85000
819	91672
493	91445
629	98550
609	89841
523	93081
1813	98668
948	88281
1400	93824
1741	93291
420	87893
406	86223
1042	101592
697	93672
596	91241
754	92501
2357	86644
530	90961
674	87292
2224	100208
448	96053
655	81604
658	97102
751	86269
887	96837
1332	80880
599	87633
541	98093
574	92469
478	85064
8286	89945
472	79822
388	87064
1290	81875
621	90220
2800	97197
814	89748
3054	102819
532	92857
3045	93068
557	86695
1929	94680
491	81129
547	93693
923	101168
407	95281
666	89288
669	82785
2538	101489
740	80177
499	83973
645	93401
555	94080
1094	92512
4053	83912
3845	94601
557	93233
1464	102812
526	96444
607	84094
567	98097
502	90377
448	87893
2776	96853
697	78816
1654	86715
479	87609
2532	98409
762	88858
627	93095
3606	102801
587	88024
750	87656
1085	97048
4959	96268
920	99365
423	86875
476	93050
506	89438
582	82360
438	94337
929	92016
460	90273
4617	100301
5802	95157
2155	102013
995	91023
996	95781
567	77939
493	91889
1822	99521
474	91765
458	86046
538	89125
1062	92040
621	97587
626	91596
1168	94604
855	95553
483	90686
673	91557
2080	89181
1065	95365
1997	89992
546	84388
1851	92509
386	97622
1691	99141
5302	97041
3667	100181
756	94877
691	88967
699	94269
422	90297
814	86578
466	92293
570	91374
662	96746
889	85689
665	90053
5339	102524
858	99829
542	99093
1555	99315
682	89901
783	96921
861	95378
1045	94450
1124	90797
817	95265
825	80652
943	103922
2136	91524
547	84790
657	97917
2999	100000
2963	101837
549	90081
498	92593
1134	100465
3274	100820
827	88797
1807	91625
667	101094
1290	98661
582	91902
2700	95781
572	96600
538	94532
1200	88332
611	97629
472	91676
701	94791
554	91033
456	93134
1261	85138
1047	103280
663	103361
724	86749
1917	94400
1662	79265
648	92913
598	92942
563	93621
706	90372
1738	96217
1344	83992
683	93274
1129	87457
810	92696
658	88745
343	82260
3420	96173
591	92153
714	96332
478	89936
594	97856
1056	98857
1226	87754
1071	92213
602	86228
672	92024
584	95145
1671	99261
934	93484
444	82599
738	93953
539	88414
2069	82261
447	95996
514	92153
880	88680
543	85824
1971	100142
766	93357
623	95181
1634	94523
511	91948
606	86068
1322	89633
2966	103212
646	88460
2811	94457
733	90301
2473	83905
682	91792
935	87762
2843	95417
1461	86016
1014	93564
679	80733
3187	102336
874	100026
1223	92879
1066	89649
440	98442
658	95480
1207	93004
1919	97188
1545	97409
411	92248
486	91844
1829	100798
3303	100247
641	90129
687	96421
1354	100089
547	94680
1229	95548
1230	78377
908	93353
587	80025
1870	95228
427	90337
2753	95389
614	90177
537	96074
575	96044
647	95660
770	81938
464	95628
448	94472
2219	97976
587	80248
1191	88324
723	88864
702	99796
701	93780
1026	93217
491	94239
442	98257
735	103591
545	88715
672	88498
590	91274
670	84325
547	79209
666	84561
1289	82849
3446	94248
1394	86021
411	94681
529	85404
674	96977
587	90637
634	85196
1028	100681
500	88553
544	83973
9991	95246
706	86589
410	98456
486	86977
1135	89377
983	88755
509	100713
870	100337
547	89214
690	85085
871	98370
566	93148
772	83145
544	87676
453	99852
1858	96685
809	90892
406	83252
799	95564
966	94305
375	87510
605	90340
608	91580
704	93772
1583	92222
406	80195
2686	88659
3198	83289
558	94993
453	89348
859	97537
725	92184
463	83692
2729	101200
591	96741
533	82937
3544	103212
765	89801
518	96808
1199	94784
1367	79193
767	93100
1674	100949
655	95836
510	95768
438	91904
416	83417
788	95015
437	92947
505	89213
1119	94004
484	85200
587	92831
427	83373
587	91213
651	92599
538	90805
530	96041
2010	92581
621	90057
3631	96785
837	91145
530	88037
2761	103614
661	89177
1917	97795
1754	88564
677	96791
1211	86220
599	97073
786	93028
1037	83793
448	93182
849	89718
2606	99317
1325	96560
556	94816
460	89725
2142	90816
452	101072
638	87677
3102	101513
514	88319
422	97243
555	88140
495	81520
3414	94085
368	92512
582	93461
607	96120
2223	90416
558	91977
506	88737
815	86824
777	89084
403	80541
483	99332
667	92854
665	85677
1608	96545
1649	95605
484	90712
521	89145
640	93385
602	93973
694	96136
451	94065
1944	90827
598	98428
436	94432
758	101357
2038	99228
670	98328
323	94957
663	97192
812	88960
577	93280
439	87236
533	93976
422	88685
705	91465
2552	100704
986	91056
763	82618
954	86961
1715	96136
522	94777
631	87216
726	100228
951	94961
462	86813
2359	83693
1332	89532
2597	97197
543	87404
2092	93077
2217	97924
1045	102917
775	88061
634	97433
399	95262
743	96445
826	92552
1773	97653
664	84248
538	89273
2031	104023
703	101568
1083	100464
602	85156
586	91897
1078	93781
510	87861
1134	94045
2174	93244
659	83465
434	93720
2333	94888
503	87765
1188	88644
511	89021
1781	81885
1518	95316
2616	89757
584	91499
2023	90117
1305	89745
845	94028
603	89705
1879	90508
798	87980
1506	98825
611	97064
862	82884
498	97841
1446	87140
1631	95645
362	94401
1478	92473
1226	97404
579	93727
653	87524
750	88517
428	86289
631	93305
800	101681
2775	90329
667	82488
1418	91309
655	94844
1651	103565
638	93129
694	94417
653	87236
535	90643
2535	97652
693	96376
383	93028
1071	103236
489	84167
2545	93688
513	94323
428	89100
875	89513
551	86172
1372	91124
579	93337
574	101636
607	97044
571	93149
932	94512
635	91777
681	84759
531	88259
1102	92005
468	84820
370	95964
708	97856
566	89664
375	90673
882	95165
2153	97776
910	82338
2236	96867
9778	89540
1198	83160
1921	95917
617	94964
547	98180
559	81076
1150	88072
559	92677
421	89298
815	95184
2716	103050
879	99953
1547	91041
1094	99569
503	93904
2791	85492
991	88540
519	92740
1093	94155
479	87493
385	93517
546	91550
502	91353
638	92212
485	94593
2040	103012
1198	94623
1034	93399
531	93446
535	88745
1747	103021
2227	99294
1400	93631
759	84603
458	94884
699	85460
1042	97981
550	83442
498	86555
426	77716
667	91109
574	96065
646	93661
697	93950
1382	86369
1275	89949
3554	92589
718	90781
2274	96769
593	98353
735	93912
795	87054
1960	101214
3654	100676
1130	92637
1210	84052
803	89780
447	90736
2016	94502
1381	101069
915	97369
1057	97113
1456	101464
809	103172
1013	95625
801	97524
750	96476
1367	98845
533	89777
2310	97413
559	96265
2092	83669
507	93476
2998	98044
517	94005
1620	94951
583	97806
464	89076
5531	101822
1213	88972
1048	91081
383	86425
1139	88732
567	99055
3426	92842
1442	98937
926	96053
487	83776
1006	97909
1327	89015
3219	92713
564	91885
1111	92980
389	92626
427	93337
3517	99043
1366	92597
1156	98796
1002	96161
837	92368
478	85701
744	93193
906	85920
658	91480
670	89535
584	90673
2360	101129
562	96835
1126	95709
548	91343
901	101575
760	89912
1861	99381
625	98585
402	88288
2262	93769
559	89636
503	92861
886	89862
632	88528
639	97821
782	91998
609	99848
33123	99352
1063	96436
765	90981
610	84624
638	90100
509	95085
995	101513
646	94157
2872	89672
525	86580
1897	96688
1391	99036
918	96469
360	92536
418	91541
1026	98848
806	91668
1086	85372
805	95270
531	94881
709	86636
995	95912
614	86481
490	95216
498	92887
623	79628
371	96426
1930	91553
4476	102488
989	87828
804	81196
1698	99005
596	82345
602	92973
1421	93501
838	90101
2034	98965
869	85044
385	91376
510	90293
1117	96502
736	91375
407	100057
627	97536
1087	90708
682	90857
863	97770
637	87957
2875	90416
853	90029
501	90128
503	92652
947	94334
441	87415
570	91917
537	92903
2298	87068
2649	103968
1061	88805
600	97812
567	93764
846	87417
499	85815
648	90803
549	90137
1589	95195
629	85224
666	93933
428	90369
2221	97856
930	91980
449	88031
833	85533
721	92351
610	96695
626	90053
960	95724
576	98101
564	94368
541	95241
735	97993
585	99911
925	86361
406	93361
1957	103049
566	92537
551	88817
390	93456
450	84537
533	90259
463	95186
533	89176
607	92041
599	102417
719	97793
886	87385
587	89693
4923	97440
412	94973
1043	98429
791	87883
743	84824
3090	83293
1644	99711
996	98909
889	87452
446	86944
483	95541
1054	86232
7378	92216
2015	95512
400	91601
887	89785
677	96453
1751	96733
763	94981
587	86709
498	93929
824	90333
3170	93683
3260	93476
783	90125
545	91317
459	81900
656	96260
3416	97726
710	96076
1902	96408
606	97189
619	85593
498	91232
656	94537
1152	88944
532	82541
692	89247
1082	81414
493	99961
433	83251
787	94273
416	92884
503	94455
1578	96248
451	86074
524	83599
566	89620
952	95625
1109	94950
578	88417
726	87935
935	95738
511	78185
1203	89285
1041	87188
1254	89893
849	92128
535	89420
546	87857
3115	91148
491	93780
534	86407
1026	91441
613	93589
1589	88383
570	92505
766	89938
619	87061
567	96544
417	92515
3865	100705
550	84988
682	92545
475	86596
951	93831
3055	90844
1135	97405
2948	94325
1672	98290
605	95949
526	93255
807	91861
1281	87249
4775	90156
459	90146
602	84802
406	81028
650	85761
1283	93609
1189	92036
391	93621
732	94045
1902	97556
1598	97685
8591	83501
553	80953
1402	90003
599	87053
506	93746
618	90714
469	86845
591	93340
1267	86217
486	88756
931	92557
798	88308
746	94055
788	95073
527	99493
855	89708
987	96424
478	89693
432	91597
691	85683
586	89737
3914	103353
504	96084
512	95092
700	90753
820	91209
846	93613
554	90741
1258	100445
615	94377
502	90406
2222	97468
2587	101277
2774	98166
488	95284
863	82889
3287	100132
517	92010
1012	93363
651	84596
464	89028
1552	90236
511	98697
531	103960
652	96233
492	95841
731	90805
3151	97674
583	83884
491	89884
1051	95293
516	91176
635	93105
677	91547
1183	93276
694	95705
726	88857
589	88841
783	103000
873	81986
409	96255
635	91378
993	88189
748	95130
889	92605
651	97388
3066	88229
2048	102669
942	99073
3229	90208
575	92968
1314	93381
550	91437
2555	101725
2663	87090
552	91204
626	94365
818	96165
479	80641
922	92133
558	88184
511	89971
525	91955
603	89152
532	92069
545	89325
1001	90720
474	87157
445	95352
350	88248
454	99653
1123	100165
426	99084
1075	79820
1234	93961
935	99560
1596	95153
1134	97408
465	96913
2633	98636
682	96996
926	102912
687	100224
774	92380
743	86205
546	94671
636	89157
697	92123
358	88968
538	93349
467	94042
2743	98896
573	90077
364	91752
662	95292
1345	92835
1254	97452
870	94365
629	88785
816	87179
452	94756
510	92949
776	85770
2135	88990
615	92796
600	89640
1706	101305
1307	100009
391	87173
1174	102605
1053	92977
1649	100424
710	87156
475	92365
7424	93665
371	90584
611	92757
1055	88565
2147	94561
649	91264
707	100348
596	97660
584	96040
1540	95248
726	95037
405	94384
1453	96685
918	87728
661	90128
1719	101254
859	96852
662	94876
612	96172
1507	90609
524	90821
887	92389
480	93810
633	93049
1425	96307
983	91184
563	89436
566	90100
1070	92205
552	86015
619	98465
950	101484
3512	86864
579	88433
505	96026
439	90308
1074	87672
646	92101
1225	93392
1606	103043
667	87016
1010	87499
509	93036
763	89976
535	97721
635	93553
805	103705
1167	84620
1477	86577
615	100601
1705	97936
930	94144
484	89225
2082	98817
1258	83721
699	89361
646	87038
570	88504
4623	101924
5080	103030
1357	94281
612	97531
546	88096
3703	100001
763	88889
1826	91748
1471	101812
1385	100238
552	92447
756	96084
516	86497
679	94253
5615	97993
3051	97209
687	88653
1447	102312
869	96624
618	92560
908	95881
647	87802
1129	93313
528	97519
921	91824
943	99058
652	92922
767	97372
1199	103952
4235	94340
1575	82889
580	90945
593	85877
966	97120
571	87901
3014	102080
1203	94093
599	95001
1422	96072
1716	89271
974	91073
580	87106
629	84536
542	89482
2151	91953
598	86562
648	94676
3077	101594
450	88468
718	89441
848	87972
747	88983
665	97189
1228	85128
2032	92201
965	85469
1684	96089
562	95252
722	85732
1675	92994
1003	93316
1802	97861
1561	94028
630	91426
566	82284
1059	87365
1316	94508
1186	84157
1576	100068
1600	93720
479	84761
845	92569
1478	87617
618	91288
1447	88466
1588	95039
551	88970
1068	87946
1303	92714
655	94905
543	91721
2503	91226
598	93416
963	90026
562	80920
508	89685
431	94653
1356	91004
536	88422
435	88825
575	96501
2190	101674
722	91172
484	94429
455	92473
534	88477
809	77733
2320	95819
410	94249
498	88787
684	92960
1079	88192
758	90981
586	94608
548	87151
815	88454
1003	91993
1361	89058
1360	101096
490	95124
2456	95649
423	91359
434	90817
535	88365
2431	99608
2836	103207
544	82086
1062	87349
1082	89227
447	90540
935	87936
1321	101595
617	90321
491	87672
1122	94008
597	94525
723	96985
774	103871
1187	96945
874	86968
712	97296
646	91940
1360	95317
766	83609
623	97376
656	92001
2043	87217
758	89612
627	101443
1301	89332
875	91392
473	95377
2706	101517
780	92025
794	97801
746	96277
1463	89852
546	98197
724	92616
4000	89342
638	90461
647	82628
751	87548
1086	93204
559	91812
3167	103148
502	91563
452	103332
3571	101193
629	91973
546	92467
397	78860
619	89320
965	88185
1785	99608
1230	99977
625	96057
750	84734
526	89837
392	92088
855	84076
482	95292
659	99161
732	91272
1071	87576
416	95205
1465	94856
802	95656
519	95781
494	95009
406	95753
1785	91776
581	83012
809	85781
1027	89505
868	91707
541	90241
747	84953
1058	91984
2653	101611
1767	102801
444	88755
677	91260
971	95035
2450	101776
449	88678
599	86280
3499	94181
845	89048
627	86832
2102	98843
967	94801
562	97188
1344	98317
582	88801
453	87513
1308	90083
1296	100388
735	97473
1204	92528
789	94305
792	87637
614	84505
758	100264
455	95458
431	86974
623	90201
660	98248
2210	101676
489	91869
1071	83497
1098	101861
1326	87800
803	81021
1531	89253
701	95379
10946	90748
801	90733
922	91548
625	91974
667	94349
726	88848
601	86329
622	93008
1049	96052
387	86228
574	94381
812	92466
610	89577
520	87188
593	95011
546	93004
538	99601
1107	90157
605	95813
684	102128
611	94388
495	80208
599	93039
735	93824
2920	103028
1950	100484
694	85136
459	93716
556	85853
910	91304
575	93057
2121	99569
1102	94480
817	78721
563	94333
524	90589
404	87125
651	93570
522	98457
1027	81404
767	101952
547	91958
465	88961
554	86004
1046	97525
563	91476
567	89905
1184	97697
993	88793
1006	86932
1995	78257
3902	100279
702	88224
664	96360
648	84816
982	86278
969	87225
599	85106
1161	89809
782	90356
363	92008
651	86917
1478	98564
1654	95220
998	93676
900	88574
840	98752
4211	87865
674	97032
2075	94948
372	82617
2306	84880
1799	90846
1093	90462
1984	99889
1160	93867
1327	98717
517	97296
454	94364
547	95018
871	93406
854	91977
1236	91249
744	93995
2046	96540
568	94384
2222	101372
703	90252
381	87844
1306	94864
642	95468
1287	101116
1943	95476
627	89649
890	85405
938	90531
950	92109
2604	97189
907	91357
481	91529
1862	100657
645	85573
3815	102273
3118	103249
701	85501
804	100539
2841	99612
599	87162
388	89659
2736	96944
830	93202
1382	96401
1022	88449
890	92000
627	87081
1078	100521
653	95604
764	99185
988	98593
437	91482
423	95632
476	85409
374	81993
1119	97628
483	94686
514	96997
483	96420
576	91726
1206	91065
479	90921
530	82169
794	91696
639	93825
939	98495
[truncated: 2,348 more rows]
