# Supplementary material for: ATR inhibition augments the efficacy of lurbinectedin in small‐cell lung cancer
Source: EMBO Mol Med. 2023 Jul 25;15(8):e17313. doi: 10.15252/emmm.202217313 (PMC10405061; doi:10.15252/emmm.202217313)
Supplement: Supplementary file 9 — Source Data for Figure 2 [file EMMM-15-e17313-s002.zip › Figure 2/A/Flow_files_for_quantification/export_Samples_Lurb3_1_Watson-PI-H-G2.csv]

FITC-H	PI-H
787	141768
3694	141720
1784	156188
1347	143959
2418	141596
1110	154745
3927	157745
1278	149832
1815	154684
859	148869
2363	153669
1311	148468
2378	149005
1506	164880
4378	148880
855	151916
1293	152756
1148	153514
1967	155781
1619	143389
2603	149041
1843	149000
1438	143969
1136	145988
1874	158604
2333	147894
1745	150127
1324	152705
1343	154249
3358	136226
1388	142824
983	164489
1602	138382
1189	137361
3478	153856
5457	142613
1211	156436
1538	142293
1377	138437
963	150958
2191	153160
748	149421
3188	148981
1670	150416
1084	147257
1103	141609
1221	155908
2139	137639
1802	161420
1983	144178
1564	137032
1621	149233
1338	161446
1456	164911
1064	157740
2890	136317
2261	148008
1581	161361
1135	156553
3138	164695
1691	162581
796	158201
3061	152752
1692	139262
6791	156968
1793	140052
832	154628
942	163296
1343	156337
2079	156141
1198	152249
1678	147801
2418	180264
1396	171596
1136	154662
1763	138961
1059	144797
4782	166186
2518	151701
2615	154029
1931	151828
2043	148676
3019	141807
1802	149260
1442	152729
1221	163624
1745	148535
1152	150880
2209	150940
1043	139876
1228	162573
6563	169140
1067	157237
1654	139964
1083	149116
835	137903
2818	137900
3214	157004
1302	151424
906	157155
3111	145147
1083	145269
1570	159025
744	137388
859	160088
970	171554
2196	144295
1964	153568
3677	137849
931	170476
3133	135736
1882	149488
1450	145812
2025	136219
1413	153751
1438	179700
2995	139440
1043	163292
1056	142377
2348	161525
970	159809
4810	168358
1260	139957
2924	153444
1128	153425
1867	157348
5511	165200
1630	152413
5125	147383
1391	158701
1304	142017
1419	168660
3508	167772
1653	154631
818	156683
3297	149321
6680	155049
726	145636
2367	149751
3227	135577
2704	147170
1382	156228
1722	151074
995	140361
855	151637
3650	158445
1172	146285
2318	142625
1711	170445
2013	161717
1606	179793
1297	138093
2729	148125
1695	156772
1533	166857
1067	147184
1174	162760
1024	163503
754	147985
4037	139801
818	157712
1666	139428
1342	162812
1791	166813
1481	166428
1881	144808
1906	146270
1428	143736
1748	137626
1290	146525
18493	141210
2014	165921
1411	156652
1624	154676
1508	146120
1952	160087
2315	151072
1606	172809
2668	140248
1697	159749
4099	155566
893	140265
3415	164677
1169	157519
915	153184
3086	145497
1518	160296
779	148116
1009	151149
2026	149196
1486	169417
6088	167020
3372	149953
4266	157445
1413	140705
1598	171968
1073	172021
2170	158948
6026	166252
1649	164670
7543	151505
3430	139250
2864	151021
1267	148884
3119	139393
3433	152430
1441	151084
2175	165268
1978	144796
4359	140801
4935	148426
2043	150317
1567	143816
1134	158418
5993	141932
4666	146689
1091	170156
1507	146825
2771	143876
1527	153170
1666	141880
951	156152
898	139433
1211	152943
1095	171888
2194	183536
1785	162949
1391	159049
1199	150205
1354	145952
1626	170421
883	165814
1194	166700
2494	165260
1839	166955
566	146287
2262	150237
1656	159684
1722	143099
1455	164674
1122	154036
1155	152496
1332	162806
1667	161600
1266	155649
5670	146652
1817	169369
628	170212
961	173113
1014	155564
2044	146188
1292	170773
2898	142608
3239	136020
809	155305
1290	150248
2855	146149
1307	151028
1536	155825
1785	143632
1945	144696
2851	141016
1570	164304
800	176316
1310	140893
1387	164842
1686	155065
963	153820
882	169560
1938	168664
1299	144208
811	161753
1247	163668
1006	147833
1113	144016
1549	149092
1758	170280
2880	156661
1880	153050
1676	142788
1246	152473
1822	161728
2757	169576
1119	149747
1031	161598
2792	143909
837	175344
3000	149565
1567	137289
501	153305
1594	149452
1739	148872
1495	135152
969	155525
1446	159209
1211	157246
2392	144804
3659	140720
1530	153468
1187	160652
994	152477
758	153466
2719	147673
14898	150588
1190	161897
1359	162841
1250	144949
1883	140693
1507	154097
1242	171397
1170	154879
910	162368
1639	142026
5247	154664
748	153369
1002	166212
3494	157004
1867	153597
1455	135344
1186	154515
3208	156321
1439	156253
1135	153416
1245	158301
1006	155376
2759	143620
1478	151318
784	164712
954	135785
1682	162713
776	142929
1078	179184
4034	143032
13102	135660
2949	139512
1459	171033
803	148000
958	153412
1904	139745
7428	153836
1475	139481
1562	165032
996	159252
3059	153728
1123	138617
2067	141908
1770	172673
781	147656
907	166460
1196	164269
16822	142476
3850	168738
1271	164958
3582	169380
1590	148841
1367	166588
1200	169134
754	159360
688	160301
1190	163268
1778	163104
2814	158489
2426	141116
2263	137487
955	143136
1542	158867
2383	158548
1648	138768
1059	144935
1865	146076
4439	137359
1086	142645
1914	176396
2407	158568
884	148097
1313	154388
659	168161
2025	142901
1619	152849
1213	153202
1195	165145
1309	137881
963	151040
2515	153183
1015	143960
2335	136136
1906	176725
1555	161645
1188	166400
4395	154304
1725	158473
1227	158128
827	156589
1549	147825
1135	155200
952	165373
4494	166904
3683	156108
2093	161037
1470	155432
2381	156113
3454	144704
1166	135272
1199	145937
886	149980
845	140993
812	138734
2263	157314
2032	155494
1673	169332
1698	160588
1422	136428
1779	150473
2034	156804
2699	162888
2399	143487
800	154536
1906	143809
3406	149012
2483	145024
2627	136521
3434	138075
927	162323
711	153188
1030	165678
1209	157248
807	179452
2231	138524
1827	138808
1884	151541
1489	162241
1743	163572
3785	160425
1092	153276
1107	146520
2194	147744
6895	149270
2570	162856
555	156376
2587	151464
4745	153824
1843	139793
1291	159460
1812	150493
1561	159451
4656	160505
1436	160860
2879	135573
1319	169895
1015	158100
1870	171357
3811	141440
3181	147100
990	148964
1042	161184
2341	170116
2123	139112
2051	157017
1159	163956
686	151563
839	159243
1201	152669
1063	158441
1109	159353
1164	150437
1258	141719
2279	136821
1815	155581
6071	159876
1263	158245
4270	160947
1306	150216
3480	165024
3327	149108
1806	149989
2269	153237
1929	138273
1571	172128
2734	156921
1072	147053
2037	157244
6533	157161
2928	149589
1513	152326
2716	143529
3814	144696
938	180925
937	160893
9925	154448
1664	139637
822	164023
2042	141869
863	145704
851	143165
1966	162272
892	166507
1650	150913
1591	164528
1055	150673
1626	153100
1558	145058
1027	141996
4017	156671
2034	152084
923	151468
1842	147060
1462	176133
833	149701
2581	173521
2066	170277
1391	155721
918	149848
1376	164985
1698	170233
3561	135310
2641	140800
1130	156252
970	159561
1079	148052
647	154660
1386	160105
1678	161236
4011	139049
1589	153985
886	167948
1548	147150
1852	168334
1366	140886
1711	169616
1841	147192
1393	156488
998	149593
1165	165468
2202	151533
11627	163384
6201	148445
1699	167216
2012	142784
6363	151864
6363	165904
1233	145746
1594	153212
2571	139375
1521	165756
3111	144168
1743	154669
2109	172480
2259	161484
1474	162117
1974	144043
881	172728
1344	138485
7960	179376
3059	162629
1197	144944
1943	143345
1762	173861
1118	153315
2402	164637
1134	160152
1751	137657
3070	144979
2998	150721
3352	146293
1021	157304
1199	152302
1299	160885
939	140928
878	148915
1151	154249
990	135665
1468	141745
1263	162408
4379	135725
2199	157840
1291	166181
1225	145140
30137	176745
3013	179757
853	137731
2175	143504
951	146513
6122	137857
788	153106
923	160472
939	151037
7564	172292
1463	169585
2535	156862
2360	137345
1268	161781
828	137181
1374	143853
2126	165549
3499	140868
1168	169896
1660	153493
1512	168641
1332	149093
1589	163328
1467	154984
1192	147617
1850	166074
970	160033
5062	145884
2120	165552
2693	144588
1231	178146
1298	158056
1959	165149
1497	136464
1204	165105
1294	148830
3331	163026
3627	164632
849	172953
1447	150485
1497	154672
2133	148077
1294	143289
1684	145537
1349	151205
2130	159356
3275	166367
1372	151740
2616	157636
1174	147244
3622	139109
1092	163228
2641	145596
3274	151928
1587	144613
11382	149794
2262	150742
1718	159384
6422	135912
2166	158481
1927	165140
1614	157833
3435	139805
1222	145841
688	148956
1578	168006
2119	155249
29493	138464
1911	159161
1599	140184
1108	138761
2165	140496
1366	150425
1789	152595
2406	179983
1555	171820
2059	166457
740	146817
527	137737
3229	165469
1084	159676
1331	153881
1956	142093
3471	155680
1867	159993
2086	154295
1118	167137
1650	163032
1716	147285
1863	149148
2063	174588
1531	161793
4309	142692
9751	137848
2146	141844
3075	138612
3003	142717
1378	160929
3022	172349
2187	138741
2047	153620
2522	163048
1550	154300
978	142584
2407	154748
2166	145798
1264	158880
1201	162722
1498	153025
761	147620
2489	139065
1335	165156
1092	153749
2394	150418
1785	159064
2260	144445
2872	169485
3438	146365
1511	162342
2289	150121
1263	173332
3191	144792
2829	156308
1043	160624
858	146424
923	157751
2617	153861
768	168285
1693	139168
993	163200
2977	153148
1207	172208
1709	166860
1551	141596
1389	157417
1244	156393
1427	168846
1974	149841
1659	137526
2334	139897
2151	140499
834	148932
822	145697
1082	137015
1857	145500
862	154736
1569	141468
908	174917
1046	151295
1394	137822
5019	172412
1135	153096
3545	139053
1887	152025
2835	169093
5845	141362
1952	137861
908	154149
1318	143260
3018	144532
1198	151429
130641	136404
2323	146958
1560	160620
931	164244
3371	143821
1779	147548
1674	164748
2265	170349
2402	145025
2220	171878
2078	163252
2189	169236
1091	143102
2555	143006
2191	168151
1675	165681
1251	169976
1815	169933
1033	168729
767	147672
2958	166509
1002	147273
1242	156440
1781	162548
1050	156664
2170	162098
825	140273
850	158773
6263	159765
1196	160809
1105	151021
1909	152090
1642	144656
2342	162394
2391	160120
1386	155235
2346	153672
811	164001
864	151446
1346	159415
3087	141820
1815	167157
1205	152752
1934	151273
1159	162916
1069	155082
7394	142397
1887	141289
4383	135892
2253	143220
782	151449
1481	141702
2222	146249
1238	164098
2211	168213
35798	155939
1591	137777
1134	160808
1522	166622
1358	148504
1728	159365
933	173808
1290	160884
1246	144952
2160	157857
2541	158733
3395	172276
3247	150217
2047	161912
2939	163388
2627	137796
4674	163345
1439	135153
1072	160836
1294	168077
1524	151613
2026	155241
2647	151161
2061	149820
1090	151636
2573	149401
2355	146881
1064	163632
20888	178057
836	177039
2184	158378
1216	170025
1943	159841
1978	144440
878	169053
1523	146787
2078	164111
1316	156240
550	153029
1009	148020
729	149376
739	168241
1019	163028
1258	137473
828	150997
5508	152276
2431	153188
1815	153647
2722	165617
6026	176177
2403	166385
2549	159717
3702	141498
2822	163615
960	167027
3498	140648
1634	148920
11741	148020
1928	136793
2164	139057
2696	153831
1306	145264
5545	146024
2100	139165
1355	147128
7082	140073
1773	142783
1107	146896
1010	157961
3954	178437
1053	165585
1704	168341
2315	168600
4595	161456
1950	156211
755	144437
2172	136424
5272	152845
2483	142984
2519	135841
1926	161585
1091	142454
1629	156985
2178	172757
971	137764
1713	169101
2238	139778
1079	164500
3577	154244
1467	152902
1994	150663
797	172363
7214	143233
1564	160808
2730	172340
1687	156297
1237	143969
1680	158842
1236	168898
1256	168580
4748	140989
3783	135585
2975	137457
1469	160424
1050	163148
4724	148136
1187	145637
1194	152073
2582	141624
2371	152934
1354	175308
1521	161489
858	164721
2437	138032
1962	139592
1770	158460
2059	155453
3264	162643
1899	137948
3760	169240
1466	176896
4675	167195
1491	170770
1090	136305
2074	157681
2616	143864
2379	151784
1026	155936
2219	147864
1627	149585
2560	158914
2463	172668
4719	141900
1292	161177
1147	174545
1026	167632
1742	146156
2067	173944
1174	159832
3762	135244
1675	144353
1012	168747
1671	162457
1324	161568
1646	167208
1275	167856
1315	151053
1550	153020
1356	167201
1890	176117
1930	157776
2000	169277
4706	162957
1295	164429
1201	149413
889	170900
5182	155699
1274	147470
1647	137332
1510	151520
1608	153206
2909	161388
1764	164552
1007	162046
4530	153092
3953	183621
4323	142799
678	166160
14394	156631
27902	137056
2627	150844
927	162017
1235	139732
2018	147804
907	157638
1551	153501
3046	135916
1933	172301
703	149224
2723	165969
2306	168142
2216	147856
1208	155105
919	145160
2336	139169
1519	150692
2506	139113
1983	157592
1369	167848
3375	161237
1824	171800
1050	149769
2064	161329
1667	139331
979	147147
2138	138961
1230	168876
3238	161716
5203	162437
1678	158572
1208	144283
1079	144333
19474	165778
1233	156482
1323	154651
1135	140029
3395	154280
5558	146509
1040	147097
2831	150798
1599	167773
2146	163869
5924	136548
1142	169749
1046	170364
1838	158901
1520	159768
2774	145361
1879	146061
6106	150309
1017	135417
1090	151158
1530	160953
2186	161510
1015	138600
3579	141904
3987	152029
987	164553
5228	159988
965	156595
1404	167449
2531	159192
2970	136917
1487	161035
1162	152038
1539	170421
4034	137772
1358	151059
1632	146596
999	163140
570	162109
1183	156682
1395	136372
1769	162775
1686	150765
2417	141492
1497	170644
2176	160453
1162	155977
1129	160401
967	148024
5848	183893
2032	146873
6929	162535
2621	158181
1259	155740
1292	150095
1635	161369
3315	156466
1279	140868
1354	156832
2088	157761
999	157400
2841	166825
5524	169977
2802	160791
1090	168744
1515	159796
2430	140604
1882	143209
906	154281
8338	168793
1615	155772
2309	160340
7287	165630
32032	151256
3098	171931
1558	146928
1398	147320
1341	156108
4560	162632
1197	161500
1350	139441
1719	151919
1530	163368
12160	171991
2930	174213
2047	149500
1415	149721
2550	156292
1283	135988
1223	157017
1927	156992
1088	157404
1056	143061
1951	145521
3237	150369
6483	138506
2699	142292
835	143320
1079	159013
3812	140941
4722	144692
991	154996
2071	152923
1822	165624
1543	159592
2171	163653
1743	159075
864	135785
1086	137529
1272	162696
46976	135944
822	156576
3399	148085
1703	154489
660	157850
1431	155725
1417	135389
2913	156061
1874	161060
21665	147569
1759	162962
2962	145056
1603	148872
1831	161770
1323	168971
1418	154052
2171	166153
2378	137044
4821	142669
4075	158945
929	144841
3490	158337
3361	136857
3663	138013
1618	153346
1715	142665
1947	171345
983	144741
636	155212
1434	157144
974	165318
1554	153772
1995	144000
1678	154217
1666	164985
3489	163785
1453	151118
1231	141165
1067	155865
1131	151864
1499	137779
1913	135353
1177	135354
1502	148009
1432	140189
1969	163912
1570	145765
3554	171005
1335	156484
2642	136812
3535	153508
2030	157177
1415	159640
4022	163416
3959	157232
1378	157324
1147	155981
1459	161828
2855	157481
4336	147277
1107	136885
1075	138485
2012	156304
3678	141999
543	142296
1884	141006
2778	139716
1680	163980
3446	162596
2582	138492
1253	156736
1200	173276
1011	158892
1857	138649
3285	152099
3275	155268
1002	157585
1123	152333
2027	158234
960	145561
2382	147270
1084	148253
882	154312
1372	172677
801	149156
2039	140373
2146	137032
886	160677
992	152776
2925	154079
918	165108
2548	149284
1163	154073
1766	150465
1176	156313
961	161930
3474	144633
1294	169388
2512	139128
11698	144993
3541	147589
1474	149883
2105	135312
873	163229
1139	151301
4385	179228
2365	159509
5946	167444
1514	160503
1358	164889
3583	151329
2054	154561
1961	144893
1298	163077
1132	158795
6684	141633
1283	142870
845	145681
876	144445
1336	154913
888	163408
616	170025
3111	144805
4770	153540
1081	150499
12155	165233
1089	145224
1087	141145
919	145408
1652	161934
706	140953
1198	151118
1130	149449
1463	143215
3482	136001
1064	139824
1341	154760
2200	138441
2212	162341
2207	163841
1365	145004
1694	138429
1077	153175
1394	139581
4024	153041
1088	164968
1783	165229
1563	144132
1740	151223
3355	159228
1390	178364
1614	165301
1132	138108
5037	162157
1980	135686
890	149475
865	163530
2222	138005
1638	156841
806	159141
1835	154169
2238	135908
5179	158464
9107	157857
1410	137885
5206	154764
802	147893
2430	155824
715	148960
1383	142341
1280	154082
1870	156373
5315	140764
2982	145667
2095	144275
1054	148414
996	154265
1711	136529
2006	155065
2005	149771
1555	151277
905	163775
877	150633
1425	164629
1815	159092
4369	144885
2844	149392
1502	142200
3394	156716
1090	169316
4077	139233
2387	144812
2029	148043
2027	162157
1331	150692
1291	139845
1315	158118
2766	156133
1599	157677
2317	158520
2889	154441
1004	156480
664	153684
2758	136600
1543	152098
1486	154370
928	142425
2745	142540
1747	156485
2239	161313
1439	158314
7311	146014
639	173332
3188	148356
1741	152974
758	150676
3991	138893
3892	168793
587	137361
1582	158556
2649	158883
2407	150848
1990	136724
2042	155707
1890	155048
1332	166660
1119	160356
1858	141292
5407	160677
5751	158380
1350	158176
2638	146969
1148	146200
1133	162355
1571	153581
1416	154908
3771	136256
1792	146453
1642	138328
1002	162520
2146	162485
1267	138321
908	156363
1138	150725
1062	139456
2518	161265
2945	165501
1636	158984
928	158380
1211	166881
774	152577
1495	158649
820	154961
1255	144364
898	144812
1258	164716
2176	161273
1555	162773
1264	156548
4876	164354
904	147005
2766	148241
2162	159574
701	150611
3318	179119
1219	161959
936	145236
2089	137310
2500	138181
2119	157816
1827	150253
1732	149377
2566	145469
714	155859
1343	151349
1431	161009
1006	152273
6834	137768
1774	142017
3438	153346
987	174721
2656	144330
1058	138434
1635	153016
2082	156433
1827	152604
2844	145572
2192	148755
2427	160515
2515	142268
1006	167124
2487	139156
1883	142016
2548	149844
1720	158698
875	166569
1443	150881
2379	140580
1362	161512
7534	149061
986	147587
5683	149435
1033	152233
1014	151492
3050	159873
1933	157848
1656	155597
1690	148241
954	161128
34970	152984
3858	160088
1814	136573
1359	173517
1219	169553
1019	140672
6330	153144
1682	137988
5477	150388
829	168076
4405	140492
938	152450
2014	155809
1031	154633
2170	150008
1453	155624
2066	179149
1137	151008
962	155301
1219	154941
789	144635
2151	147664
966	150336
1772	155401
2144	171041
2143	157242
1351	153376
721	146716
1317	163563
1201	151390
2550	144301
1380	144994
2366	141152
1195	165901
1030	140889
1522	161801
2708	135809
1850	156276
532	141987
1208	137189
6236	141181
1019	161173
1411	161261
1151	153928
1526	146316
2783	151497
2171	152550
835	158087
1426	153601
2727	151613
2144	150388
1814	156144
1255	147368
2049	157996
619	161965
1250	162073
3034	148484
1334	137733
1647	140429
2330	158937
1227	144614
1358	136389
2080	143736
1391	150608
7999	158965
2049	142657
944	163576
3330	156832
1546	149281
1345	154763
2083	137616
2569	151882
945	165915
12456	140268
3971	139557
1190	155013
766	153122
3649	137505
986	155204
1313	162204
1387	155807
1227	153616
3373	137512
1072	154117
1434	157925
2172	154945
2215	140748
3219	145600
2379	160788
914	146917
2179	141284
919	157673
11851	152125
1595	148845
1595	177439
906	160622
2975	139689
885	145547
2017	170681
1333	145703
3681	161277
2071	151600
1519	171361
1646	149549
2799	147192
1178	165644
2544	136544
3626	147393
1746	138289
2304	151926
1251	178533
1731	163541
1511	164609
1438	153932
1425	137088
1509	155312
1330	172322
974	158228
1878	148397
857	154182
1387	156539
1843	139329
657	155460
1326	162757
2922	144371
1663	135528
951	145749
3212	156812
1417	155185
1418	154465
2010	146481
1959	155125
3450	135864
2724	154125
1110	154220
1086	157308
1349	159180
794	148897
2206	149853
1879	160724
4424	159156
1568	149933
1536	144896
1026	162526
1406	158401
1990	150882
2115	168451
813	141028
3191	142929
1102	152961
1947	162821
2859	148108
1427	150895
1426	149196
1775	143956
2643	159341
863	143408
1783	152265
1291	161728
1288	167572
29758	161160
6195	150892
3025	139817
603	158901
1380	161304
1445	145521
2127	136922
1120	143209
1878	152296
1049	162956
668	162397
991	156746
2030	159838
1034	160782
2412	155868
1512	155689
3267	157425
1626	158404
990	150448
3079	163768
902	172308
1286	151109
3271	163824
1524	155828
1870	152470
1762	160189
1871	152829
27642	171608
3210	142800
7531	140482
743	155355
1438	149132
1139	147554
3041	144964
3058	143921
1999	171156
1134	164449
3779	162440
2367	165924
1198	165881
1171	160929
1503	150904
1715	157205
1419	158516
4442	139236
1345	157679
994	153839
2346	160453
1340	147113
1070	162224
5170	152917
3143	138120
1244	157291
1155	142789
1962	174957
1916	137776
1671	148177
1286	158530
2276	152541
1278	153992
1434	147748
990	160328
5971	147549
1599	140208
1046	171909
769	154285
4658	149137
1200	168652
1626	148673
1710	146197
1701	163838
1063	165381
1667	136356
2501	155698
1605	151040
1242	149756
946	155000
2918	166789
1675	147029
4208	147562
1364	155356
1232	154528
1527	147413
3003	165217
3201	135720
914	149069
1750	150721
1454	150964
995	159193
1327	159925
1150	166508
1338	141976
2565	136716
2252	139420
4015	162550
1182	144837
2683	167346
4200	169732
1534	169589
1414	139729
1787	151169
913	161632
1424	143445
1171	148092
1987	160814
1043	139812
1092	158049
1208	170061
3569	150119
2085	159792
697	136557
2082	138189
2843	158405
1215	156028
4047	136401
795	169477
2862	138474
1274	156764
1050	155652
2035	147668
1526	154785
1302	166169
2315	156973
2659	144652
2595	168887
1438	148437
1150	138848
1523	171877
2215	146881
1391	156113
880	146184
4751	149928
3643	153541
907	162988
1880	148357
1932	137089
1261	159394
2223	149874
1391	146697
1304	160224
1642	158190
1363	138045
1644	156253
1770	144412
2328	166076
1644	171013
1612	151541
1230	153044
993	166710
1200	157688
1307	146873
1762	167458
4070	144230
1506	165137
1895	152557
1778	162257
1046	141461
1293	161181
1345	159800
1494	147979
1317	161276
1123	150163
3116	147982
2655	164656
2600	152112
1126	164009
924	158772
2690	136148
4069	143124
2719	143613
2078	153629
1045	137821
1611	165521
2322	154321
2267	158744
2064	135604
1308	160819
1243	166729
2151	146270
1223	160377
2880	160982
2647	157721
1510	171840
1764	147296
2365	135398
1448	157501
4880	160821
1816	152989
2938	158484
1782	142145
467	160096
2129	135133
1570	141780
2107	154678
3922	157908
983	145755
1358	155240
1376	145023
2422	137154
1864	160973
1686	154099
1659	138149
1978	144028
1290	160904
1578	161271
3890	145373
813	160512
1628	141077
2381	155840
931	143652
1910	159229
1666	165864
1659	162316
1059	140857
2585	157069
4843	161581
1565	160765
2126	149749
774	136093
1042	156746
2389	171332
2148	154253
2580	163588
1959	154585
735	156559
839	148340
1577	161328
1011	148801
1516	150193
1663	141832
1423	141929
1104	150058
6493	175040
1743	147276
3002	137099
1579	168600
2315	160556
1023	161316
4070	157396
1722	158624
1333	161582
1274	151104
1859	171208
1498	138465
843	165060
4466	145837
1326	146356
1891	152872
1171	155617
2079	152788
1118	154669
786	167892
715	166049
1343	152295
1575	146364
1200	156976
1487	167705
1210	166530
1697	140396
8047	149994
1669	149740
1531	161653
1220	158049
1535	145641
1017	145569
1583	148708
1430	145307
1119	148682
2217	157960
1536	173836
1003	153294
671	148621
711	153435
1098	163432
1017	147448
1130	142084
1644	139825
985	152916
3670	168747
1234	150622
2530	136566
938	151069
1651	150397
2947	162237
1521	149941
731	151341
1737	140165
1411	164140
1526	162189
802	138119
1502	148184
1531	167756
8528	157063
2781	155512
1013	135680
2207	156192
1222	145357
3746	149772
1001	161577
1915	179652
1385	162905
1035	148676
2245	166941
1618	164713
958	139042
1223	158741
1711	150925
2888	149713
1048	157800
2571	162930
1631	147573
707	149964
1498	142233
1676	163836
928	139129
1248	168139
2013	155725
2246	160369
1764	157443
1177	144057
1147	149240
1458	174211
1438	160521
836	155750
1039	159561
3605	157932
941	163300
2234	151731
1210	168773
1309	148437
986	170446
2714	164708
2463	147148
2510	158736
1423	152616
1754	165301
1524	146042
2318	169673
2408	167701
1106	157213
652	137592
1015	147332
1736	161620
2944	143620
1436	141457
3215	143056
961	148388
2034	155293
1693	156448
1615	151537
832	153783
2411	153725
863	172089
711	161985
783	169848
2494	135520
1759	159352
1949	153705
594	139805
1483	155532
2073	165204
5070	161539
1661	162200
4685	153009
1057	168569
2498	150412
1973	151433
1758	167901
1385	170997
1163	149620
2761	171041
2293	156355
4665	138645
3196	143112
1783	154302
2151	154776
5165	148097
1051	150613
1339	152131
1822	152528
