# Supplementary material for: ATR inhibition augments the efficacy of lurbinectedin in small‐cell lung cancer
Source: EMBO Mol Med. 2023 Jul 25;15(8):e17313. doi: 10.15252/emmm.202217313 (PMC10405061; doi:10.15252/emmm.202217313)
Supplement: Supplementary file 9 — Source Data for Figure 2 [file EMMM-15-e17313-s002.zip › Figure 2/A/Flow_files_for_quantification/export_Samples_Lurb3_1_Watson-PI-H-S.csv]

FITC-H	PI-H
3463	106275
2470	131329
1908	132225
4710	109379
2921	105478
1840	113239
4343	122364
1512	124965
4818	120381
5953	109700
1368	115403
798	133844
10507	111740
2749	107682
2982	110257
1315	106823
4229	109185
2458	131341
2455	127387
2914	122628
2536	123789
1894	115311
3146	133941
2255	106297
1374	128659
1891	133116
1762	122856
757	107200
3795	109733
488	114455
3643	125079
6815	115194
1765	130899
2470	124384
1138	127684
2788	134769
1183	113889
2323	112508
5562	115924
3336	111913
1337	114402
4139	112772
2011	116165
958	135040
4250	120182
2363	112452
758	134634
7916	120152
2854	128945
2119	114670
1314	115712
1466	124823
3122	124298
2097	131277
5843	111497
4279	108800
1877	119200
962	120841
31619	130328
1068	132288
1851	129684
1523	105244
1779	119045
2243	118425
5090	122667
2221	130158
711	134143
2611	131310
1914	115172
3598	126575
991	117982
1415	134015
1326	133397
2822	114399
1388	111213
569	111396
518	104725
2437	118853
2145	129985
1646	111077
3314	116000
2431	129774
3226	126473
3639	123728
586	109096
3671	133261
3103	125367
3909	129861
1584	123466
3634	110136
1746	120957
1114	117976
4891	118894
3215	110045
2602	115889
1103	129581
3991	111309
4395	122352
4072	108233
3968	119341
1378	120595
5060	113829
1474	126893
1421	124957
2779	133976
2663	134244
1759	122789
2462	124599
1262	122573
1935	109412
2452	132768
2045	133889
2032	125725
2117	123386
3492	104932
1350	116492
1254	131461
1747	120315
3108	114124
4018	104616
1419	124939
3701	123948
2239	115275
3127	105853
3429	130741
2221	131544
3150	133426
5431	118675
697	124033
1698	132247
626	120224
1403	126325
4421	131161
1764	112528
8036	128248
2130	128492
2087	127284
3967	117893
3910	126512
2682	131772
1999	104380
1844	118429
2751	113371
1710	112817
1655	121297
1353	104117
876	115849
2164	112029
3967	128657
2192	114584
2605	123299
1279	129107
2858	133740
2902	120945
3750	109456
2229	109609
3070	110480
2947	125404
961	127189
2295	127875
959	122344
580	121742
3411	107457
2722	129577
3811	127341
4606	132028
1958	124548
2666	104953
5711	124615
2665	117432
909	130765
2815	122748
4463	130146
931	117368
3267	126376
4710	108965
1246	121164
1379	123003
3891	117552
2255	122005
878	133020
3907	124067
3560	114256
2211	119080
2914	119984
3274	104392
3332	105021
1768	135069
3194	119568
2959	121708
1435	105144
3214	134237
2794	110645
1399	114521
2851	133824
2625	118781
1470	125000
2671	109069
2221	118013
2576	116111
2121	116204
2790	128289
2178	107013
3816	127773
3371	118545
2579	116212
4998	108689
966	107113
2188	105369
3758	134577
1381	132426
1588	128712
1323	115397
6212	109608
947	117204
1647	114356
6494	118568
3894	106085
1251	127260
4079	107297
1850	127350
1423	111706
2463	129832
1502	109901
1886	130792
2358	122205
3905	110201
2899	118247
4373	104617
20107	104137
2447	133152
2442	111653
4195	107277
2307	131693
4641	123336
5254	120292
2959	116592
3367	111441
26260	132229
3610	104946
1930	120601
1209	113379
827	125157
2924	127517
1720	134409
2399	131439
2347	112397
5056	121720
1042	133696
2197	106340
3203	112673
3286	111454
1671	125805
794	130121
1811	104456
3054	114431
4048	127229
1054	112949
3390	119653
2780	111661
2187	117961
2939	112345
2326	120377
2938	127120
2451	112033
1665	127130
1623	134407
1650	106765
4694	122884
1665	118440
4130	108476
4416	116708
3714	107005
2604	120870
2286	108956
3260	119476
919	132219
2556	121733
1485	120700
2325	125284
1946	110517
5072	104645
1479	135016
1666	124861
1004	134097
2446	109467
3025	122086
2154	119693
6830	110361
2117	126009
2624	130085
1808	108949
3265	118885
1719	110035
2793	117341
787	121463
837	106881
1559	116008
3183	123993
2476	107081
3028	122432
6354	129076
4486	108888
3112	109772
757	120224
2612	117030
3203	114653
2735	125473
1935	127953
2725	124025
395	104753
942	105133
2663	122995
814	113356
1281	107964
3309	117212
4587	110200
2423	109618
3156	111965
1455	128044
2855	134528
2112	122545
1373	132485
2046	133511
2421	114173
865	123796
3310	124168
1591	120268
1323	133281
1273	120145
2711	112717
3142	131364
658	131168
2734	107180
4614	129189
1762	110677
642	134192
2719	108980
6311	115129
2463	110069
2254	121396
651	104200
3074	132272
3381	123340
1291	121769
3095	112873
706	104224
2540	118309
2983	108693
2196	112386
4482	120008
1196	119816
3566	127565
1346	106324
1442	124484
2965	105328
9879	112472
546	110020
2199	104869
4602	105109
2354	107917
1010	126460
11237	116169
4882	109749
1027	106677
2409	117408
5883	116818
3259	112524
3131	114317
2223	108768
2382	115805
1253	110978
971	133549
2293	135049
2194	104716
1910	127849
2088	106215
1866	133665
4236	118348
4634	135064
1835	126217
2272	124124
3302	110286
1337	118805
2053	111119
2543	112720
4483	110613
3081	121352
3379	112066
2156	132341
3243	112142
848	118410
3463	112848
1755	110729
4046	118693
1477	105582
2734	119564
1098	117730
1843	123645
1890	127093
1479	106622
739	122442
2522	111049
1298	112461
1536	125113
3426	112328
3344	111983
3440	117789
1427	125004
2877	115445
3611	131873
2296	121482
2800	118333
2177	133425
1532	109000
4427	118621
848	127021
2551	132245
4586	119742
1251	134104
1008	123572
3386	106248
1692	110161
643	105557
1046	133609
1742	104696
1775	115950
3099	116212
1776	121757
2270	120865
2337	109636
715	131596
1400	119084
2712	111369
2288	108513
1658	105166
3139	131044
3119	125476
6101	111824
1166	116025
2099	127398
3726	117104
2077	128961
3816	104173
3097	113964
2038	127608
2065	129079
2460	125010
719	129856
2291	117540
675	128761
2642	104940
3382	104572
2017	129155
3573	112173
1338	113665
3649	115701
4793	129665
1843	123384
2084	120412
2150	105780
1232	133778
3635	112976
1534	132901
553	123312
4879	108904
3456	127048
3213	119620
796	127022
2720	107768
751	133309
1551	104452
1723	109161
3929	108824
4421	131516
3710	110113
1877	110052
1019	134674
4663	119245
2115	126051
1097	121680
4156	119884
2567	130911
5099	115137
1423	131593
1718	131977
5495	116201
1387	129617
4171	124222
2730	108885
6024	120325
5146	107117
5503	129290
767	131605
724	117842
1014	116553
2126	125048
3854	111857
2759	130081
1986	106644
599	125624
1197	118285
1362	125041
2409	117777
2602	122588
2876	123861
4429	111005
3173	132872
2238	121346
4111	132248
9475	112939
3071	105856
2463	118857
3643	109668
1955	109105
3334	121600
2352	129440
796	110685
3574	134076
1578	106152
2914	123480
1538	121648
3271	122982
2704	115549
2043	130889
3465	111288
1090	113573
2570	111072
801	105533
902	124948
4262	106229
1500	123588
2426	104208
3787	117457
2378	104905
4179	123504
8032	128837
1253	133585
4146	107128
1717	127505
2167	120412
6111	117093
553	116445
522	116172
1626	131261
3598	108217
1587	119085
821	117416
1388	129912
2322	124101
3102	124312
2271	108105
2654	115336
2146	112324
6527	126131
773	133755
2813	124344
2913	132532
3875	107181
1579	118644
4392	123365
4089	105892
3789	129447
3205	114704
1138	124576
3168	125865
2372	129988
3100	128500
3175	109072
1643	104657
2897	121417
1327	116189
663	117264
2129	105444
1815	109568
1482	122736
2734	109556
3925	118140
2113	125969
1053	125326
4247	118573
2434	105832
2773	109588
2271	106244
2521	123536
7155	123224
1847	122892
957	104779
4198	120741
1791	119485
2571	124320
1058	106480
2510	115493
1397	123040
1060	115172
2631	122596
2868	127808
887	124076
7483	118997
6299	126756
2571	133372
1077	105041
1353	134373
1686	116306
1279	122553
3181	109840
928	109960
833	129044
3178	118677
1929	132900
2580	129397
1313	118947
420	116286
2912	111936
3103	115216
1795	123881
1460	107461
3814	131492
4303	115472
1166	106280
1333	107064
2358	115664
985	126526
2071	129469
1065	134840
2125	125302
3431	118725
6442	118905
1878	118341
2571	110448
4107	104481
734	134692
3587	114858
1825	116514
950	119111
958	130517
5185	128512
2758	117565
4605	118548
2065	128997
1962	112964
1551	126812
1175	129325
3887	122813
2565	104917
963	131952
1274	104248
6463	131509
4375	110245
4114	108612
3071	109252
3318	115953
1969	133820
2378	106909
2870	111037
4620	126770
3402	119540
1765	106136
5006	114861
4556	105605
2735	117625
1417	121012
2077	123344
5412	107733
1295	115153
4683	112836
3490	113867
738	129489
1039	119232
1354	114609
2239	126589
4247	133327
4470	119932
626	121960
2866	114180
4231	112674
633	117304
1100	133725
2507	119925
1446	111874
2269	122450
1556	104660
2280	117659
2347	133041
2097	112145
7555	116649
4183	116053
2302	115852
1391	112636
3923	127969
5249	107209
4081	113885
5746	110244
2340	122777
5225	133136
2734	130577
3244	122361
3042	132008
4747	109613
2437	108812
1760	128117
999	133129
2878	117240
1185	131757
3962	117677
4799	114044
3682	117509
3157	111523
2504	105417
2165	116657
2089	115740
2147	123724
4245	106938
1853	131202
2999	125232
1045	117801
3455	107261
969	108265
1445	117096
2068	107638
1812	130877
944	122170
818	109984
4124	110405
2127	110856
830	123863
632	124840
2814	114300
1527	125544
2810	126408
3853	108285
2046	116221
1362	108458
1440	131084
1073	113424
4348	111309
3654	127973
3926	105545
3359	123588
989	120999
4146	120377
3370	108836
2479	105094
2026	110739
3258	121805
2381	106776
1205	108984
4174	104617
21763	120957
974	105752
765	118579
2118	114201
2232	117643
715	109476
1242	122421
1479	134082
3595	120737
2879	104834
3079	109472
5950	124108
2268	110709
2401	104148
3081	116529
3650	107585
3574	128119
2720	128185
2479	113561
3187	113241
4767	133917
1101	128325
3747	132265
6035	113200
4207	118469
2115	130617
4924	130229
3159	124332
1906	110824
3109	114717
1441	131616
2819	114093
1989	132931
1366	118965
74089	125712
1633	104757
1947	111593
2190	131212
1739	133485
1250	125797
902	132641
3353	119186
5199	111244
2939	111321
1950	109721
995	128216
2775	123012
6226	115692
3831	112834
3714	108497
4184	113349
3209	109981
885	105504
1699	130837
5249	111877
3986	111814
619	124533
1326	123512
4456	126287
3522	130025
3182	126224
2620	114615
2400	122508
1307	104380
711	125280
671	120720
1481	118477
1139	126529
5586	120560
5091	107516
1807	105469
2118	133756
1690	105732
1019	117332
628	104422
3396	120556
806	115413
1477	121911
1922	115853
1873	128448
1819	109608
1123	105954
2410	120101
1985	115377
3079	111761
2345	118893
6394	132761
1293	120389
1607	133157
2275	133804
2317	106682
3982	131312
4353	114996
1957	107217
3157	111513
1684	133041
3329	115635
3574	110585
3694	107161
757	119593
1752	130004
4467	114781
558	130501
3167	108361
1426	127124
1319	120241
2576	104884
2308	122512
1518	120993
2186	114829
1943	126176
3017	112617
1731	129921
2783	132441
951	126229
2675	114229
2960	120993
3079	128400
2994	125682
3522	115632
2554	116809
916	123561
2575	114901
4703	125213
1109	116341
1638	105596
2958	130772
11496	118800
4166	113526
2162	105720
2153	116992
2959	107172
2767	131046
1264	122934
1613	117960
3652	106265
1418	106620
1141	131108
2326	127817
3936	111293
3655	117432
1647	109544
4562	131525
3901	110771
2097	117950
1093	133688
3819	108996
4169	120884
2605	107905
3713	123599
2462	125452
1550	115121
1494	108271
4063	105375
7382	119471
2815	113565
3408	118720
2559	112106
1612	111429
2954	127432
6749	110948
3885	115021
3428	122453
3230	105283
1793	114168
1146	127128
2739	104241
1835	119732
2346	131624
644	116824
2643	122722
4375	119020
5269	114404
3659	108440
5402	106240
3298	115309
2192	119348
3956	108113
3125	121648
1321	125741
1815	130651
2855	114377
5103	134473
2287	122281
2672	117077
3989	122945
1179	134892
2879	116680
1150	109843
1666	133004
5255	118864
2334	125022
1999	118161
1506	125579
1672	123081
1954	104371
2967	104120
663	114056
3958	121165
2422	113397
1234	134945
2943	108324
3531	106318
2495	120847
1311	115775
3035	131600
1807	112893
1804	127892
5321	106377
890	121529
430	118028
958	127701
2861	118565
3738	111209
2457	108593
1966	106660
686	134233
3830	107909
4662	111905
5029	110161
5617	113629
4264	126504
993	126469
3076	126657
3694	110878
3258	105369
7411	111821
5318	114888
2122	107216
2771	115601
3373	108456
1823	129713
884	133352
3398	109304
3338	113988
3206	105729
2094	114377
3921	123301
2387	107788
1760	122261
954	109575
2346	134605
1941	117064
10266	110254
3130	109900
3386	116700
1838	132189
1794	108100
1530	118137
1774	126101
2885	106037
2760	107289
3745	119355
2753	125889
1352	123233
1698	105601
5060	110124
7796	121065
4211	121984
3268	105240
3484	120301
3402	119896
953	126768
3452	110113
1038	122201
3771	121644
5470	105529
2273	106847
3111	107440
1071	123376
682	121116
531	127141
1299	129015
1790	122690
4335	118409
2522	110105
1111	121336
2407	117007
2507	114565
1534	134821
3444	111748
2002	125081
2354	130280
2170	110290
3567	119831
6470	125277
1498	107744
2619	113720
2030	131892
763	132785
1382	104333
8520	110845
2724	105059
4006	105895
2646	104220
2602	114397
1948	111861
3839	112332
3435	105528
1487	114020
4762	104277
5026	113316
4930	114863
5535	131373
5316	107028
1411	132785
3831	121272
3529	130813
3972	106952
3645	110338
1255	124645
2887	128241
3615	108409
2327	124625
1629	130281
2024	123943
7843	105559
3098	114300
1394	104469
973	130616
3723	113877
1743	117400
1986	134853
643	118756
3751	113591
2342	125287
1934	123437
4403	115241
4406	123036
650	111456
3402	115558
2344	134857
3276	117445
4344	112745
4062	115207
7609	104218
2108	126199
1812	126161
1269	125926
679	121550
1387	124456
3242	111317
1490	125336
2644	133876
2111	125237
2039	112134
2733	106330
4139	128012
2234	131173
2050	134013
686	105800
5123	118565
1867	119765
1730	123617
5323	117159
3273	115708
1228	113996
2218	108111
1617	134497
5370	119105
1499	111825
3819	113839
1019	116743
3615	119992
3329	121152
3649	115140
4251	127825
1348	119460
2726	115101
4006	108012
1558	124021
2164	111673
3310	125189
2830	134229
2788	108110
3151	111020
3274	125960
3833	108064
2605	113156
4200	134800
1909	123390
1359	132797
777	120824
2407	117405
6333	110468
2231	115118
4932	128081
800	118196
3773	119788
4421	108081
3600	130039
3110	131481
2346	120040
2125	132312
1314	107581
1251	116861
5170	114880
4499	129133
628	111218
1882	118236
3518	108353
1544	107543
979	111421
4590	116040
6077	105256
4498	114852
31331	129269
3225	104774
1291	131877
1769	128517
3002	120709
847	111498
778	119681
2667	132501
1714	126844
1506	115130
2303	129632
720	121417
1066	133805
2432	111425
5099	111176
880	133720
1698	130929
556	111501
919	133168
4439	114432
3111	108765
2626	124856
3559	124069
1723	117659
2803	109821
2673	124938
1995	113193
2954	119421
839	115381
9774	118812
4246	120097
1746	111800
3346	114202
4640	114008
2388	115344
3118	124499
4031	115732
2138	105877
3131	124303
11454	134496
1923	119100
2615	132992
2642	122469
1896	106973
2957	123961
2706	116564
4906	134279
3770	117764
4307	124388
2678	104600
1859	122789
2074	113721
7388	106617
983	117504
2442	121449
3797	124841
3563	126165
4318	108045
3514	114257
2259	104325
1358	129505
2315	117293
4115	115665
2622	131356
595	134691
2668	118317
1442	120056
1485	131119
1350	105852
4526	133980
1482	111865
4192	119941
839	111996
2041	121000
6455	127477
2146	115421
4118	117083
2102	128165
3303	122796
1077	123524
4297	127965
3722	120539
699	133633
2668	116748
7939	115724
2390	132185
1787	128178
1256	133559
1325	110624
1088	111621
974	118052
2783	122240
2395	129316
2572	124602
3220	133888
600	119583
3154	114244
3728	105263
703	109457
2123	115013
2978	113113
10109	126504
2614	110848
3062	124141
2287	115033
1508	134820
3873	124936
2530	125664
630	119087
3048	110457
3591	131260
2328	126393
5967	130940
1921	132985
2608	117185
2277	107669
2487	121420
4073	127088
1447	112739
4458	125609
2172	116812
5351	105964
4303	129776
2554	132072
5055	116477
634	129737
955	123417
979	105537
3219	122561
2906	114783
1412	128193
3578	127225
3740	118972
1803	128344
3391	116316
601	107469
2137	115747
1913	115780
3242	127085
3367	122154
3729	110157
2587	126191
1962	114973
3703	114737
2677	115690
2335	131936
2683	116012
2316	123325
4723	115494
3667	109377
1150	132808
1227	115485
4605	125381
1467	132036
5648	121028
2255	109250
2173	112813
4247	113931
5331	120612
6357	115472
2004	134476
5998	127672
2958	115124
953	121073
6932	108485
1735	128893
3217	124000
3707	129192
5150	108925
1015	112493
3158	105381
2783	121402
4375	110080
5906	133778
1398	132729
3014	110990
3176	113005
2331	127321
3007	115516
3404	130671
2228	110140
2899	124674
1395	106685
4996	114144
4340	109796
887	133265
1828	134875
1143	114947
3822	120840
5095	127148
5054	134497
2591	123629
868	134912
1303	127546
2385	120676
3439	122904
3101	119936
2136	106517
4234	124060
2692	113101
1215	126659
2734	118912
4534	116497
2701	115650
3122	104956
4028	109353
5785	131081
2870	115696
2218	132425
2029	118243
1174	119381
6603	104513
4215	123805
1765	105757
4139	113873
