# Supplementary material for: ATR inhibition augments the efficacy of lurbinectedin in small‐cell lung cancer
Source: EMBO Mol Med. 2023 Jul 25;15(8):e17313. doi: 10.15252/emmm.202217313 (PMC10405061; doi:10.15252/emmm.202217313)
Supplement: Supplementary file 9 — Source Data for Figure 2 [file EMMM-15-e17313-s002.zip › Figure 2/A/Flow_files_for_quantification/export_Samples_Lurb3_2_Watson-PI-H-G1.csv]

FITC-H	PI-H
418	95797
1117	92679
543	97220
778	86936
730	84521
546	87493
854	92445
865	94602
901	88716
8736	86097
714	99521
510	87628
657	92688
1085	100796
2014	101900
1015	87565
762	93685
2030	99636
1959	101197
815	90452
746	90537
566	93041
401	85728
1489	93257
614	104089
634	84021
719	91757
6606	94401
897	100863
430	88916
608	90573
742	92812
2146	100693
923	90625
676	88341
5897	92520
459	90745
2047	87604
514	89280
551	92868
593	91002
583	80381
3078	91376
1219	85856
1012	91576
1953	86288
971	91293
1179	95744
952	92111
534	92472
561	93825
846	90455
722	92076
521	88580
599	89420
2151	84460
620	91761
565	90424
747	98410
3578	98486
463	88993
722	91965
3107	103800
1886	100004
1267	88284
1292	88771
2035	93041
1605	94496
477	88072
982	90928
1976	98725
684	87833
1335	96754
457	94973
481	92285
875	96324
1878	97345
1339	92339
793	86724
980	84792
375	91260
1085	90075
2775	95577
2194	87748
847	87361
612	89257
561	92173
2921	81941
836	87224
1071	92587
591	89425
411	80783
457	88045
1262	94872
894	85802
482	92372
494	89784
678	98685
547	95031
424	81615
1076	89993
1634	84777
955	87804
3145	103389
1035	80564
671	93992
1484	90489
969	97468
408	90969
702	94109
527	93218
573	95024
485	96864
558	86821
949	88288
1828	102198
546	90092
320	93552
391	96736
410	92057
1483	92676
544	91612
685	96040
1206	86861
598	83066
637	89388
551	88925
1404	88493
851	94005
862	90821
570	87913
451	92977
567	89355
912	93316
822	87751
582	93072
603	98830
400	85681
522	93566
784	85641
798	87608
343	90163
810	88820
715	98973
2976	100377
3390	102768
481	93515
1371	102537
592	90385
763	95207
333	88124
582	89277
459	90757
735	95788
624	92833
1879	94744
1260	88892
585	91576
490	89353
640	93176
1129	88762
668	84349
600	99248
2283	100323
662	84294
441	99945
960	89432
686	92621
635	88244
490	90561
1896	93256
905	93066
615	91085
736	89008
2580	99229
437	91093
490	89888
1883	85201
839	84620
1227	93201
657	89792
946	83781
440	93869
522	92944
3571	98184
548	96076
670	90476
2106	101704
657	93244
2151	99780
741	85809
688	99313
2671	87205
462	84117
590	88959
780	96736
551	96505
614	95100
1503	103689
558	93152
511	94436
731	98517
1687	91165
802	90512
553	91373
3182	103473
636	93453
567	93905
757	92803
445	93856
809	89183
433	94288
507	94248
1020	88377
529	82221
1222	86513
578	90229
578	94724
558	84745
874	94184
838	83849
1073	84344
1329	100704
679	87940
2042	96112
436	85411
1510	92224
621	91760
442	90471
555	95128
947	101142
1108	95185
556	87328
499	97812
546	91996
587	92296
414	88945
1710	95915
2476	92027
452	95513
624	95549
456	90220
458	93269
5743	99496
1770	95822
931	94452
1278	92488
340	99304
1642	92340
867	87596
523	91104
451	92393
2110	87073
1811	99310
879	86260
838	88813
886	94632
639	96913
1062	93973
493	92656
2147	96630
2023	101624
2182	89445
618	91565
811	89461
497	89935
804	85501
1719	93386
858	88185
605	95865
1483	81324
827	95676
731	87895
1636	99769
1198	95275
400	86551
1419	101045
2984	101585
1163	90020
1641	93833
986	88601
1329	88407
850	95740
564	91020
767	88176
702	90517
3190	99224
1410	86836
624	90945
438	92389
1975	99001
468	91613
909	95909
740	95056
746	98375
822	93701
525	85776
542	88161
626	91576
823	92581
1939	102904
470	91808
2347	100166
542	94740
787	91856
466	97344
1790	102733
494	86704
2963	102608
586	88616
725	94930
363	95929
419	99224
406	83356
642	88064
742	90741
5584	93264
1085	101133
554	91780
779	101477
379	87202
630	94261
553	88721
650	95681
4182	102061
618	89649
753	87724
583	92128
678	94126
2005	100820
839	90333
383	88504
682	87667
663	91140
715	92555
920	92314
697	97673
503	90397
684	81294
644	89071
457	84472
514	87544
665	94897
376	85432
473	89857
862	91846
1594	94312
1764	89421
1552	89603
858	97008
790	82644
518	88721
662	93695
1023	87421
510	90697
1259	94173
639	93149
1450	87477
862	94061
1495	94708
959	91605
568	91829
819	93727
451	98130
451	96568
548	92089
499	88136
659	95648
790	89380
3176	101916
735	80541
524	85244
542	89694
1043	87649
690	93232
407	84728
1579	99781
532	91347
1143	87665
607	92999
468	92571
1200	94080
1013	91172
634	98856
1573	92005
423	86058
391	95621
566	95568
594	95533
443	92172
662	91033
1580	96912
566	89321
538	90591
447	86423
543	89432
546	90080
540	82761
1811	93693
527	91713
907	102578
495	90037
463	94609
465	92357
1836	95699
1454	95473
508	86784
714	85228
502	83808
626	93628
475	91090
586	86508
509	83489
515	90445
666	88517
1184	84601
635	87071
675	102757
843	94845
1530	98333
682	96798
618	92469
547	87943
2111	87960
618	88596
399	94323
325	86664
1281	94988
439	86112
4614	97136
589	90330
754	85705
3671	92866
979	94892
746	93028
632	96340
1346	87147
780	92824
771	84481
426	92591
610	92905
515	89884
924	95052
546	86554
671	90465
578	93177
619	88180
649	90869
4380	98531
451	92287
614	90884
438	90676
903	86721
650	85078
948	101008
1010	90494
5707	98852
400	92923
859	93468
701	103431
1207	82575
519	90045
764	91368
1939	100556
459	91499
427	92221
423	88905
639	91201
470	90417
1838	94252
920	96865
978	88881
518	94624
2090	102930
482	84753
934	96949
731	96881
686	87503
583	93621
703	84960
2219	96905
510	89728
531	91828
918	93838
469	92638
306	91201
694	87860
34952	93802
556	87644
579	94393
447	90314
1174	90117
1679	96061
529	88289
716	87700
542	91429
578	84809
1142	101385
1771	101865
636	86972
657	90701
499	81936
651	92504
600	99160
2202	103368
660	89709
1554	93839
1399	98324
699	87120
639	83110
2036	100994
1969	93449
789	98635
484	94344
493	94745
1977	103506
891	94120
2477	95876
961	94992
391	83588
704	91414
737	95813
405	94116
1346	100628
731	97136
647	89591
638	96056
996	91756
544	86101
613	87080
699	97093
484	89147
592	85620
466	91280
455	92001
596	88872
11978	86671
727	93844
562	96677
667	91632
542	102952
562	94968
4211	95161
2369	97672
1384	85933
1110	88179
409	86789
844	97705
406	93265
1272	94517
807	81376
600	93501
434	87271
492	92001
823	88296
497	86797
357	94385
564	97113
422	86554
11232	92020
934	96952
691	92686
782	83897
1752	94236
515	95509
735	84844
428	85755
289	92181
2073	96621
1382	94626
2355	85580
522	84388
533	90120
858	90437
852	81936
550	91313
738	91401
605	92185
479	92713
630	98376
1195	85356
978	90945
708	84293
2082	101265
575	95544
423	91752
649	90924
834	87141
590	91541
1561	87333
1142	92263
510	84800
1097	86605
862	95009
4304	93564
507	86300
835	93748
1203	87209
4546	93624
559	94498
2124	95601
846	97669
703	91800
838	94536
754	87777
965	89101
658	90220
486	83789
569	91392
876	99344
1563	98793
623	88537
350	95729
1211	98423
1584	98121
578	91449
771	91761
428	88544
1119	91388
450	84960
1090	88089
1306	84089
2978	103323
977	92481
1181	94456
431	81688
594	95441
462	96292
482	92769
570	83714
1719	96728
454	93996
1497	84056
1485	85996
502	95333
1048	93816
1541	100885
664	95352
757	86109
670	89117
663	95964
5158	96252
451	91736
376	84129
486	96263
566	87861
1086	95925
427	91688
538	98353
1451	91796
446	90964
489	96936
947	86409
528	88681
525	96645
1139	89304
742	89787
531	91800
539	95569
1038	93612
1691	91249
1063	86069
617	97769
686	89780
710	98750
663	95301
1056	94838
1496	95642
3251	98896
663	91416
507	86416
3391	98085
522	93589
464	89644
581	91873
640	92112
462	93121
419	96369
574	93025
10719	88524
659	100513
2582	101768
647	98701
1193	89525
1124	86594
696	85487
498	87888
602	95107
538	90373
502	84721
641	103236
1262	94374
563	94716
703	89989
959	92013
3494	102150
518	87529
651	91868
706	85620
603	98406
631	86244
2111	87900
691	90304
1614	85569
623	92782
701	86730
795	82492
373	84640
515	85741
1642	96669
713	91389
435	95839
1974	101616
505	82068
1114	91349
1103	95456
1877	102010
730	90356
3000	101398
918	101385
822	91794
737	90549
634	96405
403	96557
527	86473
423	89929
649	85319
1396	91533
577	93097
1169	90189
862	91841
809	95125
550	95573
584	98140
2933	96205
503	91688
606	88674
463	85985
2210	100132
1048	90081
480	90890
510	98162
922	94548
548	89837
855	90735
1101	85802
1758	89872
505	93953
675	92924
516	86492
982	89717
502	89020
413	88896
1065	94781
1032	97896
648	89989
735	93705
475	87308
3515	96004
451	93965
462	96475
3988	99853
563	100377
642	89136
570	94933
539	96932
499	90008
580	84800
635	90213
529	90673
439	91501
663	96761
1170	85496
463	94272
954	97752
613	92389
427	84769
307	90592
707	104056
4243	99728
335	83437
1679	102349
4527	103361
607	96145
995	88164
535	85038
1992	97425
692	90806
513	89249
439	80520
494	86309
755	92940
453	91157
514	87545
583	90420
434	99585
1026	86666
2046	94780
1276	86958
690	88008
766	91468
420	84828
1197	89783
593	87050
551	89765
1230	95981
1090	101544
1202	89219
532	91407
1967	91112
2790	103030
600	97217
1947	84313
835	86968
552	92320
620	95044
1279	85620
824	85520
683	94577
527	91245
561	84666
1499	101096
902	93841
1477	95453
1291	100528
502	90618
658	88632
1173	95100
386	86146
779	93585
442	95421
646	95865
1078	92365
414	88809
516	89751
3160	100659
670	94388
637	94324
1062	94856
722	95257
2603	100722
3622	84409
586	95762
563	91861
572	91654
554	90717
281	83365
2671	102787
566	95828
777	92856
866	94472
2198	101500
2475	93106
1347	93453
1141	91024
442	84710
2673	99909
1234	89333
873	91321
1571	90864
603	89720
492	93654
501	101681
865	83703
704	96236
1187	82549
870	88304
8924	81553
507	90620
500	92611
1150	99312
441	89456
582	93889
615	89444
600	85144
695	96880
1026	91077
414	87483
606	96578
499	92037
618	88493
553	93476
7126	82609
997	88065
786	101758
1233	88942
687	94140
641	91837
858	101197
1049	88389
965	94521
402	87628
554	98989
774	91274
758	85096
1684	94767
834	97916
462	88808
433	94188
614	93965
702	98913
479	92296
585	94725
747	96301
1315	93133
735	93529
1530	92100
540	90005
722	92429
799	94936
426	93478
1197	96152
413	91696
594	89117
617	91965
933	103040
435	85876
564	92028
600	94241
1998	95475
703	86496
1599	95209
591	87634
434	91041
767	85593
643	88191
870	94509
653	94701
588	98452
605	98489
3691	100199
639	92760
820	83432
539	89604
987	84681
2956	95542
877	91893
454	82744
572	94647
671	90309
3380	101453
1188	89367
1326	92668
563	84449
580	88000
488	90792
401	93596
1892	101472
894	96532
497	83229
535	91256
633	97657
589	93420
1044	94028
438	99518
579	84948
810	83849
678	92957
2304	99384
976	88761
4299	100021
1377	93481
511	97645
591	90453
985	94174
604	90573
893	90632
1418	96984
1061	83997
775	98189
478	96133
1296	94170
889	90004
1550	88103
2251	99804
737	93016
870	85532
585	88684
997	94774
581	88956
997	90845
558	94661
2022	79860
1632	99626
531	87387
574	95071
634	90394
553	89768
724	91143
401	92033
631	96940
2443	87881
2334	94918
488	92192
405	89526
1886	98039
753	87676
633	92029
1134	100260
619	92833
669	96253
387	88256
618	96416
1170	85048
1140	91180
563	91696
1177	91696
549	91703
739	97553
1987	96093
436	86193
509	88724
606	94024
559	94597
1885	95700
656	93978
555	91647
528	87533
1036	93585
1089	87553
430	80972
514	87733
695	88405
458	92628
1747	103564
700	91044
619	91040
782	89248
1866	102774
929	89988
4750	81333
583	88353
6403	95260
1788	99849
617	94084
570	87504
863	89332
424	89533
543	85028
551	99256
464	92573
824	96013
4085	102457
703	83229
563	91928
1318	94321
654	88513
574	87707
816	80764
540	86433
2805	102816
448	96605
2110	103512
518	93202
574	91961
535	89993
944	88942
794	89823
440	91084
2390	99329
426	94012
883	89677
392	83081
346	91033
2497	96885
619	86798
723	88645
1321	93349
6009	93501
489	93708
618	88292
563	88957
461	92652
486	88649
836	85383
457	89972
2346	92665
1802	97277
763	83327
3108	100397
1083	88261
598	97153
522	92685
5743	91400
705	80084
542	88760
547	91348
594	94389
306	85440
736	94389
467	91197
682	100493
494	87264
619	95317
723	95148
618	87900
971	84205
774	86930
560	97817
438	88268
1615	97936
966	89642
550	93533
550	91156
1191	91673
1447	79596
527	91977
882	84928
523	94319
694	101936
3190	99621
2850	90788
509	94344
3706	103916
725	96685
463	89868
482	88688
529	97201
897	85177
790	95109
410	96425
494	93436
808	82481
562	89920
669	94237
2580	98941
2541	92285
3247	90621
697	97185
11379	94624
823	82564
1903	90109
661	93669
2635	90574
1444	86148
2291	98201
1547	91945
1844	102453
618	87521
1949	94743
542	92229
1080	93264
892	88477
524	91308
1441	91889
758	85532
789	92492
2188	92982
470	93964
1976	101639
551	96165
856	92393
2135	94525
1063	96457
735	91893
643	92272
403	86858
540	90641
511	96375
2214	90973
3212	89944
742	85237
2038	84537
490	90491
547	97248
1558	90549
2058	100674
603	91776
1995	102802
2658	97876
471	95908
751	94350
515	96480
1501	88169
405	90391
1823	96756
20142	90213
3348	94009
1458	93284
3584	100829
1866	96995
503	96828
757	96441
616	97409
1517	99233
1162	89532
776	87746
1702	102456
1590	102345
438	82848
623	90599
567	92497
3328	103344
736	96093
583	90160
795	86732
642	94196
583	86661
3229	103564
1262	88340
466	96287
423	93466
1454	91441
410	84557
720	83397
667	83780
763	93157
399	92236
531	91270
886	89306
609	87757
505	88172
2099	87684
670	91265
1178	89733
1265	91783
378	91804
554	86757
661	85812
481	87294
442	86821
738	88236
832	94585
558	88473
1313	97485
603	91269
545	90717
669	92564
2079	102866
1233	99981
527	89825
495	93881
544	91244
421	80352
591	86889
979	86996
629	92493
781	90641
914	89364
938	90412
24699	95836
395	92700
740	89845
1364	88872
864	90316
471	88749
914	95193
550	92981
652	97905
950	90705
681	91127
735	97385
1070	89688
663	86104
477	98667
594	97652
1215	85177
573	90076
415	92936
855	88824
758	91902
1221	100716
1259	100827
412	92446
489	92884
337	91801
1075	100489
810	96000
1683	92522
530	99985
1057	92780
510	85357
1618	96329
563	95742
1174	95863
950	92501
501	85869
445	87110
458	98857
473	85392
476	89397
449	87563
1314	86084
393	85217
582	83412
4631	87573
607	92208
531	93265
1790	88775
656	97041
974	94860
1424	90136
483	88625
887	96325
693	95300
2245	95004
1188	87737
718	92471
2160	103152
847	86661
486	87849
1835	98192
469	85933
627	97065
522	86272
718	87789
559	90765
2663	95652
1975	88389
779	86689
1881	98664
2194	95936
652	95127
486	88353
769	90973
539	88546
407	86430
780	87332
1521	96449
532	89809
471	90285
1193	83986
559	87636
718	89701
1417	91243
705	94029
590	94664
578	94037
1888	93077
555	94192
598	93321
685	91684
947	98361
666	87784
890	88169
1267	96413
454	91070
584	93301
3006	102849
709	94782
445	93477
535	92389
488	94260
384	100477
819	94848
376	86781
2882	99981
573	89593
838	86913
1602	103872
474	90896
666	92476
1938	93413
509	90808
426	91925
721	95232
475	96933
847	90052
489	87383
430	90024
1467	85086
698	97119
712	90757
1211	98552
459	92813
534	96273
2550	99049
1742	89993
680	92852
623	92923
761	89381
422	97251
442	89644
895	88104
3331	95205
459	95088
2192	98710
1065	90133
3177	103485
762	95612
706	88756
619	91983
486	88264
397	91928
2513	92025
655	89452
699	89645
5779	102380
564	90789
537	97228
498	87385
1041	96868
1381	92464
826	89513
450	93460
743	100488
539	95645
1199	92144
3721	102950
446	92864
673	99277
4701	103202
3143	101957
585	88740
1008	92976
901	97757
828	95154
1286	95204
503	93351
923	99785
3079	103485
704	90148
30417	88812
1199	94801
795	88070
787	99023
2760	98700
562	98642
2466	97212
575	86336
431	86912
864	90041
1027	103748
376	90073
580	89437
630	86064
1038	97820
523	89261
1881	89763
763	89777
1168	88809
591	92117
533	91053
607	90145
508	92413
852	83493
636	89701
428	92917
1494	85029
599	93044
807	90909
734	89492
404	87156
592	94729
510	92781
2079	102175
1720	97889
670	94524
1976	93986
738	86569
614	98550
404	90797
1241	91209
1236	86740
1252	84414
474	90289
2391	102622
441	92177
2854	90964
659	92474
1294	90925
373	86548
435	92961
652	86068
632	92141
988	98283
674	95725
1772	97924
1652	94233
1096	88504
1026	85181
464	93849
5155	89816
3759	98805
481	85213
879	88245
2363	102009
1378	87925
418	84108
1594	95214
790	91801
443	90400
526	89159
699	94704
490	88913
777	87294
955	95328
1067	94465
762	91696
1145	84269
636	87985
1330	86388
864	89461
527	92425
1795	87996
3565	103088
823	86377
586	86962
557	81364
840	91469
1802	96861
970	81581
602	98157
564	95849
2879	92715
411	87245
356	94168
496	92313
548	91633
487	85977
571	88005
434	91321
595	89084
464	95652
432	95231
1030	89264
1267	90532
2029	89593
5668	90725
522	98125
975	87865
522	93772
463	94433
973	90873
594	92436
446	94397
884	100801
1034	100684
527	93064
473	91548
2054	91173
1625	96389
393	87961
2109	88704
723	102861
446	94640
647	95463
537	95732
841	91012
371	82206
917	93817
568	89880
418	83822
626	98664
847	90237
389	96493
2630	97441
1172	98676
965	89560
698	80504
991	91689
623	91085
806	92285
1775	103097
571	88804
1772	89725
2086	93805
620	89647
623	91844
481	94102
778	88649
559	85644
527	89589
1514	92150
735	102257
1156	92389
2436	101532
659	93884
1118	95069
1129	98812
574	98172
3830	93461
457	94019
983	81287
1835	84315
490	93288
625	83400
471	91828
541	89493
1030	95341
1033	96409
1450	84689
486	87220
481	93704
1236	92917
1287	101916
534	86724
586	85448
1110	86436
5670	102267
341	85685
391	87940
875	93369
627	82979
1041	97777
439	87709
519	89565
430	91167
771	92128
591	94797
822	90740
731	92515
1258	91709
502	93137
1663	97924
1191	101900
422	92872
507	96371
538	93597
557	92505
2330	95801
354	88249
641	93328
2505	86957
937	95920
1017	96816
1930	87509
1004	87672
591	100941
548	94956
3469	97961
487	97257
629	93718
1805	93732
427	90048
1090	88964
534	85553
974	90044
560	90549
1284	88672
439	88236
822	88604
846	96084
601	90824
1625	89393
2273	103176
609	89084
619	89733
434	93136
631	98681
513	90890
500	101801
464	97596
514	85095
514	87845
1086	91716
462	90360
1252	88289
1671	103084
602	89381
2659	100663
1382	95736
1628	95576
562	96229
742	89007
476	87280
1108	90272
405	89025
4366	98225
490	86229
582	96417
2251	89965
763	87589
594	88233
609	95669
2146	93564
1080	90124
939	93413
1634	97334
1043	95349
353	97124
500	91704
589	97353
464	97460
19375	98241
604	94607
1075	92172
478	96333
1823	98449
899	96924
581	91965
877	88472
1033	89924
852	90136
1513	89005
525	89616
762	94468
488	95789
755	92388
750	90913
737	91465
802	88394
571	85900
473	91999
1910	98274
459	92308
420	93200
1324	94900
3723	102223
2742	100568
735	94327
622	99137
2566	93004
667	83228
704	94867
502	85152
1139	89217
633	95833
649	93294
960	94256
598	89215
1097	82505
674	87395
481	89465
488	98083
571	91253
963	94312
1909	91124
723	93908
1596	97996
478	87804
594	98105
422	85942
570	90992
596	98284
1214	88317
657	85536
510	95519
2713	90612
616	90897
1006	93564
646	85940
685	90197
1957	85276
474	98632
674	97824
707	100312
455	93429
503	97221
637	92069
712	101632
582	93281
3126	98396
1118	89308
1300	89896
631	97493
726	94945
490	91296
855	92509
2556	94715
5553	80944
472	93025
2163	90240
587	88922
450	98300
578	93885
573	83475
1198	91849
616	91418
805	88126
946	83592
1036	98454
1131	101023
475	93872
399	85140
5755	88879
526	92878
1700	99139
391	92465
2766	100596
799	86729
657	93232
760	94525
1279	102161
465	94544
543	92545
516	90808
398	81780
606	90240
34170	80452
637	97998
1158	99601
783	91313
466	93245
901	98033
3139	96454
426	87373
571	93984
470	86705
421	94073
5950	93008
2850	102935
842	93677
3689	93381
833	89189
1043	91077
459	91712
458	96446
2716	97885
678	97093
479	91944
387	85356
1298	91871
779	93516
422	81068
1502	101728
524	90504
559	91264
885	92312
1040	91673
595	100949
1158	100001
371	88229
398	88591
644	102744
454	81289
554	82380
563	95681
597	93793
623	82426
1311	89121
871	88737
672	95779
503	100704
582	91469
850	92659
675	92708
1107	98773
1113	94572
965	101781
710	94389
1094	96117
457	85921
580	94847
786	94204
3128	98172
703	84096
535	92905
489	91785
868	90039
1474	92489
608	95592
891	87204
1303	89072
879	88416
1430	93233
888	94977
2783	99981
417	95881
663	96606
1010	94680
342	89445
577	89241
1486	101350
708	98261
469	87887
1569	91664
2412	99223
731	92273
1827	101265
705	86881
1127	91136
530	84296
919	93989
671	89084
390	93365
811	91244
665	92576
710	90636
1469	85581
567	92237
792	95951
2245	94876
1398	82516
534	96460
983	95708
422	94163
405	90132
580	88699
477	93532
1310	100709
437	90902
1873	98113
1283	101536
911	89045
1984	89445
516	91597
618	86376
492	87941
3329	95728
469	87350
2037	91380
660	93738
448	90845
513	92517
516	90764
598	88813
427	93426
430	91393
560	86136
843	89841
2349	93329
2078	98817
512	98348
426	88007
492	95331
425	90728
382	94184
957	83917
462	92184
1202	92672
688	101997
669	86405
678	86841
510	85496
565	96904
642	86688
553	93565
656	97597
3971	101384
642	88533
383	91687
894	100137
2469	91136
1039	91343
1093	90059
975	82961
606	90905
545	95485
905	94447
1306	102981
922	89428
425	95972
716	88202
510	93393
967	90948
843	98947
559	91753
855	92568
748	89281
604	95665
514	91165
729	93741
446	82465
527	100153
638	90961
592	89044
1090	97389
438	89784
1323	95589
470	91776
885	97024
603	91092
337	89598
8187	89429
1430	90680
1699	98763
620	92441
544	88121
1075	92012
4618	91020
494	94776
1263	99536
474	85565
524	87813
3314	95009
679	96256
1378	94108
490	87577
526	89657
1567	88264
620	87000
466	87409
1107	93732
483	88526
713	87956
695	95008
633	86540
8542	86389
3063	89139
422	94733
871	94121
506	92579
398	96236
1622	91000
675	87147
600	89064
2247	93024
531	91949
448	88384
542	99048
635	97860
1299	91105
701	87693
561	84812
915	93061
5222	102663
410	84868
743	91316
[truncated: 2,209 more rows]
