# Supplementary material for: ATR inhibition augments the efficacy of lurbinectedin in small‐cell lung cancer
Source: EMBO Mol Med. 2023 Jul 25;15(8):e17313. doi: 10.15252/emmm.202217313 (PMC10405061; doi:10.15252/emmm.202217313)
Supplement: Supplementary file 9 — Source Data for Figure 2 [file EMMM-15-e17313-s002.zip › Figure 2/A/Flow_files_for_quantification/export_Samples_Lurb3_2_Watson-PI-H-G2.csv]

FITC-H	PI-H
1350	143603
8922	153825
962	152546
9063	156652
1106	147040
1631	156987
1034	159625
968	146353
2767	153621
1172	157704
2451	156656
1775	142428
874	157792
4052	145817
1683	170212
2260	168545
1101	169348
839	156291
5769	152376
1478	163129
2083	157488
1359	159989
917	154468
2051	144630
780	150297
9643	152480
1497	158054
1965	154425
1087	165836
1186	150677
2418	154494
2778	149852
1155	160749
1627	158237
1411	156604
2946	161828
2015	162840
851	142380
1255	165760
2095	143434
1651	148308
2121	154678
1317	155473
758	146072
1308	149298
1202	145101
927	171089
942	143184
1280	145336
1469	166562
38023	150181
1599	153184
1301	157418
1549	159969
965	160326
2194	167320
1614	154573
2102	158301
2306	166985
2807	149672
2484	160662
1167	141688
4838	162836
1207	157718
1078	141871
1334	148779
1634	153520
1015	150116
1609	152192
1414	170251
1719	157785
2350	159709
1390	150221
1176	160021
1031	147364
1278	165509
1755	150201
1109	159176
1946	165172
713	157513
2419	141749
1235	149281
5647	159445
1184	159133
3559	143664
677	151449
1366	158888
3241	151700
2446	159531
3826	153692
1114	162221
1058	159439
1822	165619
8417	144004
1071	151176
1671	161633
3235	159101
872	164948
1685	152394
1982	179992
1228	161967
861	153440
1890	152205
3111	157520
4106	154493
2346	154453
1153	160409
1151	141848
946	150753
982	172814
1563	145078
2249	158553
6238	150806
1654	162487
1490	156161
1771	162777
1153	155323
4283	150024
1991	177541
1628	156528
1322	147952
3528	149888
4359	146908
2292	151100
3694	148245
1148	144873
1498	152993
1599	141917
1101	170605
1465	155041
1923	147288
1344	164044
3722	149151
1078	163784
3967	145677
2067	167597
1399	168796
3050	157089
3002	146109
5600	143709
5296	145757
1207	142980
2277	171788
987	163247
823	176077
1299	144431
1134	146627
946	151232
916	148353
9251	160184
1276	160409
5067	147829
1110	170121
1992	161373
2463	164056
863	147921
1130	166668
42220	169632
2459	143789
1235	173039
1410	158004
1187	157399
63734	150289
880	146061
741	147611
3391	161793
2735	148032
2678	152431
1218	155316
3857	163788
1382	156784
1296	161045
2043	148885
1759	175937
933	155100
960	147752
1634	155772
3370	163145
2999	152201
1207	154144
2782	148404
1779	153801
2009	163944
709	150533
1798	157548
1839	150900
1450	158848
1759	160168
621	154646
1134	175159
1324	163655
1329	163539
3460	163405
2098	166480
1193	155345
1926	165999
1519	169620
864	163553
4004	159233
836	175460
1396	175240
3598	161519
1231	153836
4617	154296
3247	143927
1886	150844
3171	156584
767	153436
823	157654
1924	165461
1060	154537
2178	150701
2095	158044
1359	145745
1697	150533
2274	144589
2091	151064
3272	145060
1200	165022
2231	163990
694	148241
950	171882
3781	146793
2795	147789
9819	147261
959	154960
1878	143509
2661	165721
654	167221
3571	154892
2693	157184
2267	155748
1578	146810
3360	154068
2559	159597
1917	162525
1367	149119
6414	147933
1384	149145
1926	145634
1375	160464
722	157424
1334	160900
809	154938
2487	148922
3334	164160
2251	166521
2626	152358
1743	146373
1202	152129
2036	145956
2046	151752
936	156305
1698	165251
1109	167557
1729	146225
1246	159765
1206	163133
776	152704
2150	150924
2488	145501
718	145197
3078	141790
2103	154189
1096	146952
1698	164366
1392	151210
851	145256
1641	150880
964	148389
1150	162804
1535	155028
1359	159934
2306	158560
4180	148825
2927	168652
692	145489
1093	149832
3269	155606
2003	143177
53908	150424
2009	154636
1076	155194
2366	143281
3193	162932
2892	145304
834	173486
2011	150284
1581	154345
1385	165132
2898	144053
1153	145429
2650	152599
1578	160108
1192	168485
1981	156113
2552	162604
1240	150588
783	144393
1611	148493
1892	157513
1044	162021
2895	152378
1763	163405
1055	161329
1126	153033
3709	142809
1012	149580
2673	145173
2519	160513
1656	167072
2349	160192
1591	148045
2094	155580
1970	165259
936	143067
1006	164292
2310	170492
1095	152600
1239	160320
1559	163952
2767	146792
946	161072
2634	146072
2443	143648
3088	157969
1770	161586
1453	170797
1714	160064
1753	153568
1370	168752
1879	142820
1837	151924
4342	148358
3992	162509
2263	160292
1710	150084
2239	156630
1270	156736
2388	144265
1438	159834
1266	148125
598	152297
1391	150801
5051	144525
1964	150233
1450	173461
1385	153082
1971	172832
794	158404
2858	159776
1237	164308
1474	175284
4803	158349
2499	146452
1122	158695
1995	144320
1337	155509
3418	150356
1163	146653
7431	165560
1897	157068
1245	160803
1160	164500
1419	151621
1042	146317
814	145120
1260	156325
959	155832
938	144449
2430	143057
2728	170712
2638	170691
3096	147720
1177	155348
4762	154433
876	177397
721	142548
1706	155604
1394	153912
1555	160905
1212	153900
1831	168066
1773	146036
1401	149713
30050	143889
978	159064
1931	141896
985	147082
1715	155368
2851	151513
1321	161712
2587	151955
1087	148412
1251	162504
1057	159085
1008	158448
1114	150501
1945	152802
1154	165089
998	147288
2659	164921
1238	162673
2126	143202
804	147417
3486	153260
4787	145904
1096	158796
2490	167284
1327	152025
2018	145973
728	165549
1015	165251
798	150768
1230	166776
1190	157440
2340	159808
1588	156161
3131	145079
1698	151065
2777	154007
3156	159372
20801	157727
1282	143949
1017	149692
1433	158132
1067	152342
1704	155713
5812	151560
4478	155695
2280	160628
1320	157900
1189	159386
1258	147260
3346	147440
1071	158239
4575	160301
2782	150344
1021	160505
878	144736
2678	154222
1070	160276
2591	160400
3377	162228
1315	163680
2295	153016
1551	150796
2854	158485
1520	161297
2287	164956
1375	159245
1177	177560
2893	163430
1846	146473
1266	155856
731	145810
1564	158524
1538	149391
1064	159490
4450	164224
1343	146773
1206	149594
1001	145976
1778	146509
1598	147561
991	148902
5606	164492
3346	178065
1169	151953
876	151188
14834	156744
1808	166749
994	147893
1485	172369
4518	143536
1822	148697
1906	147868
1506	155121
1176	154887
1739	161693
1272	156740
1102	149352
1006	158504
2523	156596
3979	150389
2283	148996
1065	172628
3119	159265
1186	149679
1255	149037
1895	154090
1159	145361
3627	161556
1077	147689
562	142621
2222	143481
1258	147595
1269	164090
1245	159929
1791	143689
982	150252
2324	152501
1482	161788
1855	178395
2032	148865
1375	151109
639	157755
1539	157923
1560	150388
5267	158405
3052	149423
2056	156697
2114	162361
3657	150773
1337	158032
1746	156104
2085	157645
5216	171304
1851	153702
854	159940
1597	161685
1659	159641
1387	158260
779	170617
1405	160573
823	146885
1016	161601
1126	159398
3137	151499
573	149557
1737	152536
11782	157105
1355	164584
750	142901
3539	164744
1273	174253
5554	146888
2040	149894
1253	167617
1778	163069
1979	147421
719	171540
2107	157489
2360	158780
1101	177860
1850	169144
2750	160716
2225	171800
1566	161472
1338	156781
4252	154089
2183	147140
2980	173440
1978	155776
1375	172854
2613	149769
999	160489
1847	166153
438	159592
5041	173613
2359	144097
908	155689
1373	158671
1342	146965
1906	161125
4633	167652
1591	163056
1422	147833
1580	156761
1211	158661
1978	161429
1611	154476
1665	150449
10211	143265
1463	147584
1084	148464
2836	160996
1645	147398
2533	150204
2086	164416
830	151077
13879	168458
5762	146313
5317	155733
1455	147607
2111	141797
2214	148053
2513	142728
1145	165593
3303	149949
2027	142748
2528	154009
3726	158669
1410	158633
1763	165427
2230	147273
1224	159440
2472	146736
2158	159132
841	156817
68211	153352
1760	159532
943	150389
1957	153641
2153	165864
1114	149578
3234	165225
1147	160010
1015	168910
1312	163000
1912	141888
6395	152248
1015	145679
2514	160652
1310	164730
3548	158100
1570	150257
1951	168525
2635	154907
1990	146484
51553	168512
1078	141872
1146	158428
9302	162030
1790	165632
2064	152436
1099	163205
1481	155237
1973	142720
1007	151340
1442	143734
1091	149540
720	149948
2054	148392
1678	155264
4836	150754
1145	154352
1264	169801
785	159088
1379	161612
2157	154513
1257	145340
1179	152661
1163	158605
1570	146005
1989	166808
1399	153407
1698	162173
902	159900
1007	145459
708	152765
1372	164176
837	149777
1366	165472
1504	145769
1262	165172
1306	173017
1029	170248
1302	152056
1054	154241
13197	156818
2367	165449
5534	156350
1702	160909
2516	142020
931	150985
1363	178992
1986	154832
3008	152010
2371	142129
1375	168308
2159	162711
4627	146692
989	148524
2343	152199
807	160752
1429	151422
6659	174401
1755	168888
2115	169297
1395	154105
2196	152821
4418	166573
890	161069
852	151827
1546	164253
2139	142936
670	146544
1301	167289
960	156341
986	153381
2842	145908
1507	161480
1254	155714
826	161828
1394	143956
20646	154825
1717	158272
1090	163285
2867	145820
8093	158659
1113	160460
1514	150470
2613	167417
1109	148448
2457	157750
1003	157876
1450	152041
2012	166533
3408	172417
2082	142268
728	157620
1883	142647
3554	148537
2127	144928
1056	149456
1031	146140
7195	173256
819	164556
1134	154797
1963	152169
1697	142633
2355	153432
2950	148700
1799	168525
2322	163025
1511	154237
1272	148944
1259	152624
3023	147796
1951	164165
1209	162425
2029	144852
1867	166280
805	143510
718	153893
3482	153024
1192	173007
796	175248
642	156681
1198	148068
2259	164189
4040	166569
1568	159552
1621	178901
2306	164549
1282	163474
4310	156393
1124	158168
2269	152673
755	149661
1509	156434
1754	160109
2584	165463
1098	159492
1700	144201
771	161501
1377	167173
1465	152864
1632	171108
1360	149903
1418	169917
2937	171517
1465	142999
1987	160293
9047	152372
1583	159140
10009	153791
975	152372
1748	148320
1711	143385
1386	163501
2365	167737
1640	157836
1103	152171
1565	158120
1240	170177
1747	141598
3474	155868
1019	151045
1135	155760
1850	154813
2620	158865
3834	164540
4430	144981
1557	159061
2342	149837
1847	143297
863	171826
2603	160518
892	154676
2153	163030
2097	163953
6218	148363
1706	147424
830	163360
1259	154168
1423	143904
616	163233
1023	160276
995	169104
875	147588
1303	161590
1335	153588
2875	147745
2103	150805
2506	150458
1524	157229
2486	156756
2139	154547
2731	172272
1139	155969
1695	163172
2912	152991
1970	141752
851	169137
6158	166649
1999	149125
1367	148684
1973	151498
1011	148129
1098	172334
952	177519
7616	162316
1304	147837
949	161028
1202	154316
1267	143781
5187	172956
3559	147968
2072	163733
995	161468
790	165834
1520	150966
1183	160502
2255	159216
957	169400
1825	149052
2318	161480
1799	148057
1864	168100
769	143564
1887	152979
1577	159772
10807	154416
3055	171192
893	161336
1914	164201
5114	161657
1292	144399
1168	174652
2527	149561
1079	164979
1063	167959
2618	164548
743	144853
6924	144590
1733	163162
870	146997
3129	147159
831	162477
1095	150113
1985	165068
1059	152268
3038	151132
3611	163242
1327	159288
1479	155341
3259	147785
2018	163295
677	151660
1121	152831
1553	155073
2587	141833
2294	149348
2138	172976
1683	161168
2950	156598
940	144156
1189	154812
2365	144220
1183	149293
3029	143949
2540	160601
1593	170312
1282	160049
1057	149884
2711	173060
4107	158914
1618	158945
1574	163872
1054	147553
2995	144797
1684	142304
1727	168561
1804	148027
1475	147929
3091	156772
3366	150774
1218	163540
1696	166788
2254	157400
1228	145344
1597	161915
1187	158332
675	152060
1922	158677
2608	141717
1424	149849
1234	148277
2150	169489
2867	159853
2626	145940
1574	159841
1404	160317
14698	169526
4849	148476
3617	147845
1468	163293
1116	168763
2307	144997
1499	148903
2169	144885
955	152189
3538	150868
877	143146
903	167008
1960	153480
715	152791
4302	153709
2146	163800
916	142988
1344	164249
1084	164072
2581	163758
1254	159300
1133	150691
1676	152957
1259	142460
2738	164227
918	159717
828	155677
859	147543
2689	162000
1130	165585
1072	151545
786	156329
1063	165487
1879	150719
1937	160106
1113	144009
997	145173
3172	150636
4103	149944
882	166928
928	168274
1179	162084
1771	156425
1342	165620
2611	173696
1146	158880
1130	153593
1822	163846
1071	147988
2486	147945
1005	156660
3875	163098
1304	170317
2218	177064
1306	156856
726	148924
986	163064
898	144108
1423	152725
1070	156373
2083	146320
6451	173741
6059	172144
1766	158609
1282	145293
845	155108
576	163837
2283	162881
3175	166660
2452	165656
1810	160929
3622	163463
1794	153359
2958	144629
1004	149340
2456	141884
2527	166109
2517	155870
843	150265
2211	142721
1891	164717
2182	156297
1799	161874
1121	162261
1847	166123
1402	162100
2135	143866
858	153511
2322	154873
1438	145448
2385	155500
879	149089
1155	171348
1170	162029
2131	153196
982	154945
1822	173506
1298	149841
1022	152232
1431	161593
1334	154883
1266	157352
999	163128
798	153967
1227	159949
1367	158885
1739	148740
2044	142020
2073	146461
975	168436
2465	150297
10493	141692
5455	172557
2631	151181
1439	148079
1007	159820
1378	176968
1465	152138
1106	166504
1179	141769
807	162941
1106	160320
1244	178852
2100	167595
1582	159766
1126	161973
1939	143488
30450	161613
1866	165745
938	156152
2950	161352
2690	145676
5384	169661
904	151668
695	158188
1579	172240
4527	174117
1573	159036
1393	165168
933	166809
917	159776
1739	148353
1543	162680
1642	161204
1849	151250
1153	176877
1768	147292
1887	144922
2753	146453
1360	167252
1186	165788
1555	160204
3323	163536
973	176713
815	153344
945	148990
2537	155245
2180	150106
1367	174985
910	153369
2002	156673
1371	172229
4094	154352
1387	142109
2019	148254
2766	158709
4623	167911
1835	152533
1066	142091
6647	159221
1757	144932
939	168580
2989	157219
1316	169596
2001	162720
1235	163080
2413	154024
1414	160332
5245	161101
800	142736
1854	154604
1355	156777
1051	170761
2400	155068
19918	150390
1330	163659
706	150931
1319	161284
1088	169229
1563	150049
1434	170261
1021	149880
1208	162832
3635	146220
1954	148005
1435	158741
1255	152421
2579	167153
3648	142876
2315	148445
963	174228
1775	146375
859	149912
1213	142152
695	149529
1795	169540
760	166142
1628	154849
2107	155440
2597	144899
1610	150607
1846	175545
855	167851
1545	152476
1075	151029
1130	159276
2526	154472
1128	162492
1248	174876
770	146052
1126	146765
1877	147772
982	157585
1325	149037
1019	163316
706	160378
1538	147113
565	143446
998	144861
1146	151665
1378	152042
2719	156874
6235	166628
931	142331
1753	162767
5734	150701
1123	151924
1200	162845
1706	160224
2370	151034
2109	157476
859	159697
2924	151357
1150	173484
1213	155980
2815	142829
973	151940
1783	166004
2135	158420
1219	153608
2447	169134
1084	167304
1443	161545
1331	149247
919	166664
1071	166857
1122	152948
1530	172557
2698	162124
682	142541
1979	144317
1442	168365
1829	159276
1985	157304
5051	172197
1848	151973
2637	152724
7591	166012
4016	164374
943	169188
1838	173170
1424	150158
2526	151913
1112	146981
3031	152625
1590	142061
1061	162520
605	169665
1382	158354
1531	149423
985	145573
3064	152060
1708	153917
4243	146494
1858	170340
5930	167804
1317	154461
2163	151980
2469	142892
726	162349
892	153866
13133	172386
2113	167933
1575	141781
2162	152096
1507	158613
975	153665
1049	143484
2027	155953
1802	159321
1367	150834
757	158493
1096	159683
1923	166360
1062	166604
1793	159137
995	147137
1758	159645
2634	161977
2003	149489
2686	158967
27930	159616
1311	162877
1243	167792
1539	155297
2924	152751
1405	166213
1287	149094
2493	158373
16437	166438
1070	159029
766	160197
1674	160944
3390	165489
2282	150312
2349	150460
1942	144001
895	162044
1212	150949
1651	142546
1180	167636
1085	159124
1977	149189
1211	147016
2160	142573
1710	161985
1011	165609
979	163345
1060	150553
1718	155171
910	166988
1553	164900
1755	142348
2118	148443
786	164382
1531	153610
1656	150837
1214	142625
991	147354
1203	171245
958	150897
2488	152510
1490	156442
1911	152232
1274	159212
796	155407
1131	155884
1888	157548
976	158020
1854	155896
1845	166146
1848	161321
1738	161945
1051	162206
1638	143760
1594	155961
1574	150925
2363	155628
1371	151085
1786	179690
1206	159365
3550	141880
2625	159305
1371	157245
3024	158609
1358	169557
4862	165957
43641	153167
2108	166952
2081	150100
1134	168582
4007	180526
1450	149220
851	156465
1330	143992
2302	158104
1474	166899
950	142844
666	151597
4414	159684
1002	154009
1507	150753
1082	157081
1238	161990
1215	162973
964	166004
847	163766
2027	150363
2710	167750
2143	143548
1274	154560
1281	156560
2017	162129
3304	142363
2046	157764
3279	165596
3099	160682
2062	163757
1570	153957
3243	168986
5110	158345
1102	143313
846	161841
968	156435
5555	162645
1688	165845
1101	154261
2527	155756
1515	158937
874	154781
1926	150555
2114	166965
2998	153969
4381	145777
827	160111
1935	145529
1024	165172
1375	149465
3449	165644
1240	142985
1533	149801
1730	171589
1706	167237
2563	169308
1141	163389
10799	161073
1078	141929
3807	158361
1042	141869
2542	153321
1219	157868
1528	146744
2120	170765
2003	158169
1382	158920
1288	155652
1057	155011
1958	164808
2370	157168
986	149365
2749	165813
3376	144763
3374	149628
3858	167867
1330	161696
975	157272
1250	156339
2139	164488
1285	150221
1454	168581
999	151357
2431	154070
997	164389
1318	159142
2990	152421
1691	163515
883	143945
1950	157319
4466	167417
25618	152680
9103	157356
1831	171244
1016	164354
1182	151108
559	164269
2280	169848
1435	143634
41513	170979
1551	155183
886	164240
1779	174336
1559	164493
763	167477
2339	146618
3862	173374
1301	178972
958	154917
3205	142968
2523	149648
1634	161357
1002	143565
1135	162108
1538	149420
2831	150413
1294	145593
1603	159826
1439	164901
967	158571
2404	157969
3774	156777
774	158329
1457	157728
1082	143828
1504	143197
2249	142303
2066	167692
2707	164686
1567	157425
758	143233
1139	147852
2531	151869
718	149617
2167	147251
1103	162881
2355	160605
2351	148070
1835	169197
2167	149665
1374	172496
1504	161333
1517	171073
2159	150712
2342	156433
5666	152577
4263	144608
2234	153323
1266	174132
2142	148565
1262	165220
2962	175761
2332	156157
4023	168396
1639	163565
2575	152792
1079	157556
19934	151959
1216	151608
2442	163289
1999	157316
1115	167880
2639	163170
1644	144261
1330	152456
2011	156192
927	144088
1699	165297
1040	167161
1008	163328
1755	157833
659	153809
843	157024
1126	154397
914	168477
1004	144152
1653	162124
1624	154484
1551	147229
2389	152908
3210	147735
2338	155480
1995	160784
1276	145923
4030	158858
1478	160585
1540	170076
1585	152700
522	154382
1556	176372
2621	164985
1287	153845
1354	167557
2449	153067
1359	145993
2782	164449
2387	162800
1407	146372
4930	148648
1611	146497
852	147617
5127	166065
1653	159113
886	155939
1779	153716
1326	144761
1471	167417
924	161185
7967	171192
1258	177516
881	158156
1342	144515
5201	156229
1722	148501
1235	152949
1667	150478
807	158624
1567	152753
1680	166353
2561	154052
4911	163097
1419	163989
1228	151664
2918	159885
1858	161044
4992	144661
2550	156320
1179	157300
1901	161761
847	149352
1276	157276
2608	144117
1522	158777
3416	172968
2450	154403
3035	149818
1394	145786
2147	161665
1336	162617
2142	160756
1722	150553
959	152204
1268	165705
1236	151854
2659	142200
4859	154864
6360	160856
1223	170334
1107	166705
1519	155828
2253	167903
1858	164611
1978	144792
1631	151340
915	149816
6098	180512
2634	142109
1770	145376
1250	157281
919	152189
1283	157897
1526	163868
2807	142265
1476	147859
1683	155888
1441	152388
1163	153017
1619	178273
1108	163960
1202	155853
1704	167904
2262	150945
1934	141590
1212	157177
1170	157517
884	157412
964	165603
1703	166808
1569	165629
1692	142897
1954	160764
1239	149657
910	147809
1707	151980
2079	165275
2011	151344
2423	172505
1276	163721
1453	150497
3943	157617
1258	160454
2662	178861
1989	154497
1417	151284
1940	151239
1058	156747
974	150300
1982	160525
1177	166729
2089	164525
1094	161905
1146	145708
2187	152228
4180	150527
2710	168552
2073	170148
1294	159082
1316	177228
947	166988
1315	172665
1072	150480
2958	148708
759	149173
4140	164524
3199	158328
908	145261
2126	173640
2234	147732
1854	157900
7955	164854
1342	142685
2585	142408
1226	152897
1592	167905
2563	161657
6264	167793
1231	147180
2524	152332
1498	166307
1518	144773
1549	162357
1008	161353
1411	167816
2326	164805
1353	158512
783	149522
1800	156704
970	162216
2123	156344
1546	149840
1063	165901
3098	144978
2686	156373
1303	147532
3421	169844
73851	147368
2449	157501
1304	148541
2178	177240
1678	164636
2048	144028
1115	156263
1987	165617
1323	159180
1687	162388
1270	149777
4298	160478
1128	175980
621	165625
1314	156372
867	170053
1084	165961
1658	168348
1826	163915
2379	158269
2239	171512
1631	147568
1321	164141
1436	154653
1714	167274
1923	142197
2705	141825
1742	177032
2281	144057
1235	160649
1235	147901
1661	165616
5126	151841
1739	145639
1819	144389
5612	163396
2867	161032
1996	142428
2102	148292
1319	157864
1727	141564
3804	167663
900	159396
2770	147103
2717	160720
1760	174959
2160	163608
1940	157932
1062	171677
2119	142158
655	155949
2190	163349
3323	144240
2676	150069
900	162724
1139	161361
33931	155513
976	158233
1423	155613
3433	166035
1020	164436
1247	155861
1558	161533
1523	159337
3630	164961
2482	141916
1485	171187
1629	170628
2454	181577
2610	152613
3186	153008
1270	158252
74262	149130
2343	177101
2432	159456
2922	163900
1182	163994
2449	142823
4303	157529
4644	169466
4304	155543
1569	162277
1283	147661
2533	154068
1228	162433
1903	159320
882	143333
1355	154412
2154	155698
2274	152669
1319	169857
1276	160624
1535	157084
965	164915
860	148816
2582	162177
1308	164458
418	159116
1202	156884
1594	163068
1206	167872
55700	166937
848	160109
55041	161452
1375	153040
1625	154964
1258	178129
2259	145389
1962	161489
4523	170053
1533	159003
3062	172657
2891	162416
2720	153988
839	165938
2786	143516
1223	156583
788	164944
948	155461
1126	170847
1308	145709
3858	142353
2370	148945
1995	155449
1048	150948
1940	164605
764	160340
990	167733
2090	156550
1692	149775
6078	147789
1537	161824
3016	165105
2562	173722
1746	155304
3082	179328
1597	160749
2787	162488
1579	179883
1035	162369
1250	158216
2073	155601
970	159128
1005	148933
3624	157278
899	149208
718	157229
1081	173337
838	159257
2012	150037
1512	163861
1189	166695
1448	171216
1187	171101
2584	166548
2440	162056
1971	156773
1319	141929
853	174292
1478	156164
2164	160889
3232	166012
1470	149848
1546	162372
2800	164300
1647	151036
888	149060
3927	156697
1016	165420
20753	169645
1370	156773
3372	144208
1552	174445
2051	161157
5735	169713
2174	176922
458	147093
1762	144573
2225	155551
879	158144
839	151755
