# Supplementary material for: ATR inhibition augments the efficacy of lurbinectedin in small‐cell lung cancer
Source: EMBO Mol Med. 2023 Jul 25;15(8):e17313. doi: 10.15252/emmm.202217313 (PMC10405061; doi:10.15252/emmm.202217313)
Supplement: Supplementary file 9 — Source Data for Figure 2 [file EMMM-15-e17313-s002.zip › Figure 2/A/Flow_files_for_quantification/export_Samples_Lurb3_2_Watson-PI-H-S.csv]

FITC-H	PI-H
4263	104197
4459	137617
1891	120312
1683	111517
9650	135292
3251	125121
1345	121125
5066	127731
3659	123641
2287	139109
2186	130624
3119	129377
2414	128323
2779	108221
2645	124417
2218	134639
1980	129938
1867	116392
1678	137539
4557	121796
1678	110416
2258	131526
2607	128169
1666	108937
3974	124848
1544	109357
1407	108545
913	125956
1849	140091
10731	116357
1310	137857
568	128129
1934	135493
1445	132391
1427	111121
2593	123713
2706	125617
3123	125564
4887	111036
4959	107808
1123	132144
5020	111360
4333	107133
1991	119696
5758	106669
1298	114433
3432	126962
928	128504
1835	114930
2190	138020
2363	121156
2339	107705
4222	117364
2606	133516
727	116297
846	140665
7577	118681
1279	120572
1324	135688
3020	136817
2693	137975
1978	104181
1372	132908
2253	134993
1875	136293
2199	117699
2887	124796
4363	118605
2748	131451
2634	105690
1555	134400
1231	114174
3565	110152
1551	138162
5729	110508
4463	109401
2502	111112
3771	131101
800	139889
5310	115376
3010	129425
1082	124132
3449	109796
3771	131973
4086	122572
2138	125812
8209	117353
1364	111660
536	132724
1084	137884
677	108275
3006	118008
2370	115020
668	106568
2466	123332
4382	132174
2951	136926
1694	111136
4226	112932
1522	130353
848	116890
2919	115348
1469	138388
3630	115197
5083	124152
1850	133545
1780	125813
2011	113974
2430	114126
2962	105256
2675	120948
1455	140114
1509	126604
827	119761
1666	117705
1936	109927
1297	126264
1508	131330
2467	105697
2002	134685
3712	138373
901	131828
4087	135324
829	136884
4293	107276
1507	134692
2246	122764
1384	138270
3288	105775
1627	110986
3487	106483
2544	117895
1694	138852
2298	140989
2716	111793
2203	117425
1995	138701
4550	106016
4200	130462
2571	140016
4711	113561
1078	127824
2658	112534
3078	109225
3127	127560
2489	121756
2402	139085
1571	129580
1910	110752
2541	111793
894	131265
3131	106660
1222	138448
3937	114924
2619	122747
444	123421
2194	124704
6833	112268
2587	108509
4100	108204
3057	112779
2292	126069
1504	131864
695	136893
2118	104452
3125	131781
3076	116255
1471	125576
567	104165
4062	108981
2063	130589
1351	105636
112063	129605
1606	134126
3509	137403
3378	134410
3811	109736
2170	116569
9799	126510
3066	125957
1167	117549
3207	129116
730	124087
6538	118688
5294	127680
3172	107872
2884	113594
960	105684
1839	125517
1499	129297
2352	109005
2834	117773
2198	114617
2440	129492
2791	131314
1550	115560
1060	140488
2751	106481
2646	131257
1334	138224
4079	111137
3823	114464
6082	104780
633	134365
3874	111028
3415	134569
3181	110569
3930	115540
4193	110261
3608	125029
5756	116184
3630	114752
5103	106785
2706	111750
1210	127916
1838	139161
3042	120069
922	130412
2340	104952
950	135369
2158	137869
3534	116793
2110	105784
3409	109396
2910	124032
830	126552
1565	104957
1083	119637
2519	138208
1519	133854
1440	111234
5955	105768
587	104985
14662	117574
923	120443
3131	127657
922	104202
3055	124351
2386	108144
1204	128921
4783	131436
1944	122533
858	134256
2178	138049
1164	135353
1646	127517
2463	105540
4361	106337
1290	138528
1894	128336
4582	126544
1889	124016
2716	130817
4162	118396
2093	124123
2370	134228
822	120250
2043	139581
1763	138237
600	131661
2186	121801
1980	118480
874	131348
2129	133901
2603	107781
4103	105752
2240	104284
4405	106101
5458	108853
2986	136185
2446	105808
2226	134648
2342	140890
2408	127280
1337	135741
1229	114657
2734	139352
4410	136165
4108	135540
2095	119620
605	107073
2132	120693
1067	111549
2508	108101
538	139001
3439	120736
2991	126172
2856	109809
5575	106028
3599	104887
2256	111611
1527	135333
2784	115345
1854	122349
1835	115249
682	124642
2752	139969
1427	129829
3140	132812
2082	133537
2243	133088
3187	114399
3797	126444
2111	118129
2154	137893
4092	106534
822	133403
1778	124864
1498	139250
826	138944
2871	126872
1375	135397
2618	116928
6955	106889
5094	116009
4023	127628
1056	117815
2090	134838
10047	136945
1867	130257
2377	125007
3491	118221
2362	106839
1645	131745
2812	133440
3147	116813
3451	105071
1380	118054
3187	107413
1742	110712
3578	106187
3881	116637
1731	139213
882	113514
4274	134353
3163	112756
5072	112841
1425	139009
1179	110532
1733	131766
2694	135812
3343	104433
1398	137652
1370	108921
3358	118880
786	127040
982	120932
1717	119188
2652	105943
2468	122886
1969	125738
3659	109865
1182	139524
1157	141430
3527	124133
881	123104
2506	136114
1992	104985
1506	134529
1944	129345
1246	135741
3026	107912
1548	113724
706	106901
4923	112016
2315	117056
2397	111332
1503	117863
1189	124233
1981	114985
1514	133837
2279	118169
3378	118505
1694	123977
959	139156
983	132873
1014	127050
61999	131750
2878	112024
453	136618
4259	104775
2836	122661
2418	128697
6642	109273
4481	108196
3854	121561
2382	106112
3833	138036
1979	135540
1297	132422
1255	116368
3502	135965
2456	108376
1231	130089
1554	106576
3467	125023
3402	132428
2442	124300
3032	110857
2435	108912
1478	109869
1163	104188
2342	106717
612	124972
4066	106835
1667	130568
3326	116397
5403	125256
1829	121207
1982	114933
2844	117048
5176	133632
1784	106634
3483	133644
3576	136477
2030	110716
1286	127273
1538	105090
1232	134917
2179	111505
559	120397
2906	112371
713	104637
3491	113856
3583	105701
3478	107377
2215	124972
4250	124335
2691	120673
1343	138971
3138	105077
3629	113351
1834	104208
903	138321
2459	121240
2425	111676
930	137781
1049	119975
3306	107013
2646	112472
3889	126681
2069	120464
2386	126389
2663	131208
2646	104963
3375	107929
742	140568
4924	114748
2081	121064
1439	107952
1527	125593
2319	115008
2740	138893
2788	123231
2775	117961
1217	139607
3577	116875
3826	128300
2491	130897
1435	110588
911	139760
4058	104178
4770	110468
1004	138428
3202	119193
2290	124233
1270	113956
1629	125677
5974	104277
758	117151
3656	115240
3583	127696
2438	115102
2214	136684
3339	130028
1551	105261
2243	110602
1768	117080
5074	106269
3503	119780
4527	116446
2869	128148
1765	117291
2253	125316
1894	131829
2851	131183
3033	138880
1959	104436
2929	134353
3425	109649
2426	124744
1149	128481
4892	131499
4664	134860
2147	123528
2459	136993
3146	134077
1885	122050
5418	108925
3345	105429
1928	130516
2086	132850
5410	104591
3603	108752
893	116625
3417	128165
3693	116458
3378	134534
808	116616
3303	109793
746	132708
718	110304
3559	118217
1912	114961
5664	124664
1535	137489
2964	130305
3633	125256
2683	104612
1782	126878
2179	135860
562	107875
3966	108321
2404	141229
2788	116544
691	132165
2109	120436
2712	106392
3794	125081
1034	123828
728	117585
1348	122677
2760	135720
2108	121838
1423	140226
3441	129001
4785	122211
5026	117609
2398	128062
4168	116891
3994	118136
865	127437
2223	122341
578	136297
2179	136475
926	137221
1698	141203
3142	121685
4814	110261
1218	114056
1826	128282
3822	111495
643	109378
2055	137723
693	114540
2551	115037
1103	132180
793	117889
999	107609
2676	123492
2107	133184
2205	132875
1258	137714
2148	127905
3716	104473
1635	130204
2391	121684
1371	104820
2308	134490
919	115536
2532	127496
837	115065
1754	140013
3571	106189
2269	109928
3113	108004
2619	109316
891	137845
3088	118860
3670	123440
4882	110804
3768	108101
4179	138197
3135	104705
6205	125161
1628	125585
967	107753
3522	125801
4372	124884
2270	121602
1753	118948
2943	133825
2518	136364
1559	123197
1654	132940
23311	130349
2163	139820
883	104519
5988	122423
2942	113045
1548	124816
1961	108092
2987	133800
2748	107924
4304	128880
1087	119960
1894	114300
2350	110469
1834	105945
7088	132488
991	113196
1363	116176
1733	141132
3907	124865
1552	125584
2795	138272
2674	114400
5544	113032
1302	108612
2834	117305
1783	135108
1635	113960
6186	111373
1429	105788
4546	136392
3551	111804
3950	111649
1204	120121
1362	136252
3050	121133
2529	105836
3702	136000
1599	132368
1872	129190
2978	124062
2454	131345
1127	136888
4561	106693
1734	132001
609	114365
1726	115186
3264	109652
2657	133268
2933	134050
2148	136787
2588	106936
3630	108096
2557	104621
1354	107988
1926	128841
1291	139622
4607	117992
692	129917
2250	119065
1209	138244
8875	107524
1255	118888
2806	105063
8456	139278
677	141420
2182	132752
1478	136455
1201	140088
2278	105047
988	139389
2225	107724
1444	119676
1771	109241
2368	113456
2854	138196
2925	115725
4312	112352
2302	127717
2948	117921
1702	132601
2294	134772
5488	129373
3104	113919
3090	107255
3598	121180
1649	138673
3168	128277
1494	137117
2511	123245
5250	113461
3634	129573
2192	128655
3733	123816
2574	120797
2094	134436
4120	115884
3540	109113
1939	111784
3759	118685
2522	120320
1922	108696
2748	125816
2229	123320
1655	107990
1126	111465
2447	118816
1892	119229
2058	120863
2861	108409
1318	124401
3399	115124
3360	135193
4063	133769
2662	116333
5549	105920
891	138429
2887	136465
4057	111598
3058	140612
3068	135833
1268	131864
1323	134436
2150	126243
2347	114838
867	114269
542	139832
780	132464
4653	115352
1602	114921
4630	122088
819	123696
2330	139020
3257	112496
1571	137113
1782	105420
2374	124437
1603	125584
1340	128156
4318	137205
2951	133744
1683	119355
3610	110712
579	125784
2859	122737
2128	108544
5458	115177
931	110952
3082	125529
727	141020
1099	133297
1690	104384
3021	121201
3091	115405
2987	122066
842	126364
3869	110111
2951	104327
3975	127164
1597	105241
3151	119605
3824	126077
7065	110756
1033	139176
2343	137384
724	107720
1903	127477
2640	139758
3667	111932
3740	113392
1940	120248
3666	108308
2830	133416
3727	123233
3060	117136
1867	120789
2918	111409
1522	104177
1302	117845
1579	136310
1936	104216
2217	121038
1586	137192
2522	132772
3219	129261
3738	117917
1542	120368
2191	106264
1806	139132
2096	115712
4132	105141
2645	116166
1991	113509
1457	124060
1743	136088
2964	121173
5337	133424
2510	118772
3958	106317
2005	113597
595	107145
10996	117961
3301	107909
3091	134809
1132	139636
1923	107833
2822	119637
1547	127706
3190	123564
3157	115620
4007	111807
2776	116260
2794	135197
1436	105241
1663	132377
874	104352
621	134713
3252	112665
1256	119697
3270	113849
2304	114477
1127	128256
2656	108768
2377	115580
417	104204
3112	126093
1619	136128
1778	135757
1634	133199
4143	112761
5991	126076
3626	122284
3803	120864
3088	122732
3458	133060
3576	114972
5174	123296
3838	135250
4264	116172
2500	115056
1659	141232
2759	128865
2671	118292
2597	131112
3777	118868
2922	131477
1885	130153
2608	113685
4138	130852
1398	106821
2046	128131
2196	106788
2064	115436
591	120451
1900	114311
2524	128413
2107	118486
1419	104293
1323	129732
1128	130284
3815	129130
1043	139158
8491	113992
899	127045
2355	107125
9306	105769
2009	122928
1514	132272
3859	111241
1619	116457
3335	111021
2534	113125
4879	117853
4667	108324
2651	120754
2857	111752
1315	126833
2095	109581
802	126817
5615	127744
839	124309
2408	129785
1115	140739
2671	114245
5095	130780
7934	106260
2042	112032
2371	117592
2904	115469
1529	129875
4962	117272
3439	104285
2107	125176
2851	137887
2122	123606
6322	117456
2370	111608
2378	138858
5130	124498
1847	131525
2825	108585
2770	134493
1772	138203
3624	127472
2069	121297
2414	109784
1282	141132
3554	114996
2132	113383
6054	125602
1746	121753
887	111649
4445	112305
1694	118112
1969	104182
1489	136417
696	108223
1214	123053
2066	121329
2879	123072
3146	125110
2124	141436
2942	128341
1818	116541
2815	116898
2191	130143
2737	112961
1663	108585
3649	114060
5371	132109
2486	108285
2789	111076
4606	127208
1829	121954
2391	115928
5045	108447
1960	137753
3662	111557
2127	105980
1395	133424
2231	139316
3555	110217
2046	128860
3853	112446
3307	105761
1737	122041
3679	118479
4228	118457
24405	108132
1829	115420
2821	115532
2880	112009
1708	136364
481	105000
868	116589
3818	124408
4073	120392
6022	125005
5910	112985
2111	136742
3569	105655
18937	127377
1860	120965
2170	140489
2986	121077
2666	108372
2437	119304
1236	141105
3218	110528
1363	119948
3694	116434
2190	129209
1799	121440
3932	112505
2731	115804
3043	108132
3618	127029
2002	138300
1517	128548
1913	105832
4344	120756
1340	138305
2042	141061
1306	128052
2982	105993
2035	127925
3067	105101
2182	140474
2907	127556
2260	140457
2010	117761
4105	122475
1849	110996
9795	116380
878	139941
701	107640
2244	104467
3023	114673
6954	116272
2905	113564
2139	130440
639	123868
3998	105199
1808	106729
618	106745
2301	106205
2941	112423
2671	133525
3354	121155
3269	132732
978	137197
2700	117492
2252	120281
2050	105951
3890	126076
3382	115137
613	127985
2283	119304
2351	122436
3261	121684
3750	141000
1430	111618
625	111274
3943	118442
3514	138485
2207	131560
1159	129460
3211	106649
3213	119056
2755	115661
2442	121237
687	120201
902	130536
1874	117156
1507	131364
1701	111720
2821	122552
2105	110261
776	128988
939	137732
1650	137558
4287	119769
4239	125889
5546	107172
1966	105936
1742	105805
4102	108477
3732	113456
1791	108577
762	114297
1910	124731
1874	132384
4413	110480
1505	115780
3467	105901
2238	106848
640	131488
2409	108785
749	128021
3255	113468
4318	117800
3863	108980
735	131448
850	137977
1878	116085
751	141455
621	132285
2985	124489
1482	137416
2991	104756
1506	125016
4631	126668
3570	129853
1585	108707
579	110746
574	136389
2704	133501
2375	120892
1959	110588
5489	110642
4297	114616
696	113199
2899	119993
1119	140153
2022	105312
2150	107729
3610	120545
1571	130697
1595	116168
1283	107297
990	128077
1038	135624
1097	137409
3335	129785
2599	135091
2586	106959
3227	131084
2962	113701
2443	126017
3074	108149
3509	122537
557	135913
2572	139993
4634	111829
1459	107108
851	120104
4517	122705
2922	119820
6425	115287
1765	112769
2015	107675
2313	111772
1396	111725
1002	118279
2430	123417
616	124603
2475	105780
2056	139268
2255	110504
1368	140225
2883	121015
3003	116916
962	127051
1742	119168
2826	107568
1170	123577
2335	128565
1063	140453
1400	138648
2053	108588
1770	123217
531	107489
1850	133880
3309	117245
1701	115127
2402	132526
1503	120580
2183	128599
1946	123231
6655	137260
3380	123219
805	130948
2208	131570
2275	136052
2701	137796
1734	141269
1559	133305
4042	111745
1207	127481
2584	105041
1164	134718
1592	113953
1550	131489
2203	108269
3583	117513
5043	129426
723	140408
1896	128541
875	123945
3369	124054
3822	111248
1091	124685
1878	114865
638	122587
5009	118237
2922	136564
2249	127037
679	114705
1738	115980
5218	115820
1450	106316
2336	123305
596	125389
2431	127041
2279	125344
1938	114040
1738	108845
1106	132980
1551	118225
791	131240
2919	106633
2156	137657
4526	105453
2067	140284
1385	135524
2257	104216
1534	124197
3203	111988
3345	135729
842	105289
2215	115296
3297	105444
3735	111957
1598	124849
3207	120665
2299	107869
2616	105808
3874	135465
777	123096
1622	131973
2553	105344
4182	110620
3514	110273
2013	106229
3104	120800
1101	105172
5370	105411
6564	138164
1866	134145
1463	136372
1471	121613
5436	127244
2375	126516
4051	127121
2127	119332
1620	139621
2039	116068
886	106219
1503	119576
878	137896
3517	106235
2327	132351
2142	127884
1436	140171
851	134238
2498	109780
1058	129455
2210	126077
2405	108598
1135	141541
4142	121652
1961	109784
5703	118985
1753	115556
2927	139425
2111	121612
2779	123976
464	111757
4534	132576
1773	121960
20375	108705
1346	136479
4123	106261
2030	115144
1022	138920
763	124846
2329	121709
2893	119304
2947	138918
2167	136384
4837	111069
4103	115149
2347	104708
1410	118617
2635	125684
3702	117386
1087	104258
2658	113128
1619	106549
1789	137861
2359	121831
1068	105172
796	137774
3436	110852
2527	106828
1974	117365
3787	123842
1657	117456
5874	130640
5366	127716
2828	133484
2055	131165
1324	123844
2021	109957
2738	107634
2178	140201
1713	132544
1610	111601
3242	118333
1090	106529
1513	108552
3341	140190
3253	134189
2446	104517
641	124721
907	113328
2615	138228
2071	112165
3358	119732
3496	140577
2031	136932
2294	131637
2410	110952
1589	137873
10556	104484
618	118984
1455	112932
2238	112169
761	128233
2650	107996
4830	104716
922	121684
2250	139056
1092	106689
1119	117229
7342	112217
504	109501
683	114864
2773	115382
1254	129137
915	104624
3447	133909
6995	128877
1874	110708
3223	129888
2195	125759
1718	118721
681	125445
1746	107692
2564	109353
1549	120584
2725	111296
2045	119859
16023	141472
687	117081
2323	126060
3334	113385
3798	129200
746	137448
2638	113264
3567	113685
1670	138978
2554	110025
3586	134821
1861	111896
4439	108605
2151	132394
8805	113895
1228	125540
2619	130089
3315	117248
4255	132681
1464	129992
3752	119265
2879	126972
853	127084
9006	131885
2085	141333
1647	110601
2323	107716
1411	127060
1562	111161
2026	119464
1734	138565
1954	126232
990	129406
3901	108852
2994	141184
1668	105529
3966	124641
2329	130841
2079	107109
1926	105833
2833	110640
2051	115618
1443	125208
3245	135252
1142	138440
1612	141000
815	138611
2738	124677
4979	139053
4127	107781
1311	133573
2832	125797
2055	117525
2203	138073
5311	112241
854	107123
1383	110456
5251	124180
2751	120601
1171	121476
919	117602
1497	108909
2937	108853
3482	112532
2750	111568
2320	126873
2990	126818
1883	117302
3500	115652
1435	138601
1431	120168
1460	130391
2019	111481
842	137582
3547	108405
1343	123073
2639	125105
2616	119468
4962	121750
1339	128015
2150	132496
4430	134349
2556	106431
4018	109401
4020	105324
2811	124957
1458	107075
2069	134237
1134	135951
1913	135316
3054	112389
1327	138175
1959	105975
1957	115366
1316	106665
7979	109140
3330	108625
1054	104980
2434	105057
3052	106505
1138	137088
5610	134801
1362	123699
841	139016
1426	112840
2007	114469
2331	108136
2335	108197
3592	138461
2938	110085
3215	105766
1614	115381
3283	132049
3483	115969
3320	132575
2642	110477
2510	113613
1777	137184
31463	135465
1408	134949
1056	125477
2107	126075
3675	113813
2247	108689
3190	118795
2255	105997
1901	116035
2394	132676
3874	126916
3295	132007
2106	130064
2587	118400
3179	114992
2967	123481
2210	109485
1986	114613
866	129524
4535	117457
3353	121550
3231	130616
6068	121050
3313	124025
5598	108857
2691	128364
3053	136465
4303	120207
1981	119377
1931	131557
1647	114123
4010	115751
4050	114011
2278	118886
1198	127493
2347	109260
3885	108645
2426	128168
2455	118614
702	120724
2288	127168
1534	125159
2334	132733
1815	123988
4284	104636
4475	129825
1401	140185
1531	116462
1774	110453
2329	135524
903	110767
4807	113421
2082	133621
4396	108076
2472	134664
1242	110752
4899	138888
3004	139393
1667	106456
1258	122396
1929	125985
2322	140732
3992	139285
3086	107525
3093	127285
1243	129964
1504	104404
1902	130995
2382	140935
1331	135285
1609	108821
2186	109340
3856	114133
3013	110072
1712	107872
2051	136974
3752	114488
2814	131408
1760	132085
1583	134173
2963	130948
2682	116165
842	128007
1783	128318
3453	106073
4055	125033
7246	110787
1346	140060
2016	117108
2333	127752
2506	126697
2615	125802
1627	131685
1672	117807
5017	109030
2611	116380
3718	120267
1291	126412
1723	133605
4801	131556
5302	123357
881	117577
768	122308
3694	122373
2813	129584
2674	120948
1919	129573
3926	129775
1054	104413
3484	107544
1186	137865
3045	133847
4519	112584
2003	110441
3283	119245
3396	124565
2620	134605
895	138012
1078	123751
1302	128254
1302	136764
2894	137904
1519	113701
3039	108142
1146	136232
5180	127916
575	124413
2499	115785
4865	141475
1477	110612
3492	115660
3756	120529
65327	113805
2736	124924
5098	118349
4138	112193
1169	112803
2600	120901
2103	140501
1107	126125
2151	134180
4901	124746
1086	111240
2760	117204
2138	109748
868	114313
2846	111497
851	129733
3068	112652
1634	136645
2424	117877
3827	123874
4675	117719
966	106346
1616	113494
4682	135951
1009	112208
523	128514
2340	132416
6458	136348
703	136488
2388	113047
1706	113221
725	118563
2192	111805
3931	140325
2189	131338
4362	108068
2252	131373
1414	125741
2975	128744
3483	126134
1465	110157
2535	119816
4918	130365
2235	106893
574	104941
4355	133374
1743	126453
2387	140840
4602	118065
1884	128788
2712	137473
1774	111988
1634	132857
2906	139028
1949	111516
1033	126817
4171	118316
3370	135633
818	104184
3343	112485
1183	116495
1197	122741
2228	121961
1289	136248
2091	105681
2011	130953
6050	138928
1688	136821
2450	116560
4494	115903
3423	108172
3003	114202
928	138169
1988	132516
2839	113412
3355	117536
1418	136210
844	124276
2563	135952
2439	113608
2177	116208
998	132838
3594	117047
1805	114557
2737	139212
1842	140950
2055	122080
1926	141299
2390	136043
3756	112913
698	122829
2839	135169
2959	117828
5037	115233
659	106431
1906	140605
1177	106165
2515	112141
3755	137548
2098	132604
1619	127941
1570	120638
3452	112465
3836	129309
3206	134096
2604	138040
1161	132670
2822	104779
2208	126331
5314	120564
2458	122918
