# Supplementary material for: ATR inhibition augments the efficacy of lurbinectedin in small‐cell lung cancer
Source: EMBO Mol Med. 2023 Jul 25;15(8):e17313. doi: 10.15252/emmm.202217313 (PMC10405061; doi:10.15252/emmm.202217313)
Supplement: Supplementary file 9 — Source Data for Figure 2 [file EMMM-15-e17313-s002.zip › Figure 2/A/Flow_files_for_quantification/export_Samples_Lurb3_3_Watson-PI-H-G1.csv]

FITC-H	PI-H
4940	100777
1390	101188
1618	92188
634	98369
1518	100613
575	92141
1342	96205
543	91246
452	89300
475	97512
724	92724
3581	103165
2133	91028
1103	93611
567	87285
878	103827
1875	94305
481	92593
2487	101701
2414	99763
590	92755
883	93449
625	95366
750	93400
734	93685
703	88237
1386	102165
793	94069
528	96119
792	86509
596	94985
692	90777
1550	82812
796	86060
825	102224
517	89864
1212	99940
730	96445
2074	97520
1981	104268
2156	98065
425	88333
2170	101517
1097	98085
570	93959
559	85621
811	89397
850	88044
27892	88707
506	97189
1970	93941
783	90220
462	90560
3722	101574
523	95248
592	93676
621	91728
740	96096
560	95732
377	91200
514	94605
846	86593
567	99428
479	96436
622	91288
1694	95778
419	91525
648	93188
572	91136
759	96563
2765	101585
1459	93765
1240	95604
397	84057
551	91504
705	96393
1005	102769
1157	101167
1526	94767
527	92792
630	95437
3523	101373
1843	98557
500	97125
490	95000
698	95912
433	92669
580	94184
507	89958
663	91280
445	87213
2563	99780
521	93569
602	93236
686	91711
2638	99784
734	88384
449	91345
726	95520
687	90960
735	96344
397	93259
21654	91884
646	95080
628	91167
707	88313
1203	92101
1122	102105
891	94103
594	92732
602	93588
448	92400
722	103732
2678	102175
2354	99057
2428	103021
825	92993
600	94347
1143	98320
797	88772
398	88516
675	98872
614	88292
548	93758
661	93916
588	94213
307	92681
611	101411
984	103976
731	91922
915	101721
496	96624
1304	95352
614	83541
931	93369
379	93883
468	96220
1087	95218
418	83706
1294	92357
477	92268
814	94046
471	94309
467	87929
566	103517
494	86332
644	89373
509	96501
574	89964
1043	89224
891	101424
462	98969
559	100204
642	94112
863	89364
506	95625
847	89812
3514	102805
1723	102601
660	96373
520	94560
1203	96282
737	100017
2134	100772
1126	90981
745	86088
1159	94822
840	96913
563	99616
1030	94132
746	88821
452	93905
890	90896
922	92580
825	96247
635	97864
566	85169
562	96597
731	92384
499	84416
1414	97558
595	96960
496	92196
423	88901
525	87833
507	96733
403	96129
751	95028
404	92833
683	97824
746	100696
727	97515
457	91178
2240	99501
1089	95737
621	99212
961	90312
1035	91840
1494	88873
579	91733
537	95769
890	98652
831	92220
3295	104321
2530	99949
4155	103665
702	92948
813	90273
1342	88309
461	87240
421	87380
569	96904
424	94614
601	99005
1166	86356
500	92849
426	92012
588	91860
1062	91763
505	94557
1540	91946
510	88968
736	91116
482	93917
1227	90588
515	88984
962	86365
510	90569
531	92015
775	95640
610	99605
600	89911
423	87897
482	83004
663	92857
567	95889
730	93908
465	96047
851	93285
1096	83671
2565	98296
517	97810
454	96312
737	94932
753	92469
1938	100428
502	96831
432	91749
1463	99585
1329	97884
1755	84885
2122	103681
567	90736
3187	100631
670	97344
608	98073
1182	97248
1754	89273
610	97753
694	95488
445	90384
626	95750
723	90835
635	88853
814	92712
1187	84444
997	92000
752	95808
936	92942
414	93833
4428	100303
450	89213
938	99320
2842	98313
667	91356
2595	88372
552	90084
487	100705
1001	91700
859	96356
929	92820
509	88723
1811	95829
583	92965
528	91588
694	89960
515	90761
8814	95397
591	89356
1595	86249
434	89113
549	95880
849	93368
391	95558
443	97868
676	100263
1475	95953
726	99904
870	98630
959	89053
1750	93989
994	101777
559	91577
815	94777
591	89209
507	97729
546	95224
1121	92203
966	95045
819	91172
1587	100420
712	96312
1914	101265
482	88848
1011	87971
969	96609
2602	94673
671	99104
892	96309
464	92045
433	92024
1168	88473
415	97318
583	94837
565	96174
527	93213
2338	100111
742	98748
540	92038
801	97928
451	89112
511	96540
588	90094
438	95668
633	91578
3231	98806
1054	88821
563	90617
1464	94554
1167	85701
1123	104042
1099	92986
391	90265
1811	91592
580	98136
550	92725
615	101799
796	90557
521	96384
651	100698
8213	88037
539	84371
538	100832
1898	99072
451	104018
2753	96725
702	92726
546	95454
596	89636
2271	95300
391	95413
974	99825
486	91482
1504	89988
531	97228
555	94003
555	98047
1775	98753
1013	96759
535	98101
1088	94197
1424	91933
962	98588
542	97384
458	95165
533	84796
564	98009
1303	90535
1194	98989
1604	101048
486	92457
387	93603
738	89556
423	86289
979	98561
487	90300
529	95805
2411	100184
684	96336
944	88805
398	92185
605	93760
588	98536
906	97519
557	95212
1030	98568
380	91792
525	97121
3253	94529
704	91932
727	95139
533	95953
921	90821
678	92264
666	94364
551	82256
591	92856
503	94977
435	97749
407	89913
435	95021
854	92864
930	84300
1606	99336
803	89629
426	92620
523	95046
642	98993
1178	86180
416	93273
1502	91457
823	86040
487	93505
340	87585
800	87449
412	89456
463	82152
946	90201
2375	104355
1782	88464
759	91400
2322	102694
384	84529
1257	102425
1007	89761
386	96633
2424	89873
456	95576
440	90615
627	85531
1158	89230
442	92134
3354	103737
1638	103621
632	92660
662	94853
537	93092
535	94323
427	98111
531	86468
587	88597
482	91460
654	97985
506	95293
1147	97988
487	86689
373	95848
580	94834
574	98985
561	95884
1100	91088
917	96481
990	89746
534	100144
358	92533
368	95425
501	84653
1947	84637
1519	94259
565	95366
1075	96112
2276	92300
3134	91460
673	93245
778	100057
3559	97968
1880	93665
1288	89881
2911	103088
1151	96572
489	94873
723	94488
686	93767
1103	95109
1096	102106
775	86829
658	88944
598	98189
579	90417
415	88960
553	89764
1406	102245
596	88651
495	97088
1583	90365
494	96885
1486	99366
744	94561
573	86279
492	90559
1023	86759
535	95013
899	94161
511	88036
3734	102407
843	97777
447	99676
3171	95832
629	95105
515	94505
1227	94720
1526	90225
828	93237
4279	93093
959	94503
711	86745
2561	89577
450	93388
858	93168
487	94724
477	87924
479	88621
506	98576
338	93701
531	92624
687	93580
631	86308
798	95749
559	96486
681	88905
615	86361
1006	93564
1052	94437
6088	102737
412	93216
3018	101980
535	97708
427	88641
3314	94253
620	94253
699	95371
711	82316
1081	88890
546	93597
543	93028
2067	91829
862	86958
524	90820
4542	100201
3494	99993
898	97421
676	88817
927	93565
475	87293
663	94041
1237	94195
486	84193
664	92671
832	87556
581	86057
386	94172
793	96780
418	89685
358	97240
643	96159
2002	90357
1002	85573
640	89860
2746	100980
419	92264
908	97976
387	89012
926	84088
288	94716
430	89120
4711	101601
1658	98773
617	87671
3413	96380
546	94524
864	92796
984	95046
1095	93873
1682	91452
474	87509
619	92749
876	89680
907	93613
587	100364
763	99653
558	93552
421	90440
557	86617
1610	86468
458	88407
1171	86030
498	89252
422	89019
939	95949
453	98282
1078	102432
618	95365
790	92120
406	97741
3334	96277
934	94359
516	93980
572	83513
519	94373
452	95171
856	93316
5355	103941
600	81748
555	89246
907	88969
650	94205
1347	98328
492	92085
1123	88237
1057	93643
3022	86462
940	97024
870	102421
626	98603
518	101216
1072	101337
1190	101444
813	88560
813	86824
1597	99744
750	91430
633	87802
606	92989
1058	104129
1014	96893
931	87191
695	84086
540	89405
683	89698
1227	100169
476	91772
630	97108
1638	92837
422	91414
1309	91309
603	88616
2738	97961
384	82272
2619	102448
537	95888
759	88445
810	91176
546	90330
1077	97789
387	95856
818	93576
462	89685
710	94820
1775	98645
451	92867
663	93988
4367	95541
411	84113
2554	99698
525	92444
607	90141
2731	99824
418	88437
510	86692
825	89768
2451	103377
1563	88643
807	89988
504	89753
634	85562
811	97368
629	92116
1430	94577
752	93854
561	92941
1090	104060
454	88884
526	92469
1070	97369
1390	94990
600	90276
530	84202
595	97948
370	92416
1234	98408
475	97309
819	89201
1311	93125
583	88391
411	86224
486	88314
3299	103096
814	90493
931	85736
634	92977
3787	92783
572	99017
780	91808
1934	89930
1251	92589
621	92337
438	94681
525	89361
526	101509
755	91541
1087	95011
415	95841
424	97504
638	95444
886	94902
442	90076
1111	92673
606	94649
606	93384
659	91727
1711	99609
2219	89265
803	90028
879	93080
646	95177
1105	89453
519	84865
472	83916
1060	92840
575	96113
1051	98896
425	94077
1717	94225
699	89757
406	94456
1354	90476
1128	101175
645	100120
538	92213
547	90445
2126	94072
1297	89813
556	101427
736	97068
3098	101909
756	94136
524	90056
899	98284
1186	95988
397	98184
2181	96227
541	95425
486	93786
3054	99266
426	89260
3532	98752
734	103194
603	96895
504	94950
475	89887
547	91861
686	90200
1848	93093
471	94385
1868	87992
967	95163
868	96528
1168	91040
507	91623
786	94855
603	96397
599	97000
639	93568
555	95124
835	93596
726	91529
546	100677
667	87413
1972	100340
1169	90504
705	92708
439	89617
2314	102117
706	93315
492	93583
486	90964
435	91836
496	84880
897	101799
598	94693
568	95544
779	94124
1045	96779
858	93790
3674	99001
1124	96957
671	97337
714	101505
550	96072
456	93824
993	103505
458	90833
1450	92175
530	92121
692	95036
805	100309
406	98692
526	90121
628	96224
749	88633
910	99660
599	92232
792	95420
906	92246
1695	99657
1068	96431
471	95530
651	102909
1835	93485
515	89449
842	92379
4358	87084
13223	100064
585	89369
438	93021
675	100028
578	90865
415	92677
667	92889
677	89724
290	88456
1078	91572
618	96953
4246	102748
930	95512
461	89117
558	93261
659	93593
419	86281
562	95970
523	87697
791	91892
712	96392
2809	102337
538	90976
470	97405
484	92484
521	93232
6026	103000
956	89791
314	84856
446	92836
14049	85264
530	97664
3134	103873
565	95541
487	93429
645	89942
2491	96298
1766	100276
1114	92969
3181	97332
459	99024
633	89981
430	98191
1782	92113
387	95264
488	91090
1131	96088
437	93660
1859	95336
770	90037
600	91185
455	103382
2218	104205
397	86534
1027	92672
2078	94929
470	92272
538	98664
785	98169
631	89564
626	91692
3528	96821
1149	83933
847	95606
730	87327
840	91528
1379	97399
1695	91657
531	93712
3089	104009
1030	100305
946	97070
508	97681
1237	101494
355	90544
355	89129
506	95813
1958	103636
666	88261
786	98637
1218	101972
592	90527
474	85984
481	81850
2234	100988
2494	98841
425	89701
447	92513
1827	91540
536	94768
859	95480
626	87797
654	99216
1171	93210
605	91154
518	87273
347	89111
434	94940
435	101648
8603	97101
1146	94301
339	87556
733	101562
1469	85729
534	94281
495	96784
1205	96705
893	87220
859	88740
676	96281
1411	93757
505	97797
736	94028
555	87533
738	93556
808	91398
445	95073
623	94937
935	89080
595	94269
615	91849
613	89272
435	94084
678	93696
636	82381
638	88066
1388	101080
1899	98284
549	88225
808	96436
943	99761
537	85381
846	88802
442	94036
497	94329
3619	99924
601	86645
572	92933
1064	98045
483	91798
594	99273
763	97165
442	88732
1843	96857
699	90940
585	92854
570	95628
1395	87133
2535	100656
747	85260
979	98708
522	90380
1646	94464
455	96304
576	98449
498	99283
530	99660
918	83828
1612	101977
1066	87245
1767	91817
750	90154
1029	91164
783	93184
1783	98299
327	91360
2563	90813
586	90272
547	90208
554	93916
1301	92224
488	93700
2986	102360
693	93220
471	91597
783	88400
1263	91036
1270	98685
691	97061
539	88252
579	92349
1383	89329
1754	94521
708	91725
507	88764
441	89371
559	93351
590	92927
567	100988
2559	100525
726	94813
652	98260
466	98736
451	97660
1133	97999
2530	95217
778	89473
1364	90550
702	91996
587	91849
484	89844
667	99324
794	96209
458	97316
631	93933
547	95248
452	89862
21728	91128
2878	104144
355	89913
464	96914
663	94944
522	94257
736	98864
1269	97157
556	92932
446	83845
2650	95184
552	96040
743	94109
500	86356
2497	97832
1168	95341
879	94207
469	94397
610	103960
542	94876
402	87957
604	97127
451	89887
666	102946
2648	99437
417	95578
2575	86997
7979	92696
989	96606
1129	89248
735	92956
701	96118
722	97116
778	88400
16197	93613
458	93532
540	91013
1408	94060
540	88644
563	94032
483	84313
1217	98274
895	92415
1109	92453
1682	99999
467	89554
614	90168
3700	95308
919	88502
675	89581
1383	96583
795	96591
926	91605
442	90824
702	85100
1059	86648
532	87961
925	89808
660	85808
466	97797
482	102385
759	89861
1018	100079
892	96112
1191	88453
480	93293
694	88075
1938	92065
1774	84171
865	94157
515	93136
2351	99585
511	95198
964	91633
422	95105
527	88142
1927	99044
2068	101578
1101	89100
1126	82573
571	87476
2976	103125
388	91557
1059	96501
505	89784
727	99524
728	92500
1200	91076
645	97578
619	89224
383	95809
844	96800
1593	96588
954	100564
553	95948
503	91009
305	91812
478	88696
1071	98049
955	88092
2454	89233
1079	90925
483	86741
947	92357
1203	90684
940	96160
1686	98043
778	86212
1258	88681
452	99808
472	93734
521	87385
1454	102873
654	98189
366	93512
446	94181
434	93095
731	96357
1795	101988
479	92568
928	91840
518	92373
560	92880
451	90920
651	97664
591	88537
718	98436
540	92688
710	93327
683	93561
1060	100925
672	93617
574	94532
479	95889
576	96248
632	98370
624	92865
601	97102
703	90645
434	92908
579	90328
523	91573
492	86940
986	95171
418	97640
2009	104347
911	98140
526	96320
575	95054
850	88346
896	95761
519	95549
1098	98673
503	89252
762	90353
3431	103392
1238	99908
3950	101965
1004	98117
551	100676
490	86464
550	88150
441	84161
674	95040
666	93737
640	90778
1647	94397
658	93538
5363	92049
656	87217
674	93472
503	91469
435	91553
572	88292
687	87255
2117	98077
526	86956
1380	88645
790	96045
855	95900
1165	100789
499	93489
492	92982
1231	92957
546	88157
413	93988
506	89072
498	91616
736	96239
3103	104381
375	90868
1810	99108
2701	97254
455	89446
406	90644
446	94247
1083	97336
651	97165
1927	89289
551	96589
2630	95885
762	88753
1543	103588
1651	103297
1622	89578
439	93716
3111	89917
819	85285
539	92013
390	94488
975	100340
505	91170
2011	96381
1131	96816
583	88409
2111	95837
498	89422
551	93622
444	86107
583	96193
4047	97861
542	90677
500	84451
1062	94225
1013	88760
443	91937
778	92492
542	86097
514	100541
571	94811
1973	101817
585	93005
622	93505
450	97661
679	97774
543	94760
548	89720
2690	97173
516	91809
1103	93115
500	93085
588	99912
716	93488
1570	98452
578	95068
996	95785
552	93774
563	95342
1183	84505
780	98682
4896	91989
984	97548
927	92344
489	96397
670	94905
1170	100885
768	88741
505	96677
866	104105
596	99637
353	96453
479	87616
3892	101170
431	98105
534	88653
475	98270
522	94006
1053	91529
891	98302
1058	99340
664	89352
3865	85737
492	88236
1057	89725
991	94226
294	91242
510	89786
469	94868
1382	94174
1713	98156
329	86662
491	84905
5890	91124
391	94397
2065	93152
1018	91963
555	99179
722	94617
627	98108
757	97745
1865	99510
2093	102333
822	82487
601	95620
2300	94469
525	97437
1790	92680
590	90693
996	86292
687	93836
613	100551
449	91515
436	94637
383	95892
554	100347
1077	93572
1036	99543
1284	97575
476	84252
1317	103789
1271	96813
491	89302
929	87488
1294	96829
572	99822
463	90882
535	86030
458	98297
1016	93199
731	93641
1336	98512
453	87902
590	90390
527	96695
666	89793
657	99048
10660	94345
741	94189
486	93341
643	92672
1932	99652
603	97681
768	93760
2507	101625
2098	101216
871	93116
1607	96260
542	90404
2078	99773
403	92128
539	94273
1083	88545
1152	87116
634	97369
3455	101380
827	100777
1232	91893
684	91905
1502	102362
662	92409
1647	92934
655	89940
2083	98124
4616	95812
422	93704
636	90981
514	99776
371	90233
813	89868
834	84285
628	94612
443	97452
941	91461
731	94365
431	91633
535	96652
550	93780
531	92601
2475	103393
1279	84873
312	82773
482	97840
506	94110
617	96713
1187	99301
312	91637
579	88593
628	93801
457	99836
536	91253
611	82717
1523	97336
679	95158
914	99133
890	96304
760	95309
962	90253
571	100712
729	94142
700	98400
2389	90492
997	100521
468	96843
1447	95680
1049	101292
3170	97885
3849	100528
1680	96716
383	85905
3082	97664
947	94693
436	90463
494	90409
1418	86341
938	97221
375	90689
542	92608
534	95761
1889	93253
558	90571
3077	101411
1645	93025
688	92564
462	92397
717	97112
1691	100760
491	99933
794	96677
624	97476
538	96357
4026	95093
558	90872
1372	101496
860	98000
761	92620
435	85861
903	95400
1300	93525
1423	88025
379	87079
1183	91808
767	92216
1425	95310
734	95133
544	87820
460	87436
696	94997
453	88537
1286	97733
509	99529
398	95173
663	93893
1413	90765
401	89849
1366	97928
1654	103140
3705	103975
831	97112
483	96166
486	95920
530	85830
806	96576
526	94652
582	91992
522	92888
621	92716
798	97637
468	94260
4409	102544
720	90874
440	94406
474	98420
1030	95181
1547	96405
554	99032
1606	86661
2299	91932
482	91689
987	98745
748	94957
489	94803
715	97843
648	91016
2906	99456
643	85314
1599	99555
562	91129
630	91581
953	98777
432	88072
517	93208
435	93049
1582	100237
1385	100778
1290	103721
2771	103657
722	98632
1429	103189
1354	100099
542	93165
1210	95369
2396	99188
451	93139
2038	97756
392	90880
963	100464
728	92849
584	87433
1089	98129
1021	95917
738	99074
440	96800
1915	99513
402	93641
606	92236
540	89165
1588	101653
1701	91356
2728	99305
1448	92279
461	92780
960	90817
708	92773
1414	90911
613	91572
677	85380
342	86932
440	93069
1563	98450
639	94745
778	91405
903	100060
798	95030
783	96134
647	96686
554	94193
8807	96180
3338	102757
791	98473
394	97365
425	83325
567	87292
1143	99124
545	101893
421	87461
504	91992
683	96056
430	96021
601	90653
1546	97961
946	99137
615	91032
633	95325
383	91108
406	89737
973	97352
729	97933
1507	103966
591	95092
457	91747
822	88980
456	86888
545	87422
3388	99169
561	98357
690	93629
549	96779
398	90128
832	99076
1698	102573
446	90088
445	94065
542	86452
323	92125
829	94841
1503	101604
1622	86936
2622	100969
542	98964
536	92981
538	97645
2108	92817
1375	104000
513	98916
1054	93930
2264	94285
1595	101693
624	92596
536	86117
479	89481
596	93229
994	99428
1290	92741
585	93541
2233	103607
1340	100544
1456	86437
594	93597
572	92144
549	91041
421	93232
677	92432
510	94816
766	93513
1511	91288
2006	88319
793	99559
1209	92758
686	94544
743	96897
1322	102205
590	96487
442	97069
2447	96600
505	100228
922	88037
490	89611
595	95797
1569	91161
785	90996
995	94461
551	92968
810	97834
2299	95117
1418	102809
798	92128
753	90652
455	90317
2487	101320
847	93405
462	89626
465	93093
539	98700
571	89233
3254	97581
487	89453
1209	90298
679	94253
483	95121
647	92337
551	92602
1688	103700
1783	94828
673	95760
7255	103335
535	85632
615	91975
591	99265
576	99225
1345	90758
946	87480
1796	102597
409	84619
684	94429
1941	97772
556	92343
1032	95848
547	94819
1270	95228
1052	92813
806	99877
656	97730
925	88960
638	90581
486	88695
610	96528
854	100670
490	103355
2110	82973
3610	100538
518	93366
602	91290
907	93424
505	94472
500	88020
3084	91172
1470	88732
767	97909
413	89316
779	90857
469	88316
616	97001
696	92651
2399	93693
514	96381
514	92085
1626	92032
836	95844
443	95057
1740	98372
3157	101892
643	94720
691	92713
405	95206
600	96124
393	94552
638	94036
449	91737
516	88424
451	95200
607	97206
902	100365
798	87628
1005	95257
722	94575
811	91560
1818	95221
795	102168
619	98183
549	95468
661	88233
906	90424
562	92753
45845	102821
2999	98398
566	94235
531	97117
657	98408
1627	97328
870	92586
1894	103848
456	96690
535	95267
675	96723
553	87596
672	92214
1513	97317
634	84140
984	94584
698	91313
847	92081
1936	97573
594	101213
609	85100
1468	88628
392	88241
1698	93751
908	97345
487	97090
630	92168
3811	87770
483	93565
447	92149
1209	87501
1412	103025
2418	101812
573	91409
720	93908
386	93860
631	92169
527	89730
1082	91285
552	95845
4403	88084
438	83960
2374	90077
2730	99068
633	95901
1118	94408
2072	97630
552	87324
438	94088
406	88152
731	98541
509	90947
516	92273
943	95913
1349	96849
549	100048
387	88412
458	95828
1011	100005
624	93781
680	97245
1239	92040
655	100433
581	93472
511	86280
499	90828
591	89577
4489	102620
740	103249
388	94975
395	90812
431	88801
602	91959
1286	95905
478	82880
540	93288
589	81805
397	89664
2334	100929
351	93525
1140	98765
1235	96393
733	86081
2086	103491
470	91620
1075	102484
5803	100221
448	89560
767	93629
786	85460
1095	92546
386	97924
430	92750
683	83511
455	85971
1150	91542
595	93749
913	91068
1126	90676
573	93080
392	90915
487	97169
588	95500
628	100333
1252	96445
675	92084
1435	91321
911	100151
561	94617
699	91529
685	94900
462	93837
698	96176
672	91497
633	97844
372	95749
527	99528
570	97632
410	88057
659	96488
1232	98496
694	93125
1100	94533
677	93876
544	94840
459	90153
614	99374
742	103124
507	89378
859	96894
1806	91093
356	89782
397	92237
398	94589
779	96748
29214	91644
935	90172
1357	100525
2088	104097
1080	90336
509	92732
805	97310
2602	99065
1778	92173
1239	89084
677	97789
4148	101947
702	99765
746	100240
804	92717
559	95941
2603	85128
1407	97221
537	97360
555	100768
534	91977
990	94076
519	86692
743	96540
731	97824
619	91984
612	94280
671	93516
554	90280
808	85357
430	94804
1499	102429
1026	96540
716	92252
1721	96317
818	96292
462	93569
914	90752
469	85800
1338	87781
485	86552
810	100785
457	95434
584	95061
415	92952
658	102421
2191	103496
2022	100625
1324	98147
2038	100712
446	89672
1081	92592
2143	89641
838	88140
480	98580
778	86653
1136	102574
534	93272
914	99612
383	97737
576	92812
691	95933
776	86940
1901	100632
519	94409
553	98772
828	90760
842	99413
508	93768
563	91180
782	91640
891	94116
874	95430
2231	98299
815	102457
443	88092
557	94145
622	92968
417	85157
478	94505
1050	103302
364	92584
631	88176
1926	91725
915	95508
4054	99048
22938	91313
420	91176
558	99640
607	90496
1146	86694
642	91549
702	99721
927	93633
2245	103897
1186	95881
539	87365
1234	96920
1019	98260
3367	97883
1082	96723
874	94001
2208	100366
785	89105
610	91852
513	90952
567	87842
1478	87598
574	98797
663	93405
2407	101046
853	91949
1778	102944
624	91225
559	95197
935	90901
798	92661
1878	93452
422	90996
2126	99408
787	96073
430	97553
567	89240
678	90004
463	98712
975	87978
732	87416
655	93890
571	90269
876	96621
811	91961
2398	92160
[truncated: 2,096 more rows]
