# Supplementary material for: ATR inhibition augments the efficacy of lurbinectedin in small‐cell lung cancer
Source: EMBO Mol Med. 2023 Jul 25;15(8):e17313. doi: 10.15252/emmm.202217313 (PMC10405061; doi:10.15252/emmm.202217313)
Supplement: Supplementary file 9 — Source Data for Figure 2 [file EMMM-15-e17313-s002.zip › Figure 2/A/Flow_files_for_quantification/export_Samples_Lurb3_3_Watson-PI-H-G2.csv]

FITC-H	PI-H
1034	169945
1170	161763
1975	164676
1302	156289
2121	160888
1174	148797
2267	159480
1034	151757
1750	168936
1142	158628
7244	153481
2475	160261
1330	145805
1267	169249
1618	164021
2755	162308
2573	154460
1431	167128
2523	169685
997	164300
2520	148189
3006	149585
1337	160892
1189	149369
1622	169673
2023	149288
2600	154941
1668	151713
1946	169412
3171	152094
1311	169520
1104	166789
1658	164585
8771	158556
862	161375
2442	166635
1591	160552
1207	148704
1410	163224
992	161588
917	161163
862	147491
1235	167446
1223	161537
2319	163024
2622	161829
805	155989
920	173760
2351	162856
2247	169567
820	159292
1174	161236
2797	156172
1255	169013
2030	159200
3270	158988
942	171663
2251	158243
1653	161197
1915	163434
1687	145476
1350	155909
2935	164812
1751	155013
1929	145537
2209	169633
1594	163041
1878	164041
2326	149684
990	158500
1730	156112
958	159221
1447	168597
996	155933
1010	158902
3244	145988
1022	156937
1410	163873
2206	158221
1252	172484
1214	151367
722	159802
2166	148664
1079	165781
923	161753
1010	146533
1039	165668
1072	160781
1231	153540
1809	160928
1402	148676
3353	146600
3886	167609
2016	155997
1979	154493
1907	162588
2848	156108
1330	172093
2666	160253
822	165466
861	161985
731	171085
1042	147053
1070	165011
1176	176487
1785	170228
2562	169094
3201	156948
1051	158412
2827	162093
1034	158644
1227	157332
1446	160632
923	160372
2695	151125
1355	155969
1410	171273
553	169148
2118	171597
1715	157061
1536	163667
815	145516
9518	174701
1202	164868
855	156668
1086	153309
864	171408
1134	158701
953	160921
1231	153477
3046	179977
924	166369
1934	148278
1154	164048
1456	154993
2145	157072
995	151105
1542	152972
1184	150458
1583	174012
1020	164979
2089	148760
1640	162187
967	167244
1048	172480
2257	158960
2925	157694
1434	173525
6357	154986
1030	152977
1218	169965
2210	151478
2325	153168
2071	151537
1188	161001
1397	162729
11881	164019
1098	171670
1960	168525
1454	166892
1922	152237
1785	162306
6581	165040
2010	167462
4086	155049
3413	164851
946	162125
959	168514
1823	155980
4850	156103
2083	145640
3642	145965
1326	148056
2145	149853
1031	166338
2500	158232
5657	145548
6558	164323
4727	158151
1959	150312
1863	161049
2663	151720
3230	167888
1721	146254
775	153552
1239	148624
2536	155507
58952	178264
1063	178807
1122	163176
1082	147257
1730	153417
2173	156533
1336	148376
2039	169853
2449	149800
15983	147033
1807	155924
1740	170112
2277	147869
2703	159772
1945	148825
2106	176425
2439	145709
1950	157604
2866	175992
1211	155769
1350	153852
1926	165013
1548	156442
1799	149212
2093	159788
1518	150433
1600	161512
2282	162189
3579	147072
939	167576
899	148393
2782	172979
1193	162592
2755	149927
2650	171449
4418	166954
1685	154776
1426	154013
813	156916
1209	153456
595	175708
715	159073
5225	169290
927	165181
2783	162033
1722	152613
1570	175821
1311	162206
1375	170188
2842	149128
2145	156861
1377	152263
1077	175688
938	171324
4123	149426
1319	157569
1260	170537
4045	149353
4759	165056
1434	162845
1124	155640
2741	172065
891	161116
1206	145669
1470	169764
3344	146953
829	146634
828	147953
1344	175913
1261	157269
1380	151260
1123	157921
2943	176861
1377	163476
1288	148652
3356	153676
1762	154297
1828	166636
2193	157158
1470	163628
1774	166060
1268	149604
3746	161633
1049	161377
2495	182082
1778	169400
2141	147954
1934	147140
963	158164
1434	155426
820	148815
1590	171812
886	163380
1075	154440
1993	170753
959	167845
1923	166285
1106	171761
2206	146365
1223	163812
2895	146317
2543	161044
1277	170372
3347	166969
1627	169936
2741	166073
2447	166057
1181	169476
862	161248
2303	165996
3222	156884
1011	159198
834	157901
1420	171289
1702	159300
967	162261
911	169145
1566	164649
1367	159852
1846	160996
1787	156584
1047	161585
2992	146196
2117	161515
1121	176863
7658	145526
806	151629
1242	154749
1961	158208
897	164295
1254	155704
1510	169009
1450	158807
923	179724
1204	153920
2143	175824
1699	148348
1362	157636
1445	155841
2795	154261
13239	156336
2540	151885
1738	146660
646	158821
1167	161661
1468	178629
3543	149629
4470	159660
1685	157629
1282	161010
1932	153853
2364	156442
1706	156856
1445	154586
1279	148088
1685	158324
657	166988
1250	166883
1335	158053
1227	162189
2522	160266
2907	152881
1385	153984
1595	164225
2103	146224
1962	159763
1142	157461
1767	166493
1022	156412
1423	153668
1407	169628
1220	162996
2600	163064
1719	157828
1871	178468
1740	148772
2020	165441
3302	158796
1170	155760
923	148593
2875	157849
1293	165021
861	162597
1492	167369
1637	161622
2817	158592
2207	151460
2095	173269
1558	152900
2489	164781
869	172792
7711	165214
1422	159977
1458	155188
1439	166998
3789	161997
1862	157634
1687	161405
1286	168082
1166	161948
779	159219
1954	176911
2268	158865
984	145397
2396	179752
1119	146744
991	151216
1683	158284
1603	153436
1974	158656
2463	167873
1614	168816
1440	146937
1836	164876
4067	169405
2427	150213
1050	158971
5310	172152
1482	161797
1079	146768
1041	149623
2662	169868
1112	171633
1190	162520
1335	154035
16658	156072
1543	147288
891	164213
12131	180821
2271	156212
893	165394
2243	151668
1966	161805
1107	171192
2532	161172
1734	146061
1610	146036
2447	165536
4931	150504
1261	157543
33025	160833
1987	145576
918	163957
1781	153804
2608	149669
1003	172675
1651	172192
1654	145821
1354	157504
1046	147257
4852	165102
13267	146509
1983	167182
6214	172078
1215	165029
2397	148937
1407	151769
2670	168008
2473	166893
2585	146425
1035	171792
1118	151253
1945	145873
746	158918
1967	162305
897	169180
1963	153789
2268	172564
1023	161080
946	163701
1583	165218
1939	170781
1338	152981
1713	152460
987	165796
1276	159281
3732	163865
979	154508
1715	154876
1503	157892
1514	160229
1270	168172
2045	146177
1290	167660
1002	168378
1510	162949
950	170813
1303	173712
6791	168242
1243	159417
3015	152392
1072	181385
1471	161792
2195	147681
917	162248
1679	154421
898	164712
1775	157269
4488	174537
1306	160444
1489	147552
1059	156489
1650	172649
842	148356
1066	165144
1585	164649
2319	154829
1390	159652
1032	163417
1636	162729
1386	161121
1977	167760
2389	170444
2305	155689
1524	170924
1253	154884
959	163173
1676	165165
736	162268
863	154836
2312	157264
726	160684
7631	153085
746	157561
1787	157617
1651	163408
991	163934
1192	166868
1265	146694
607	165277
881	172692
763	156027
1672	148887
1154	159861
2075	151821
3340	157720
1986	161814
1034	158230
3049	157757
1223	146184
1726	161458
894	155681
2430	167961
1189	162177
1311	168664
1690	162580
27350	163836
898	159382
1239	167448
5902	161912
1445	147093
1150	165497
1183	158873
986	161897
2008	157084
1063	182864
1328	172930
4213	145213
1171	167801
2408	173491
1051	155045
2797	153160
2114	154282
2079	177712
2551	149661
1956	157277
1379	155700
1257	163569
1111	153677
3123	167945
1936	164849
2470	164500
1126	147996
1027	164217
2183	162237
3091	159228
973	152933
1635	151449
1266	164273
1004	157557
776	146130
2590	162801
1864	149593
61222	157503
1355	145304
2135	167172
7508	165605
1431	164332
1576	147841
1783	161286
2438	154977
1723	146573
1728	166781
1672	167188
2233	163449
1758	170889
1699	156416
3432	167661
2242	155517
4894	146217
2748	157112
2273	157288
5589	159304
6475	148168
1955	161279
670	149145
815	167305
2007	149459
2477	164025
859	161455
1074	157350
1932	174129
1562	169900
810	156628
1831	151752
1156	153593
2226	172545
2208	147717
1581	161674
1336	166945
1002	151449
1262	169025
1306	159439
2250	163405
1057	165469
1536	178584
1404	154972
2015	165712
1149	174649
1491	157813
1636	145568
1852	150808
2170	157692
831	149405
1246	166017
1309	146465
1370	163084
1790	162029
1322	147081
1129	152336
1787	147265
1845	162208
2075	160205
2819	158656
3887	148364
733	170893
938	161593
1342	146548
946	149745
891	175472
1938	150984
1757	164677
4567	178525
1843	148188
58038	173036
2824	163889
2297	149361
858	158289
1337	162417
4607	147984
934	148117
2452	149684
2207	151152
1150	167702
863	168956
1105	158840
2685	179965
2164	156427
3422	151525
3619	153136
3578	163304
1615	162041
11162	161309
2453	154048
2734	171721
1350	151194
793	160704
2399	161029
2654	150939
1072	160757
1607	159329
1229	152068
1312	169140
1194	156005
839	146769
1521	168525
1330	155344
1025	147791
1811	177188
1154	166679
1193	154417
1731	166715
2608	149409
1899	163819
945	157512
1195	150969
3155	177672
1242	155662
1040	165156
1076	166780
851	155596
915	152203
2651	145509
982	162676
2161	147977
1765	153422
2539	156734
1226	156896
929	151272
1554	147776
1599	167645
2061	158557
1077	146037
883	160896
2116	163828
2502	169843
3106	162333
1596	159557
1706	156864
1728	171117
1841	177907
2403	153914
1247	162164
2026	164154
953	171896
1783	153149
1275	169603
739	173772
1286	163595
1921	150020
5912	161621
3003	158998
1791	147050
1884	175584
7747	163520
849	153444
1518	167251
1220	156657
1392	152697
1888	158996
1129	152717
1598	159752
1239	163400
1410	146724
2320	150020
1716	146933
977	146364
991	155681
3612	148897
2260	161240
3411	164652
1182	152813
747	159540
928	172585
1076	166180
2173	164777
1378	162172
2899	162964
1775	146353
1343	158895
1969	155680
923	160936
1276	146814
1558	170700
1042	168545
1367	160120
909	167551
1075	162953
1290	166969
1312	150112
1366	147629
3307	155825
1347	163640
1969	163739
695	163389
1522	171269
1070	153595
1173	164969
1091	167738
1351	174181
980	156880
1323	158848
1054	167041
907	152824
671	165448
1123	161539
1367	154836
8307	178621
3103	163636
1878	170011
1682	162597
2522	157980
871	158140
1172	165920
1074	148383
859	163061
1328	160095
622	151048
5535	171656
1526	157747
1409	165508
1149	155778
68143	162401
1271	157011
55060	175662
2557	159433
2938	157707
2470	166879
1018	162900
1895	153568
2993	151883
1331	162860
2420	153565
1945	161092
1635	172746
1659	162417
1859	163324
1202	168825
2196	166604
2133	171032
672	154145
1874	147721
1289	161140
2766	152597
635	151721
724	148421
2314	161273
1799	146436
1757	158845
1729	176041
1344	159289
1424	176793
1300	160563
3495	170140
1401	177289
1934	145165
2840	163356
1872	162179
1162	166395
2194	169656
1172	169266
1853	150137
2183	162997
865	165592
1399	163258
1561	158709
707	162080
1165	176232
1574	161291
1113	164285
1490	162565
6750	166609
3079	164809
738	148156
2342	152873
1224	159205
950	161969
1871	171668
1812	148273
1807	171628
996	149984
794	158020
985	164821
686	163768
1103	152129
1906	160812
844	160192
2001	161788
3145	151005
2767	154948
3934	173083
849	170684
1949	152968
1568	148904
1448	167403
2256	157916
1399	162576
1205	179264
1103	156648
836	148776
879	166641
1543	156605
1972	162600
5751	151837
1050	164296
1510	168028
1597	149361
1679	161848
1754	152648
867	154887
1659	151116
1616	150483
4647	178357
6217	162093
1157	149805
2322	167753
1161	165340
1268	169469
1412	153428
1103	161957
2583	155877
322	169369
1469	168637
1900	161708
1151	153765
1418	163576
2625	164922
1583	163685
1215	152925
967	165309
6226	152689
2208	172384
1668	148617
3416	155208
1021	148726
1380	150502
2294	160144
1749	175193
1898	167104
1658	156104
1926	171507
3598	146251
2614	147088
872	150289
2943	182813
965	172296
1295	162364
1485	165556
1302	159400
2389	164698
4669	166818
858	168629
2350	163144
762	162036
1540	159697
959	174528
1529	164016
1227	175016
2501	148664
1244	158536
2494	160664
1043	167695
802	178324
996	166757
4059	171109
1956	156317
1340	165496
678	148661
1150	158757
2722	150097
1843	155345
2162	152945
970	148229
1036	179517
756	167269
1403	157048
1125	164812
1169	162105
2521	156322
1186	156385
1082	163577
2742	158732
915	149060
940	179629
1327	155412
1275	149220
1300	151497
1042	152201
3263	149556
1830	153854
2834	154080
4013	149741
1362	159017
1522	155779
1489	159835
3049	164577
1014	180399
1698	161440
2268	157277
2487	164217
1355	165392
1744	166495
2207	156718
1590	156268
2066	169777
1650	153189
1523	162171
1138	167544
1094	171582
1103	171140
2387	146585
1540	156225
2712	164340
851	151537
7671	158437
2001	168317
1259	169424
1762	163133
3271	152929
864	149805
1579	148182
1966	156187
1254	162040
1222	152648
1475	145828
789	154321
1470	173315
5016	165397
4203	180184
1375	146216
3726	157850
1586	146486
1466	158228
2099	164711
1519	165233
3187	169438
1535	162932
2585	155797
3502	148161
781	158209
959	165737
1649	158731
975	149561
2444	151947
1987	145356
1364	181564
881	171617
825	158084
1160	180104
2959	151733
1043	160724
2648	148489
1689	168297
1786	151532
2681	157860
1391	165889
6340	155581
1361	161172
2073	150450
1047	167484
1433	163945
1263	163453
1046	154148
1591	176957
2436	148652
1305	159441
1763	147832
1446	161509
2868	150809
1842	147778
3171	169369
872	160045
3218	153488
3470	154868
1381	152973
1434	155613
670	155405
1457	153645
1734	145400
1754	152373
2475	159599
1359	164700
1280	172152
1606	165888
1967	165420
1010	160773
1410	168276
1663	149537
897	158367
2942	160441
4767	161705
983	148508
1709	162960
1187	152165
4665	159988
1076	162224
855	160569
1454	159978
970	172677
3102	152737
1313	162685
1223	151512
1555	174421
10703	153713
1123	162173
1586	167606
1039	170964
2772	155653
760	157702
1195	156192
811	157029
780	152341
2855	145712
1914	165228
12906	154621
1145	156937
974	146001
1702	159101
2922	164552
1695	154681
2402	168721
1058	154776
1662	161552
1303	169744
984	158929
1402	165632
2011	159161
2899	156368
1110	169117
2668	164421
1049	157028
1715	162122
1514	168088
906	150424
939	152764
1332	160052
1458	160706
1249	163136
2024	162632
8048	148008
657	162413
1366	169121
2982	148254
1843	169780
1254	163373
1378	157032
1830	176401
3254	160753
2106	149689
5797	149412
8758	163939
1422	158348
1539	164815
1786	163755
1471	157836
1936	153133
1412	159468
727	151569
6054	180424
1177	172957
2514	171912
1270	159936
1995	146589
1139	168897
989	159953
4582	164140
1254	163796
2104	180674
1252	152107
1891	147946
5435	148362
1523	175532
1179	165528
970	169278
941	167104
1947	147140
2248	160693
1410	172365
1332	153074
27825	152789
1570	157871
3413	163529
930	145452
1514	154260
1133	147873
921	161845
3373	166963
1093	162962
1473	152772
827	153996
1343	150244
929	173940
1833	151821
586	146501
811	154660
1702	146345
914	160253
2016	153760
1736	155973
2587	166726
1667	168308
897	167485
2283	152932
1162	172419
1719	167607
2068	167357
957	163869
4662	167797
1358	166337
1162	147413
2070	146920
745	171625
1698	152921
1739	147337
2500	169101
3017	153960
1956	149719
1565	174296
1234	164472
3832	151705
3361	170361
2714	160776
2019	165345
1490	158397
2221	149949
1713	161113
1814	169213
845	171533
1758	156197
2484	157188
2723	157665
1336	173369
2003	154762
1163	158208
2197	154724
1310	162299
2108	158869
1882	155385
944	172008
1557	159721
10857	160720
8706	169884
1034	170913
1043	165651
1070	176046
1318	166369
1702	160198
2742	162041
1461	164708
1187	175284
1778	173213
3964	145913
1147	165525
1190	161108
5680	170277
1578	166269
795	172029
1415	165442
1564	165315
954	164560
2258	163109
1401	156300
2961	148702
2297	158637
2035	151053
851	169901
2001	150660
3081	149084
1102	154117
2361	169853
1392	163291
917	167884
1096	149365
4484	153039
1474	159081
1296	158436
1220	171621
3301	152151
3930	167561
1514	159496
1980	164708
5697	163076
1313	154177
1915	148807
3863	164717
1529	165044
1015	162209
775	151912
2422	162397
5622	163220
1416	175777
1178	163524
874	149105
2978	165029
2848	157584
1839	164789
1759	174940
1538	152778
882	174321
2379	154609
1531	165873
3095	177817
2566	151785
3963	154976
3314	146005
1322	149022
6067	160316
1436	150376
3839	150969
1907	156620
743	175733
1113	167773
3033	154504
3599	149166
1567	156097
2015	161420
938	165780
1943	156178
11587	148124
1034	152573
1046	176953
904	162661
1548	165985
1101	170313
1810	163988
955	161185
682	172775
3695	163057
1254	154066
3967	149451
2742	180401
1567	152856
1812	169033
743	147029
1279	165002
2539	150446
1078	158833
4995	155805
1619	155468
772	152381
1148	152820
1032	162564
972	166176
3639	146301
3167	167458
1262	172473
2258	178480
639	150309
3266	153867
3989	150320
1597	166609
2873	148160
2027	174012
858	168724
1337	158768
1567	163040
1163	156448
1211	164076
1728	151498
3274	160400
916	172148
3207	158696
1218	175912
1310	165773
2130	167729
1079	153532
2237	164093
2993	158209
1119	164172
2136	161741
2324	162704
2380	147645
1005	175156
1251	154472
1260	153205
2482	151744
992	161380
2139	173584
899	145098
5057	167584
1418	146344
1150	162817
1170	156460
1619	166085
1274	162092
814	148777
1306	167952
1038	168053
1642	149949
1598	161832
1315	166245
1522	157629
1589	163525
1287	149928
2452	155993
1268	160416
1335	159796
1838	156088
954	159042
2280	161703
3036	163041
1035	157256
2190	165224
2026	156368
2095	156569
2015	155321
634	161983
1098	155710
3330	175788
2327	162979
2322	151340
1727	151955
1101	160816
2082	161030
1237	151353
603	157036
1259	153612
25734	161784
996	157908
1242	157539
1686	173677
1236	149632
2210	163561
6107	145417
3985	165553
1278	164708
1124	165772
1051	156289
958	165749
1792	145768
3497	164428
1731	148323
1034	155304
2994	152969
1733	155181
1149	157256
2966	148079
1507	156588
1210	164296
1787	169907
758	154141
1856	154162
1804	157311
1043	157105
911	151413
1301	155947
1654	146647
1654	172381
1800	173970
1319	164100
1417	174497
27521	160504
1651	151160
1419	160865
749	156084
5940	168142
3026	158058
1750	159389
1447	149971
1209	160160
1650	153667
1711	154156
1068	167651
708	161462
1507	171973
936	161618
823	152056
976	163773
2526	157507
944	157053
4946	153757
2624	149952
1365	167913
985	170230
1731	168649
982	164898
1306	163202
2170	153340
1379	154753
846	147360
2283	168071
837	156794
6103	167849
1703	176033
1131	168420
2230	145304
2219	163118
2104	173709
1083	154492
2661	153807
3079	158577
1325	152456
8941	175648
1250	161220
4111	164656
959	158552
2321	169671
1204	162556
607	151346
1828	157972
3966	165952
1747	157660
1926	152264
974	172796
1826	154521
2998	152229
54726	162156
1209	172592
1311	158341
2395	177660
1938	159395
1090	152856
1738	165818
1398	173694
1566	170055
6910	154489
3752	153561
1260	154889
1767	162460
1695	159893
1934	148694
1616	168648
1350	168468
1686	150417
1784	157628
2151	165428
1133	159709
1404	150517
1517	161615
3022	163020
1591	161484
4331	157536
1739	147708
935	160872
2501	159841
1031	147152
1374	171969
1547	162437
1619	160416
2947	156582
2383	164528
2025	150605
2580	165509
8202	171717
2185	148904
1900	163922
870	170809
14538	158134
2059	160736
1596	167120
2019	150093
1223	164361
1909	169928
2182	154176
1664	177897
1997	153809
1354	148452
1386	173220
1522	157989
2069	151808
2541	152181
9616	167304
1216	149905
1527	154784
1535	164501
838	161389
1784	171848
1637	169349
1141	172200
1930	147571
1570	150410
855	162373
2203	152517
1035	161541
1621	155485
3294	163588
1894	158594
896	160936
898	170266
1462	169429
1363	169196
2085	166013
2197	172311
1690	157913
1803	150036
779	170460
3549	156869
922	171944
1560	145560
1343	163821
1652	166063
4030	175468
1797	166293
746	179217
1957	158356
3517	164324
1193	172296
1295	161213
888	156097
2238	163897
1186	159792
2242	150845
2630	161667
1117	152372
834	164157
2453	170284
822	146734
949	176372
1243	162514
2024	146904
1551	167508
1717	151829
1971	163601
1327	146588
1404	159049
1618	158564
1057	168533
1509	174036
1223	157136
2224	157996
1808	166165
782	153728
1942	147809
3770	151661
1478	160692
2123	158177
1171	177640
2210	159197
1901	178147
2833	149365
747	151821
2560	145678
5635	167781
2051	147116
2005	160889
2742	156547
2883	150492
1833	147308
1333	158434
1256	151205
5070	156944
1427	150493
1154	168092
3096	145416
2527	161482
744	145817
1214	166753
1659	147708
1232	169908
1246	152163
4434	152428
753	161997
881	158217
931	157153
3342	159380
1196	154445
1506	169616
1838	164061
1484	155989
3403	155422
1450	168657
1958	156780
6431	162733
1352	155880
1664	150160
1855	166335
1406	160374
2519	151133
1120	159555
2155	159410
1335	172077
1466	173776
906	160706
1822	172445
3477	177988
686	152833
3278	153668
4200	171804
1246	171500
2241	150061
3972	179977
861	157333
1403	156961
3755	159157
1003	153088
990	170801
7406	163860
805	173976
1474	168645
1664	168478
1223	152453
1101	147429
1691	148452
1325	164644
1207	170363
1495	152001
1747	150141
1940	146096
3349	148776
1601	168756
1438	148880
991	159624
4168	160189
980	146737
6135	169208
7559	173850
1064	145472
2390	148957
2126	150557
1621	163408
1562	160401
1856	154556
1971	166769
1822	160211
2771	152757
734	178807
39520	151673
1772	161236
903	166862
1387	164580
1323	168081
1904	172657
1811	160422
1510	154685
1074	150481
3755	153692
915	162697
2351	154424
