# Supplementary material for: ATR inhibition augments the efficacy of lurbinectedin in small‐cell lung cancer
Source: EMBO Mol Med. 2023 Jul 25;15(8):e17313. doi: 10.15252/emmm.202217313 (PMC10405061; doi:10.15252/emmm.202217313)
Supplement: Supplementary file 9 — Source Data for Figure 2 [file EMMM-15-e17313-s002.zip › Figure 2/A/Flow_files_for_quantification/export_Samples_Lurb3_3_Watson-PI-H-S.csv]

FITC-H	PI-H
1627	128163
4611	118160
2691	133464
2681	143409
3874	118481
1494	106379
562	136832
3999	132151
1562	120943
3742	107508
2127	120382
1299	109807
1235	142421
927	129644
2527	113321
3061	129566
1968	110117
2703	126617
5394	121956
1055	144513
2250	140060
2814	111892
2701	132300
2802	118053
1523	110767
3554	127436
2477	108748
2082	114428
705	127629
3983	123339
4891	126668
2453	143416
3082	111022
3740	107905
5193	104541
641	112245
2007	136945
2831	133769
2714	133993
2643	123197
2833	105229
998	141707
1907	128061
1375	115353
4811	116796
2409	144049
3451	118486
1736	143157
658	106320
3029	134337
2737	106309
1175	143115
2766	142617
1817	143432
1330	126208
2361	112300
1600	113920
3854	109672
2373	107457
2585	123569
4215	127026
3125	118093
3223	132568
2422	104725
535	104656
5327	124824
2067	114296
783	109437
4367	116412
4953	125001
1450	111801
5622	117676
2502	120508
9258	124472
3373	112988
2965	138844
1823	142332
2141	129652
3192	113321
1686	120177
2354	126293
5633	125052
2798	143783
2138	130581
975	142171
1627	119485
5514	104863
843	144568
2759	113272
1254	118809
4790	124336
1051	144414
2765	128266
2405	108569
2379	107457
3711	106423
1646	127096
3255	123708
3681	109381
2182	122184
3040	129094
3983	111297
1519	144156
2023	132457
3427	117133
2373	105960
3770	122101
1890	107801
1585	138564
1242	126284
3230	118144
736	124748
2995	136990
2403	128932
3543	122416
2629	116504
2715	125549
1876	135820
1756	143032
1278	142605
5746	104600
3079	112858
3440	128216
923	115164
3791	118881
2240	136307
1941	140415
2415	106957
1540	135228
2590	114472
3672	107528
2314	106440
3378	121702
2180	132287
1763	139401
4098	142684
3504	109721
3137	127185
1902	113381
3496	108153
1747	106673
1253	109228
3435	122036
2443	115012
1971	134800
7249	131961
1629	122040
915	109548
1016	143673
4516	107637
2213	136461
5278	109404
1155	111824
4909	114415
3494	111820
1607	124917
6811	110681
2834	142369
2159	124381
1542	119662
4334	105765
2604	108100
1068	129550
2275	128592
4809	127928
3163	119977
2358	126996
1070	111059
2039	123844
3009	112573
2887	113739
1577	110288
3048	132276
2087	132317
1200	129540
2303	134636
1418	139325
1746	116612
1543	115548
3391	115513
896	123580
4665	122948
3900	116449
1663	127554
4387	130400
2812	109137
3191	109620
912	104492
5598	112585
747	128837
734	123768
3639	114576
2979	141212
3633	108073
3478	132344
2257	139897
4054	119901
1965	106032
2273	112705
1838	141755
8467	120377
3051	117820
2047	104730
1482	141348
5601	125512
9461	132728
4483	108684
2150	131281
1986	106640
2128	140000
2345	138317
3333	117958
2818	139995
1378	113296
1059	130353
2036	125101
3742	116672
3420	112460
662	129029
2830	108285
2247	117680
1757	121797
3471	105976
1634	141025
1955	134332
2230	109221
4129	118737
3529	109140
2282	142347
3624	132232
2558	118540
3199	109445
4070	110262
679	144780
2362	135535
1926	140612
7767	136892
4392	126535
3030	131374
2710	116644
1999	111244
3634	106478
1074	111777
2081	137349
1818	131773
2934	112561
3928	105373
1017	131804
3100	131411
4126	110533
3108	120132
3708	133433
2681	112825
2103	105197
4062	105260
3088	109140
1576	138520
2083	130640
1683	135578
1649	105428
540	119769
1594	133517
1767	128900
3160	139389
4804	115825
3370	119637
3038	120833
3163	134612
2204	124625
763	104796
1030	118632
3499	108930
1627	112436
1631	121490
1880	131861
3239	132897
454	124617
1866	144815
595	131861
4798	129712
3928	121514
3538	126272
2206	122289
1886	109888
1267	130021
2807	107749
2504	108900
2181	142140
1644	126608
3090	122371
1929	140529
1132	108166
1561	142484
3710	119965
2175	142693
4235	120616
1867	109444
2587	109654
2968	120481
805	108157
1565	143208
886	119863
941	135413
3683	122633
2723	115649
1246	138949
696	131593
3642	132289
2548	127789
2678	117353
3770	130104
3995	114170
1828	131285
5691	115360
4075	118291
2895	117132
2537	115568
3155	133752
3247	116389
1080	141582
1982	142396
1051	142345
2952	133464
2486	140917
4235	121751
4156	105940
6072	107654
3070	113651
3820	111892
2605	112008
3398	109328
3363	135189
2436	112424
3863	118965
2114	108749
2465	104620
3840	106405
5794	133789
3132	125752
2359	111568
1623	139481
1493	123398
3303	142049
1219	143053
3736	118414
3575	111905
1678	109289
1847	131993
1853	121825
7462	118592
4663	107841
3179	107008
3087	127843
2477	126488
1328	135577
3097	137781
1467	141980
1102	134989
2458	134700
5214	117365
3247	111136
3447	109376
1769	110055
994	144985
1602	130840
4201	131797
3204	125765
425	108458
2645	120692
3075	117396
3535	143888
1319	139396
4409	116201
3454	123308
5055	118655
3172	143740
4078	139056
1247	144197
1711	138415
1597	125668
1342	119511
2281	122001
5665	115096
3595	120121
1439	141472
4577	138696
4135	129324
1350	110365
1298	123201
1476	128572
2606	127300
2203	144520
1866	106416
978	120849
2726	111640
2805	132316
799	109300
5014	105972
504	126461
3858	123775
1111	136968
3481	118893
6238	127804
2991	131772
3469	141488
2475	138149
3994	124032
2192	116492
2175	141302
974	137164
895	111772
4432	106900
2250	124364
4203	109464
2515	117781
1179	129284
4576	142085
2024	126773
667	104968
1180	140368
1635	110775
5702	120527
924	143629
3804	116768
1994	111868
2088	111748
2842	125308
2530	112468
9334	135280
3288	120948
1624	144212
3603	127711
1652	112866
1059	138089
1942	108292
1599	133600
2075	136164
1950	109806
1947	105588
3471	104660
1511	141988
846	118716
4164	141036
3467	123824
5855	116396
1267	125545
2830	125250
3036	107533
5902	120845
6322	134888
1562	114273
677	130436
3804	104588
3390	117869
3484	109029
2398	113933
3379	105832
3877	113046
2751	142805
3266	109661
2072	115488
870	139453
846	131564
7947	108538
4240	135996
2380	118632
2055	110249
2039	131324
4583	128964
2322	111324
1509	111614
3606	118260
43267	142873
1138	144894
1313	138909
507	132768
1306	120437
2746	110225
4537	107501
1334	130088
855	141053
3140	112592
4219	129740
1619	113932
3035	107644
1670	118633
1464	144525
2151	124224
2334	114537
7294	116540
4401	117757
2715	117559
2004	133984
4370	110476
3443	121012
2579	117199
2103	113081
4686	111585
2066	110485
3339	111957
4674	142404
1205	135656
1360	137665
1208	141734
2994	132196
3639	141224
2501	141520
1939	107996
6407	143472
787	116365
2466	105152
1217	111305
4820	110714
4149	108505
678	134408
815	116832
11419	135117
2490	144313
2587	126269
1279	124191
1493	133024
2456	129960
1156	107684
1213	139508
3242	108872
2899	109500
803	120691
1231	120100
1020	144716
3050	106137
2529	109856
2506	116360
3067	105529
2650	131217
3175	135268
2393	143609
1122	130208
1566	106884
3160	105673
846	132020
1992	120853
4481	115056
826	132429
2215	107740
889	143880
3236	112377
4372	129480
2205	116709
1034	130629
6488	126737
1761	131665
1674	132509
2961	132387
2370	107752
1062	142844
3075	129839
3159	107827
4007	115273
1778	142701
1174	139593
707	134316
3247	137009
1090	141716
820	123561
3262	134170
5110	125497
3060	126457
1045	138123
3889	127221
3209	115136
3128	117357
3271	125929
1377	139101
3033	134834
4126	111098
2020	141083
3912	128924
3979	113389
1856	108681
2614	104810
5459	120373
1627	142510
860	105864
2239	124019
5847	110096
2227	127029
1691	139164
3579	120316
3194	120398
2158	109261
2228	130312
3576	125724
2965	136869
1966	136213
722	135217
2431	127136
2605	141608
2987	106052
3274	133852
2606	107224
3698	140577
2398	123613
2902	142685
2398	133085
3362	123690
1687	122084
1907	106073
574	109359
2419	132532
2319	116613
2074	139044
930	116863
1615	143072
2167	114069
2290	125791
2831	106568
2221	131207
3500	129285
1463	104917
2869	109749
2053	124987
4137	118136
2881	132544
2972	122388
7001	123416
1488	118861
4281	142944
1222	140664
1859	115584
692	106017
2687	124598
658	128593
1055	132870
1895	105356
2526	134340
3042	106344
813	116161
2536	109892
3621	107628
2463	107321
2598	116787
943	122964
3882	114844
1479	139315
2031	129628
1468	143747
2797	133833
3122	120877
1844	114073
986	105349
3135	135924
2897	109613
2439	139249
1930	123175
3790	120529
3980	121856
4104	129204
1131	116429
1339	126029
755	106829
1549	112634
540	107705
3799	121813
2119	119537
3163	114301
3455	119704
4075	110868
2422	109225
2022	109002
2054	135521
588	136045
2029	119912
1662	105970
2662	109480
2802	138104
1631	105664
1732	143157
2843	113491
589	127016
2451	132649
3043	135894
1621	126465
3240	107056
2573	109732
779	129857
2616	116026
2069	107808
1267	115380
3682	126456
3177	115296
2050	106208
3338	115169
1788	108182
4122	106257
4926	140357
2710	143588
2246	119212
3349	110452
2752	109888
1722	143786
1041	144629
3422	118653
1982	142305
4321	115379
2873	123805
1200	134790
3190	111708
6189	129449
1494	139832
5352	140012
1125	116981
2083	137710
1320	114606
915	105600
1148	114806
834	110976
3831	119848
2213	107140
4228	122689
5126	138617
2479	131807
1732	129009
1091	139112
2062	137796
1055	131966
6420	123434
1773	120081
3582	128736
2394	119444
3250	107950
3059	108085
4029	123481
2754	112294
3425	142484
2800	105661
2686	119345
4640	112399
2704	125469
2353	121404
3635	131932
3055	106609
978	134319
1983	128425
3700	113101
606	139138
1861	126121
1858	133276
4805	108827
2136	118761
3146	107113
4015	104816
4135	117501
2136	105009
2286	108611
3322	119097
1056	143225
2894	133583
3145	129269
2623	108944
2113	122844
4113	109432
1639	136664
2810	115044
2359	111141
1529	140913
2129	143107
7562	124969
4159	107750
1241	112169
2053	109596
813	142205
1746	116909
3914	135553
2134	129300
4342	123945
871	133836
556	135931
3811	105360
674	135984
1614	134029
984	129829
1160	137385
2026	105416
3466	119600
3504	120992
1244	107812
1427	111473
622	112697
2110	119552
3720	106416
2800	133669
3055	115304
1234	125580
1512	141789
1811	138941
2601	106062
1908	141600
4142	113913
2928	112597
3423	132724
1866	132868
2044	107952
1404	129689
835	125860
4634	108469
2240	125164
1259	110704
2124	121568
2491	108597
2477	132049
2707	106541
3248	113736
639	117636
3101	117657
752	105569
5303	132673
3141	126457
2359	104537
1477	113153
3601	114325
1977	137348
5486	106340
2782	139537
4791	108641
3207	105553
2023	128001
1064	141457
5496	136953
1978	106496
5836	114613
2272	133488
1016	141961
1843	126156
559	108861
3407	126632
2196	114941
1820	110502
4508	121781
2629	132165
657	104688
3516	131382
991	128653
703	114389
533	126204
12809	120680
2301	126521
2282	110965
1310	142485
675	123417
683	130336
1493	120648
5946	130573
2982	110369
734	127169
3005	110593
4554	136690
3272	131008
3829	137276
1044	123665
3692	142864
1527	138364
1583	140602
2583	122305
2186	115885
2999	117202
1923	137084
1390	121128
1306	128432
3600	106244
2683	104437
1774	110056
2925	105001
2030	116353
2391	114377
1578	133716
2407	108217
3479	113193
3738	130100
739	107694
751	128841
1399	110761
4086	137133
2789	123978
1961	143204
2282	135241
2034	131193
1223	128129
3134	142765
1678	107905
4301	112416
2084	144256
2479	112512
1475	134513
1795	133654
3949	133729
1845	133040
1086	125381
1596	138728
2261	121520
2246	141100
2170	122640
589	107820
3586	106376
2691	134908
1121	137884
615	123052
8494	142321
2115	115100
3050	104521
922	123232
5107	110504
2338	144809
842	135396
4553	133696
1565	134704
2118	139749
3083	139968
2721	123561
1239	111746
3166	108180
1323	141808
1690	136073
3753	118249
1843	139969
2875	141337
4087	136797
2388	125628
1163	119688
2050	114469
2826	104989
4862	114892
2807	107652
1084	131580
1310	143497
2258	133533
1909	135333
1651	112624
1479	144684
1241	132689
2222	128216
5248	137469
2451	108072
4963	111216
1902	105781
2584	127661
2782	122321
1736	114461
3660	105769
2796	121921
2130	130517
2729	135568
2257	135061
1774	111832
727	135872
1197	124809
6094	120354
4043	121072
2993	121492
3324	134717
4585	117230
2817	115145
1486	141193
2514	112535
3871	112857
2686	130169
2628	108032
1670	128024
1187	125533
1981	143737
2877	126277
3042	116304
2493	131057
1108	139909
2226	131488
1773	139468
1899	143365
3294	117244
1298	115738
1647	134844
1694	109484
2314	110961
4027	129836
3103	136128
2239	139413
2516	115300
898	130171
2545	129705
1974	137477
3758	137060
3153	107384
1243	131033
4195	108376
2176	137489
8110	123692
986	134816
2285	119196
4343	111108
3804	136918
1637	141875
4151	136310
3899	119792
1501	107423
3078	112305
1949	109013
1325	140636
2783	104925
2214	110496
762	109445
4195	115917
603	111465
2698	110044
3494	125209
2164	129450
3183	129572
2588	118098
589	105392
1277	131353
1119	134340
8182	141882
1436	137680
1856	113513
1456	135992
2887	140056
1687	123773
2911	127128
2883	116549
4833	117772
785	141596
3648	131516
4445	107023
2487	116400
2298	135289
4135	122597
7355	111349
5459	119119
3662	108602
1941	142720
902	112260
1370	142144
1520	122633
14411	134301
2755	126507
1874	107491
3477	105952
1211	137285
1886	111133
1006	122591
1846	107941
1230	119821
985	134940
4486	117701
3649	114424
674	125289
1589	141984
4687	110149
2185	128616
3247	105648
2567	135837
3904	118016
1978	112795
2494	129726
782	143797
1408	137856
377	113305
1634	138032
2210	112817
1547	129537
2065	116211
3563	121300
2606	108629
2212	108860
2657	127091
2128	140241
3623	113333
1877	115417
813	135948
1301	134708
3611	119745
4727	117759
1103	104652
6260	129585
2802	132593
3665	129616
3273	137357
4510	117609
1523	127112
1298	106368
1951	109412
2271	107368
3337	110373
951	132946
3950	109840
5112	131868
923	109569
3919	111430
3774	109344
2083	116116
4227	114160
2145	132749
3267	139876
1672	105788
4459	110472
1614	115576
3923	128292
627	120639
1171	117404
5395	129885
3514	130460
1331	139468
3131	138692
1575	136392
1411	136180
2465	132683
911	113233
1671	123913
5259	109068
1464	136469
1978	123508
1606	118029
3788	111688
2458	119656
4414	107409
2823	129592
615	124785
764	137512
1871	144643
3611	132487
1545	124560
2515	117096
3495	113036
1618	143321
3706	113744
741	107420
2293	110560
2175	139733
4121	109369
1443	136489
1030	124301
1979	135744
3831	104524
2182	104732
7250	133256
3249	119569
2122	111936
8639	129900
1138	131872
1794	142320
1739	141537
4701	142164
2714	130253
3560	105257
4757	134270
734	139523
5935	116797
3702	118720
1223	132100
1291	140650
1241	113088
1312	138292
3421	126756
2585	140619
4354	123098
3334	124581
4507	112705
3540	129707
1630	136509
1168	105247
2066	113340
1082	138624
1599	113726
1198	136218
1079	131821
2382	109006
1915	141904
3876	114363
2114	123204
5438	124361
1670	140996
3287	141653
1409	116957
2497	142384
1685	107913
1114	129536
3979	123146
563	133149
4399	113641
2126	113848
2093	109065
1713	118149
3485	120520
666	114685
3223	124833
3266	138140
1667	123952
1514	140252
2354	123156
2076	128427
1451	138021
3120	139644
758	129995
2173	132408
632	143277
1154	126837
4671	107449
1315	132831
1952	114393
1738	111529
1393	140012
2051	124941
4271	116944
3390	120656
2550	115600
551	144240
3151	111832
4427	118340
2845	106593
3238	142524
2702	144456
829	141761
2259	109941
2564	119309
568	105673
2601	116138
1307	142168
2519	131777
1372	135412
2246	129268
4271	124829
1219	143638
1491	104441
888	121467
3318	138501
1272	143549
5215	117732
2243	104585
1881	117408
4892	111463
1781	142508
4899	129673
3399	112492
2207	120460
3055	108732
2476	132497
1218	130577
3688	139765
2316	122859
4142	141008
1022	128323
3160	144108
2567	107871
4208	132871
2355	113788
3532	123297
2833	141412
2023	108961
3511	117492
1701	122239
3897	127329
3875	111904
2178	137829
1669	134681
2145	135941
2227	123181
2183	139129
3391	131282
2912	121268
2414	105050
1557	143392
3798	108703
1797	135997
1135	144641
1569	143581
1678	142929
1771	135509
5697	113140
3047	130408
1363	111716
2043	144044
1945	118244
972	111180
47478	142837
2488	109592
1521	137005
1309	127042
2638	131852
2183	113621
2629	109734
2515	115984
1182	129726
1308	130736
1339	132921
2028	120580
1863	109724
2099	131345
4866	111913
1321	128488
2136	143369
2243	134648
4674	135505
777	105820
4272	119017
2634	128706
5764	137913
2155	111803
3670	117751
5216	106187
33887	129980
5114	109873
10987	116672
1446	128180
3026	137361
2365	106014
7506	107983
3555	104941
1350	122273
6022	105757
1684	140121
1773	105366
3471	129892
2362	116581
4530	116698
2644	135220
1614	139953
746	143709
3003	105747
2312	131000
2029	135649
2079	128117
4366	110012
4266	141708
5567	130748
13706	142531
2490	132620
3135	121653
2321	123536
2864	129229
5188	110360
4211	115500
1903	121201
2259	129146
4699	108869
2279	110784
4148	119096
2959	112112
6097	112631
4196	136777
2404	137261
1296	134524
1307	130716
2632	129477
2081	133596
653	113601
638	118377
3613	109352
994	137821
3443	135260
3943	138504
1021	133400
2695	112690
5503	117786
1831	134092
1497	134446
2915	138132
6754	113741
3264	129563
1580	144620
719	122533
1175	105542
3771	114857
3042	110249
1558	141149
1998	131656
3452	125360
2492	129979
1467	110424
1744	113828
3145	128026
1254	141152
919	143292
3603	114864
1474	140211
2058	135576
2010	132753
1907	118680
2103	141176
2543	116276
1374	126828
3675	109538
2682	118825
782	105581
2390	142421
2047	122301
3882	113537
6420	117349
3538	120633
4438	110085
1093	110646
3834	137465
3174	106377
6346	107688
1562	111717
3112	105564
2598	122009
4266	130976
1128	138961
2120	107745
1244	139364
2315	109768
4030	135397
6443	129407
2236	135800
3366	134436
3431	104453
2022	107834
1998	122372
1696	112330
2070	137513
2248	115508
3094	121977
1095	125181
3111	130752
3415	125781
1423	131429
1671	136552
3002	122796
3341	120712
1568	143308
5216	128108
1280	138894
5914	118991
4473	129346
1572	130314
3197	107634
2191	109409
1039	139382
1199	117049
3106	107044
2197	118392
739	130556
2838	112617
4146	113129
2858	109572
1830	140829
3674	126270
2973	134037
3359	104433
1142	115024
1231	141424
1407	112200
3695	113352
1316	123588
761	125357
4742	116181
5412	117968
2446	123948
3522	141481
2613	108424
3026	106968
667	136538
2851	122584
1344	143441
4654	120829
2743	104660
2884	111244
1868	111957
4696	107633
7063	110556
13150	110781
2612	135052
2011	106453
3967	120108
6076	119588
661	127957
2059	115737
1758	143333
3122	110738
4342	136836
1782	138993
3031	109396
741	106588
664	112701
2610	120688
5246	110276
2353	134288
2847	105653
518	137104
3180	140081
6412	127385
576	137757
1428	122592
1792	107316
2070	136201
1153	105109
3611	110216
3167	121652
757	129737
900	113769
2940	138016
1981	111412
763	111739
3594	119780
1263	135297
3869	111460
2457	118012
2351	115160
2559	143157
2143	143192
2930	117116
8767	134682
1924	112707
3909	118000
1176	128645
1930	123893
2751	112785
1632	110169
1654	119104
1375	132776
4201	115068
3269	131896
3454	119337
1120	132580
2141	126281
7538	127324
1780	135733
829	132889
2612	142457
1726	110088
3896	114468
2460	104688
1350	130089
1349	131041
4331	127093
1375	106272
2334	107113
1145	141492
758	113500
1008	105993
3545	115385
4049	127348
3875	110212
7350	128565
1368	137161
1873	117179
527	136357
1038	126525
1703	143738
3441	111830
4272	134705
3372	127500
2437	142420
1612	139605
643	144586
2887	118317
2331	113120
821	138725
1719	134557
1052	111117
11534	122902
5196	115272
2425	135108
3411	137400
3182	128020
6127	143506
1438	141982
973	142469
986	111968
2525	133013
9636	112359
1620	144481
1416	114225
1564	141629
4317	116837
1341	137693
2567	128356
1758	144421
1815	120697
4211	128512
1106	123402
1522	141540
4683	129385
2287	133512
2465	130900
1901	143574
3719	131860
6131	130272
2446	141513
2385	138397
2026	134149
1802	106311
1375	134360
2651	118656
1672	107742
63855	129585
3154	115789
1782	140234
2336	133653
1439	138538
1735	124720
1035	128468
5482	110836
1647	127197
2481	119156
1703	144384
3411	107525
4079	118210
1382	142709
2946	115466
1998	124055
1951	109184
1150	143247
2498	113900
788	120629
618	119826
1747	131241
1435	106692
5939	134609
2025	115893
2975	120037
1499	116881
1066	108460
1178	119945
743	107813
4159	112016
2212	110141
2655	133485
2627	118188
1126	133671
2943	127432
2639	136997
1709	133768
1251	133305
1341	104487
1730	144457
3411	118115
2689	118264
10901	138149
1696	136213
3886	133717
1977	142185
1755	110457
547	104986
37974	133581
4569	111705
937	122083
2069	141052
1552	117928
2730	112795
1055	142996
4198	125351
5022	120596
3833	127337
10605	122132
2561	108904
1340	108785
3393	128645
1711	133849
4999	113441
2119	123433
2327	113405
3859	125390
2141	111868
1851	138657
1584	144748
993	110399
3095	132785
2562	114295
5312	113478
979	108104
1250	115837
1413	144857
3878	115057
3089	130733
3598	139729
1346	143797
2421	112257
1351	133892
1921	115493
2298	144909
1553	129356
671	124633
3623	114097
1670	128973
2742	111688
2811	138615
3152	113224
1631	108961
3095	108960
1944	135515
3862	121104
3039	106312
5094	110090
4246	128093
2158	104930
2142	104921
1240	117399
1714	134352
1278	117524
2067	108762
3134	136508
2863	108748
1159	130935
2127	110768
2777	139744
1078	131708
1477	145037
1433	105584
540	133292
1384	106152
3084	128413
1247	108045
5135	105503
2542	126508
1562	124360
3592	110669
1926	139665
924	105532
1864	139970
2463	115159
2751	109388
1943	117380
3631	108620
5031	114500
2873	141175
4382	122401
2152	104414
3527	108823
2218	106561
1648	133757
1430	135795
887	106214
2887	135292
3842	128247
2049	104997
779	123269
1070	138225
1463	125497
3373	134137
2323	130863
24665	133141
2775	138649
1712	137948
1587	118901
4539	114832
2642	126988
1346	111119
2085	142730
3950	132664
2367	111921
1611	142325
1490	105405
1429	112845
4039	116592
3323	128700
2386	117969
1343	104440
2841	130140
1379	136097
863	128624
2841	141508
4331	125996
2785	106705
4162	108092
1404	141908
1166	104539
2906	115129
765	127969
1348	134647
4798	125437
2998	109204
1398	113948
1907	118713
2427	114215
2994	132899
1179	112524
1322	144068
3260	140245
1948	116437
2986	125016
1266	135384
1339	106992
4541	143533
1851	111494
1975	116925
3699	129009
5169	114184
3011	107073
3302	111899
598	121488
1147	137952
839	132857
3452	118333
4670	142017
3517	135641
3298	140852
1702	142676
5821	108969
3834	117548
658	134365
5091	141062
4043	121885
682	104445
2287	143380
910	106104
1738	108704
3770	107676
1907	120836
1006	134033
1720	131325
1430	145072
2791	104929
1999	143008
2918	129297
1278	123768
3362	109564
803	140093
1043	142957
4362	129543
2507	110874
3525	143272
1208	136332
6946	121929
3345	119612
3903	109513
6199	127345
1498	141284
6148	120268
1756	104853
2014	127808
3040	131884
865	125989
3874	118725
1158	141392
2000	142329
2388	144518
926	134275
735	106045
3113	116641
836	112244
1081	129590
2172	120757
2753	118853
2720	104929
1975	116273
2987	108509
951	127160
2555	112229
2048	144041
2727	108897
2439	143252
1920	112545
2706	135723
2668	109916
