# Supplementary material for: ATR inhibition augments the efficacy of lurbinectedin in small‐cell lung cancer
Source: EMBO Mol Med. 2023 Jul 25;15(8):e17313. doi: 10.15252/emmm.202217313 (PMC10405061; doi:10.15252/emmm.202217313)
Supplement: Supplementary file 9 — Source Data for Figure 2 [file EMMM-15-e17313-s002.zip › Figure 2/A/Flow_files_for_quantification/export_Samples_Lurb3_4_Watson-PI-H-G1.csv]

FITC-H	PI-H
930	84880
708	91007
2856	85932
2383	97612
797	96719
1889	99976
498	92481
659	98944
436	91729
1366	82859
667	92277
487	87864
687	92698
1254	97195
422	89460
1027	86505
1550	98158
723	89276
534	91892
1330	93598
1321	93249
1347	99880
583	97276
783	100412
509	86309
3102	100912
499	93274
806	101105
462	93321
493	99740
1298	104061
483	90753
723	91768
532	92489
451	93356
500	83000
607	90506
432	94933
483	95336
603	92377
823	93008
1031	84561
481	97884
442	101621
746	87036
682	92173
898	94406
647	96704
422	98045
815	89569
935	99665
1106	100150
1114	99525
792	95420
487	97633
905	87093
2475	96848
475	92981
472	89225
571	93781
554	101620
1942	91361
541	91664
911	85657
631	91625
1647	91456
517	85341
466	89159
731	86780
2396	103900
748	101457
540	92426
609	84356
2513	97581
739	102633
2831	94200
4222	91865
1066	95793
654	95437
630	96145
751	84664
1035	95609
795	95244
2780	93125
757	96668
929	86549
2564	98160
501	93025
973	88888
2754	104209
459	91693
634	95388
1615	99208
426	91769
591	87311
482	101193
789	93296
503	98789
712	86912
448	92921
681	89255
495	91520
1699	94711
462	96500
859	102305
882	102348
495	95868
643	84937
551	94870
1555	96928
432	88577
768	89153
451	82492
642	94137
866	91209
675	94204
3686	102855
605	93932
1475	92572
782	100509
688	101777
1171	91241
712	103201
562	89553
403	89534
582	89500
1326	102749
1949	93933
519	95601
453	93108
537	92531
1315	101804
402	91097
542	97536
599	89829
378	92339
694	94373
416	89929
486	96956
2288	102841
847	91124
549	89294
529	88826
547	90616
482	91168
587	96649
450	87112
428	93901
918	92105
727	103308
3546	92856
1365	99817
456	97056
575	97269
1168	95417
388	96011
521	87581
627	84177
1431	91593
462	94805
1991	88383
2511	99373
551	88317
1378	100205
387	93597
395	87616
864	100280
727	94293
529	92213
614	103134
689	87737
562	91192
1601	90844
430	94282
526	93985
775	90702
990	87793
1130	92148
406	95184
451	86452
522	84692
469	91340
622	92914
611	93245
341	87242
740	89088
775	92300
606	88336
3477	92412
630	89529
2610	94829
706	93544
532	98372
406	86420
1107	93074
2525	93511
711	103240
2123	103532
657	89760
533	95842
967	90897
666	94756
547	96210
439	91257
619	90121
436	88768
368	92996
1330	101724
497	94189
383	93688
1182	89169
566	99968
1726	95896
550	83629
927	91339
1082	98588
600	83052
1169	94375
374	93053
559	94400
656	91548
524	92877
1079	93810
754	88492
1039	97145
535	90896
507	88727
1219	96277
593	88940
795	102229
511	96144
707	90533
595	98686
2840	103671
675	91109
752	89667
502	97605
503	87696
953	89596
511	94641
379	90437
1674	96140
2180	102533
642	94468
513	83692
506	92433
487	94567
473	94004
417	97686
555	89324
1517	89784
701	94993
660	93793
594	91380
520	98908
1393	91309
1237	94649
721	95153
666	99642
644	92061
534	91917
621	84273
446	97117
1203	86468
797	90272
406	83029
797	96871
611	99245
5658	99792
1750	99157
917	90843
484	92325
723	95445
367	98253
403	96488
613	97600
2603	100127
3173	100784
630	93136
867	102133
443	91943
3522	95208
467	88542
695	96339
531	90537
3160	103880
598	91765
604	98344
405	100341
959	96200
1129	98989
1617	86923
998	91276
550	97580
581	90044
642	97217
749	97384
3169	95892
529	93808
650	93728
412	90805
450	89553
2119	98076
403	87433
674	90689
484	92820
619	96068
591	96080
778	94584
793	92155
634	94977
830	88653
555	98485
624	87093
605	94128
394	99499
1273	92505
884	96262
782	96189
2682	97393
1929	104171
491	97468
502	104037
1543	87829
696	95904
716	86580
1370	98733
599	97166
3708	100077
528	96960
559	97325
2075	103561
1459	92705
911	98183
2575	90956
567	99493
419	92377
984	87477
507	94329
1780	96904
405	97060
583	93925
746	97840
1079	91845
470	90230
486	100227
516	88884
3259	96160
512	96304
494	93948
707	94911
1266	100304
327	96489
804	88910
919	94649
707	99677
514	88484
522	97409
554	87420
588	94725
1379	92496
615	96375
385	93840
1933	82333
3779	100640
433	102141
907	91121
414	86921
587	91984
1271	103617
1186	99503
579	99601
624	89901
698	86620
2851	97992
771	95381
895	95559
566	93353
528	96805
702	87288
548	96336
435	95025
966	90187
1124	83635
1813	100788
1171	98273
2061	93768
741	90708
1494	97529
694	95929
1975	98760
727	90712
1423	92749
446	83721
8126	95089
954	99388
856	101143
338	97284
604	91200
1122	96844
707	91588
2678	98784
415	90929
763	89392
497	93924
3013	102969
416	100329
647	84740
587	102272
1199	96464
780	93064
405	93123
474	91309
611	88685
451	95077
548	92992
494	94217
1845	100618
447	94697
765	97545
1658	96217
500	95985
507	96292
1938	93892
673	102873
1062	99109
539	97316
633	88886
947	97077
577	92301
1248	85033
962	88897
568	93817
618	99945
722	93091
1143	98738
1006	91277
647	91680
455	90784
727	91840
675	96988
469	97096
1254	82712
747	88749
1075	96036
499	94525
680	93886
3709	96435
831	86425
860	92994
2038	101205
1263	89232
502	94530
467	85173
744	88601
1184	93560
522	87793
1050	96213
739	84853
427	86292
542	99000
3498	98700
538	98761
610	92044
828	94420
528	98650
858	95480
595	94158
2699	103189
1074	93577
1326	90604
3043	93493
569	90396
376	94436
1133	90013
923	91927
2223	100518
1089	95275
1519	85189
469	89719
585	95401
2822	102268
742	96341
608	92019
1279	100066
467	93417
558	89061
543	96640
362	95872
1007	100780
959	94756
785	93584
2234	96065
455	95005
499	92545
310	82469
534	99101
1166	91284
3531	100944
607	99799
540	93068
423	94412
403	101434
394	90960
1743	102220
546	97053
655	96261
494	91337
626	94760
713	89440
589	94060
441	94271
462	94921
523	94864
618	97925
432	97322
998	90631
786	97495
594	98692
547	97587
822	96716
1127	93012
523	96280
418	90104
671	91710
487	88369
490	97529
444	91413
468	102388
565	92107
452	93731
15762	102818
2632	100724
467	92664
599	98220
1507	93587
486	84136
474	93013
428	95473
1210	97455
372	94915
1170	91349
603	93173
658	85120
454	96625
495	96741
5320	101951
623	96000
5250	86221
1114	85287
423	95028
514	91076
734	92408
1112	91461
6738	92396
544	97756
466	95524
760	104133
886	92401
1421	94171
2326	97266
733	90712
484	96000
781	96481
456	87428
717	94659
615	88857
511	98496
2148	100105
782	92369
602	92652
580	96317
1255	91304
1157	94409
1419	97989
2466	93673
792	100300
456	84125
539	97197
4895	96586
474	84009
589	95840
937	93269
494	97899
3265	98753
1279	92489
1262	88921
931	89149
441	90212
490	94561
404	91466
1302	98621
770	90744
547	95181
567	98186
806	94224
2113	103259
916	95101
647	97133
675	91608
3519	91975
667	94092
405	95988
4382	99116
1360	87124
466	94193
466	91956
638	92652
889	96709
487	98872
529	90466
569	94785
446	93120
531	87809
535	95985
664	95764
535	90220
683	85895
590	88815
437	87893
571	94476
1061	93709
474	94859
618	97577
641	89579
572	98268
1169	101169
555	91356
1568	102297
2194	98608
735	90058
428	90628
741	89852
496	99627
1346	100256
451	88673
1070	96829
1218	96016
541	96245
538	87440
454	95206
794	97952
576	100952
1949	93900
691	95005
518	95661
691	94440
606	91101
3341	96548
1591	88412
418	92973
506	95613
910	93124
1388	99207
496	94932
2729	102256
1733	102507
689	89432
1351	98094
526	93988
371	90850
508	90932
546	95664
781	91700
446	92801
440	95510
803	93401
766	90901
1563	99931
1537	89176
654	85889
3178	103649
674	92604
589	92672
462	95292
538	98493
493	87157
598	93155
727	99145
1635	99789
11275	101067
1966	90920
455	98666
598	91089
611	93095
1785	91097
2433	100228
3021	104129
564	91865
563	86384
555	92604
787	99242
655	98140
1847	91370
375	92345
1359	93377
892	93682
492	89361
434	89972
539	82996
619	87311
583	93840
1198	89953
586	94485
1066	90820
633	95453
1426	94257
647	93601
839	100145
631	87385
390	90448
368	90089
501	87120
818	94869
827	91188
673	91509
2612	103584
648	95249
550	96736
2670	97128
506	91957
709	99488
587	96151
687	97938
609	101380
615	98722
574	94257
768	97987
525	93144
911	86321
411	97221
1340	103717
1459	91428
3270	101804
387	92217
569	91124
679	99081
404	92442
655	89296
1290	102836
591	92593
422	93500
1906	100696
639	89184
547	88214
374	84628
542	92744
422	92288
439	95041
2482	98120
583	94231
829	92717
465	88458
1042	92177
811	94316
949	99152
694	85666
594	101620
390	95388
857	98900
1008	88451
523	91604
940	93408
402	91856
438	87773
855	95876
659	91653
1049	85237
1082	95528
815	91068
1967	99185
683	94203
602	92817
502	84525
459	90279
1079	85200
615	88909
593	97529
573	94544
3106	100665
672	98561
690	94426
742	97732
2589	96549
626	95565
540	88478
914	98776
587	87369
633	92377
642	100521
761	98409
530	93889
574	88349
791	94788
628	91005
671	86256
1731	100529
632	103329
583	88670
8993	84729
6100	98845
2906	94145
449	97343
999	95836
577	87985
498	90941
490	99250
1813	102956
965	93837
369	93721
37342	95781
3699	91106
900	89356
675	101705
789	86929
741	96285
547	89854
626	98896
547	93741
1863	86620
1596	99493
496	89048
1082	93841
544	92934
2043	98784
978	94781
496	96252
526	91866
693	91320
518	92580
466	94000
951	97449
822	98165
560	91567
574	102296
1043	94027
1544	94912
757	95816
617	92425
522	87216
927	98924
695	98461
1061	95349
418	87120
2725	103656
764	100236
608	93540
1115	93373
470	92496
654	99828
773	92081
1711	96513
2425	94772
1529	99100
488	87949
1493	85785
747	89551
1140	89209
541	90165
573	91843
778	94317
655	93425
767	98937
1654	103464
541	102185
1331	91184
515	88264
489	88281
521	89341
606	90446
505	97153
1533	93097
554	93373
934	92176
668	92072
686	89905
427	96692
548	89003
700	102072
677	92960
548	96795
378	92797
621	93137
423	91880
658	99900
470	98345
331	96053
1134	97594
862	97690
768	91849
943	89601
1016	104029
1701	97535
601	93661
437	89272
710	89917
1222	95497
482	94349
3545	99676
1872	89924
751	94377
991	93801
1974	96297
869	94425
507	94845
1470	99769
431	90409
875	90837
754	83865
750	99888
699	95526
486	87973
1630	90168
1854	93875
735	99856
1085	96597
811	95529
627	95546
422	88717
911	98545
756	98341
1033	92269
1681	103809
555	90601
1014	90236
2255	101317
519	94797
533	93167
473	99101
559	97711
1262	103444
811	89740
1475	89372
1259	94492
585	90569
1684	98757
567	94423
570	93656
754	98080
875	92040
1367	99101
597	93293
909	100261
998	97012
1632	97984
494	97692
1101	89341
1568	96909
577	97056
562	94944
913	97192
1537	89816
445	90989
1000	88258
513	90413
691	91537
1284	101304
1438	96389
520	87664
598	95249
898	95969
737	89120
599	87684
659	92865
1508	89773
342	92300
802	96896
1287	98020
602	96307
787	95643
1512	95678
732	97353
730	89937
990	90240
1279	84988
659	95560
2184	95237
487	86913
727	96417
518	92313
1304	87000
843	93800
670	93820
447	102825
587	95500
726	95905
439	90981
874	103764
517	93116
630	87545
2537	93089
1045	87479
514	96621
657	90438
1098	97640
889	97264
467	95624
778	93462
1192	99917
931	93164
465	87925
785	95440
1404	102513
443	91502
605	96356
2178	102972
630	90248
542	97588
441	95174
527	97280
519	92646
1084	94105
413	92230
917	98065
2076	95521
425	96717
594	88964
1290	94880
782	102219
605	96208
437	89403
1122	95621
571	95773
618	89452
3510	103437
1692	103309
551	90009
1291	98653
587	89557
819	102348
729	93701
2771	103399
553	97063
735	95859
886	90544
519	84754
558	90985
390	90272
1831	93480
1583	97025
608	90789
606	92168
4919	97521
458	92437
632	95141
987	82829
2227	100900
825	96973
462	91520
1014	97581
420	90753
875	98485
534	98232
5527	96677
710	98300
1082	90388
603	98852
714	98909
414	93019
529	93109
433	95673
883	93144
460	90449
586	93093
8373	95173
1072	95004
498	96121
642	96940
450	92192
599	95452
541	91759
1698	104176
467	94404
694	96834
574	93012
546	89481
594	97580
985	101697
517	101576
587	95275
3374	86353
523	89917
539	92877
1136	98971
934	103143
920	97913
1062	92805
609	88434
661	91458
662	96352
2351	99093
515	90609
503	88496
1912	96089
1032	86929
426	93145
615	87789
602	94436
842	93212
487	92242
702	91056
1326	98741
358	95396
477	97021
578	90833
2292	93641
536	88697
814	94725
835	85097
533	91534
625	97672
555	93921
497	88433
762	95121
1601	93832
331	94361
485	95308
605	89285
749	101052
467	93209
551	92757
671	101028
2731	101803
679	89865
459	93216
428	95169
617	98944
1560	91293
574	93676
1246	102468
524	92078
1954	96997
2103	87897
526	96278
1796	99412
481	101500
5353	102435
681	91673
864	97940
3991	101380
486	96766
934	85400
932	84352
656	98087
627	93973
844	93289
528	97108
706	95453
475	100965
2082	102349
604	98136
1794	89709
1186	88623
1874	101869
1856	102789
556	97488
663	87464
986	98301
459	91095
578	87740
1125	92651
488	92799
18575	91162
430	90785
597	91328
1364	90858
575	86700
1559	103974
473	85028
408	91036
1886	99131
583	90052
606	90233
595	88792
1102	95417
1122	98816
696	92773
5446	101893
551	96304
4548	98829
594	98124
719	102812
511	92249
342	87501
703	90584
868	96715
724	82893
2297	103637
1391	98217
269	99761
777	95885
654	87603
974	99929
1610	92044
1969	100743
935	104001
354	94220
559	94692
649	98537
435	94126
1007	99976
476	97193
1253	86216
1534	95825
551	89597
846	89529
1646	101056
1427	93701
382	95008
3361	99195
4103	102905
278	98433
492	96764
511	92920
379	89292
385	87933
1245	90314
854	85756
442	88140
507	93470
1463	99456
833	100263
479	95313
1636	97660
546	96800
406	94912
549	95501
621	87136
384	93104
910	95557
407	92784
553	90797
611	95741
600	98944
2005	99816
1088	94785
742	94500
1002	93329
449	88256
477	94237
628	96871
1271	91457
830	92381
499	102121
946	98148
1171	95433
533	88304
479	88924
847	94497
667	90031
2279	90816
1265	82676
832	93249
551	92533
517	91524
442	91114
849	100917
1073	94552
590	99848
720	93841
393	93400
456	93820
605	100661
635	97025
389	90199
693	88912
473	91036
930	94289
662	91879
568	94312
1273	91593
591	89156
2251	95368
315	94848
1260	85148
362	88824
920	94048
544	94032
462	86701
814	91141
771	94729
3886	102231
1069	94157
2658	93643
995	89825
467	99057
389	93668
731	97267
1267	97594
647	90556
591	93573
1088	92148
442	92146
639	90413
1306	94384
799	91004
3654	102454
733	96084
534	93844
479	89853
1617	97520
509	99092
623	84796
2259	101785
391	86292
542	90636
490	100067
753	101616
665	98658
1343	99180
479	84037
437	90868
2866	101501
690	88404
554	96553
471	93636
631	92075
1451	88690
470	94489
815	94383
483	90025
1064	95773
691	91891
805	95920
938	86596
887	87849
625	91112
2960	103776
460	90809
735	86829
562	93749
2487	103049
385	98544
1430	94098
1427	99470
2023	98549
1458	103909
968	97437
494	88448
2910	95801
845	85112
2747	93277
1161	94484
683	92232
574	94921
658	87109
431	100069
483	92749
668	95872
1395	97996
445	94891
914	99988
482	88892
791	95449
678	91544
733	93714
468	95317
566	94096
701	91297
2594	103469
901	95123
986	97196
582	92986
2202	96684
2887	99130
1812	90909
549	87464
1134	88314
706	92804
472	98844
2211	98533
1492	93805
1097	96382
997	97144
967	92577
631	88880
754	94764
574	101816
370	96116
974	101280
396	92825
391	95864
926	94493
698	91757
386	94709
1489	92909
634	91565
982	92989
454	94060
794	96141
838	96360
847	85936
549	100952
677	94997
914	96668
657	89958
548	101965
665	97753
497	94060
655	98897
1790	92913
642	95936
551	90485
397	96035
662	85165
535	94004
554	94944
476	88357
615	95096
1025	99868
666	96684
975	98681
2426	96745
630	92653
830	92477
753	97520
773	92181
492	91532
455	89768
846	97869
431	90656
551	87064
1982	97188
611	91648
479	98568
862	101878
978	93144
696	99256
561	89737
587	93059
428	95308
531	91636
618	87755
440	94016
678	104197
668	96868
395	96560
554	94633
719	96253
439	95492
475	97497
766	90302
699	92612
659	92248
1044	99365
447	96061
1339	95648
533	94236
2118	102105
303	88423
622	88613
433	89293
675	88698
768	85017
522	84912
525	94780
627	94352
1811	100449
710	96657
606	95084
452	91404
711	96804
579	91576
606	97204
1267	90288
793	86864
4854	101023
1703	98119
721	92237
533	83252
601	92233
1241	101705
604	92154
567	93732
560	91573
646	91881
702	95137
723	96528
687	99532
516	91820
4433	97940
957	90465
1043	96713
3975	99668
530	100840
736	93504
730	93924
988	90128
1005	89665
356	98361
456	90902
1703	91245
635	88383
1985	97404
627	91174
603	94873
664	89213
1034	96228
507	92145
341	91816
607	96988
466	95517
608	99740
1703	92408
1541	101236
651	91681
5809	98021
727	85142
563	95697
723	94477
1523	94092
1231	91537
475	94024
1019	97637
619	95288
1415	85832
431	95268
450	92812
537	93764
418	92605
564	87840
1813	93848
856	96656
1122	86332
650	91061
383	93041
728	94893
562	99557
1119	93361
482	92268
748	91144
550	92234
735	87889
796	89419
391	96472
519	89096
762	92407
910	99449
434	91533
680	97273
520	96372
4504	94078
16718	90401
574	101781
658	98561
435	97190
762	83297
355	89652
358	89089
789	90280
451	96196
494	90173
701	100221
946	96039
551	95368
697	84885
463	97328
499	96872
415	92656
537	98246
1063	89577
4202	97914
812	102066
390	94002
470	92844
620	90569
546	92932
458	97344
483	92420
1540	82557
924	83268
1447	94807
548	91136
765	93825
1070	91304
746	89925
992	95145
827	85989
1287	89256
2352	100177
1304	88900
587	90663
1047	101661
723	94152
786	94664
614	99101
838	92445
1459	91738
574	95293
2174	103656
471	93536
1039	103605
1049	96888
455	95973
632	98665
708	92038
894	86101
573	90988
890	86841
554	94276
646	90389
443	88496
409	93724
690	96563
414	89941
2214	103541
683	101244
614	102982
494	100605
4562	99673
655	90652
507	96564
766	92581
2495	95240
886	92821
603	89282
550	100796
438	93925
570	96609
1104	96080
671	92840
788	98750
533	91605
345	93297
3075	100153
1178	89824
459	87040
602	88593
1219	92161
1145	90232
596	90337
884	95677
354	93394
523	92289
727	94556
2105	99232
1555	97904
782	88169
663	94388
378	96160
458	89485
477	91316
1594	95827
579	96192
439	98046
929	92640
1174	99580
2462	92623
10833	97093
648	97433
1299	102288
703	88748
4641	103175
550	97669
983	92628
1763	93597
2148	94499
319	82198
853	96984
1981	91159
501	91676
602	86730
459	96352
487	101031
971	94784
1370	95231
463	89876
4025	90544
1288	91789
1417	94021
633	97109
383	93530
827	82721
438	94752
2219	103945
2607	102753
1094	94576
478	87675
898	95493
435	93187
685	84868
556	94136
470	88690
490	91725
441	90562
959	90389
469	88953
767	94792
711	95876
445	92347
691	95269
535	103078
452	96000
752	93223
1597	98404
404	97729
452	102992
706	90662
477	91904
2142	103978
586	101949
499	92797
1831	92569
2011	102868
1763	99597
570	93159
1230	90776
1087	101033
916	102873
406	93160
1090	95633
1055	83681
690	91620
934	90624
523	90597
661	95760
798	91293
1631	100168
550	91925
1482	95428
1057	97828
4019	93917
3403	97581
546	90525
457	99940
3294	100568
460	91565
1623	85488
481	95623
738	92282
448	98645
709	92144
744	99181
818	93560
13501	88255
2367	101224
750	93456
806	97552
450	97208
1710	101625
490	90988
795	99556
702	96280
3603	97340
1461	95490
851	103573
468	99591
858	96300
710	88260
560	92984
658	90872
535	97011
562	95012
918	100589
1485	101823
2052	98453
943	98161
1715	95384
1083	92145
902	93988
700	97845
550	94781
770	94649
3538	98264
486	92592
2317	93983
522	90156
1213	102564
666	85372
634	103112
679	97459
494	91860
1440	94499
422	86956
1117	91357
951	87456
683	101601
482	86961
791	97300
586	95913
590	92605
450	89529
494	90509
2586	88969
522	95843
423	97708
621	96218
445	89741
431	90680
502	90916
2079	94493
735	96913
391	90205
618	97187
1310	94453
683	94203
567	93181
567	86606
535	93495
2807	101541
432	92605
2307	102554
1391	97216
994	97528
3370	99777
671	93749
3921	102344
15782	100220
554	97688
356	91709
3586	99952
1404	99316
2902	84838
352	91160
641	94432
679	94468
550	98900
867	89832
2134	97917
402	88617
1123	95162
687	94501
595	90045
482	97203
772	88858
1628	102661
500	97697
2126	91797
470	93754
695	98933
502	89409
538	98556
1107	92445
955	99279
530	94316
611	93416
367	93721
686	91947
606	90727
459	93104
778	86819
506	91828
469	95611
579	99965
1056	88869
597	92224
979	97140
1052	86292
898	97744
747	101914
586	94685
1144	92029
514	88109
738	88941
543	88407
562	94533
837	91393
1385	91714
622	103939
6769	100076
1175	90096
3323	101512
2004	87144
534	96073
596	83272
3616	103828
2888	101285
855	94432
591	88317
720	91268
1838	92994
424	95036
706	98644
389	92665
791	94888
451	91180
504	95604
596	93728
843	91781
456	93692
1482	99095
3763	92660
565	93104
1879	102601
890	86901
456	93540
630	92384
823	94394
1098	91574
350	94113
370	86585
464	88475
510	99768
667	93884
423	91976
778	96308
734	94841
563	98092
367	88898
984	93308
490	94173
975	95121
4117	84786
439	87785
626	94524
2682	98925
1899	92956
525	86473
1956	96356
523	93348
539	89095
725	101247
2675	89529
546	98136
550	89767
3057	97608
406	92716
552	89077
3195	94876
476	93644
927	99577
397	96851
470	93152
487	94990
735	91389
677	99208
274	86212
2467	97124
515	91961
1249	91820
557	95569
699	99160
1405	90556
1351	91400
1214	93842
432	91363
1598	95840
920	97705
423	91532
973	97536
658	90929
478	88141
680	87480
549	96380
667	96829
699	95697
596	89157
607	92333
734	94628
601	95780
879	91944
556	91349
525	89100
583	94854
504	93185
1154	96424
1725	96640
422	92118
645	96492
554	90257
1947	93416
530	85888
451	91408
990	87917
427	93529
347	95113
879	84172
1086	93308
2143	89254
1723	97755
492	97036
431	92047
514	89121
1096	98389
534	94796
1823	101452
431	92901
1012	97476
571	98656
426	92799
552	91961
606	93428
711	93333
27615	96973
421	87228
579	87472
2090	90602
581	97564
769	98265
506	87129
587	97880
821	95861
402	90829
557	96204
2165	90801
622	91523
411	94845
1242	94885
574	92828
[truncated: 2,099 more rows]
