# Supplementary material for: ATR inhibition augments the efficacy of lurbinectedin in small‐cell lung cancer
Source: EMBO Mol Med. 2023 Jul 25;15(8):e17313. doi: 10.15252/emmm.202217313 (PMC10405061; doi:10.15252/emmm.202217313)
Supplement: Supplementary file 9 — Source Data for Figure 2 [file EMMM-15-e17313-s002.zip › Figure 2/A/Flow_files_for_quantification/export_Samples_Lurb3_4_Watson-PI-H-G2.csv]

FITC-H	PI-H
1142	166678
1946	162241
857	173637
855	160180
1107	145653
2504	171356
1032	165644
1330	171409
2046	158388
978	144053
9116	158304
2499	147057
1910	147961
1409	155590
759	166220
1829	165841
858	148639
1375	167217
2682	157156
4542	161205
1690	167536
1631	155834
1204	171818
1156	144362
757	155680
4983	153033
2215	163234
1858	172104
2446	147088
1482	165102
10403	159125
1203	168357
4536	150531
1145	167150
1959	163233
3320	166077
1720	165765
1218	169156
745	160317
1310	153776
1043	162097
2682	156505
760	145667
1330	170229
2081	160497
2247	152001
1258	166792
1389	176620
857	146121
1253	159928
1680	173355
2541	155061
1350	162557
2337	157156
1053	169664
2401	159860
1750	150932
2018	151481
2497	146177
1176	148985
1442	148928
2338	165326
2491	150020
870	163111
1051	153736
1090	174514
2492	167772
1700	159948
4715	183320
1547	155691
1867	153942
1605	154996
1289	146737
1311	183068
1367	150101
1220	155712
2856	153153
1814	166856
1582	155449
1130	146597
1514	158364
2107	165106
1385	162058
1415	158440
1218	162528
1267	164161
1935	162257
878	159830
2575	177567
1066	155416
2331	162000
961	161866
1210	164849
811	166321
1859	152260
1165	144612
887	162508
2030	162617
5409	149485
2171	177473
899	160189
2383	153222
911	158987
1244	155440
1240	167333
1133	161515
1859	150645
1027	170004
1830	158781
1754	159276
2640	161843
1724	166345
1516	155531
3976	144965
1202	156876
1162	149332
2101	169240
727	167464
849	159053
867	159103
659	180669
779	151949
950	158429
1997	161056
1887	167487
1883	155534
947	169420
1016	169351
2135	148973
3422	149453
2305	156844
1460	160829
2308	150533
1544	174992
1399	164836
1881	159045
2065	149428
1822	150596
3223	155292
665	170594
576	148481
712	170713
2375	161671
992	156001
1191	173124
1580	165605
1542	164277
1494	166980
893	159764
1041	172659
1399	169415
3678	167029
1733	169933
2243	147537
1195	163717
1847	163853
2648	165969
1235	144499
1466	149171
1369	170720
1594	149848
1299	170171
1348	152372
2330	153457
2067	151865
1002	169440
966	164191
1356	167117
1211	162499
4055	163628
1657	159016
6842	164807
1089	150117
2434	151288
789	145966
978	161039
1143	161709
1788	157973
1028	170384
950	172125
1070	172720
2005	146766
2393	168636
919	156197
862	152329
2395	172245
2024	162109
1330	162077
1095	160993
1243	147025
2462	170257
1511	147977
3245	174952
847	164111
1565	168288
2128	159473
981	154908
1350	165777
1638	155148
2440	157537
1290	152837
1139	171084
3298	157529
2202	163193
2672	148057
1049	172667
2034	155801
694	154168
6267	165249
1073	165529
971	147057
1765	153685
926	147215
4639	159079
1240	160136
925	145805
2016	167873
792	167776
954	160873
1836	166468
1731	152681
2166	151876
2187	156576
4149	167118
2399	158191
1086	160853
2641	145784
909	172156
1740	165093
3101	170108
1432	145601
1176	162108
1045	168157
1111	169310
1139	160936
1507	154881
7004	166017
1114	172493
4043	186257
1590	161464
1481	155724
1174	162537
867	152668
962	172244
2153	162876
1359	166633
3267	159944
1924	145392
4037	155529
1242	150888
814	147488
3511	158976
1599	165736
964	172120
984	159830
1361	144925
3058	148374
1652	157817
815	152971
1327	163169
867	161804
2672	168497
1969	172468
1179	166783
1046	156140
1480	156300
1188	168215
1730	165336
1648	152296
4638	160186
889	173028
915	155861
2558	144577
2164	167021
2396	149633
2899	162977
1652	157580
1574	160677
843	149897
1502	168052
1325	144892
1811	155492
1902	146356
1755	155917
1971	147201
1133	144216
1544	171176
2168	148369
1468	166133
1061	158653
916	154235
4498	159976
1787	160529
1157	151109
1075	164761
786	144048
1374	163052
1058	145693
1055	155344
1539	159496
3626	152504
1714	172592
1102	163892
6825	149280
1626	166709
1468	149196
2203	159367
1467	144664
1611	158981
2288	169599
1849	169393
2026	149876
1530	158052
2421	158509
2083	174594
1752	149781
1395	160768
1030	152193
3533	184485
2267	154765
1651	175597
1410	157110
793	165237
1129	164700
1065	148429
1864	168388
1223	160776
4202	149116
1192	148009
1842	145494
1883	166093
5276	153733
763	156140
1396	149429
1306	161381
1298	163472
2280	153852
2454	153272
2985	144057
1504	158681
1640	147603
863	145759
1404	169524
1618	169952
2233	163870
1439	164497
2602	176536
764	157661
2863	154984
839	166038
1684	164244
436	153319
1419	149284
3389	144492
1164	174620
1534	153229
1867	170882
967	166828
2394	153624
2714	149273
707	159832
3098	157177
3474	166257
1359	158388
735	153916
1128	158421
17252	173504
3761	144473
1262	149933
2162	157963
1678	157956
1264	151516
2015	165020
2195	151264
1175	149981
1030	161712
1792	164196
2674	144162
944	178741
1410	158964
989	165305
4427	160750
2207	155877
1183	176745
1560	151372
2042	162492
1067	165828
3391	174160
822	175005
1666	169935
1243	147197
1426	168963
859	155621
7630	162576
2662	150189
1654	168861
764	169529
1367	156937
1667	153781
2703	164810
1367	165229
1611	147573
1986	178944
3118	148905
3085	167424
1264	161177
1295	157393
1130	175960
3454	150892
5583	161277
1313	150065
1049	164768
1845	166933
1583	144094
763	148454
3058	146073
2666	144862
1300	160148
1682	164585
794	172057
2876	172117
2096	165085
702	154028
1282	160298
5095	172423
1373	150791
2110	158372
974	173007
1099	161225
7606	166049
966	152205
1578	155513
1726	145677
1522	169170
1949	153293
2640	167677
6032	160669
1243	158039
2598	155944
1394	158228
1322	159208
667	161279
1116	168912
1426	162580
3206	153338
1319	162644
856	167829
909	152609
1074	162436
565	168665
842	172772
665	168045
914	153468
1362	157292
826	174661
1038	161426
1618	172097
1991	146944
1763	150285
2343	172697
1034	161649
1594	171299
1159	152314
2143	167737
865	165496
7214	165132
1431	165932
619	168868
1371	163645
2671	167360
2413	157973
1540	165149
1127	150648
753	168041
2645	159934
841	154408
2389	157616
2590	144642
1023	163184
1367	167524
5185	170329
2578	157769
732	150709
2349	147165
1192	145663
1341	166128
927	171004
2494	166109
3346	152777
1327	164765
3240	157217
1655	150841
1012	155489
1306	156241
2407	154612
794	145754
2043	164657
1868	157512
1870	157713
1483	159704
1725	175484
2287	157108
1495	176541
1286	161729
562	152517
1312	160199
3886	145913
2538	168525
2024	145293
973	162118
1179	158676
2694	155048
851	177855
2904	148668
1848	166055
4334	164896
1217	166437
3346	156470
1059	159959
833	157845
959	155072
1782	155217
1041	147127
2196	155441
2571	168605
1321	150028
2059	160573
1171	166389
1502	166629
1443	165476
1209	165268
1811	162845
2026	172369
1630	167481
1595	168732
1910	147557
2316	159121
1335	161105
1202	169176
1859	169180
2614	158717
1692	145361
2398	147868
2866	156681
2032	150593
830	152247
1542	159645
1605	172548
1949	155428
1804	148421
2742	152492
1490	154141
1238	168641
1218	163617
1210	166976
1807	161909
6356	159093
1692	161988
1518	145275
2017	155664
1338	170487
2798	169497
2782	148910
2192	157501
1266	164632
1907	150793
1795	154629
1175	167112
942	158936
1443	170364
1083	169278
1239	158688
2345	149448
1214	167195
1397	158313
1422	153984
2534	144584
5585	151021
1464	155605
3531	145693
2281	165920
1228	155240
1770	148557
1416	151916
947	166060
679	167107
2832	146071
1312	163729
1710	161240
1110	177424
1926	154885
1131	156524
4319	172841
2317	176232
1405	162144
1721	162949
1159	163133
1619	151713
2356	172924
1034	147805
2754	172347
2479	146605
2950	145533
2814	146004
1268	161847
2625	154162
2155	152104
2259	168264
2798	152053
1331	174448
1170	173419
439	148549
963	154024
891	164089
2839	147829
1586	153865
947	152809
4611	149225
2142	147020
1010	161025
918	172164
682	150121
1220	152020
1062	154101
2063	168076
1105	163744
1261	150180
2304	161932
5824	149693
2657	183157
5686	167392
1462	160689
1735	186217
1363	145112
1689	172632
2819	156280
1906	152703
1466	156346
1686	149785
2314	164416
1776	169836
1903	168153
1021	159138
1745	173748
3078	155147
3816	163861
2449	179372
2734	150489
2621	151873
1583	149752
1354	166765
1102	166728
871	153321
2739	171437
1690	145639
1437	146483
798	166904
1551	150515
7403	178716
914	175441
1168	153529
1220	148739
1235	155300
1174	175133
5715	177817
815	154744
1060	166956
643	155433
787	159037
1498	150392
1783	158107
851	170956
5635	164765
726	149856
1488	148931
2881	174012
719	170761
1299	147740
5116	171820
974	181869
1962	158681
1995	150797
3095	179984
4230	168829
1048	155120
917	147333
3137	163817
1351	155269
1190	159527
1267	154969
1330	167968
2560	181015
1085	145420
918	159596
2815	171461
1209	152169
1364	168275
2354	154332
1981	153012
1963	162385
1339	161072
1576	154632
1242	153937
1611	161757
1845	152373
3533	160349
4774	169121
1127	167229
1662	161728
1072	161028
1366	165505
1317	156308
1399	165400
2063	157443
1606	148080
3439	171829
1569	163197
1122	167500
634	156453
1977	165709
1100	164088
2126	173233
1726	159072
3821	170681
3759	155768
1465	163580
1088	160151
919	156753
1684	163657
3110	150689
1312	176405
4550	157893
891	167022
3483	160900
1061	157669
1832	151612
1575	152221
1025	161658
3472	154809
1302	172439
1282	170704
1002	151892
1076	160764
1114	150705
967	156117
1203	161289
1027	159769
1059	144121
1382	152116
2070	164311
1317	159677
2470	152046
1039	171718
1856	146960
3019	152027
1307	163220
1081	172177
2115	165555
1788	161709
1283	155968
1499	161528
997	171860
1026	156032
2537	159108
2985	147273
1625	146056
4107	161349
1529	165749
1082	150805
2052	161321
1211	144048
919	152729
1453	166062
1484	168136
3975	147053
2350	163110
775	153161
808	157604
1462	160196
1762	171517
1381	146754
1081	157200
3644	156392
1267	144703
1104	164848
1846	158897
1486	158424
1375	164372
928	156269
4229	148024
1690	155828
2418	165484
2362	152004
1945	153405
914	177892
2511	165512
3588	164913
1059	170894
914	162228
2343	150184
2386	153889
3827	150316
1183	154170
1129	164084
1475	159273
1770	158373
660	166048
2327	159599
1802	150685
1659	162823
1780	170477
1571	149138
5590	147629
1129	169010
2483	167932
792	164056
1197	171184
1191	147389
827	153652
6019	150548
2067	157432
1594	156368
2957	158317
847	160732
1018	153690
990	161649
1786	163016
4561	159844
1803	155049
3449	166065
866	162844
1184	160272
1622	160806
3696	146400
1817	162114
704	168592
1509	161075
1605	166788
3276	161969
1787	146488
17129	179982
1322	160150
3903	164449
1664	163061
1110	153465
1332	165840
1138	163621
1559	155969
1486	154571
3685	154897
2136	150260
1615	163305
1176	167556
1220	165933
1719	156216
3382	144448
1557	144305
974	168160
1242	146372
1122	157348
2421	162754
4063	153432
1285	152929
2155	148710
3523	156277
2220	144629
1991	150862
1078	159296
1218	168289
811	165681
2726	149348
1252	173717
1130	171654
1039	150781
2290	148817
891	163214
1642	168896
1014	154117
953	162677
1938	155457
1006	163192
3034	153777
2138	182035
1479	162173
1138	171545
1746	144624
2516	163197
3212	169868
1667	163274
1018	155042
1375	166879
1531	172936
1469	145636
1899	146824
5322	170904
1753	164490
6563	159873
1568	159887
2207	153052
902	165220
1191	160092
913	155825
798	156234
25166	154841
1322	153108
2920	145428
851	152163
1687	169962
875	159380
2214	169288
1101	159201
819	145188
1207	162897
2334	144490
2483	157037
1939	155821
807	156202
1276	158034
1659	167589
38878	155085
2540	146853
1127	164128
1493	157860
2093	165445
19149	168559
2130	154968
1993	144001
3054	145036
2515	176433
1135	166436
1815	164101
1066	173459
954	160292
1644	151157
687	165680
1280	165889
3218	155705
1104	153656
1333	166093
1375	156453
1646	163904
878	151568
1450	171313
1443	161427
842	177217
1104	153257
1384	146800
1322	170193
1358	144396
1633	161384
1057	162128
1607	164484
3758	147764
1506	166189
2052	149025
1296	145210
1433	172888
1095	155228
1042	169678
1991	162740
2598	161340
2206	153347
1323	147042
1502	163828
863	147212
1571	153120
2219	145297
1206	145177
10652	162705
2021	169513
1295	150801
3120	152741
1015	168169
1075	180718
1096	161325
2185	163421
1365	160977
1063	150761
1628	175025
919	147284
8773	147475
988	165488
801	163230
1308	159282
1187	168869
1770	159588
1354	147510
1043	183988
3428	152505
957	166152
1691	153156
1035	164571
1958	150989
4434	144389
1679	167457
1655	158568
1424	148216
2346	147205
813	167229
1807	155473
1375	174117
8158	157272
696	154656
4818	165561
1589	155420
794	152212
4485	156796
979	167553
982	154389
1193	158032
2519	182817
1520	158136
1056	171424
950	161980
1507	150163
803	167564
2838	160636
2190	172268
1310	152053
1915	167924
1082	170609
1475	148177
987	161001
1049	164520
1736	144784
2151	160188
1005	160525
1078	152876
1375	154109
2809	166648
1159	152532
1110	165692
1235	152304
927	169885
1603	182416
1842	164822
3124	146905
3159	158901
1258	148701
4846	147089
2373	152757
1834	153389
2448	155053
1948	147313
1339	168309
2410	170640
1819	149590
3454	166193
2238	155704
1778	155742
3740	144273
1429	156625
2790	161000
2113	156013
1986	169222
10418	167261
1208	159933
4384	151813
1138	145150
1950	161193
1326	166387
3526	177768
1698	155818
1610	148663
838	147717
2918	172324
976	169721
6774	158001
1273	165404
2386	179269
1974	153437
3050	162484
3451	168516
4967	160216
1110	146669
2014	150480
4878	172623
4000	156624
1986	174113
1862	172288
1077	160445
1395	160884
3998	179205
3982	163197
2179	145514
2681	149225
10162	169409
1963	159300
761	163195
1035	161289
957	155125
3474	145489
2030	169670
1066	145256
1276	167453
1827	161378
2543	159877
2010	154256
870	158765
1285	172420
1199	165769
1807	166309
49844	159236
1366	154396
1923	160714
1792	163317
1463	165008
1571	146368
1452	152393
3444	147008
14810	162468
1694	154571
719	161545
2655	151347
567	145296
1355	170172
2802	157253
1134	168084
1027	160205
2219	162101
990	155433
1350	152784
2242	149165
1268	155057
1885	151536
1367	160793
1026	173116
1703	164809
1377	155047
1240	167500
1189	167928
1321	159956
1466	163131
1297	171453
2267	165293
1559	144769
2636	162624
2465	152548
1827	157558
1371	167774
1242	158329
2137	146654
1823	145882
1360	157767
1184	171801
1072	152153
1299	147054
1667	152229
2049	153991
1447	173053
1033	163512
3707	144641
2213	153844
946	157706
1364	151837
900	148949
1540	152549
1796	156076
1130	151900
2077	166128
1643	167534
2228	156780
3031	160781
6162	157520
657	152171
1132	159429
1514	171386
2226	165657
1968	162219
2057	164609
1922	156639
1382	163979
1611	170169
1391	167317
2291	174864
2606	149341
3740	157785
1074	157772
1784	166152
1695	156220
3336	149754
644	147212
1150	172165
1791	146524
1602	169543
958	169913
1051	149373
992	167957
1624	156213
1583	167751
1746	170980
4281	175897
1454	144132
1984	148197
2775	160172
1678	152489
1204	156464
403	149788
2298	160349
1706	159533
1289	165085
1192	150268
1464	146494
1612	162096
1179	164876
821	160592
3163	166829
1284	164616
3554	171021
1054	164857
976	165492
1955	150029
963	153549
1463	160908
680	159312
930	153979
1866	146641
713	170853
2235	144309
1145	153184
661	145400
1973	155440
2266	156324
1663	163050
1479	161432
2410	163168
929	159649
6607	168660
694	154368
3457	172988
1143	163873
2084	169204
1398	159684
1338	162609
952	161713
799	150260
1039	175711
1382	159193
2242	165437
1510	157220
1634	155933
799	155484
3708	154825
4212	154456
1442	148808
1228	169732
1690	166241
1631	178013
3054	158241
2927	170309
1185	162048
35271	153995
1254	168267
1372	161137
3651	167933
1079	165209
3006	155648
1170	167180
2902	168113
2809	157881
3171	169817
1371	148621
2203	149353
2329	155223
1389	177896
2179	149310
1652	156376
1301	161209
1505	158005
1184	148751
1178	171876
4409	155477
847	162057
1514	164508
2072	166942
3190	144329
2328	158228
2891	159149
1023	155913
1197	162136
1499	159637
854	165057
1512	151289
882	156117
1052	167281
703	156072
1011	183441
3372	154950
10991	162793
2426	160921
1279	175552
842	165284
1200	167080
4771	163171
3421	151889
2432	169753
1407	169834
1152	152065
1698	156920
3177	152537
3309	144788
9472	182427
1119	176910
1234	171672
1503	165713
2164	154553
1342	172591
1165	164181
2983	160653
1959	156672
1754	146833
766	167534
1009	157336
1078	172537
2046	164327
961	148640
980	155641
1981	172524
1178	154871
2044	166516
2042	147164
2075	170224
1058	170021
1708	164600
1223	156257
2079	148228
2213	174717
1151	152305
1026	158045
2947	155112
2453	157505
925	154140
3779	171933
2317	151016
2195	172481
2014	157012
2972	147905
1137	179005
3205	161444
1186	159701
506	162604
2158	155540
697	154993
1178	152301
1826	147892
1170	148676
1474	172933
1331	172464
1139	165661
1547	157556
1962	151317
2449	171717
815	160132
808	145421
836	168752
1307	155170
1833	168469
1192	152861
4514	153412
942	157224
4013	163528
1905	153844
6337	162180
2263	151321
1583	151929
1090	162175
1220	158197
2858	173275
1496	162252
764	149829
1366	173452
2636	155879
4388	162653
948	151673
5345	171073
869	170013
1578	169157
2523	145385
1439	170793
1269	164048
1969	160456
1112	161497
1557	155840
1198	145437
1626	149281
1950	150397
999	169485
1293	175556
2762	145752
749	153208
2095	158188
1034	156906
1019	163033
1943	161424
954	152393
1118	156773
738	152186
1294	146582
1599	162917
2334	151852
1244	152205
2200	147935
1565	153095
2723	151400
2127	146196
1332	157697
2599	163561
929	164967
3854	145790
6837	175159
1032	164874
1844	158768
1999	154276
2014	170205
958	182056
660	151912
1158	156187
1348	161121
1080	168510
1891	179120
2175	155860
1294	162505
950	163160
1474	165597
971	171847
1779	150199
1171	159229
1375	150123
1072	159137
3031	173402
999	151602
1982	145896
2351	164840
2806	158928
12456	177940
1436	162041
890	145067
2712	160257
1192	148629
1454	144344
1591	151984
1441	166335
1025	150057
1141	150515
4449	164489
1665	161988
1219	157853
1330	177580
2362	162889
1398	159900
1472	152628
1499	182781
1742	145096
1011	160932
1522	149739
1061	168621
1694	153712
2739	169636
3846	172741
906	171377
1325	168080
1778	147505
1458	155697
1703	146975
2044	155716
845	163901
2223	148820
3865	147178
1880	148137
1382	181140
723	157176
1343	165220
1099	166217
3589	144213
3390	180061
3486	171628
35453	162235
1057	145917
1069	153853
1160	144408
2196	158884
1417	146176
3287	163995
1206	170475
1795	159341
1266	164225
1387	165840
1999	150841
1309	168257
802	149161
1188	156040
2822	168508
1816	156513
6488	161858
1092	154217
919	155156
1234	175829
1679	172534
1043	163968
2556	159844
1200	157221
1608	151485
1326	162536
2147	152861
2607	158035
3118	170756
2210	156927
1410	149973
1527	172832
2803	167662
1117	150709
1996	159809
1742	167232
1530	159981
2798	153451
1050	165323
2091	146461
3722	163924
2286	156784
2659	178749
2239	162401
1538	152919
2487	146464
2015	151392
5153	175304
1144	173777
1094	169112
759	161777
2299	147105
1238	158517
2159	160202
1131	174955
1971	153070
2387	160644
1622	154317
1031	153252
1790	163405
1625	166361
2799	163412
2661	170229
811	164265
2303	144396
1562	147016
1216	163649
1559	148973
911	148788
2314	162440
1233	166387
1274	158424
2104	161104
1819	168849
1389	163164
999	149231
2379	151825
3675	159105
1631	171821
770	146753
1686	154907
2983	161929
2534	166990
1326	172617
1138	148961
1102	173745
1653	160793
1362	149553
1258	167352
837	172008
978	158522
1502	155100
1466	157708
1203	166933
1003	166832
2068	161457
1930	150001
2465	158180
1029	146952
2737	173980
989	176280
3189	154516
4856	180885
1190	157505
2633	146396
1299	151285
1491	149712
2280	159413
1239	151753
646	144705
1359	173433
1982	171057
1361	167068
943	164235
1537	151500
2091	165759
1623	145424
1148	168880
1027	170300
1839	144786
1969	158470
1777	150420
1219	169335
2183	156520
3609	168476
1565	166864
2961	164137
1346	160841
931	166599
855	181344
1363	146905
3522	164647
2617	159581
7506	155145
2762	151853
882	159141
1587	165976
1061	183004
1127	171298
1572	168184
886	172177
1378	153509
1719	146032
915	176897
1130	168232
1771	155975
1323	165079
1404	166269
2354	175505
927	167265
910	153264
862	154733
695	148964
938	172361
2161	158656
1288	165267
2070	157853
1530	152920
1244	160277
1271	146756
2052	171604
1304	171760
1344	158512
1630	166436
1626	149066
1651	162120
2847	157397
696	161535
1507	162049
1451	161561
1366	146663
984	167561
898	159829
1794	162542
971	168312
2023	166339
2235	171481
2066	154677
1531	165232
2012	161108
1891	149479
795	146224
1220	163105
1105	173679
2458	163885
1454	170068
2325	162484
812	148393
812	166186
1762	147550
969	160077
1016	147877
1117	161633
1056	149236
1406	165745
1361	155397
1008	151259
2069	154968
1931	172484
1629	147570
1654	171024
1815	162561
819	145191
752	164385
1419	171733
913	150277
901	149233
1177	151140
1533	158301
1511	152400
1225	166061
1681	164123
1013	159433
2446	151009
1385	166889
2734	154788
1260	164996
1754	149772
1017	169845
1376	154384
3723	153221
1005	158880
1850	147122
1265	145465
1182	163032
2306	172960
843	161461
2080	150081
2118	169525
2099	151976
939	160706
