# Supplementary material for: ATR inhibition augments the efficacy of lurbinectedin in small‐cell lung cancer
Source: EMBO Mol Med. 2023 Jul 25;15(8):e17313. doi: 10.15252/emmm.202217313 (PMC10405061; doi:10.15252/emmm.202217313)
Supplement: Supplementary file 9 — Source Data for Figure 2 [file EMMM-15-e17313-s002.zip › Figure 2/A/Flow_files_for_quantification/export_Samples_Lurb3_4_Watson-PI-H-S.csv]

FITC-H	PI-H
1498	118417
1943	112353
3154	113120
4335	109716
2002	114028
1553	143342
4919	110736
6656	118077
4366	125112
3819	135339
2873	113860
17490	121647
2938	133849
1199	113747
3153	106573
2952	109805
3345	132109
2411	138561
2195	126576
2264	141445
3758	113680
3685	116841
1762	141326
1127	128409
2836	108129
3559	123609
5272	116244
3335	121928
2678	115203
4148	119480
1301	110721
2747	124006
3474	119143
3878	108602
1062	108381
1410	122140
3763	116213
2804	105192
1150	109993
686	125087
2707	127328
1372	121388
2439	133544
1240	136379
1942	137337
2444	138188
3931	112949
5152	135066
651	139781
1082	105565
1923	129273
2691	111613
5696	111516
2495	112176
1807	140610
1627	130612
2403	129160
2870	131760
931	111372
555	105157
2850	106739
1210	106052
831	122113
3151	137349
4824	104481
1516	125508
1684	137064
1992	128601
2524	142757
1401	137152
3062	123941
3183	134218
1386	114721
1506	106688
4406	126724
1350	124596
3555	114353
2708	123777
3188	108424
3923	122424
1060	109480
3982	129716
1075	137624
2501	137364
3379	109935
2094	138717
858	115995
662	133671
1051	143632
1327	141625
4421	109920
2087	120177
2258	132543
1487	115499
2503	123757
1947	108737
3212	140260
6705	105444
864	106373
2635	117193
1058	120063
3132	138657
1546	118254
6135	122587
2798	139073
1529	140084
2075	126816
1852	108250
3207	135849
6295	110641
2144	104957
2582	112984
1453	127640
5720	117060
1578	117972
1467	104263
3350	122816
2217	105604
3234	108575
3691	105725
2187	137100
3129	122668
2671	122250
3850	116724
922	129268
2076	110213
1931	136094
3745	131485
4170	113493
3643	114861
2226	132485
2103	134033
2118	104448
2000	112393
1866	135480
5459	125413
847	141865
6994	105366
987	110466
1853	143524
792	105504
2433	131956
2616	113193
2755	116548
2354	105156
3633	116313
3562	118713
5180	133509
4665	131481
1632	111009
1376	121522
1622	123100
970	135713
2782	115703
1639	127668
2851	113864
2517	108324
1515	112321
3831	123508
963	122160
2803	117017
3790	109233
2803	134432
1700	141362
587	122786
3067	106825
3541	124172
2873	143833
6097	135020
3362	129023
1586	105855
1855	135137
2793	115258
3092	116840
2975	126968
3294	110300
3584	138805
2462	111929
2303	137784
850	138871
1221	108203
1132	133601
959	106156
2590	116952
4785	116732
2158	104360
746	120309
1792	132852
4858	116611
3570	108150
1798	123217
1319	132168
1469	123442
3455	134768
3003	123430
5202	140761
878	141629
2124	111169
2718	115728
3821	121888
2279	112968
2009	105379
4415	110248
3906	107932
3887	106784
3538	134761
2718	124972
3341	116422
4654	123602
2833	120529
1930	133676
1064	142867
2730	115870
2719	124700
3023	111720
2008	135464
1211	114692
4322	123834
1384	142880
2466	121760
1819	130412
1791	109893
3625	113392
3053	128069
4950	122773
3052	116628
2334	119581
1416	141133
1731	142888
4035	114818
2104	107249
3382	136781
5293	131268
728	134985
1682	118534
3487	138837
4415	131813
2465	122209
2669	116556
3931	126352
733	107629
1023	139636
1695	114537
1455	117430
1894	117596
4618	130224
2227	132833
1098	126287
2008	117157
2655	138841
3102	141788
2428	138809
877	131821
4406	131497
21582	131321
1954	137493
3214	125389
4372	115669
1819	108602
1246	142456
2322	126460
3417	113413
1892	111361
2726	142560
2239	127072
1542	133312
3136	107737
3539	116068
2734	112952
3067	116791
3050	104326
3638	118161
779	122324
3690	106117
1865	108877
1034	108056
1977	142999
5039	108464
2490	140518
1877	114598
3760	115785
4955	110223
1954	131689
1135	104273
3065	129777
1131	134556
2551	129364
3307	126757
2844	126780
1949	106813
3093	112365
6326	135996
889	126884
3903	110613
3383	118599
2690	143865
3515	119713
3530	123683
1895	109868
1866	135608
2192	116600
2501	135057
2119	112027
4010	118689
2917	120419
4563	143625
2493	105377
5639	119604
2061	108316
1570	123645
831	139801
2739	123637
3684	114433
1070	137194
2505	129437
2087	110121
2331	112836
5106	120820
3262	129437
2242	105327
4159	134563
2013	122289
4320	135117
738	140790
1646	141944
1847	135032
3960	111852
5138	126838
3064	109508
2835	128356
1033	136412
3219	122436
1866	131556
3434	113249
2231	111218
588	109608
3235	107129
2308	123122
1952	133979
2198	130544
2207	119517
1887	126081
1496	139948
2240	108409
3325	110333
4616	124115
1785	116263
11118	122784
1010	106213
3438	105605
3215	128549
2104	106708
5989	116796
613	136146
1602	104552
2617	132660
4832	118520
2943	126560
1151	111983
1054	115159
5319	115542
2419	108260
1397	127900
2811	127537
2252	115972
4674	112592
3314	125749
3511	115572
2556	112839
1835	107433
2972	118157
2768	119390
2476	109884
5283	116561
3999	127868
4775	120341
3038	138885
1470	138765
902	108561
771	135136
1758	107633
1517	120337
1609	134329
1552	138676
3057	114164
5040	123322
2788	111760
3412	123243
4299	137552
5153	113453
2543	135886
1948	139705
1539	133491
1279	139300
2241	129048
2590	133798
2690	133181
1853	116016
5202	130597
960	142036
1573	141515
4294	132625
3062	110088
1985	125901
2746	108863
2840	138373
946	137319
4029	137794
5485	130233
2351	118820
2879	131497
2208	105076
3298	116029
2733	112124
1535	124630
3000	105061
8395	110061
2305	105131
2007	134545
1346	125525
5274	141655
2323	105886
2483	143525
6763	132740
7956	128038
2559	131456
1208	127692
1254	133521
1106	143908
1587	130692
6958	130285
2156	143069
3639	126996
9668	125629
2426	143355
4341	126957
1412	142668
2622	108824
3501	138493
2621	104754
595	120324
1377	130129
2052	112612
1723	109797
937	117761
3327	105696
1280	112232
3426	120017
5891	141833
2940	119465
2171	116857
956	141478
3126	121733
1391	133404
1372	107037
3567	118381
1812	108671
911	131469
3004	110437
1403	136625
7790	116281
4849	115865
6093	124807
2695	110932
1864	117902
795	131832
3457	141297
3321	138781
5684	119883
1399	106328
2733	138901
4311	120508
2257	116752
3540	142635
1326	130300
3463	142224
1470	132801
4811	112310
3139	104868
2963	108781
3986	107660
1070	130513
684	107273
1837	107225
4147	112020
2044	105848
3759	124758
4475	116876
3352	106588
2998	118464
1633	140396
625	141740
606	122512
2042	127932
2467	122997
5492	110053
3518	124413
733	126257
2570	130109
2973	137568
1618	131493
3202	124492
2033	122641
2955	127557
1861	112093
4079	110008
4810	120548
1452	120232
2287	129289
1585	118169
3594	119050
2982	125901
1037	133376
2363	107465
3443	136016
3179	119107
4562	141594
6105	123336
2495	139361
4330	107824
2194	140208
2721	124673
1184	140703
4835	116312
2675	135587
2037	106283
1838	133850
1138	114620
1850	134221
3746	112988
3180	142256
3846	137111
702	115915
3916	131417
1586	141693
750	106869
3864	122529
1745	141633
2251	105352
3157	143385
5347	108757
4401	106484
1339	123481
2258	105565
1468	139076
2951	104484
1739	111646
3746	120117
3115	108352
2522	107397
4180	113969
1253	108884
2526	134964
2046	127065
1811	106256
1368	133069
2419	126605
2608	122733
1110	108465
1726	142395
3830	109800
957	106297
1106	115429
3313	106805
4719	109145
871	140520
1418	135697
1962	132647
1779	125428
944	140553
1786	112481
2823	110496
2162	139737
2782	109328
563	105718
3403	105957
895	115714
1235	130933
1136	133106
1625	143749
2826	115541
6143	121936
3350	111437
2786	142538
1239	143405
2081	135221
2004	118756
4146	124523
2875	142357
3454	121299
3110	113624
3647	125130
3399	104612
2542	109526
874	128712
1777	131161
2392	110875
3662	108524
3164	106605
8898	133689
2674	108145
931	124937
553	127928
5215	113400
2326	106789
2833	108529
3735	111343
8233	137636
4199	132940
2335	122449
4183	121404
3477	114268
1514	120680
2011	115128
2468	107443
1776	125159
2707	109842
1825	113473
2276	109681
1598	140260
3238	125253
3975	115817
3336	114355
799	136212
2065	143317
2871	104561
4296	112664
1439	128454
2867	134153
1594	113908
2709	107140
3742	120376
3690	135650
4011	116777
3573	112561
1583	132085
2471	143288
5260	115769
2249	132660
5808	131420
3670	117499
943	106044
532	125826
6278	141368
3545	113941
2214	131080
480	132972
2979	118140
766	128880
1091	141900
1809	137205
2034	107990
1654	106120
1877	129041
3083	138783
5814	115101
5765	108248
2117	136136
583	112783
481	112833
649	104268
3439	127361
2214	114547
3159	128576
2335	140336
4190	132588
4503	136333
1107	141365
1094	130621
1363	141569
402	105012
647	122225
1021	138900
2814	108533
2751	106953
6490	117868
1943	124744
3511	111724
2418	108361
2033	113848
1736	136145
834	131426
4097	108689
1426	132464
2202	140745
2803	142291
3271	138357
1627	125408
8056	136128
689	135408
1732	135897
4093	135181
2896	121628
3374	109204
1414	141348
1723	143579
2293	125764
1734	126129
2161	108669
10123	113545
1296	138684
2264	109861
2739	109317
1655	139224
1572	120233
3403	127933
4191	119749
2444	112672
1083	133975
1624	142004
4410	111312
1478	131912
1499	104520
2033	116949
1296	140188
786	106535
488	108990
3086	123817
815	138409
2442	110085
649	119799
3455	130424
3053	142145
862	137408
5979	133525
1250	140625
1631	111864
2110	114609
1827	136934
3118	131112
2987	121500
1986	141939
2155	137252
2556	134887
3674	124941
1673	141579
2078	106458
4008	116373
5455	143663
3602	108833
4898	109449
4700	128904
4234	114008
1539	137898
5791	106608
823	131960
2075	118393
2824	138832
1306	139552
1173	132724
3426	130665
1530	123577
2338	118980
2335	122797
1937	112737
2098	115025
1537	142840
2388	119596
2073	139497
1927	134429
741	131436
1651	136825
1668	112773
1422	136268
836	104553
6534	108285
2771	124689
3026	133967
2973	120628
4824	122273
5803	117786
3466	108769
2646	118289
3579	120827
1242	142888
2279	111988
1146	114415
2570	109589
2727	135360
2756	108713
3873	133697
2618	115000
2294	128345
4926	134368
3358	136745
3858	133853
4737	124320
1371	110048
5957	118425
3215	126251
3803	121917
4541	114678
671	123351
1596	135776
5398	109857
974	123001
538	126668
2644	106461
2083	127237
1671	111176
3791	120555
1115	139085
3544	108485
2624	105672
2875	129916
2667	140804
1743	126152
3513	123268
2379	134884
1319	136429
1414	118657
2574	123109
883	141492
6035	121005
2267	133412
2730	108180
1582	127187
1499	106584
1611	106163
1487	127429
1115	135444
4944	127497
859	136520
1056	112328
2683	105406
1966	140781
2355	120980
2841	119561
1841	134987
1099	123600
3028	124108
3035	114726
691	120481
1722	131163
1479	140812
2903	109392
5090	112016
3075	114473
4116	107581
2783	105981
3455	142359
1714	124216
1096	116525
4555	138703
1290	107018
1495	118845
2521	139517
5887	126134
1682	143541
709	123537
1106	136726
1823	112620
1613	128873
4451	140933
3239	117581
4087	109669
2634	116909
3071	114065
4746	128477
2102	135491
2018	135069
5296	114124
851	107909
5130	110002
929	124527
1054	109041
1566	131848
2884	111937
2028	143469
2126	111120
2638	112569
1262	112576
2588	108961
2222	142893
2294	128605
1559	124840
2644	127282
1695	141658
1947	129004
4048	116041
7180	127981
3361	123093
2513	114307
1289	118393
2160	125499
2266	127764
1670	123343
1790	143686
886	110365
5115	130671
2447	128909
2830	141672
1619	114041
2772	115181
1882	106504
1987	114917
3807	114282
2635	111724
1707	136440
1312	138688
2723	128185
543	104604
1683	132048
19821	132605
4043	121753
3189	118268
2549	134105
3358	111997
1091	107065
1718	120367
1195	106428
2260	134199
2456	135065
1670	135541
4272	108725
3314	138273
3296	121789
1666	112029
3149	106771
2089	133073
2447	112257
1944	113461
2348	128577
3538	124885
1480	130735
2979	117664
2072	107517
2566	132265
1396	137921
5235	124792
1859	104974
3823	133050
1091	132367
944	131847
2717	110448
2933	128129
3839	117689
3350	122554
3239	120595
2522	118541
1190	128210
2646	127225
669	133177
2473	107676
2711	109233
1464	137559
1940	105572
2848	133265
19486	112625
4145	107437
1647	135824
1232	128561
2259	136576
3291	117721
1622	133722
1033	109213
2442	106396
4651	129976
3898	121547
2662	126656
2277	104606
5002	116456
794	141601
2844	137005
3260	107545
1756	106821
2131	114105
2994	117897
4264	104336
3160	140184
693	130492
925	124572
2366	127524
2597	113807
3670	112987
1175	104771
3390	114296
4095	110980
1345	120513
3432	112092
1177	136397
659	141071
2099	140431
1215	108613
786	104960
3647	127995
4344	132536
4054	126008
3588	113120
876	106395
3723	113164
4315	130592
4875	115649
1592	115629
631	136304
1947	108200
3603	116621
5111	125193
3518	138177
5166	120361
1416	109884
1391	121232
2140	135080
1664	143541
3631	127921
1026	118932
1650	116685
2374	141817
2395	135517
1911	132656
3786	130032
1401	125753
2549	142561
2257	118833
578	122440
1107	109945
2129	139861
4002	115324
4374	119476
4047	122936
4858	126497
1291	134660
4811	129277
5107	132378
9975	133857
5535	112341
1300	143134
491	124565
3468	114941
2516	114863
1658	108651
835	139420
2229	106172
2681	107572
1857	113412
2192	143809
568	111377
1469	132685
1016	109098
1213	134797
1380	143807
1705	137716
1885	104688
3502	124637
2151	110677
2614	142181
2342	127156
1513	139396
2072	136704
4341	118252
4506	122899
946	126072
1221	141020
732	119716
3688	135527
3911	135381
1372	114872
2898	135533
1738	122365
1644	119622
3829	121587
3399	109665
3710	130793
2964	143372
4338	131845
1499	132581
3087	139556
1010	142340
2108	140353
41719	123489
2797	111953
3575	123780
6474	113713
1590	120704
4153	125392
2667	125485
1954	143664
1711	130765
6258	104389
1057	135472
2040	138701
841	112296
2126	123113
1384	124806
9424	106574
2294	104339
1488	123021
1941	121505
2458	126142
1347	139677
2590	143106
2147	115536
4959	142050
2034	109613
2776	134489
4720	116760
2326	113819
3354	122241
5539	117580
1473	104246
1868	141457
3033	131103
3317	108420
931	107629
4522	114355
1463	126481
1610	116820
1504	140979
2369	104840
1179	140813
2621	129538
3770	116129
1586	105817
3313	115896
2946	141782
646	132160
1571	132645
1311	136957
2026	137281
1188	137845
3852	118533
2664	117786
1303	137842
3928	119258
2537	105802
3910	140103
1925	134421
6959	142769
1832	121857
1554	117400
3530	111425
2083	117137
1546	136608
1976	132371
2108	117864
2130	135709
829	141004
1426	106401
4294	121069
4890	125641
2913	119449
3940	106837
31678	109614
5398	118855
3208	113325
1062	119176
737	113212
3652	122793
2280	132776
5914	133437
2794	110282
1362	123312
1288	132460
3027	122325
2063	104417
4522	110621
1518	129369
1822	131977
811	131765
2309	130788
1919	119061
899	139964
5109	124425
6546	109853
783	123416
2419	104740
1265	139692
3650	113620
3645	126785
5364	123433
880	142108
4100	120784
1911	139273
3534	132136
2348	136920
3345	106685
2742	113800
5566	108264
3180	136073
2779	107366
430	115633
3372	105800
2229	109994
2228	131753
1373	120144
3372	120609
1579	123861
2798	133861
403	104332
698	104383
4719	124781
3283	114260
3682	113171
4551	113882
6636	141917
3216	109088
2249	105153
1706	137466
553	135029
2253	132200
1042	141640
534	114668
1682	129329
1330	128816
2575	132789
1755	115536
6256	142877
2950	114140
423	107541
1583	137301
1842	109801
2923	122633
3570	138216
3274	111565
7075	109776
824	123528
593	139321
1811	131232
2365	114913
1290	127269
3427	132833
5498	109452
1867	140125
784	138604
4006	122665
4094	137832
3187	110684
1378	128501
9183	123733
1967	137805
12720	133101
1184	136028
3366	129777
623	110060
1318	105457
1282	105550
826	110885
1371	125200
4667	109492
1118	114456
2162	111966
1889	133124
4854	104627
3754	134764
3831	142073
4713	122509
3003	105600
1563	118839
1030	135144
1684	133545
3094	104336
3086	109213
3226	128683
1040	121700
2008	123244
4701	127726
23757	115312
1586	126970
3102	104808
4217	116828
2187	137397
879	130541
2194	141153
2267	125748
1667	108095
1304	142230
2525	114500
2568	116032
2413	110062
3818	118304
816	124648
962	106161
2196	126548
3219	116875
1403	107592
1963	124665
3721	122689
2411	141792
2259	116563
16848	135400
1133	105637
4238	118868
4804	128285
2356	118269
1543	110420
2446	138566
2341	105629
2106	119664
2581	123365
658	133608
3862	115560
5961	125049
3335	107917
3467	137404
3945	105709
3954	122852
4415	104991
3982	106297
3551	113337
3343	122920
834	142064
2903	142532
950	139597
2033	108928
3641	108939
1135	107254
2290	113564
1790	127672
2868	140202
1863	110504
2689	107996
3078	135096
2089	138277
4262	109536
2225	111996
1504	137913
1172	131258
4276	114448
4737	109876
1114	112309
1134	130753
2790	134833
929	109129
583	122811
823	125752
2440	104453
1903	130016
821	115580
4043	106484
2724	138829
1396	127277
1823	106061
1554	127441
3302	123007
2039	104997
860	134629
1427	132124
4183	105389
1360	143723
2714	109129
2094	142925
2922	109283
1489	141897
806	105132
4018	106691
1060	140972
2219	106200
3147	104721
719	108949
3086	115292
5263	115269
954	122120
2362	112202
2030	138235
3174	113372
618	125228
1347	142736
4597	128793
1941	106485
3126	120902
2528	119405
4509	115676
1717	115285
625	116272
2494	137373
832	107568
1336	136381
1509	111617
2170	116021
2204	111363
15733	124052
4269	140857
567	117408
1695	141558
2993	139468
1765	121331
1931	137517
2022	141473
2782	111696
2291	116333
1324	135618
1646	138808
2358	115197
4363	119821
1471	116187
5518	107754
4046	118896
1951	116212
1199	127833
2011	129679
2074	123797
3995	119157
2361	136053
2797	116160
1987	139260
3083	106685
1606	115800
773	142275
3197	109120
1958	109988
3417	138332
996	122133
2281	129196
2562	117691
4947	119494
4908	110999
2776	111584
4283	111913
2559	104644
3074	110513
578	127821
4070	108230
2813	105149
1462	126910
1010	135298
2009	109300
1725	108620
4004	121128
1939	104625
2220	135941
1474	115925
3531	119809
3406	127501
1850	137893
1255	123877
4843	111456
5964	106028
6139	140373
3911	112249
2192	108264
2311	114088
816	129996
2506	106300
1463	142664
2508	138993
2828	130076
2744	134154
1191	130473
3183	123577
1931	112030
4250	117005
1515	140852
2405	110441
1555	127845
1027	119629
3389	125996
3426	126924
971	106320
3246	140008
1098	112997
2487	110977
2980	104928
1662	142793
3995	129268
2611	132124
3221	140201
1142	131344
3099	109061
1538	115519
1898	143507
1887	136553
2653	136208
2336	110828
1472	139449
882	134865
5199	131842
2092	107868
574	105440
1328	140024
4221	112089
1495	143464
1043	143433
993	142311
1820	113301
681	118984
1030	104743
1667	132064
1196	131533
3505	118161
1250	104993
2701	129821
1243	133424
2991	121288
3243	129652
826	122587
1620	143533
1768	105298
560	127677
1122	133400
2050	107720
1612	132729
4519	134806
2199	126478
1795	134960
864	133752
2326	134552
4258	127808
1611	142864
4921	106541
3538	116980
2954	106836
2354	127191
1703	133290
626	105101
628	127145
1298	107565
2555	112192
1127	128523
2919	128038
4358	106064
1549	118790
1187	138724
5027	107093
3157	108600
2210	137109
1256	121628
2339	122792
851	133839
4042	114092
2799	131457
1701	128377
1888	122873
3430	127608
2809	106604
2051	123821
2991	122969
3439	112028
3338	116716
1742	128938
3835	140533
1773	127601
1146	142028
3709	121441
3849	106829
4283	136751
3127	104242
2742	129847
1923	120484
1201	130675
3046	126800
1170	119957
12411	142772
3769	128100
2348	109397
2327	121282
5315	106758
2508	137653
5290	109845
996	137178
3951	117069
2924	122197
2667	113708
2990	105525
1160	124117
3269	104437
3269	116685
3536	129276
4332	140188
9061	126992
2357	119528
2543	134213
2117	114672
2338	132689
2150	106437
1799	139076
630	113572
2330	107004
1811	141637
1429	111693
2232	136184
2476	126797
2386	131905
1538	106569
2674	141187
4454	127109
1843	110587
2831	124141
4071	107407
3835	123680
4886	130076
1492	104316
1480	113000
2198	121260
2402	105177
2987	104651
2679	108757
3986	138256
3692	119949
4000	117592
2941	142044
2530	122665
1188	139052
1455	133365
4157	104373
1427	122272
1996	124150
2467	110946
3462	132977
1887	139877
1387	131992
1880	111543
3193	139849
3424	136236
2150	129720
3715	111081
3594	116206
4233	136105
1835	120872
3673	105552
4002	118848
905	109053
1311	105765
2299	113548
2562	113740
2547	118125
4470	125129
1725	142136
3414	114945
2086	138249
2301	115525
1443	136116
2093	104633
2630	126400
5642	135494
1728	105969
4068	125757
2470	125401
685	124233
2050	138248
1845	141976
7502	143616
1397	121195
1048	140860
3242	124716
13638	107792
1267	139004
2688	113692
3027	105521
863	125752
6171	120220
2482	121395
2018	131329
1258	132825
2467	143921
27162	138283
3327	106041
4346	115212
963	130436
2356	135861
1925	106272
1777	111678
1978	111788
2918	110749
1063	104684
5444	119013
1886	121276
1363	119000
3330	116889
1583	128309
4750	120368
1816	131880
1399	124316
1821	140261
2828	120293
2537	123264
3516	122405
711	118512
1666	108496
2514	112992
2608	126813
4837	109870
1782	111268
2335	139415
3371	125392
3209	106080
3125	123268
569	110832
690	137783
1623	111548
1253	140061
5052	114533
4647	124531
3563	113681
926	109924
2624	126504
4350	120533
6703	140820
1299	141182
2515	132261
950	104233
2257	126280
1854	141041
2646	143537
3975	137254
1267	113557
2626	115365
3239	106088
1519	125356
4462	105156
2217	123589
7467	125262
2427	143335
3094	104859
2751	109177
3623	112912
949	140848
3090	107480
3627	118815
2637	133720
2147	139620
1167	130920
2164	112497
1477	139293
2505	142476
2781	131864
1966	120832
1319	112427
1419	135772
770	125476
2418	124161
1615	134976
3011	118993
2239	134361
1886	104400
2538	143484
1379	122859
3436	121250
2115	137299
718	110124
1812	105164
2665	114148
1453	122912
659	126036
495	104782
1071	132276
2343	108581
1530	135744
3386	131016
1074	104385
1218	104728
3958	122972
991	141820
603	130448
3563	132278
2158	118036
540	115013
5610	117770
1343	125572
2174	112177
1548	105430
4451	116600
1291	133617
2999	132405
2679	137093
1423	128076
1667	130056
2979	105240
4474	111501
3695	132423
3210	116031
5300	137788
1958	124920
2517	142205
1954	109429
2653	119669
852	134025
987	107712
3009	119660
3613	130004
3473	117827
2603	109520
2976	117509
2811	108792
1965	128965
3554	143924
2782	116456
3182	108353
1368	139388
1205	136521
1198	109395
7065	107486
4084	118639
3142	130465
3059	129141
2726	122496
1054	126376
3730	112524
798	117936
2642	139292
2619	128960
1660	137216
4241	111478
4118	131221
1863	114384
5103	136625
5076	122574
2495	109667
1348	113342
2919	117493
3385	114573
1982	106717
3451	128164
2919	112822
2355	142403
1009	142024
1261	112285
2266	108044
2584	127257
2518	135365
3599	109015
865	127472
10798	128895
1758	139204
5136	138154
2964	111244
2610	108801
1361	143684
3183	127319
674	126251
5487	119808
3910	116663
1250	141805
2446	118533
1158	119340
3467	124004
4322	121104
