# Supplementary material for: ATR inhibition augments the efficacy of lurbinectedin in small‐cell lung cancer
Source: EMBO Mol Med. 2023 Jul 25;15(8):e17313. doi: 10.15252/emmm.202217313 (PMC10405061; doi:10.15252/emmm.202217313)
Supplement: Supplementary file 9 — Source Data for Figure 2 [file EMMM-15-e17313-s002.zip › Figure 2/A/Flow_files_for_quantification/export_Samples_Lurb4_1_Watson-PI-H-G1.csv]

FITC-H	PI-H
1545	98260
436	87045
8580	98118
670	89629
474	93761
450	88699
400	90025
3400	93177
2790	105341
540	87885
890	98275
675	92732
543	93025
944	88033
1147	94364
9498	85624
715	87148
1556	106077
15011	93169
847	93724
2051	99521
2548	103198
495	88932
2383	97873
464	97907
1728	91873
473	92632
931	88579
534	86334
574	98861
276	98709
1752	101736
645	92924
1131	92260
1091	91817
677	104596
394	91177
810	98931
479	93480
386	95299
902	101150
623	94404
2407	99325
641	97888
414	97925
685	86597
822	98972
600	91288
525	91232
506	95264
9490	104154
3225	102364
4177	101024
771	100883
558	99982
629	98965
622	92917
1447	105157
683	96729
1021	99092
609	83232
1441	93032
4779	100443
398	96953
506	91336
623	86335
2822	95327
589	97798
2324	100617
602	99729
818	90610
613	91620
1609	94920
640	94002
1638	97316
786	90185
465	95097
596	97640
451	91856
504	92381
3075	102672
1050	99545
747	89035
570	96079
2889	105144
4807	106100
1535	102732
434	89601
575	93644
491	91729
351	90660
898	89096
511	99100
3405	102526
691	99281
603	88833
942	96821
671	94847
1112	98680
594	93314
1316	101788
653	88505
491	102272
536	88820
595	91952
523	97664
641	94816
2386	103884
697	94329
473	90492
593	97737
2103	105764
922	99537
663	86079
3152	95056
455	91089
655	92196
470	85367
2799	98609
718	99772
680	92973
1259	95296
486	95901
415	88569
1050	101684
3137	93736
421	84172
697	95576
744	94548
416	91600
2957	102321
967	97145
406	93108
411	94377
440	93013
472	89605
4834	104799
722	94204
2962	84796
938	100773
566	99537
379	94625
494	97713
547	91544
411	92297
618	90932
522	94109
467	99805
442	96861
547	96253
470	90175
2847	96967
1122	90045
2457	105629
1527	89241
888	96605
596	94836
397	96180
523	94888
507	86505
1345	97829
1180	92090
548	88992
1565	94329
423	87835
520	87500
416	91956
482	98773
669	96121
8633	91711
823	92732
553	92429
823	96609
576	91399
5339	95109
621	93697
671	101561
454	95979
438	94607
465	97573
482	96164
647	93889
623	90880
499	97085
1559	106016
1527	99505
636	101793
379	95328
862	103416
688	99729
2963	91044
848	85415
723	97740
789	95465
4319	103193
459	91197
615	98128
447	90337
1986	103965
445	100616
725	99265
3575	106093
2596	102864
618	91564
451	92873
606	93621
546	92177
958	96345
614	99049
3410	100061
2525	100416
1135	97453
418	93264
558	101361
896	96801
378	97976
940	90845
623	94593
726	91404
658	97657
595	91464
642	96169
653	92273
531	89374
1954	95796
1243	99381
1155	98709
402	89640
539	93060
1110	102516
1550	91044
512	97289
711	93693
2990	105541
553	96893
1956	100741
745	95708
441	91200
2111	101317
755	87780
378	87512
572	87213
500	89741
3359	99640
907	99044
744	93065
422	90460
793	98169
2706	100969
458	94848
1833	97622
628	91292
2035	96472
727	95388
508	98271
792	94569
459	97211
1881	106420
626	94032
2391	94957
2625	97897
518	96013
2889	98097
916	103325
702	87037
430	91812
467	99825
447	93816
3267	99129
478	98038
598	97260
1253	92805
460	90700
507	89993
510	99221
786	93304
777	87553
454	92276
2723	86411
602	97741
1292	99668
599	96990
1087	94272
572	95252
539	92363
598	90308
1063	98551
674	93352
553	95891
488	87120
925	96797
748	93372
668	86844
1778	97872
672	93201
1042	102485
1215	102084
576	96770
463	93821
460	90729
476	91825
637	92796
464	93291
3387	104672
819	95411
410	96077
670	84980
630	99835
495	95833
2259	100304
509	89628
3938	104025
678	91592
4118	103793
676	94487
528	96658
541	91892
692	94497
1431	99132
579	96947
801	92617
886	91569
563	91641
1406	102793
784	100869
457	82192
453	96492
658	100862
2914	106056
667	84725
369	95962
631	100299
723	93789
597	93973
485	98147
386	93219
840	93476
614	91356
453	92716
906	94469
511	91676
1560	83853
2214	93712
501	91396
733	95977
583	94953
474	90698
835	94752
474	94120
471	96653
426	93645
663	98119
589	89104
551	97653
696	104061
437	90840
610	90608
524	90481
1008	103148
2114	103709
2732	104201
444	88881
2937	105612
566	95553
434	94404
505	93261
453	94409
440	98005
2959	105668
542	91323
463	87609
487	93826
604	87849
410	90381
667	100436
1140	100568
2256	102457
963	100816
566	93043
643	97568
667	95349
693	94209
628	89888
1367	91072
1723	97316
465	94309
575	97779
522	91292
528	99389
1603	101516
639	98153
3152	104025
501	98625
480	96740
450	98244
379	91270
378	94724
808	95277
412	87837
681	100101
1059	100404
1137	103100
5130	96021
1235	101782
1192	96068
379	87676
378	91964
4175	91313
1298	97596
517	95744
690	96612
1507	85449
499	98260
939	92165
1136	91629
3396	97533
2283	91316
480	86817
603	95182
723	96677
550	99553
671	96144
549	92096
3236	106080
822	88344
461	94929
3673	101740
894	90785
971	98894
644	99340
1074	97672
605	103351
475	99788
495	95058
434	99002
832	96521
663	95405
1107	92880
1842	97560
1566	94690
518	94093
1953	101929
949	92480
3999	104769
478	94706
3473	103013
609	90300
428	92631
4195	99934
909	92508
647	97068
937	99993
581	96253
458	96292
1034	99785
573	102144
1463	93798
2896	95464
410	91560
594	87464
839	91698
846	95764
1247	99341
554	93169
750	100096
542	96837
596	89414
795	95664
460	97092
362	96985
2643	104580
412	89193
590	98180
525	97301
2974	102455
1898	97756
559	98616
1570	85240
5191	105085
581	92633
1275	100948
590	85660
1085	98117
574	97772
505	91056
421	94140
394	93241
301	90789
860	98985
397	95916
663	99621
485	95276
554	94353
527	95743
2399	98352
534	88465
862	93835
694	98636
1881	93297
471	94876
3186	94637
1113	95482
797	97140
454	95613
24186	91338
699	91512
486	94516
455	95991
738	92698
1118	85245
565	93197
1487	103076
437	95676
875	94681
476	101396
538	90264
603	97408
4874	105488
1228	95396
834	94031
655	99193
483	84565
1145	101098
539	94147
532	91803
384	85393
656	93980
2528	100709
548	93164
529	91628
555	89344
632	98940
587	100056
2110	90008
612	99483
630	95336
542	87156
686	89140
712	97056
1285	90535
2005	96551
1016	98845
555	93072
828	99158
631	98776
759	88803
2458	106429
3314	103551
488	92245
538	87133
623	95069
489	101720
650	90895
734	93660
1147	96821
671	92512
551	93957
588	95411
719	97018
494	97794
458	89989
518	97009
531	99596
27126	105449
663	81603
463	98604
519	89307
399	88428
735	97753
563	96180
527	92612
594	94533
550	93576
607	90241
510	90864
488	95391
721	95981
1059	94992
821	97385
626	90812
423	94041
469	95241
526	93274
638	86617
785	94444
732	96824
864	97453
389	93985
690	92429
626	93382
518	94872
527	91267
1069	106345
749	98561
878	99565
571	87388
571	90085
604	96097
797	92128
2295	99249
479	95873
514	91124
432	93997
558	94592
740	93049
543	95757
2181	100937
545	91588
566	99484
2394	93545
831	98242
665	95894
410	97315
410	95428
236	88728
695	90144
633	90169
837	87905
644	91993
573	95001
791	98120
2539	104941
1111	97857
708	86704
1147	97236
4271	97201
461	91728
662	98869
635	88132
950	97169
7242	106141
668	97182
318	86350
658	96693
391	91309
953	96061
422	90271
535	96104
817	98688
493	103109
567	86792
480	88657
853	96345
431	88696
511	94389
663	89136
2355	102877
491	97413
4223	103421
775	96636
1353	96036
1172	93181
734	101048
2081	102331
921	91146
495	91977
3642	101124
587	96657
963	92740
570	99297
823	101730
565	94917
1138	99761
657	88450
2102	94269
582	96724
1300	93548
739	92275
423	86312
594	90979
1047	94581
512	89824
517	93141
496	97241
1976	97264
431	98655
461	93936
401	95321
1051	84569
587	86774
862	90653
680	94296
4102	105332
610	90648
376	90129
635	98889
4218	104336
531	92925
1322	98403
424	90594
690	89675
2043	93320
558	91412
958	100596
448	93361
489	98633
568	93496
507	101281
444	94333
581	100486
554	97553
539	100680
1394	95661
456	94697
3102	99364
2200	104753
527	94028
2424	104515
1488	103002
797	93616
557	95756
9683	100587
854	94106
3066	103411
1702	90613
474	90672
4271	99078
562	88937
492	85591
574	90854
454	89928
449	89243
1576	92624
468	92473
462	93349
480	86536
502	96454
411	82765
529	96533
463	98920
546	92800
612	85731
470	93272
447	93891
762	87687
667	98560
778	100624
632	100824
617	92425
551	93313
410	88093
473	93117
431	93159
524	94753
499	92237
451	91312
22754	94756
611	103624
568	96704
388	96128
448	81700
501	103289
534	89768
642	102471
511	91900
812	95472
529	98980
408	95623
493	81545
378	91877
2023	91392
789	95684
446	93112
554	93845
752	90693
711	91600
2054	98945
779	97207
1143	101824
582	95163
598	97584
591	94848
880	90169
479	95280
545	93846
666	93868
460	90320
2108	96522
572	92365
2430	101416
440	93787
579	103372
915	97078
953	89429
496	95209
450	93501
1002	94948
400	87392
550	95194
2417	96461
1427	103117
418	91368
586	93703
2909	104835
375	93232
639	95043
495	97161
424	97373
605	94840
582	95837
504	95716
622	94260
375	92795
3298	99469
2123	88244
456	86612
1011	92593
503	96900
551	87697
369	91869
551	88285
1190	94159
459	83947
526	98004
498	92341
573	94584
388	87836
534	92909
359	98440
563	89816
1004	93925
538	97560
1206	100800
495	92952
663	94084
432	94392
663	94281
1554	99280
439	94716
1346	95680
1074	98545
3710	102660
439	96618
592	94367
392	94811
699	91275
1245	93061
717	96855
667	84634
922	105825
603	91993
1211	83082
904	94376
524	92556
506	96809
427	95000
372	101244
554	96641
2414	98900
444	87316
433	93592
485	90500
499	94857
1006	93637
615	96996
2086	97441
695	101701
931	95592
826	92696
1605	84180
705	91849
474	88381
819	88209
469	93788
639	88461
14243	99752
579	85152
649	86674
853	95285
1584	88389
913	89137
517	93769
802	87437
930	101321
667	93536
2010	92889
559	88149
2537	90736
555	95160
557	93619
3041	102085
467	93083
395	91056
2065	95057
955	92416
2682	104897
1858	96609
494	91797
702	94392
3548	103708
379	92544
732	99212
726	93289
400	86109
413	86349
593	92941
831	101188
579	97717
880	93860
667	101481
1306	100549
503	96281
903	104625
363	94185
835	97996
440	96133
816	88782
542	91606
948	102241
590	98873
555	93296
384	88804
1390	100852
589	96172
487	97186
719	99091
2291	104806
504	95229
549	103992
1450	98439
1050	90925
475	89798
671	90721
1479	99132
3687	102097
622	89203
1013	96024
465	90469
662	93752
720	90729
604	96242
1170	98486
418	99268
419	99302
566	87349
418	94116
602	102412
503	87249
3263	97252
438	96089
368	96316
487	91681
354	93820
776	99412
798	93625
1310	99424
441	94422
910	88192
447	89033
698	95836
895	98809
442	86116
379	87789
7178	106413
885	98173
832	91305
615	100456
1739	102229
771	96875
1475	95198
572	89968
591	94250
1400	93160
606	98269
551	91888
797	93497
1397	95709
1971	100940
572	86228
723	98353
298	92889
798	86832
3822	95621
1862	100529
453	91621
811	99053
447	94448
1935	95488
22206	86672
5254	104996
3753	93044
582	95072
686	96169
801	90892
375	90440
655	91513
1776	91956
462	84581
544	90729
618	95400
429	86753
3525	105792
695	91491
879	93025
729	89640
1764	105668
600	99673
479	85351
612	88716
835	90058
399	89432
568	96616
441	105333
527	102080
427	95180
531	96001
317	88365
478	89146
1687	90108
352	96041
527	90485
695	91869
1003	93849
3623	99397
901	94252
2153	92226
348	89085
463	93248
623	87264
478	89925
911	98988
456	96152
1056	91056
763	90073
495	94722
434	83544
815	96917
384	91821
659	89474
518	92861
3475	103618
451	90739
3351	90725
509	95273
416	96755
555	101809
443	101211
711	93685
515	101136
2209	100909
415	92157
698	93549
471	86335
599	85996
392	93073
638	96441
531	96626
343	86924
382	91313
611	98296
834	103785
590	91813
3390	91897
1614	94072
727	92497
440	98312
1436	98241
672	92261
679	91637
863	88909
921	93349
354	92948
2942	99268
721	92428
751	98436
1107	92933
753	91660
6720	88109
708	92833
692	92297
668	105120
1109	93264
702	101153
859	92737
634	95301
445	92040
451	89448
552	90240
820	89577
441	92497
391	94996
478	96688
523	100541
4099	102917
432	93796
631	91732
420	83144
860	99520
473	89757
920	101831
441	98077
1066	96573
429	96745
468	91366
947	92239
823	100524
400	91349
606	98196
540	95281
847	84737
575	87420
525	92864
2744	103892
417	92869
525	99752
350	90624
871	96449
364	92825
591	94745
685	98729
474	101732
890	91260
839	85937
1436	96528
594	102649
811	97925
3739	103181
1074	88470
2096	103292
1864	97125
498	92993
633	100247
516	95367
2136	99973
502	85616
664	94533
787	86381
421	89481
449	93701
418	94852
688	87534
3696	98731
558	103144
444	89503
706	94561
610	94833
484	101332
374	95284
1159	89104
1177	93772
1564	100365
1175	98336
519	95477
1776	97289
616	91685
2906	98485
450	94134
1971	100713
554	95052
470	95073
676	91892
679	94989
663	92173
823	90105
530	99840
536	96216
467	95765
772	87576
408	97418
525	90665
481	90873
1039	97744
412	94932
484	100609
565	92613
567	89820
951	99544
634	91889
717	91536
563	97429
597	91366
490	94232
3014	94256
998	104245
1487	100484
443	91476
513	96192
1108	99348
519	95501
501	98090
725	97272
1011	90276
2126	103965
811	91877
4282	99865
482	94937
443	91433
2262	99068
881	92177
435	92204
630	93324
787	90459
715	102534
870	92764
619	89252
567	101677
910	99629
569	97417
522	96657
1086	89093
520	96992
632	95632
875	98226
588	88100
868	92601
1979	100105
1304	93704
1986	97813
1074	95917
444	99717
576	100016
481	96274
752	88245
818	92640
701	90260
562	90947
853	83677
1244	96769
464	93600
1284	93881
1167	85644
627	90649
692	94016
2809	96688
731	92600
380	83393
665	96777
456	93108
1936	102061
554	86069
379	86616
455	94401
453	92596
645	98868
463	94286
2027	96458
486	97689
663	98941
457	93901
615	93429
1122	94264
859	86664
635	91273
3747	90325
449	95024
705	90781
548	92704
504	90624
1667	97553
691	98817
1469	92341
555	93117
765	96000
442	89260
630	89033
690	95359
790	88216
1770	98316
707	96136
606	90418
662	98865
414	93441
1717	105777
486	91840
2314	102418
7522	101244
557	94264
546	98181
1543	92372
558	96840
2390	98960
1399	94448
848	103292
1529	99428
3248	105108
730	92780
695	85995
1246	97396
2024	102340
1667	96068
443	96604
602	99295
631	85561
991	97303
1975	99644
435	93176
2596	104866
474	91999
460	89417
829	94473
4084	102829
552	102774
14403	85116
1658	102692
2142	101680
599	91560
2441	98486
562	93773
575	87987
540	96069
623	90696
1148	96237
341	85848
430	89021
399	91378
515	97869
912	87981
610	95629
1665	99828
2341	105101
4182	100624
426	95284
654	92576
378	90014
611	90676
651	92165
775	90440
346	86956
467	103941
751	87329
823	96921
498	91699
958	104457
616	98517
679	97792
406	96749
512	97141
659	92316
811	96444
775	92906
607	93520
2093	101840
870	97740
515	96822
1400	99284
485	90942
570	87492
511	101153
854	91454
481	91713
655	90992
486	96605
585	94596
485	95024
671	94681
660	93781
722	105280
447	90672
657	88425
623	91109
1443	88888
2666	101256
662	100140
902	93573
621	85196
495	99661
789	89850
882	96224
1511	96742
642	97001
711	97507
3163	100415
522	94206
453	98061
451	91410
536	90712
466	89249
565	98072
376	93144
552	94584
497	87233
601	93040
466	90657
290	92833
790	101092
623	87916
444	87158
380	91836
726	93164
495	98545
762	94281
499	93956
499	97076
544	100946
743	93490
570	91083
498	86472
817	94505
879	97077
445	97008
606	95957
559	92482
1303	88973
4415	94709
689	90113
504	85922
475	95121
431	94621
2119	90712
460	97148
600	96336
560	95789
756	94460
7332	93387
1002	85002
514	102495
518	94492
542	93893
987	92936
1057	95354
535	88364
1694	103260
550	92015
861	94392
1641	99601
1673	98633
1238	94220
1193	95721
562	93761
1291	90483
740	95470
424	91133
371	96024
487	94892
4315	99234
2122	98961
649	93288
1287	94137
1049	102089
748	96286
5779	103506
4971	104816
1171	97792
727	83844
552	94335
508	90874
437	89709
733	96075
460	88949
1290	92023
1130	96135
3052	100809
583	86459
556	92892
471	94693
558	86048
422	94049
635	98528
740	101836
407	95540
490	97229
831	100532
778	98468
534	99993
514	98989
633	93689
1469	105800
406	93931
536	92685
788	98377
1427	104137
454	87585
2146	99688
614	95160
453	96718
1516	102384
469	88692
466	90743
649	97153
724	99299
591	97838
467	97150
854	95542
538	87752
1074	96589
715	91868
562	98824
2167	97173
546	92989
564	89833
1262	89473
442	97060
851	91074
1185	103504
1329	104381
1587	93958
588	91241
534	87040
522	89093
683	94804
1037	95635
376	93316
550	96739
632	94189
609	92460
2390	102601
5787	96229
513	96028
470	90592
545	93733
461	97273
1759	105555
525	98377
3632	82205
26026	84156
593	91740
1055	97121
738	97709
2542	105839
487	94849
530	96028
1755	96773
651	96636
443	96261
614	102281
445	88660
653	98511
448	93996
1338	94649
415	98200
945	103681
440	98636
455	92968
582	93432
699	96629
774	99140
493	90560
556	95069
2596	104312
2302	97433
698	92793
480	95632
339	92937
1048	95912
2261	94184
711	92625
2341	101620
494	85376
501	98200
437	92800
456	88320
546	94837
592	95258
645	97756
827	92449
4302	99781
571	103196
703	94328
1261	103522
1082	88137
532	95388
406	97469
559	98125
530	88016
2406	99844
540	86957
1350	100676
361	92541
603	100416
595	92681
1063	92388
414	90812
1733	95101
463	98737
1381	101821
2067	101104
671	100493
1064	89249
10296	91456
492	95308
857	87328
883	92548
733	89981
933	93397
671	94365
530	97296
831	90432
2057	95297
599	95821
3334	104821
1046	95321
588	92596
760	91944
409	86776
1383	98021
2638	95388
466	97228
502	96799
904	90477
1741	96599
458	96627
404	94065
1975	100636
1317	98332
1642	97675
664	89125
405	85892
1093	95101
740	99237
1330	91249
460	95893
432	93019
703	91413
1875	100003
703	93308
783	97885
457	98061
831	92012
559	92789
539	98050
420	87980
394	87617
1012	89644
797	104996
603	99418
438	89708
392	93100
758	92037
412	94568
831	97140
386	92832
762	99073
1752	97571
1673	82917
444	90884
1006	99318
847	81701
596	94008
487	86413
613	93777
582	100676
402	87804
521	103864
3275	102093
1827	93601
650	81632
2852	105713
436	89465
1188	95001
852	89753
1214	102481
535	92097
4305	105543
614	102425
507	84951
655	85777
4779	102460
546	96508
663	90438
671	96716
555	97083
464	87661
3359	96734
497	94029
697	94622
1560	94076
653	100232
899	104760
450	97340
726	94481
545	93252
538	88597
705	92309
532	92376
579	89886
678	96040
627	94966
754	93344
2172	102305
967	94400
1041	94469
609	93573
2338	96037
1471	103484
572	98472
19588	93825
369	96032
355	98662
905	98589
478	93512
587	97324
435	88093
534	98467
686	94964
649	95188
491	85532
646	94659
492	91888
575	91296
815	95084
401	84789
394	95205
1157	104123
373	92368
487	95170
435	93415
353	97605
658	96181
850	92725
827	100336
320	100579
553	95581
660	90345
540	92585
1665	93765
534	93261
525	91320
411	100429
599	86096
606	91984
1128	102214
534	91854
709	96077
539	98421
761	97236
1961	89364
570	97652
433	89912
395	93518
431	103000
581	96952
655	97658
542	94225
360	92944
586	101441
1182	87773
310	84426
487	91725
1406	99468
1033	91844
1138	99460
763	100431
687	97072
1331	102529
619	95693
454	89732
550	93489
698	94664
648	98918
504	97257
544	88336
598	96124
592	85595
1610	102516
720	87041
986	94233
1101	103109
482	88564
470	89828
804	99279
1082	92892
447	95897
576	103801
658	90745
423	93628
3240	96297
1280	100864
636	94917
1301	102530
679	93868
453	100116
421	90637
650	93830
935	92063
386	93243
606	92989
2146	93329
647	95757
2047	103360
634	89394
600	96401
429	95664
1991	96961
384	99512
1332	88285
475	95493
553	88593
1224	100125
812	83548
451	89209
455	97508
1550	91925
459	94470
320	85179
1938	95808
575	87852
687	91540
478	91589
2198	104027
546	94657
892	98028
601	93449
784	87208
566	92603
1375	95360
619	93537
1911	100830
644	83265
638	90916
5490	102098
412	84965
399	89940
3386	99784
560	95810
518	94630
3110	102076
552	89776
721	88161
436	94587
3790	105820
1450	97937
713	97219
579	90922
901	87780
3922	100665
458	95704
1544	105922
646	90741
449	96429
1302	94793
1223	91774
636	94948
464	96744
490	95829
580	93780
561	98939
357	91588
584	96072
875	88793
551	100917
808	95320
744	102077
10459	90874
270	88505
415	92228
530	87797
327	87849
571	95025
607	97331
493	89853
648	87709
551	100081
402	91661
989	94265
455	85173
629	93518
428	87065
613	97530
521	88581
608	95668
510	92496
646	94241
670	91780
495	87813
907	91221
575	89913
455	93891
1067	101771
1051	97639
983	93441
404	96552
759	95416
797	97810
906	99389
811	97761
454	95753
387	94204
693	95376
312	95276
505	91782
486	90884
698	96101
606	92985
766	95186
1591	94728
339	94925
490	98062
602	93396
359	96209
510	94305
789	90897
823	97844
499	88165
847	89884
649	91423
466	94203
1234	92740
467	95179
730	94393
603	91282
913	96980
713	99797
811	97052
2631	98808
943	93033
558	98441
874	100653
559	101017
500	95109
859	94972
524	94489
759	96978
670	93424
395	94309
434	98017
562	96749
434	89505
534	88085
547	89687
859	94685
2168	99283
3130	97813
570	89985
455	94048
646	91669
890	95037
1847	98565
759	100848
478	98734
2147	99417
1574	89906
543	97689
747	98165
367	90514
1063	97384
449	90545
526	96792
618	93420
482	94264
673	94160
499	97668
2092	105448
618	98113
411	90988
569	99012
577	90060
899	95379
506	96241
530	95112
505	91029
735	89473
466	89320
581	97836
1893	105632
698	99144
599	93388
882	92601
537	93913
570	98150
3154	105260
662	103741
738	95808
537	101532
538	95290
565	94541
426	93474
650	94401
589	93040
602	97796
759	87824
651	95458
654	95661
692	90324
638	97701
548	93509
374	90982
881	87560
1394	95952
5135	105728
992	98063
426	87050
425	94281
725	94028
553	93217
775	88416
986	98762
366	98151
539	95977
24480	81480
703	97220
550	97425
805	97437
518	86103
532	85700
586	87936
891	90875
592	87403
666	89536
1098	98504
566	94244
459	96489
1434	93473
20850	95490
3409	96161
478	96588
650	95584
539	95337
1423	95940
566	89977
[truncated: 2,444 more rows]
