# Supplementary material for: ATR inhibition augments the efficacy of lurbinectedin in small‐cell lung cancer
Source: EMBO Mol Med. 2023 Jul 25;15(8):e17313. doi: 10.15252/emmm.202217313 (PMC10405061; doi:10.15252/emmm.202217313)
Supplement: Supplementary file 9 — Source Data for Figure 2 [file EMMM-15-e17313-s002.zip › Figure 2/A/Flow_files_for_quantification/export_Samples_Lurb4_1_Watson-PI-H-G2.csv]

FITC-H	PI-H
1990	159442
2310	161175
1228	147324
1946	173354
4814	158194
1051	146239
5398	148800
1703	155080
1632	175112
4363	166696
3298	145497
1338	154465
874	158928
801	157033
1966	170549
1034	155057
1666	155816
903	155943
1199	155074
5868	161369
1658	155938
7929	163601
1436	167364
947	160920
1530	153553
1779	150561
2178	173885
758	165116
1365	175061
914	168370
1493	163228
3050	153728
1511	176758
943	164885
3819	147889
1221	159857
3062	149230
3446	150920
867	164716
1286	170472
1997	163340
1562	160101
1052	150700
2219	166720
2967	163016
1511	151533
764	177488
4235	172332
1326	154081
2314	155124
1567	166824
4510	167721
3432	164805
1621	160319
1185	177820
2327	173323
2615	158473
2735	166129
1556	154093
1028	158833
1690	150828
878	162901
1949	161176
1146	167977
2079	165649
1210	179508
2473	159284
1291	156449
2910	164669
1813	150995
1830	165036
4170	147267
1095	179297
1141	168621
1452	146205
1815	166565
887	179992
1956	172066
1246	171340
1120	159057
2158	157054
2489	150649
1707	176228
1107	151320
918	157990
1470	165188
702	159341
571	165396
1445	158957
1220	169397
1717	161876
2943	160292
440	146424
1391	166288
1046	165780
1411	169536
1016	166369
931	171745
1475	156426
837	169657
924	169581
1631	163132
2991	169796
1039	152646
835	156989
1287	162129
1534	168296
3599	149316
2330	162853
1264	165828
2978	158205
1665	146517
815	160381
1181	161065
1710	177884
3246	163337
1510	166192
1220	156856
1870	149976
1216	166373
892	174056
1334	161489
2160	156212
1332	149168
2131	156516
3342	152952
1198	158128
1136	164857
2538	161972
3132	167489
2506	166494
2713	145932
1438	160800
2881	169668
941	156371
1610	151085
1275	169632
1431	161560
2839	160873
1275	176559
1346	155298
1073	164508
2003	167960
1912	156556
2274	171312
2623	174156
8101	153125
957	165077
1481	173749
954	178280
3694	160218
547	161316
1063	151604
1601	171321
1431	161933
2718	145901
1986	168049
1753	175963
1182	173852
2850	151045
1834	148296
1542	161995
2551	170869
2625	153416
2036	182014
698	161509
2106	151645
1171	161779
1194	157149
2034	164564
1711	164509
2906	146812
2063	160559
978	154492
1302	164868
1950	161560
723	145996
990	163723
1339	164852
2758	155841
5099	172398
1880	157204
1031	160873
1122	158764
2925	173465
1318	163079
2089	171269
7966	178386
993	152340
3519	155156
2044	155970
1199	147417
2003	153188
4479	157769
1826	157832
942	162448
1079	172987
918	147832
1735	164109
1928	161052
1510	173349
1012	156701
2549	146600
1132	165296
1516	172592
1511	145957
1279	158517
1335	168101
2748	170448
1371	159662
1784	151128
1438	157646
2228	153653
1875	163252
830	166165
1082	149888
1178	152187
745	157249
1579	150480
1027	159963
1361	157553
2283	170858
5967	168879
1489	150627
2917	151869
1678	163302
3735	160055
2663	166317
2695	154092
1395	169841
1168	160261
1006	155084
1494	165076
826	168568
1399	161166
2583	162821
933	148604
1058	152141
2622	164273
1447	169764
3067	159071
922	150833
1063	177249
2752	163917
1083	163224
8223	169540
2256	169036
2351	148117
2526	153152
2959	155689
1270	155065
1608	156085
1942	170608
2027	153303
6673	152466
1929	159044
1087	166336
1006	166273
2341	163113
1064	159108
2913	151445
5100	157313
1472	179561
3645	156337
1330	168956
813	176009
958	158649
819	184204
2242	158644
1690	156121
870	172786
2562	162112
1971	147236
1438	162319
847	168665
1251	155847
2724	153612
1371	169524
720	168008
921	161332
2118	158925
2099	164553
2008	159358
1698	165372
1599	161505
1449	165188
1529	177961
1139	152469
1366	146717
2331	173168
3038	169052
738	170497
2526	173380
1571	174321
1291	152260
841	158038
915	159552
3126	167332
1154	160977
1183	169226
3197	160941
1528	155424
8906	145441
1762	155976
1285	148036
2538	146729
2870	159444
1113	150432
1258	172464
2960	154208
2203	149715
928	153621
3227	157809
1746	160225
2816	155908
1239	167700
7291	167769
1672	163141
2066	151605
1098	173562
2339	149309
1645	167876
1054	146300
1963	160139
1677	178209
492	153073
1669	172586
1023	170765
1547	169260
1182	166897
775	158020
745	170818
1897	157328
546	150445
1005	174011
993	167285
8096	171221
977	156140
3237	160016
1255	167704
1699	162789
6138	177737
3254	159529
986	169025
3662	162880
1550	171429
1734	152873
3779	167253
3039	165888
2953	175444
3585	175376
4097	154335
7774	150545
4297	148929
1201	158636
1480	157064
1303	151568
2146	164012
995	170353
2406	162048
2680	164128
3195	168109
1348	165196
3323	171313
4978	147609
5935	152140
1594	174025
963	167953
1636	174149
1692	154037
1266	165009
1662	159328
10082	146065
2055	170340
939	161064
2319	165728
2370	159104
1932	171830
1018	165952
2054	160436
3506	147093
1940	187071
1079	155125
2287	149341
1436	164411
1935	167156
2086	184073
887	153990
1368	154551
1267	159849
899	156511
3691	155186
1798	158593
976	162917
1998	147137
1342	158798
867	146368
2138	156568
2028	167761
1102	167913
2709	162360
955	155725
1817	149804
1391	163443
1746	173381
1210	177108
18498	156384
2083	170166
841	166135
1762	161413
996	168528
2977	173677
1204	165345
3517	179544
973	151128
2825	149573
1103	172329
3415	168481
1415	166712
1163	172477
1306	157556
1867	172542
1332	157232
1594	159054
8889	168477
1221	172654
1053	163826
1156	147822
1177	169157
1887	156368
1321	161065
2606	146597
1093	152486
1070	168046
1305	166296
2498	152540
1050	156824
945	165880
6026	148939
2135	162404
3320	152688
2843	166474
831	153557
1215	166508
1789	167175
1178	151049
1602	171697
1530	153905
3263	155872
1324	161021
1952	156698
1130	168216
1275	150872
1252	163405
2363	172985
1047	165388
1037	155292
4187	151289
1480	167571
1527	156469
7055	168125
941	162012
2947	146289
1127	171412
1453	171710
1967	170710
1606	170286
1003	159568
879	149591
2399	169084
991	150998
2152	179608
2991	160585
1253	162361
4760	153968
4311	150908
2267	170128
1024	174247
1427	153661
1938	158892
1639	170192
1499	174909
3092	173640
1203	154031
2032	146580
2085	148600
1167	151650
1399	167404
1070	150080
1634	151884
1040	168805
1258	165948
2698	163316
2453	165944
2801	160452
6412	157240
1772	151184
2605	173840
1111	168824
1094	155747
3193	162708
4330	178340
1194	157989
1294	153456
1903	162752
3484	166189
1054	162085
1177	159965
1309	176689
3448	155488
2287	148993
3667	166457
970	168082
1494	163861
1594	165296
5419	154469
1417	166569
3527	149944
1235	159873
877	157848
1550	160332
4318	152248
1436	154004
1482	165032
2543	148410
827	164088
1656	145721
1183	161969
1582	157510
1514	163465
2745	173425
923	150176
2093	168100
764	182924
1742	171853
1945	165265
982	153164
1531	169121
1297	169368
1321	170176
7251	174059
815	160197
2618	155074
1199	161485
1021	182853
1010	147593
1336	160073
1595	165137
1893	168685
806	162705
918	147237
1942	158278
666	160161
943	165404
1447	166189
1703	171405
1717	169873
1299	173919
860	151556
1029	157332
2932	148835
3595	170975
5621	146120
2598	157317
1282	171956
8646	171993
921	161548
1215	147590
2697	152444
1343	156780
2631	171332
843	158257
1779	157324
974	152553
847	160290
1006	156371
1808	164293
1122	169724
1115	162545
4696	146854
1478	158202
4459	160797
800	157029
3035	159981
1536	149052
1747	164878
1310	156136
1107	147423
1130	163909
2666	158518
4430	158322
1904	149861
2105	163148
807	151314
858	148581
1426	153636
926	164699
1507	149797
1313	168758
702	146040
1437	147736
1519	164001
1563	154958
907	148812
1275	168876
1059	157420
2678	172308
859	167293
3546	152149
2838	168768
1358	165842
1583	149005
877	162277
2734	167902
2168	146708
3366	165924
1412	168797
1741	159802
3539	168624
1311	174253
1842	166329
1062	156381
1107	159890
2059	154757
2519	156493
1418	164545
1741	165341
3164	160350
3140	152716
737	165993
918	148893
1468	162916
1031	149324
1074	163400
1810	166344
3344	160865
1901	155486
1193	164507
1654	162184
1156	152636
1462	160833
3758	146791
1466	162365
918	162929
1002	170037
2086	162845
386	151696
4399	150212
932	162048
3043	170053
1398	148100
798	172636
1015	150888
838	153329
1569	161412
1299	154008
1109	160987
950	149867
1073	159103
1597	167432
1175	158817
3605	148137
1910	160601
1197	171314
1623	166614
1132	160192
743	158264
1276	166456
1226	164388
13515	148767
789	153097
4432	150441
1389	148048
7563	154781
1127	153565
1482	158970
1079	177181
875	154228
1327	173712
3284	162287
1758	159223
1604	153652
3419	146129
1559	167358
2196	165396
1735	162677
3891	169069
1195	159425
2459	155132
4384	162312
2134	160284
1006	148957
2176	150834
2156	148108
1110	163404
785	174809
2868	157565
2339	157897
1394	168376
1155	160977
1694	146169
1717	167617
1445	155709
1164	157085
968	180947
2800	152942
787	155245
2474	159962
930	164136
3351	161180
5622	174169
1940	174581
1127	171625
1104	157477
1440	161320
1882	149112
1441	169073
1904	157596
882	164060
4173	147252
1715	147643
840	168143
2210	166756
1152	155936
1745	173584
3206	178265
2035	151640
1458	170895
1226	156525
3823	177941
2038	158753
1246	155034
2621	158714
1261	164408
1342	160168
1592	168932
684	146035
1337	151452
2146	147281
964	163360
683	159372
836	152623
1550	154069
1759	146137
1908	178118
1967	157713
2034	152518
1339	162429
910	160168
1546	166476
1324	150344
1299	166769
1098	164686
1587	155148
899	178577
2706	169297
2634	168628
3343	157989
4646	171244
2210	145416
1170	164657
1686	169821
2930	154944
2420	178332
2075	150812
1555	150755
2811	158297
2369	157736
1217	159808
33791	165373
3361	169629
1696	171376
1597	171385
1291	146608
751	154917
1234	167082
1354	153865
931	168449
966	152105
2498	170997
1478	161496
988	162660
5616	158864
1023	158735
2014	148924
2139	153141
1245	160245
968	168165
2009	157144
689	151428
1134	167080
974	166459
1273	166989
5246	165481
1528	166812
1487	155532
1258	167088
903	155768
1986	171108
2070	161256
6409	152252
1138	172894
2706	175065
1376	161857
1202	165230
1446	181205
1188	162172
1319	150328
1372	154813
846	164573
915	166817
2352	169429
1775	172881
4488	171797
1196	162083
1267	168745
1150	166385
3517	165440
2738	170121
1869	164288
1786	147092
4032	157673
806	172762
4190	167372
1683	150389
891	173657
2194	166036
989	162341
1946	157024
3803	173001
2307	157772
947	157164
1432	185345
997	158069
2927	167066
1656	178208
1439	169682
800	174962
1338	168213
1024	160785
1137	156496
1794	149744
2064	145854
1446	156161
764	170020
2888	159333
2075	161201
4962	146277
1647	159620
2918	158722
3823	173677
2740	180729
7231	176822
2095	153429
1587	155932
2167	170441
1955	158657
13411	171605
1007	147669
1839	168453
930	159367
6456	163414
1038	172417
1822	151857
1915	159157
1215	156576
1037	158340
3502	152672
2438	145745
1364	153289
1276	169521
2978	167646
1423	173059
1222	168882
2990	164397
1733	159168
846	155976
981	158720
2065	147324
971	159879
2959	154224
1354	168740
19485	148448
1242	163608
6096	169907
5679	151119
1447	149365
1002	146889
1415	164237
2598	174757
946	178299
1725	171652
2190	162909
1378	161096
1590	157012
1086	161917
957	169197
1450	156493
1008	176877
935	166909
1736	163984
1416	146371
863	148160
3826	154016
1957	166588
1339	164739
3961	167304
1380	147681
1419	152180
1434	171274
967	156124
893	166069
2371	163032
5646	146673
4399	149348
1943	149436
1886	171957
1378	156136
1391	171404
2353	167696
2848	161025
4810	181053
2542	155901
1740	165768
2402	152916
2158	150875
2070	167593
2351	156351
2556	156536
8547	157872
1199	168953
2598	164809
1559	187112
2703	165145
942	147328
3625	173505
698	165693
6627	169781
1154	170165
2074	151360
1849	161440
3355	160728
2410	159244
1575	163561
1312	169977
1652	162237
1450	163461
909	184817
934	158400
2165	150888
2048	171169
7745	181996
1706	160190
905	157596
1800	184702
2262	161441
785	156201
16691	169908
1344	145835
1517	157633
939	163366
2189	167928
1202	173552
2820	147005
2862	183732
1246	169542
1526	169932
1563	159714
1128	149425
968	172536
2110	156510
2618	168145
2634	167354
3214	176901
975	153101
2266	146488
1461	154388
1162	152032
1233	157850
1118	179048
2373	173737
715	159617
930	149040
1467	165677
2781	152701
4202	162209
999	146525
2313	172383
1818	166037
863	157636
595	169872
2174	163029
1344	151271
1014	163105
1172	161561
681	150979
1248	159613
2111	164521
1899	158352
11819	170577
1596	159769
874	169317
814	153465
5469	170130
1644	150097
1167	169289
1450	158805
2683	147564
1683	151982
1297	147141
2456	153221
1271	163892
2429	168705
1808	160957
1823	154809
2196	160415
1330	163588
1791	177940
1262	163864
1880	170609
1870	162616
9298	153836
1572	168388
1646	173218
1962	155412
1383	156514
795	160902
1292	150845
1644	165201
1851	172292
2152	153400
866	172368
918	159812
103868	180782
2830	162816
1707	160612
1533	177978
1499	170981
1448	160185
1489	158801
1549	162758
2612	164982
2133	151695
2309	165733
5396	147837
2902	184492
1711	150173
1479	175636
1102	160181
1891	162432
1067	149721
1375	161869
1930	171840
1472	171712
1391	170629
1657	160008
1130	162065
1362	173516
2028	146187
990	158093
1395	159753
1592	161432
1271	148137
1194	165459
4818	159004
1907	146034
2374	165315
1289	150505
1564	169728
970	151917
956	163076
1558	155392
1378	169293
2893	161269
935	145805
1076	167446
981	164009
1081	164552
814	156404
1015	161460
1270	167617
959	184577
693	156964
16010	162359
1797	169876
2383	168100
1005	154234
1131	165328
1638	179240
732	154176
2687	152328
1367	149947
936	159844
2863	153929
1533	163658
1342	159106
1795	158492
3458	173069
1836	147397
1406	165872
953	158493
1616	150408
990	183724
2598	171958
1043	169529
15095	173048
1588	153262
2592	170561
1647	177010
4387	172385
1999	166488
989	168387
3126	147654
1121	158201
1727	146544
2238	157640
2174	172349
1178	156619
12582	166879
1817	169001
1960	158558
3255	153154
1409	161265
1708	155766
10234	163133
800	169224
1001	151144
1880	146937
810	158264
2723	166976
1411	166745
781	167300
1035	165888
1077	162213
1175	167653
540	157776
1412	169700
1817	149236
846	151596
1145	167873
1687	169514
1571	171234
1421	163588
956	157049
1419	163785
806	165508
1506	166013
952	159324
7236	159296
2549	160897
2387	168909
994	162302
1775	166434
1048	163468
1555	158924
1729	170980
1288	156533
2228	168433
952	175489
982	174261
2025	154821
1394	158869
2294	167481
952	177340
871	158018
2438	155736
4273	165045
898	162552
1495	176578
2408	166252
1934	153493
1163	156429
1890	163793
1291	157869
4370	160065
1173	154960
3370	160457
2026	147729
866	155017
1206	176316
1664	170136
2802	151089
1439	173512
2046	166800
2543	149584
1977	172537
1762	177031
3018	176291
3822	154893
1456	161456
1296	171201
1126	149732
1547	172376
845	165292
2452	149884
1339	178960
1073	151392
1053	170052
816	156540
1377	170632
2533	167565
1513	171099
1263	164780
848	155636
1118	163457
1757	172388
2280	165489
1393	174144
484	151286
858	155655
1117	169196
897	170656
1614	169862
1179	179313
2921	164484
1165	155344
3164	167401
942	170234
1715	165551
1977	165376
2346	167165
1662	164344
1090	164233
2365	145529
1746	162678
1132	148429
2058	171108
1279	145873
1399	156160
1122	149221
1222	166879
2465	162849
1216	151793
1210	155770
916	157197
1396	159492
1071	153514
1023	158401
1574	151584
1300	158740
1366	176360
2971	166668
1230	163405
812	166468
1242	156037
1442	162473
1183	157261
1131	160548
1043	170449
2065	170232
1179	158079
2151	159607
1708	170146
1571	153189
1251	170401
1458	165392
1198	169824
598	164399
1830	169173
6748	163509
545	154244
2891	156792
6999	169661
1230	157421
1126	163597
3290	146417
4710	147254
2506	180943
741	178700
1658	157752
1290	157193
1811	163824
1093	175012
4614	147465
2015	155852
3380	151933
2923	145979
1727	169845
2109	146300
1438	159727
1175	173209
3587	150432
1261	169356
3621	147828
1002	150145
841	150997
893	163372
954	168869
1566	160852
2203	147793
899	160484
4258	162524
2410	147397
610	174980
2955	158864
1232	162956
969	161021
1739	165893
1438	162816
995	148724
2248	176246
1811	184933
842	147317
1262	152721
3576	151148
3506	158684
1959	163441
1387	164013
1950	156245
3931	152580
875	164749
1103	153245
959	149561
2715	161040
3374	157616
1811	171705
1908	159645
1153	162297
1615	160688
1043	173352
2059	159708
1148	165501
3214	156093
680	158457
1507	161219
1810	154273
3343	146326
2646	148428
981	160013
1617	184417
882	149237
1164	162022
1108	150502
1146	164904
1190	170308
2019	155224
2877	160476
1031	155673
1538	165147
2621	150670
1135	160157
910	147997
2536	146356
1308	160841
990	171036
1533	160645
2251	158488
3575	163684
4263	171513
6780	168565
734	162745
3014	170476
1830	158921
2505	170980
1311	178926
45715	162913
1189	165785
1201	146093
834	166325
1207	157920
5486	154604
1509	163665
970	173776
1547	160920
2184	162989
1456	150452
2338	150023
1691	157880
3679	163621
22035	162188
586	152484
1337	163460
2490	162774
3923	173149
1799	151545
825	161020
2466	151439
632	169841
931	170409
1043	159365
903	154458
4206	182105
1619	156252
1382	158097
1728	154376
1038	158257
797	171145
1592	168148
922	160113
1215	158691
871	159164
1157	163828
2162	178185
1174	163396
2822	156117
2676	169920
1806	153397
1851	169397
1974	159589
710	177045
2238	156224
1174	160461
2923	152232
1718	173884
4519	157028
2145	158602
1419	150793
883	146889
3800	172242
1259	167264
1398	158110
2423	164413
1887	185280
1891	147777
901	156878
3870	162029
1179	156484
859	159252
1467	172825
1366	171060
1011	173329
1472	145601
1718	166828
8223	169989
941	172245
2882	158464
3334	151985
1361	156753
1433	166296
7817	169472
719	153693
1598	156836
1044	161988
2338	159440
4894	151005
1007	154183
1818	162555
1741	156540
1126	170705
4385	170765
2278	166872
1785	165521
1091	163272
3278	158046
2629	146278
1431	154495
791	157748
3962	146092
1007	156390
2570	164071
1918	171462
3395	167775
1774	155721
1867	155324
4562	170284
722	151593
1185	157452
2913	151774
844	165250
2798	170481
2637	164729
1567	159521
950	173949
1972	166485
909	162369
2025	158468
2934	159629
1047	146264
1054	154152
2225	152467
1049	160182
1389	165597
1582	166781
1632	165061
2023	147544
2502	159045
1053	148681
2729	177229
481	149168
918	149029
2758	159781
1307	155617
1542	158117
1397	155805
815	162072
1148	163957
2778	150393
1319	168486
1095	173988
1358	166397
727	170133
2496	152360
5020	154617
1587	168856
1202	160328
4532	165774
1224	148696
2674	176080
1872	153520
1472	147329
7028	161393
943	164304
1330	162096
1934	147543
690	164197
2222	171737
3110	174005
1103	157077
1819	175288
3499	161648
1060	176582
1786	178897
1567	156527
1334	178309
1004	173692
2137	171727
936	156200
1162	158597
558	174356
1822	162537
1037	169456
1043	153188
1506	178733
1262	163148
988	148616
1663	160741
1008	156364
1337	151909
1058	152309
1050	169436
4655	167243
880	178349
6607	165689
2046	177273
1250	150557
2561	146137
1855	157498
1561	171268
1660	173492
1567	164433
1641	174172
3410	145948
1554	170454
4125	169640
1467	159021
1713	166446
2511	168069
1426	157472
2295	182581
1539	157888
1408	160248
1744	146129
1157	151345
4052	153477
2091	150566
2673	175108
875	164240
1637	161943
1070	148860
868	156495
2820	153036
4910	163205
10879	174948
861	148989
2440	167760
1181	182901
1646	153380
750	164500
1718	162489
1898	159496
1470	159929
1529	165880
1048	156705
1306	145433
2119	169861
9168	171049
7121	149995
1046	148842
2150	158156
2454	169644
2902	171358
3617	150513
823	169509
1959	161880
1707	163113
1056	157781
3617	157983
2217	167354
1259	164412
5975	164684
1556	162008
880	162134
849	173996
3484	166368
1284	148136
2365	147536
3072	150292
2006	157097
1475	170604
2812	170944
1137	164969
1073	154948
1825	147099
1394	161133
1502	148565
2203	149540
1898	155633
996	157612
1879	160393
1679	172722
1900	163890
2556	172837
3385	169285
870	163116
1290	147072
6077	176920
2975	164256
861	145781
3118	161253
1852	146053
1616	157313
3903	149393
999	170653
2971	152820
2480	156713
3106	160576
742	159316
1772	157275
1014	156228
1941	151044
2198	160660
2009	159296
2031	171973
2603	165521
1274	160656
2435	156160
1468	183288
1302	158876
982	160477
1770	149451
815	152862
2491	151658
1501	170973
1636	161364
994	167285
1319	171806
2649	154880
2161	163860
1221	176252
2047	145908
997	147969
2669	157013
1555	152648
1094	165697
1558	164617
1518	178392
4467	149173
1471	152620
1700	146753
1794	159277
1240	167796
3981	159066
1992	167157
1555	146141
1414	157552
2813	172576
1846	147912
