# Supplementary material for: ATR inhibition augments the efficacy of lurbinectedin in small‐cell lung cancer
Source: EMBO Mol Med. 2023 Jul 25;15(8):e17313. doi: 10.15252/emmm.202217313 (PMC10405061; doi:10.15252/emmm.202217313)
Supplement: Supplementary file 9 — Source Data for Figure 2 [file EMMM-15-e17313-s002.zip › Figure 2/A/Flow_files_for_quantification/export_Samples_Lurb4_1_Watson-PI-H-S.csv]

FITC-H	PI-H
3060	109604
4020	143493
3072	112257
2312	117706
3308	117036
4117	112996
615	114704
2941	133840
14869	109463
6012	120750
2207	113132
5716	143878
3456	127313
2537	130696
2535	142192
3143	111973
5399	110836
3351	137085
4535	124221
4046	111356
4107	123024
2543	118621
2622	135784
2926	138989
3115	120408
6122	128160
709	138119
4050	123908
2066	140621
2325	117237
748	126762
5767	128276
2077	132832
2195	141175
2140	110528
3059	114833
8552	107885
1584	107054
4131	109409
5316	114057
1923	135881
2714	142472
3162	128628
4722	143868
3623	122483
4762	112149
2846	127612
2714	106575
2870	142937
1454	138465
5908	122749
1615	137620
4891	117845
5215	143209
2819	114892
721	119148
4849	140324
4545	117220
2297	124964
3243	136151
4070	123312
1878	120217
2623	122264
2368	112093
2630	130133
1804	129671
1621	115472
5306	111997
599	112658
5306	119843
2910	139081
3429	108049
3099	113428
5283	132989
4813	106701
5302	109092
4894	107464
2715	123396
3363	106997
982	131044
1287	140785
3235	124641
2231	137988
6006	116853
2471	109004
2664	128402
2259	126665
1422	137261
2325	111836
2373	137196
2752	126805
2340	110713
2504	132713
1991	143081
2671	118517
4513	113805
4940	124961
2974	120739
1508	134456
4124	116296
2377	137169
3119	127416
3287	106857
967	132285
1575	132181
3945	115294
1475	144630
6192	123468
2308	143779
5603	121876
1642	135168
2508	136768
429	110160
2002	117661
3719	123649
4236	118899
4683	109061
3481	129221
1611	118748
4102	121393
2597	120296
695	144811
857	116601
1369	130036
5490	115339
2157	127665
4663	108435
4791	107941
3658	124213
1122	132552
6603	132054
2645	140132
1106	117520
5891	131305
2749	123568
3637	126896
2616	123641
1644	120100
6296	118064
4505	114268
2655	139972
3556	108068
2430	137685
3970	142497
2025	111640
4006	107141
2508	126460
4370	141457
3499	107411
3723	108008
2681	108721
436	143067
3795	109024
1447	132653
3998	124916
2021	145261
4154	109456
2636	129372
3327	126143
1867	106505
2668	114549
1506	143329
4510	113991
561	119401
2891	133817
4117	109116
739	107449
1686	121384
2839	142020
2215	128884
3443	106557
3022	109813
1410	124149
4947	108896
1832	143578
3143	114649
2212	113241
22855	132901
2363	142864
3775	124965
2265	119847
2074	130328
3107	111156
1398	124416
3022	113337
2714	136356
4437	129745
2887	140827
1711	143128
2372	109672
1452	126353
1242	134415
2971	113200
4926	106966
3647	109907
2526	123091
7351	114841
890	124101
1489	116869
2100	126857
754	145340
11527	127441
2617	107116
2460	119595
3205	139448
3591	120896
3717	108064
3738	124116
3211	129532
2362	120020
3091	132477
4332	128794
5037	114541
2398	126565
10486	132370
1449	107049
2597	138719
1694	137804
3231	140493
5358	117661
4223	108989
720	117048
4886	121476
2423	115575
3638	141340
3019	125785
1703	110990
1696	111099
3248	133844
26846	111188
12293	130151
965	115658
1108	112510
3893	120254
655	122053
4262	116252
2393	126409
983	107916
3578	143587
4974	107878
2979	110651
2587	140596
3615	120416
4181	110957
1044	143213
2101	121612
3345	119489
8344	141120
6223	108557
3263	114781
2897	132320
2742	123989
6031	138973
2406	119801
674	116800
745	137840
4043	108897
3547	110504
4537	132090
4384	141608
6717	130599
715	114264
3535	124649
2733	132572
1961	124384
2725	134469
3967	113101
4363	116049
7181	114620
1761	125735
5803	128269
2321	108619
3573	129923
1189	119689
2930	136008
2942	119850
1854	109672
3858	121500
2854	127065
2346	130801
3816	129538
1806	134953
2897	117837
2938	132133
3251	114944
2512	136348
2738	138887
2918	117660
3088	124996
2180	143658
1946	136996
7298	116616
3699	112269
3118	129625
1362	133709
3750	108504
1464	113789
1830	135977
3582	107017
2871	116425
1562	140856
912	125977
6699	116011
2266	131857
2743	133133
987	106559
3855	133136
3478	136471
3433	117297
742	134100
2538	131640
3761	111773
3059	116552
2775	144888
4405	130904
6097	124245
2443	120920
10663	140316
3690	109473
2271	119770
2328	108029
5598	124244
2847	109309
6327	115877
3344	127209
1311	131725
2495	132980
3384	133515
5097	134033
2558	111996
1999	133838
3923	123920
2100	126160
1398	126760
6648	139681
1193	131232
2418	127767
2723	122457
6233	118400
2054	132409
4241	112089
2814	120429
6474	108889
2250	134885
2714	106692
3142	137084
3563	120880
785	144346
3988	144505
3341	134892
2846	134341
1462	129478
1548	126024
3238	115009
1079	121285
590	107248
2993	114181
3680	111334
3034	130372
3157	116545
5424	128708
2903	107862
2639	137705
4507	123734
3601	125246
4931	128589
2404	124429
3799	115910
2066	125196
4063	126779
5084	145357
4578	130569
3227	130844
2784	139478
2633	130117
2937	126390
3986	112150
5311	121752
2074	143007
753	139140
2611	120076
6374	134037
1273	108725
2231	118241
5540	129325
5843	119667
2895	127760
1214	139605
740	128813
1954	134469
1394	107857
688	123696
1660	109885
2896	140873
3732	125765
3478	132452
4403	128791
1644	117728
802	136690
4675	129624
5043	129305
1862	122111
1627	110516
6757	139263
5711	118621
950	141685
6304	123528
3056	107821
3167	122772
538	106952
3147	110953
8798	135110
3232	112187
620	128948
3453	116492
1241	127096
2143	139057
3578	111464
3840	122547
1310	137940
4035	113880
2796	137472
2478	144831
578	134285
7390	113861
1471	144349
4763	128817
3790	112820
2074	125363
4070	124985
674	135112
1414	108497
1726	111616
10495	130957
2355	120997
1041	130165
2771	142666
4587	128401
3232	136550
3593	136912
807	120412
947	119173
3350	140497
806	144810
1834	139788
1634	109108
4203	110108
4810	114188
2700	141173
4799	144465
1922	125240
2551	112272
2335	136496
1407	140154
5428	121601
3334	136983
2312	108085
1633	121663
3042	137416
2715	115836
7483	122420
3054	125893
2498	143365
565	121480
3136	124105
2995	138005
5410	124649
4310	112205
4370	128275
5046	109525
2759	112576
2688	125161
1731	123572
1109	107093
2203	113913
2037	134588
746	132313
3092	131497
2728	111666
5039	115301
3893	108332
6318	120685
1150	135876
1820	109284
1270	134433
9266	145056
8495	125804
1864	142896
15741	137604
4044	143848
965	133675
2635	109696
1847	120500
1902	143669
2490	127336
1411	107856
1928	140348
5527	113907
570	118984
7659	135384
3579	135696
1529	118720
557	117053
3383	128788
4894	127386
1451	114209
3047	107260
1311	123924
3052	107666
2456	145212
3741	135577
3757	128196
598	127057
2478	107672
5396	117841
5839	118049
3772	118257
4805	118945
4029	119105
1426	123052
543	110777
4484	113584
2561	122005
3717	112585
3087	109673
3647	119025
4182	109097
1483	129364
4767	129929
7710	119712
1064	134583
2618	107887
4082	127284
1459	115764
3515	144636
2198	113203
5373	130041
6198	130094
3025	130344
2550	124616
1803	135716
7282	111160
4167	109392
3970	133521
2822	130965
3086	108108
773	142165
1910	128335
2713	128964
3198	113925
3390	117757
1177	108625
2259	140625
2137	117091
29562	107376
3103	108813
1067	134400
6662	112233
3882	119584
3148	123137
5923	113888
1435	137473
2246	141464
4006	109578
2295	139761
4444	123305
4597	119760
3588	132980
3127	143317
2349	111180
3059	138279
1740	144833
2761	110864
4431	115020
3238	113001
6104	121645
1819	142428
3078	125313
6271	132156
2110	138857
742	138029
2298	144341
5371	115932
3870	113649
2272	117437
7840	125924
4135	112520
3103	112641
1931	132608
3275	132084
3039	121609
2115	144581
5806	115091
2019	128868
4963	129396
3034	107165
5002	133110
2648	108300
1628	139831
3576	115212
3219	113705
1904	132280
2662	133272
3815	125576
2404	120021
3751	119737
2579	113601
2330	114639
3626	120949
2715	107581
1481	137512
6310	126925
1850	138756
2615	112086
1145	145208
1243	132568
1941	139839
3243	118279
2463	116993
4056	135385
4411	129189
3924	132724
5702	106965
2638	133053
5261	110749
3499	130785
1146	120633
10534	140492
1034	144689
4441	124955
4118	144535
658	130890
1964	108711
3078	142158
4006	109941
2695	143856
3086	139895
3616	134305
6042	117320
1270	110709
2946	121721
2599	137964
3174	108420
3610	117517
2158	109604
596	116209
1646	121153
661	140415
2305	121872
3478	129025
2579	130712
4167	108006
2211	118496
3666	124209
3118	112057
4033	108977
1455	141245
2598	110690
4203	116861
1325	143572
826	128340
3373	145021
1819	135489
2767	129047
2891	132360
5508	111688
2134	144905
3899	125315
3397	123353
5662	142185
4079	125945
4738	115068
3523	140376
3932	111761
1079	134228
1323	142864
663	142740
2631	135801
2486	134833
3235	107152
1620	142072
1437	110713
851	106805
5215	113177
2586	129412
942	107712
2927	136920
5516	123422
1227	128757
1303	134208
1194	132774
5322	144913
4649	117516
4050	113473
3036	135328
2686	116273
1702	130851
2635	139348
4243	139193
4485	114924
2967	139931
2583	115473
6043	123275
4695	139697
3704	137016
3041	122619
3288	135425
2367	111625
566	138893
2711	129740
2765	119818
762	125348
4026	115168
3810	106682
4547	117651
2686	129485
986	135768
2268	144069
3887	140381
3330	116025
638	123884
3973	110308
3823	129557
4970	139889
3299	107281
7898	131088
2213	129187
3061	113689
2428	110856
2647	109820
3186	126304
2510	115393
1669	140565
3670	116396
4114	119975
2975	139500
17253	117201
860	112453
2726	117217
1413	130021
3304	140901
834	123341
4116	139176
749	134358
1604	130001
1969	132749
2071	135696
4263	110777
7413	115208
2737	123340
2726	106915
1153	141375
1029	139971
4015	135020
2705	129276
5728	109940
3354	107452
1894	109645
4011	119893
869	138480
6325	127943
3740	116065
4354	109044
7259	109021
1633	128436
1194	138843
6050	128757
4054	122893
2069	144220
2463	116625
4427	126017
706	128623
3746	115130
8310	113080
8888	119564
5426	115832
964	144821
2407	118405
921	126945
6352	110480
3185	110744
6433	117741
3734	106968
3263	111264
5707	108407
2478	110338
2559	128312
5478	113413
2970	118778
2138	113600
2383	144980
1379	123723
2301	115501
3855	132816
1390	130885
1639	133357
3555	107608
3318	106612
2842	138426
3882	127928
3714	113753
5031	112998
3654	107817
3339	120593
5913	122856
3981	141932
2912	139453
3550	111940
4211	125841
3871	120908
3978	106479
3770	140941
2606	143189
1137	135248
6746	107357
3582	109025
2486	109408
3515	107264
1648	143250
3834	118781
1318	115209
3871	136372
2913	116147
4594	127312
2110	110076
4331	124685
4106	140908
1423	116550
2346	125580
6470	136377
5255	110474
2346	111453
4944	108533
1683	128368
422	106649
1831	140300
3879	120153
1151	129937
1830	114360
1115	122385
2081	136269
3238	113633
2428	139064
846	113072
727	136816
8072	110804
2415	109881
3838	139011
1790	120512
617	144125
2329	108165
1898	128261
1866	121475
4408	108889
1748	117429
4197	111744
3086	119616
3573	109672
2899	141145
3374	110269
20956	129213
2667	122540
4471	125757
5376	110937
1306	140957
699	110388
2838	115517
2794	122744
4164	133676
2439	138677
5074	107249
3530	114004
2914	127219
3505	119110
3703	110477
1890	140160
3365	107996
914	132577
1518	139301
825	107490
940	109006
4525	120270
2878	116933
823	113541
435	120720
1945	110992
1850	136573
1368	119784
7748	144424
4043	115288
4571	112589
3169	139545
4527	111260
3774	118833
997	132500
2281	106545
3116	128148
4243	117133
3288	114876
1342	135081
4310	130585
3577	110380
3625	141440
3073	113540
1051	140304
1964	106917
2987	106461
1973	140825
2539	121636
794	128716
3975	124553
2455	132929
727	118457
9273	123877
3255	108080
510	132597
1335	120929
1713	135116
8213	117080
7146	111209
712	138340
5989	121873
6214	108688
2829	130640
2869	117099
3658	109164
3191	107376
1691	145185
1448	108362
3037	129288
5238	125405
2179	114693
579	114335
2545	144300
3419	108853
4264	109865
3664	114113
6127	130363
2059	118917
2756	118734
1867	108572
3539	127248
3815	133573
2979	129667
528	109137
2822	109087
3510	127900
1206	145029
2634	139867
2722	126401
2923	142424
2420	144821
3759	134816
1710	108084
2082	139192
3147	120617
8715	115492
5272	108079
1630	138603
2748	122709
4545	111888
2235	138369
1889	121280
4759	116486
4911	117269
2623	133164
3922	112616
4577	125721
2647	120596
4067	119421
1903	110084
3984	133157
22137	108728
1596	121089
2436	115665
3118	109068
5540	119097
2462	107589
4054	129208
2688	112230
706	116244
4229	128281
3027	110052
1719	143945
4363	110837
767	130796
4246	126801
562	136924
2118	134968
892	108017
800	136015
3093	124065
2864	121252
2817	111036
2392	109764
2286	139369
2043	136142
3597	130707
1047	112456
7966	123144
4682	112550
2536	134773
2470	120236
7061	112573
5186	119721
6210	130337
6450	109318
5230	127725
601	128505
4907	131652
2811	123548
1795	136393
2613	108392
2104	118226
3538	111721
675	106780
3910	124207
803	122020
1213	142501
2262	134239
4206	108213
1340	143264
3474	118767
2897	112633
2658	111928
2638	134909
4658	121192
1165	144693
989	128300
4945	143345
3606	122116
3035	143257
4113	142880
4847	116460
3207	113516
4236	122696
3257	115889
992	133341
3274	119737
3270	135032
3361	119769
1738	114768
4352	114048
2590	144836
5015	122909
1707	110378
4434	108215
2869	112124
5738	116444
1662	111929
4354	107614
1783	122789
3656	109412
3030	121136
701	129316
3566	119553
5410	123805
3558	133128
1987	126730
2569	118112
1870	134937
1630	140993
3059	137669
3571	112077
27663	143258
1736	112974
4323	109732
1350	141309
5615	133920
1788	107168
5095	135369
3854	110249
4434	110740
2003	144932
6335	137912
555	138524
1469	119104
2423	121881
5146	131147
1548	106749
3882	119092
2011	140213
1648	134545
2662	119438
4546	116940
2018	110546
2099	129493
5286	109977
5163	144020
3046	108693
2527	109488
4647	114708
3658	118201
2032	111891
2676	129949
802	114875
2560	121330
1586	125704
4707	116688
727	112064
3772	110428
6382	118188
4438	134079
4376	141153
3894	116055
3785	110808
3302	132124
1903	124028
4305	108913
2918	110372
2156	142341
3796	143572
2795	108208
9342	108988
5180	107597
714	117535
1918	108653
3833	116666
5067	119345
1853	112663
3691	129760
3080	106701
4503	136292
4921	110264
3350	116421
3383	128276
2595	121560
1954	117900
867	142527
718	119113
3782	118894
1871	141519
1522	124261
2924	125521
4394	127600
7282	125650
4723	138525
7194	140093
731	117059
6573	117259
2986	128128
3442	133309
2552	107584
2339	117539
5209	117162
1590	136040
4510	134281
1560	144870
4070	113841
2266	107885
3107	109688
7047	118665
3127	138009
6461	127889
5932	113933
2157	128257
1201	109148
2826	126793
3607	120409
2663	109379
4115	129900
735	117713
2053	126067
7051	125301
3458	123612
4489	106492
3878	110145
1014	127719
2478	115529
3115	109121
3726	128653
2926	142166
6687	130082
2095	142800
579	106813
4791	108472
7906	117272
2737	122808
3886	107901
3627	110212
3058	113449
2490	108896
4122	110934
5382	119709
603	122984
856	112915
1305	111112
5421	141232
1267	144548
3803	126393
2207	143504
1389	144933
2033	138352
682	123617
806	117508
6136	141832
5361	126333
2832	118432
986	131013
5712	113863
3606	120708
3669	120669
3040	109868
2356	113722
855	111253
2104	124553
3463	136996
2735	120716
1191	121204
29078	123941
2788	122873
4077	144881
2622	136637
4066	138136
1747	139989
2622	124945
2799	108587
3929	108085
3555	131919
1726	136505
2574	107465
2887	120060
2343	107741
2791	109608
3327	139564
2466	111095
1499	137153
27559	107792
6384	114693
703	109607
2686	108473
2747	133673
9524	114064
2770	112764
5568	113421
1714	124158
1282	121356
3445	114499
2431	129640
3159	109396
591	108572
3484	118560
2612	112107
6932	116994
716	112554
2636	137221
970	126102
2538	116134
2585	109888
6529	126541
3563	143261
2518	123297
1753	114076
4981	107641
989	110751
1770	112070
3046	109776
3070	109653
3144	114203
1162	106612
3515	112468
2131	143686
3263	107645
3050	143989
2351	129373
4374	123773
2735	138757
1424	141041
3839	139115
3560	139369
2024	123105
6568	119697
5231	106460
815	142421
6870	119349
4378	113137
796	122860
2806	130846
6725	120052
4395	118924
2827	120661
2656	111074
7329	122545
1927	126396
946	113681
3487	131348
1213	144032
2754	125736
6915	130745
2370	143811
1750	118845
1569	144280
3519	114853
4714	130755
4701	114796
744	121024
3907	141352
4981	115732
1040	108060
4586	141464
3595	131857
751	107301
4509	130508
3319	139996
3543	107574
1178	139485
6299	130785
2534	121485
2214	141425
4162	120365
2753	112872
4074	123373
2961	110794
2154	138360
2879	131913
2915	116469
5094	118825
1727	137352
4850	108917
797	137652
2118	135937
6608	135605
2301	142809
1376	143940
630	122504
5790	119729
3798	109688
3176	126645
2623	113660
2283	128933
3651	141708
1591	139785
2971	124887
1948	109129
5010	124340
3687	135376
794	139307
1689	106630
1355	128957
2699	138300
4974	128496
1427	123389
3115	121117
5066	127894
2679	108624
4166	116477
5764	128065
7906	124549
6560	141410
1586	113912
1972	113680
4899	142793
3666	107429
1930	141773
2708	125725
3164	107265
2809	130660
4283	116132
610	107800
2511	133985
2687	131737
1012	126215
9612	139472
2077	136752
1159	134337
2498	137227
3123	137589
2373	127308
4314	125232
2686	119469
6771	113313
1986	127216
3859	133441
6985	125065
2457	107988
1828	144925
4375	112797
2319	126069
3160	122048
3755	141633
4353	133760
3723	141096
3517	107724
3924	132996
726	140468
2266	108589
3795	141376
3373	127005
2043	138202
1538	132001
1330	112325
2581	136569
1703	141929
2463	137517
4607	123779
4051	108540
4094	113436
2991	137493
1477	110536
4793	107400
9347	144929
990	139964
3065	137744
2198	133033
4548	122657
3158	128828
2153	127324
1404	131417
1435	110217
1783	125680
1534	144976
2235	123128
2951	128237
3003	125497
4494	130097
3956	110768
8050	107564
3170	108725
1634	136485
4029	137177
4991	119369
454	131608
3616	143268
3319	139489
3035	113069
5290	129252
3200	109300
2131	119517
2821	128194
9518	108177
3988	130152
2335	127632
4636	110081
2394	122244
2979	126174
5122	126389
1545	114292
4785	118484
4143	123224
5099	139420
2609	135941
1954	115217
1183	124792
5837	110777
2174	112601
1289	129159
2086	137998
1634	139905
3250	117152
2778	120520
3567	115437
4251	123721
5112	107129
1820	126381
3226	133796
2683	128153
3793	106482
1142	116365
1954	117577
3775	131533
3102	115823
4167	129524
829	122789
4687	106653
3166	110412
3962	137408
3176	130226
1990	133236
2518	113656
1880	136225
3430	119357
2468	113697
2976	116250
2856	120817
3674	118224
1268	121104
4239	107721
1739	137579
2557	120889
1270	144884
1535	117332
2577	119057
4339	121048
4608	123229
722	121428
3458	134626
3260	107472
3041	108590
2826	134017
2617	133365
948	143075
2057	113013
5595	110340
1949	144312
3979	123641
3554	107300
3291	118895
3827	125962
4910	128980
2494	140072
4922	108534
3397	124665
1766	108784
2664	123374
2666	119381
3079	119296
2706	128213
3977	108085
4902	109455
5801	132373
5879	122209
2030	126528
5095	108776
3535	110692
3586	127331
1830	116769
3320	120521
2429	143853
3134	107101
1938	142597
786	131497
4810	133256
2075	138387
3690	129931
2811	135940
1674	110129
3563	115641
2049	143746
3839	138245
1070	145069
5085	112788
2992	107851
3565	118815
2714	129553
3554	128872
2802	113880
1032	140865
4859	134640
4759	128720
552	142128
3754	107099
5329	112361
1699	139873
4287	138869
1413	120876
3971	106962
1625	137418
2090	109865
9338	135805
2548	116156
1563	141641
3487	138373
3484	116273
3833	116648
1922	120928
1907	135697
771	136448
2589	128609
2027	133584
3880	106789
5459	119984
912	133517
6282	143896
2067	144013
6392	116418
3563	143341
5779	116640
3755	127673
3323	123334
2045	133749
3788	128996
2671	117869
7151	114087
1747	122072
4063	137179
693	122578
40816	126940
3070	145259
428	107065
1431	135956
2243	117853
2010	109108
3339	107474
4302	115513
2258	123559
3521	113220
2955	136933
2043	106740
2561	144204
2417	111644
5282	132689
2453	127513
4202	127827
2024	111622
2159	111288
955	125335
3492	113785
5731	142060
3284	135014
1931	124654
3794	109827
1948	135048
2538	130724
4351	124680
2915	140156
5408	108533
5025	125400
5202	113829
1775	139784
3835	119705
1735	144469
1946	135200
1573	117569
4841	132825
4546	122476
5546	113328
3298	120889
1688	140891
1512	123529
663	115416
3739	112444
4483	116132
6034	130289
7918	108628
3004	109524
3870	112445
3424	112120
7650	133480
1798	112001
2226	112130
609	142141
1208	141409
1621	109813
2315	110401
4953	119728
898	135040
4492	122611
2472	140760
6694	117161
4922	121248
3414	118168
1922	121948
4640	113712
1612	143795
2341	133092
1829	134184
6594	112717
3627	108075
1167	129957
4347	117192
1338	113261
4888	122862
3555	135312
2406	111080
2633	114104
1676	142040
7059	139247
1699	139013
4178	107221
3083	115093
2775	127752
2579	133181
1560	141468
1597	134273
3180	106777
3659	108621
1898	129348
4098	120070
6171	112453
660	124700
3003	116521
4592	124224
4138	106856
2215	115616
1847	124989
1702	106712
2948	113521
3030	108615
3592	110293
3291	110572
7031	138002
3234	110876
2276	134112
2753	116945
4691	114194
2955	136220
1424	138696
2887	116167
2719	132381
2383	121177
1698	145241
3467	134339
5374	113202
4419	118745
4320	143752
2409	139860
2631	129101
935	108484
2339	119760
2155	133305
3718	133709
4953	122592
2726	107941
772	123596
2389	134221
5111	111508
2481	108656
3896	141009
2005	124505
3383	119380
1358	139062
3386	122668
255	142889
2378	106919
999	129244
3028	140177
1693	124605
703	144692
3164	106584
3163	126831
2543	132372
3046	118296
1702	117472
3653	117921
2994	110357
5419	116989
3478	134089
4708	123025
955	131852
3070	114224
1180	129169
3347	131425
2403	128606
2651	140400
5620	110248
1812	122696
2570	106997
2047	145212
4231	118672
1880	136645
627	134589
6459	133437
5905	107676
468	130322
4010	131214
1445	130169
2442	115111
1306	141788
3786	108006
3075	116204
2328	117870
5830	119793
3182	114736
2231	139768
3991	143465
3211	122037
1996	139724
4722	122325
2592	128672
4407	114520
1239	110841
2137	130835
1951	114049
759	116848
5260	107520
2387	108097
2868	111560
2194	124153
2684	138206
3969	124708
3790	133393
3276	117164
1173	109649
4100	112528
3216	130793
3576	138523
2663	122813
1617	107051
2420	139036
6092	130951
819	130156
7181	129984
2615	135146
694	116279
3104	107280
971	108274
3274	143081
1735	124628
3155	132824
1979	114208
2410	118208
4578	129480
1282	141003
2231	111479
4788	117940
855	130485
2658	115965
3006	107623
2764	117321
4994	106693
2402	118937
2463	114430
770	134009
1062	133468
3662	108536
2485	143489
4544	114397
3770	117989
2110	111833
10639	140548
2253	143625
3336	117149
3097	110396
3778	127917
4086	136425
