# Supplementary material for: ATR inhibition augments the efficacy of lurbinectedin in small‐cell lung cancer
Source: EMBO Mol Med. 2023 Jul 25;15(8):e17313. doi: 10.15252/emmm.202217313 (PMC10405061; doi:10.15252/emmm.202217313)
Supplement: Supplementary file 9 — Source Data for Figure 2 [file EMMM-15-e17313-s002.zip › Figure 2/A/Flow_files_for_quantification/export_Samples_Lurb4_2_Watson-PI-H-G1.csv]

FITC-H	PI-H
518	94142
498	88611
446	91332
567	100369
687	96824
613	89181
362	93993
683	87905
507	91644
531	97948
468	93446
545	95057
522	90832
363	90113
1254	101881
643	91667
683	95932
524	95593
562	95434
729	92835
2516	89916
470	96015
857	99496
2410	96928
564	92601
471	92924
386	93691
724	92697
429	99909
5397	98949
422	90549
571	95577
454	93820
531	96512
427	91000
518	87081
546	89474
838	99481
3826	104498
540	83428
468	90145
827	95345
471	90062
1027	96440
711	100244
663	90252
633	102648
1130	90032
762	94097
791	93020
2172	96060
1989	102837
586	99867
479	95565
403	91104
908	94382
939	93544
575	93621
439	97516
540	94588
467	87698
519	83044
3478	103872
1022	92404
723	95097
1250	91297
778	98348
613	99189
459	95016
541	95469
607	87980
530	93088
478	84637
756	101780
1323	93893
1188	92849
502	90993
886	90662
421	90773
458	92860
4224	103152
501	98712
433	96485
5647	102027
490	83679
388	90361
857	90013
1305	103845
863	87845
564	100352
456	86476
2966	99969
454	91865
546	91476
770	103853
820	97161
2982	98457
1579	99869
337	92517
1158	99754
3067	96677
2355	100720
510	96905
618	91397
520	93173
487	92008
1440	87045
490	88612
528	89385
716	84440
537	91222
727	98857
3467	95012
420	98968
368	92879
397	87876
598	95344
1195	91477
3788	101225
410	94644
598	88217
542	92193
660	90069
653	94089
502	94290
526	98785
1032	95519
491	89911
356	89968
1691	91647
982	91456
950	93800
679	97188
812	96456
2465	101950
591	96292
475	94924
873	103332
448	95941
782	95968
464	89505
805	95657
575	91168
660	93944
386	93321
684	94173
376	87217
992	99008
355	89214
579	91268
1206	96000
2500	95572
535	101528
1191	88219
515	93714
2683	103620
1087	97249
379	87996
457	88732
412	94725
1619	92097
551	96232
559	91226
459	98708
998	87729
653	100425
1071	99449
452	102509
602	103201
643	89897
874	95306
537	91652
2366	93557
570	91836
3982	102909
3757	104989
1896	96393
1947	95133
587	101259
612	94453
1326	94756
4358	87679
554	94549
565	100357
417	95228
557	96653
2759	98605
450	94249
2318	94871
669	95395
669	98913
850	99616
603	85353
3307	100529
1450	101033
587	93009
613	86512
419	92369
642	94089
998	93127
5751	105044
475	96129
1578	86680
495	92929
1815	94960
1369	94601
2041	100940
718	97244
635	96697
745	98976
1019	89928
560	89969
487	88304
428	91877
3291	90641
878	91712
612	89132
3023	96756
491	88864
530	98202
553	84809
902	83305
559	97348
514	87288
462	93701
4202	103112
663	86501
815	97157
1070	104212
1246	90702
729	99120
425	85161
682	100640
889	87898
730	95912
482	95725
735	88149
750	95700
666	88152
585	90545
339	99576
3897	101472
423	89684
1925	103441
478	90428
598	90509
2145	103001
533	99308
402	88825
566	94993
507	97105
523	98820
670	95412
2784	89834
810	95584
462	91037
642	90797
452	93164
780	86583
657	94677
1163	96825
495	91428
687	94828
527	90805
449	97825
748	97440
464	91384
576	101348
1434	93811
570	92184
6122	104881
562	96092
558	93505
2598	99336
2986	93933
1039	100310
443	89175
447	92676
614	93648
525	95893
727	97401
422	94025
394	86800
722	90924
437	95061
2648	98940
747	90416
619	91613
470	92825
2930	96048
340	87297
550	91385
931	95461
514	94832
587	92917
417	94096
4372	100377
1057	92765
645	94218
916	91506
579	93736
623	93345
8214	93641
735	89585
487	93676
628	95185
574	94422
796	95681
459	88408
461	95836
574	93480
714	91725
692	88896
2969	96013
458	92076
938	95389
962	95436
691	81996
821	97425
386	92197
547	91813
1515	92860
841	99968
2967	100283
1096	99676
499	89469
1355	90453
484	90704
596	89456
1173	99056
448	91257
368	95756
727	86536
629	104472
507	93260
603	87756
18610	99021
702	92568
439	95085
1241	96508
654	92369
437	90013
1755	93420
1750	100894
931	103669
747	93060
484	96604
2528	104074
484	93717
501	101053
526	90512
591	95648
583	97969
466	99169
419	86413
598	90911
647	86933
581	90632
543	82288
949	95347
635	95077
677	96324
817	102644
416	94465
451	95255
544	87507
870	95900
8037	101862
3891	94988
520	94385
744	100137
452	95356
1322	89936
603	94161
862	95151
1076	101084
438	92093
562	92969
542	101200
1627	88479
467	94840
1238	96135
515	91233
494	89652
601	98256
536	89428
819	98940
1039	93541
1043	90657
1775	100104
551	89837
387	101080
616	95689
2163	99024
1814	101941
9196	93734
887	96061
451	90132
1078	93157
698	95220
407	97084
1166	96125
463	88136
434	87601
490	93913
605	94437
551	90125
3630	104684
6324	98172
3407	103551
620	95157
11337	95585
884	95389
690	94001
798	90612
470	90084
608	91019
1506	94112
1687	95477
990	98549
458	93729
515	90026
960	99821
486	95556
775	89433
471	93381
418	90681
436	90737
743	96420
578	96688
953	93841
462	94532
622	92441
527	98453
855	87613
387	92377
425	85584
759	95933
699	100704
802	87525
830	88828
482	92008
4412	104967
519	91537
469	93029
474	86353
746	91457
715	94608
598	88081
481	95310
625	95761
424	88657
1007	99276
4143	98260
598	101797
432	96289
1027	88784
555	93040
384	94511
479	96975
643	91549
390	88672
811	92496
759	92469
1175	91064
1141	91091
787	98225
478	83685
543	95527
390	90745
578	99189
541	93001
370	91981
2709	101720
520	90853
403	95436
578	96061
352	89342
829	89868
470	94297
824	91186
436	91017
530	95885
442	97424
995	101820
909	99708
609	91517
969	99591
604	93753
354	88860
1004	91593
2483	98717
1487	90900
1146	102948
1602	97660
663	94264
533	102665
658	95069
654	87803
711	96402
632	96893
734	98193
782	89908
666	88013
567	99368
660	96002
619	90676
926	97504
358	88248
490	93468
529	100935
474	94287
537	85975
1874	98972
778	94677
1318	86280
563	97456
689	94197
563	92085
2509	99544
539	90188
3155	101005
656	89777
495	93536
2260	97500
488	94873
613	91522
1532	98656
424	89695
581	85784
1939	99932
1982	97297
477	94073
599	87080
432	91991
629	92432
712	99537
555	86999
466	92036
1664	93985
1435	99261
592	91176
750	94496
676	97104
531	94076
480	94053
586	96165
459	91478
1127	93792
517	92148
1740	91021
50430	98159
625	95966
3701	94785
423	92120
426	91538
758	103488
638	88380
645	88800
415	93821
554	93144
639	95025
519	90337
537	85501
627	94691
983	97252
1457	96321
407	94189
2304	96817
511	84271
2210	95673
415	93859
1018	103393
1456	92024
2457	97825
1179	93605
583	92652
452	92053
610	93537
1191	91843
471	94712
569	89432
2782	97629
619	93688
905	96905
528	94954
648	96112
708	98624
622	96776
414	89540
394	97305
680	85993
634	95435
366	90397
667	93334
852	95300
6022	93405
601	96065
710	95317
7306	104104
403	93160
1125	97765
792	90208
437	91364
651	98310
528	96189
4630	104076
1691	94793
467	96091
442	85184
845	95783
571	94657
470	91369
631	98533
1467	95092
658	98412
467	89857
563	92377
338	95357
723	88162
406	89243
583	96901
450	92754
606	95516
967	85092
540	91585
569	88889
892	93661
615	101148
596	97584
467	92432
411	88185
558	92732
337	90072
415	92740
1011	97320
770	103309
433	96672
666	97592
3241	102041
3200	94856
658	83701
862	93812
499	92616
799	93973
467	95597
503	92486
415	93788
421	99668
731	94673
302	89316
1069	98393
487	100124
401	84209
557	96500
723	93517
529	83012
410	93769
363	93560
375	95157
486	99033
601	96885
913	92228
693	95971
436	103172
462	99603
523	92525
2283	101152
682	101700
610	92557
455	85167
543	89604
402	93197
821	104918
520	95762
482	94221
641	88165
2370	92405
424	96192
468	89169
1149	98776
763	97348
518	91459
3267	102760
626	95165
491	95048
604	97912
738	100588
554	89917
623	97488
491	93380
493	93536
482	91772
3783	104283
616	91268
463	96779
723	99175
926	102025
554	92948
694	96673
639	89920
968	97861
2022	96573
991	95120
552	98113
470	90237
451	97945
566	92978
620	97938
344	95620
789	97216
696	87445
808	94041
565	93816
490	85644
442	96126
338	86137
693	88442
698	94329
387	84692
1711	98609
650	94157
682	94620
635	89389
1090	99772
683	96269
504	95747
1838	101753
582	90172
557	97010
439	92896
637	91744
642	100897
659	83692
3091	102502
1401	92196
631	92691
638	94705
439	92912
478	98412
483	91795
733	94101
467	92033
523	96788
431	91289
651	84745
495	95997
1523	96661
387	91537
395	90219
2367	101005
1454	93740
455	90700
479	92560
595	95585
530	96228
439	89965
450	97979
501	96717
418	93012
415	90285
2051	97160
845	95872
524	89916
568	83345
467	92076
1336	91555
1238	90813
423	90325
2394	91739
3232	104841
720	94481
458	97910
749	93103
1559	104520
834	96369
3567	97969
473	92628
621	95300
585	94857
523	91994
651	96773
3750	99909
460	96316
2400	104002
909	99573
4457	102512
523	100344
685	91061
689	86881
1865	96152
1450	104153
545	89041
479	89314
612	90261
1099	88368
2205	93053
477	94165
482	88616
1852	94860
684	93796
492	91877
482	93258
811	95516
751	94653
478	96197
401	90312
636	98772
3863	101212
561	93792
411	93067
2814	104597
784	98320
531	90915
550	94213
814	95427
437	90080
358	82515
319	96333
366	89268
665	92514
492	96463
577	92928
590	94597
437	96142
661	93305
1714	101336
533	93405
25892	91073
398	102277
590	94165
473	82329
519	98104
510	93172
743	91172
478	91721
453	94180
1935	90404
1269	82777
2306	94585
690	93729
492	92425
417	99774
1714	98662
2095	99118
1191	98959
531	88348
1174	100309
423	92006
478	92889
705	94595
761	97594
650	90312
2602	102365
1454	100768
770	102660
2687	104492
415	88193
527	89975
510	91200
881	105024
610	96541
2247	100081
602	92573
605	97001
382	91636
1339	96124
526	98080
462	97572
2802	98229
688	94204
1367	93688
962	95095
551	88764
564	89904
603	102064
634	95437
628	94802
855	95188
681	94455
497	99141
2576	97772
1521	93381
597	95345
1803	98365
532	95562
1359	97144
480	90436
614	90672
509	86801
552	100485
594	91644
563	99028
533	94144
466	92345
616	86380
1558	92045
456	83929
698	94117
389	95056
366	91480
626	95132
928	95478
1486	94971
832	92239
451	96197
520	95668
389	91952
2618	96324
561	91973
1468	98721
824	85143
538	94207
595	92374
1342	98232
673	95068
630	93768
361	92493
438	84503
356	93980
410	93461
2219	97317
331	83276
638	91437
423	100242
2165	103177
926	95155
1895	93810
1173	86760
725	88537
662	103755
378	93097
591	101424
713	96220
415	92848
571	90476
457	89548
567	91968
831	104057
507	97577
445	99745
538	95604
775	94702
3657	103205
1779	104291
683	92901
3019	103033
610	99163
669	89406
522	97696
544	89560
686	99248
698	85564
383	89676
427	96396
506	88324
545	82324
473	88916
855	87826
1243	96821
528	93459
2997	101146
456	93665
643	89089
478	91698
542	93676
534	93893
438	87773
422	94348
861	94333
290	90737
483	88616
1391	96387
491	93520
553	95019
1940	100838
509	92047
675	86004
483	98441
586	91496
449	94385
485	91333
1586	92993
1879	94674
514	97632
455	87221
1249	100312
431	86397
526	95444
498	87488
1303	99605
585	85984
428	95622
479	102861
545	95889
452	84287
2730	102897
438	95132
388	89116
693	95388
971	89353
838	89989
809	90912
483	98624
512	90525
641	93297
735	95173
329	84193
559	97948
385	90325
1116	95383
876	88072
3222	103841
17366	96793
606	96217
625	101777
2696	101448
435	90505
761	91984
3408	93816
380	93716
568	97721
389	89672
387	94648
419	91457
588	85329
488	100206
1632	101884
859	98480
1798	103384
807	92897
596	92881
3963	104841
550	94865
390	99161
1266	100036
814	88640
670	91660
427	90655
525	89749
454	97704
557	90052
599	95876
583	94409
1846	91056
626	96669
382	92505
588	95669
631	91430
454	93281
586	88893
562	87005
482	95085
522	96918
969	101088
891	100746
2449	99037
527	97464
1004	94289
417	101285
575	95368
590	89226
375	97073
466	85340
2800	94102
685	102769
391	84313
2583	93985
642	85061
4350	103481
807	92044
654	97579
709	97528
487	101507
611	92642
662	91130
541	99835
2906	85925
584	89180
1362	98924
646	86401
744	90089
451	96453
682	90652
409	95765
990	93570
469	86328
4280	105028
1999	94241
915	97355
4479	102616
687	92169
478	88113
934	90713
418	97180
224	94045
552	97022
707	83452
496	91729
593	88084
1640	82022
787	94916
412	87144
475	91376
462	86960
978	97123
476	89888
654	95593
565	97965
700	85443
652	95165
702	91042
395	90140
458	88708
431	96533
681	90596
645	94557
726	96228
512	87228
471	89125
500	97526
2417	95969
2799	90320
284	90576
562	94404
1906	100418
555	93149
516	92695
582	94080
1512	97808
714	84880
530	89358
377	94005
530	96849
511	98444
535	91645
598	103728
979	92548
5689	87472
1135	93456
809	96500
427	93464
2152	92713
742	88484
503	86378
1090	98337
467	98869
2410	103945
667	90366
837	94924
1087	93857
1583	100184
557	87551
475	93466
492	94396
337	88514
529	97275
886	96117
931	93729
524	96780
524	82940
534	91671
3856	103618
1626	91761
688	93256
374	90217
568	99768
804	97852
976	97949
530	93401
416	89762
1616	97784
477	89589
1872	103624
548	96477
534	95156
547	85041
674	97752
449	97617
412	83660
438	91801
542	91877
490	90113
2426	99864
553	85699
1134	87020
475	90155
490	101058
710	87916
454	92937
435	87048
4954	102851
758	99885
453	87870
587	90680
598	93988
871	92093
852	100308
606	91916
463	101173
538	95482
516	93013
693	88477
694	96833
1436	96869
539	90456
1203	92642
564	85180
661	104281
2436	102296
470	87797
3959	97519
2656	103677
579	88705
1200	98273
473	95256
482	97997
1707	96313
406	93126
1268	96865
566	84472
577	90453
1739	92893
468	94502
785	91057
5708	102229
998	93396
551	99276
716	96775
486	90660
670	90492
455	95036
506	94125
595	89528
795	104504
435	98576
379	92505
399	93021
1839	103333
552	84888
356	96097
1571	97216
481	91405
4764	84612
1175	98940
495	89647
532	92856
565	90048
635	98289
835	92885
474	92672
622	96985
486	96329
1819	101993
886	89864
541	91120
1094	99386
965	91393
450	95980
694	93713
476	87933
521	91445
362	88572
318	82121
407	83409
591	97126
543	85641
1623	96042
434	99454
619	92532
619	88573
783	94185
575	95160
950	95208
470	97697
546	97020
474	92361
643	92077
463	90361
452	88536
769	88889
582	90584
364	94417
438	97840
495	97681
622	101840
531	87285
1425	98580
506	91324
667	101653
449	89788
511	93642
2590	97344
1246	90025
345	96734
1254	95369
912	93165
1497	100012
1073	102020
733	100545
732	93229
2182	97717
532	92468
675	99985
896	91000
580	95610
472	91925
606	87168
472	94725
537	89924
1350	100819
606	98400
359	91136
421	93353
1374	98425
615	94208
699	93773
2742	102673
514	91893
473	98785
467	96525
608	96450
687	89881
899	97003
3227	101089
2129	103500
498	84160
640	95422
497	92984
1343	101408
562	95220
587	96773
467	98173
536	98299
722	101621
426	88021
2340	95548
586	97105
1192	94200
4143	101360
1385	90420
416	91492
586	91194
473	87805
645	92808
731	99521
6143	98728
405	93493
808	88532
679	85629
902	95135
2245	97613
799	94121
648	97928
599	91285
2119	94156
690	88544
1586	100241
914	90201
658	88649
373	93718
847	103234
617	98576
480	94441
790	97508
2176	95216
587	91952
2227	95932
922	86592
396	92348
613	99557
425	85312
488	103906
2067	99889
574	96309
1063	92062
366	91908
1194	89233
606	91996
432	88208
842	90680
1042	86304
2970	101576
588	98422
382	95956
317	92325
779	88532
377	86088
453	93245
542	97236
419	88257
1229	99228
501	90700
580	93308
1632	98453
772	89545
603	83265
433	91640
595	93640
569	101200
1519	102343
540	88972
445	87244
706	86592
686	91668
1948	91636
751	100788
3007	92820
536	86701
481	91840
919	88904
2854	98376
942	95142
531	103079
702	95933
492	88846
418	94671
563	97024
616	96221
573	97565
444	93221
434	104661
544	101152
738	91544
949	95332
1053	91937
462	86405
680	95060
531	100552
660	99796
455	96749
2015	103185
532	94248
554	92384
462	92364
421	88665
3266	103253
445	94506
667	94759
2784	103701
1465	95152
575	87572
861	92048
797	96188
530	93629
388	100697
666	93814
587	97165
682	90822
531	93720
695	92536
537	89336
954	100405
583	90208
591	93543
567	92858
549	99148
690	91917
365	94415
615	83236
3335	104297
748	92056
1409	99700
487	89625
569	94198
2726	101064
3511	98427
519	96545
861	90529
651	93143
2208	102637
795	89936
1562	89916
672	92276
3780	98293
650	91789
665	97117
498	93901
483	93509
1102	97161
554	95039
950	101778
443	85984
438	91824
722	92269
391	92737
515	89735
543	97241
2210	99316
483	92201
448	104417
500	93153
466	97557
481	89293
988	100701
812	101312
527	85905
747	94684
482	93205
499	88502
497	92036
682	91965
662	89477
514	95756
375	87400
738	101386
421	89717
1252	92712
582	92189
634	93973
2302	98453
529	97409
502	85626
2382	95676
1231	97637
843	100868
513	92735
801	99360
503	84121
394	93596
665	95497
635	86015
559	95537
1562	95553
2063	104759
685	90961
593	88881
667	95252
581	93330
2357	101368
798	88380
402	87360
483	96712
904	91219
1234	102920
551	92741
331	91072
3097	103492
677	98509
1278	99933
284	96397
651	96337
444	92461
458	88624
515	94997
1741	100536
508	90380
705	85382
659	98011
891	96428
543	101704
1421	101202
490	94195
642	100768
509	94221
597	89726
597	98740
655	96680
520	90192
419	89209
451	93386
592	93488
464	91743
1020	88992
690	97713
660	87749
471	95453
539	90188
678	99013
1234	104520
447	92877
530	96625
1211	101106
623	90528
610	100033
765	94085
917	91862
811	97211
767	102173
4569	100979
1173	93489
850	89680
539	94008
410	93873
598	95412
901	95829
659	95137
3027	104880
1280	97024
3261	97116
794	87688
492	95532
687	90736
501	89164
722	98005
500	87737
1942	96493
558	99021
959	97845
462	97836
1664	105021
547	86096
530	93397
478	89980
531	97041
464	86633
369	99177
439	99636
483	97928
507	101473
705	97312
423	95321
582	92053
589	92046
922	94833
468	89864
546	95298
3798	102456
640	101264
446	90709
1878	96219
579	95207
532	95760
482	90888
510	94053
1430	103856
515	95980
432	93432
681	97592
726	99306
1152	99805
562	102822
728	95102
3506	101781
790	88139
571	94264
532	94601
1045	98480
346	89502
422	95017
530	90229
1470	100885
1067	90176
3236	101296
709	98288
1114	95973
641	95160
536	95165
603	98421
535	94060
533	101086
2446	98553
737	89264
901	101274
1238	93857
406	93985
662	97747
807	87964
438	95187
1757	95513
896	94261
487	97284
3612	97955
2591	93268
599	93673
1382	94200
550	97601
1147	90602
517	90481
788	94304
5058	104684
695	99739
734	91313
1085	101177
3462	102826
493	85772
1170	97012
1190	101504
488	91756
1594	94020
760	100295
534	88753
1202	99841
480	93076
687	92636
402	89654
529	87838
4318	102986
682	96709
1359	102216
2663	97432
372	91941
434	95253
528	90604
373	93034
1438	91985
5227	104373
1124	99341
459	90589
555	96720
439	93171
4292	88821
791	101923
480	95729
450	97332
714	92777
2278	103903
1855	90857
342	91584
392	84301
614	90473
671	86928
758	89777
939	91525
1014	100333
1025	95865
1708	93984
654	88601
4806	101404
610	90184
639	92041
2964	99748
1071	92656
532	86424
572	97093
1003	94444
731	90685
695	93777
922	98847
2004	95053
408	96037
590	89269
461	87491
595	89837
1222	94616
551	91661
7627	98692
651	89905
412	88840
942	94013
478	91836
447	95983
284	90669
537	92990
750	95181
605	100221
607	89519
1318	90957
681	92345
436	92733
1318	98800
527	92945
2838	103572
726	93374
967	98213
543	99517
1457	96184
530	99016
3633	103956
2398	90517
528	94937
861	95552
635	90293
543	100606
373	87692
490	100936
1334	101532
439	90637
3482	104097
985	90196
450	93705
1895	98524
971	96502
483	89931
471	91149
327	91102
558	97789
2906	99545
390	92741
569	92337
2435	101241
917	89340
446	91861
587	98355
553	98298
514	93354
555	89265
444	84868
2458	90096
423	90045
485	82587
319	100117
590	92203
553	95792
1392	95143
500	94937
473	92314
623	97052
1154	89776
2179	98706
481	95681
380	94929
1866	102488
689	84876
2175	102268
492	97875
677	90761
431	91657
523	94418
578	91869
811	98840
494	87721
783	99389
504	88540
669	98361
1743	101196
318	93813
495	93140
491	97072
447	98852
1103	91077
643	91773
806	94708
474	85357
458	94189
2150	102185
946	95197
473	93485
1898	98408
623	94540
653	91401
588	97889
598	95721
551	96682
394	97665
809	100816
787	89160
696	93789
719	93816
2121	97925
524	96697
539	96881
551	95069
450	97828
455	101680
426	91821
2194	104253
492	90882
547	89292
562	91815
379	92372
780	92040
1122	98949
1082	85392
882	89972
567	97889
1367	104828
1171	95936
652	92640
683	82336
413	94569
520	99081
623	89961
5735	88969
536	94468
524	99425
546	91061
1979	94280
507	89373
621	99664
2530	100076
1314	94439
812	94690
515	90349
666	93372
404	89803
475	100285
2220	100177
463	91252
695	102217
3210	93749
1131	96127
1283	100025
447	102086
1095	102456
537	94540
858	91788
3140	94784
549	89384
671	89924
695	95897
413	92637
491	93421
416	92836
555	90453
531	97495
490	100468
555	95022
558	94256
626	96205
532	91445
3979	98236
479	90184
658	97881
556	88941
290	91181
528	94265
634	101076
1078	96337
2140	104401
502	90572
361	103140
2148	94400
4519	99256
512	94528
1292	88641
5376	90790
738	91352
541	92549
2735	104128
699	89212
495	96850
830	98248
427	93644
677	88193
424	92724
931	101220
640	90633
558	88013
707	91952
779	99324
443	91663
530	91864
975	92353
559	92931
489	90116
673	98756
390	83373
351	88537
790	83768
431	90009
995	96645
611	99001
539	96097
1187	99992
523	90273
482	92912
681	93736
463	91296
645	97597
474	92612
1601	98396
440	93019
450	98385
1375	92377
556	92885
369	93803
929	86658
2114	93473
862	93373
533	98407
535	89101
978	94721
4055	98000
3191	90396
494	87205
1399	89012
615	98205
1309	89453
667	93339
471	91645
474	91057
866	91577
4366	105031
1011	103008
437	99756
563	94832
397	84616
541	96141
1497	100649
622	96501
1447	93672
552	90325
694	100132
602	91512
472	86328
596	96121
1250	95969
440	93612
458	89282
596	93720
696	94929
961	99208
658	92453
648	87914
601	97265
2917	102220
614	97461
575	96623
[truncated: 2,430 more rows]
