# Supplementary material for: ATR inhibition augments the efficacy of lurbinectedin in small‐cell lung cancer
Source: EMBO Mol Med. 2023 Jul 25;15(8):e17313. doi: 10.15252/emmm.202217313 (PMC10405061; doi:10.15252/emmm.202217313)
Supplement: Supplementary file 9 — Source Data for Figure 2 [file EMMM-15-e17313-s002.zip › Figure 2/A/Flow_files_for_quantification/export_Samples_Lurb4_2_Watson-PI-H-G2.csv]

FITC-H	PI-H
1951	165756
1689	153057
2187	158868
5046	169005
1046	168191
1328	157747
26101	173900
810	153842
1670	161102
1319	173567
879	158173
2298	156466
1323	171768
883	178168
1890	171417
1337	159169
2179	174353
3458	152077
1037	162513
1240	154316
1577	168760
1725	148761
1407	152345
1836	152924
2981	152265
1614	153601
2178	177367
2802	149224
990	179880
953	163176
831	181035
1031	159641
1751	173853
1819	159957
932	157345
1384	156181
8743	156673
919	152190
836	151632
1210	165453
1077	148758
1010	148509
2381	160064
31623	154609
1861	152489
1679	150380
3420	177841
2737	152685
1230	177921
3716	179809
3610	168533
1144	166644
937	151892
1049	165436
1903	165201
2203	161717
906	148457
1676	158024
1931	177797
1814	169137
1245	170923
1053	159584
2307	165377
1727	159241
4454	151484
1918	161225
3347	177201
2123	173796
2584	171980
4304	167257
5103	156613
1709	152837
1043	152204
880	158577
2257	160777
1022	161476
1493	163200
1154	164107
1954	166345
955	154804
2804	157132
1064	170409
1731	168608
1145	158902
1581	151308
1422	168789
1566	154260
1515	150160
2571	174376
1000	159664
1843	161345
1602	161584
1896	166817
1214	164836
2238	166357
2319	169149
2093	155068
1670	170116
2409	163960
2828	166020
1117	167837
1635	157856
1671	161492
1630	154131
1087	155885
1018	173885
2344	159377
1735	160193
728	155256
1169	158218
823	152823
1129	151701
987	166853
955	157219
1051	158316
1683	165669
1375	153464
2058	160263
2280	177140
1618	154669
1859	173174
2541	148931
1014	166224
1122	170268
874	150443
2462	168400
1698	159524
1680	170997
1357	169944
1274	150036
1010	157483
2338	154360
1284	166905
1927	161293
2934	175543
1079	152208
1000	153029
944	161349
1216	161905
2505	158337
3270	163864
1478	159905
2000	173707
2358	152356
2207	151881
1104	157849
1876	149341
1022	164044
1726	159616
1374	154117
1040	152297
796	155069
881	164252
1730	162626
1314	169352
1919	150417
1542	163445
1333	169181
1450	163496
2868	179169
5072	155633
2041	164360
1083	153320
1689	159401
3915	157624
1622	169164
918	168936
2537	150733
2790	165032
1103	161812
1723	170511
983	156909
1166	160841
1232	155804
1650	165618
2375	166577
1401	166849
1276	169712
1542	153692
1362	172224
2283	153333
600	159414
1652	155424
1698	172749
755	154208
1941	155159
1817	166898
1435	173454
3722	159852
7422	159537
1486	168625
2896	171045
37306	169157
1998	155025
2450	164860
2377	167333
1435	169749
1419	158908
1366	158044
1831	158269
1159	154536
1911	167965
1111	164472
8115	168484
1819	177196
2460	152401
6253	159224
1506	169320
5079	156780
1659	162140
954	164220
1303	166016
1766	173150
754	169625
1735	154511
1581	154702
2440	156036
742	148471
2074	164900
3188	153780
1093	169213
1060	157541
1890	170904
723	157060
1744	160504
4444	165053
698	157793
1687	162869
1969	169723
1814	163782
931	153064
1239	159359
1431	161031
2734	148878
748	164249
1121	153081
830	159966
1108	170093
2771	154904
1639	166997
844	167898
699	159187
1103	168829
1057	164781
1720	152689
1335	171972
2103	159160
1241	164565
1931	153856
1056	163260
1379	165216
11140	152142
1142	155884
2232	162628
1435	151024
2219	168320
1772	164026
1790	153657
1124	155848
1111	170212
1487	180825
851	164148
663	175625
621	159699
3782	152824
1829	160648
3454	157097
1252	180519
1086	162425
2987	153509
3534	162112
1787	155165
1253	169744
8867	157460
2676	159072
2234	170692
1907	149657
1147	149129
7419	161420
1337	148513
1003	160805
875	169349
2543	151373
2612	168320
941	151511
2742	178335
1789	169341
1271	163301
4227	172729
2770	163025
4035	155772
1182	161981
1530	167057
903	151805
1930	162833
1578	160628
1290	167528
1118	160772
778	155800
1691	158323
1048	148440
2327	153569
1247	162396
1093	174521
1256	151477
1046	166905
1482	149209
1532	168248
2037	162308
930	160682
2494	155657
864	165775
1906	168601
2258	174860
1479	170516
1578	158005
1763	152268
2020	163572
2209	175568
1667	158541
1663	180005
1627	162961
2961	164852
1146	155632
1975	155081
1991	152201
2248	153685
804	165201
1018	164029
781	159588
5998	156200
1346	161565
2230	159482
1618	160948
1535	153133
2151	163321
676	168256
537	159721
2478	157360
995	162101
1711	174876
2130	168699
1685	152942
2192	164001
5994	151156
910	162565
1862	168469
1209	157817
1634	157808
1911	161878
1518	170221
984	150160
1582	157701
3539	157673
1684	158276
1009	154408
1658	165133
2944	152265
2708	155689
854	161129
2770	160289
812	165553
922	156377
958	166601
1080	164451
1395	167465
1085	163555
1218	164025
2653	172852
775	151877
1946	149077
806	168036
1514	161441
1532	166505
3860	166276
2438	168452
4453	150916
1855	155360
1566	174268
1019	170736
1070	153220
1086	162248
1245	170395
1506	165428
2968	165524
1082	151092
3860	148421
1007	159872
2705	170380
1599	170137
968	156621
811	165997
1446	171781
2152	178724
718	164840
616	175524
3047	153280
2874	158865
1592	164278
2031	154691
2688	152465
944	170177
1590	163557
2151	162792
860	172773
1184	156825
1227	148814
2178	167265
2236	152332
3492	178229
1942	156421
1569	156760
657	148714
1841	181529
1994	161313
1817	159465
568	161744
3063	150716
1827	169209
2261	165204
1673	171649
998	173828
1563	153361
1557	154584
2510	165028
2670	166943
1093	163732
1607	166409
2132	148913
1984	160000
1369	168960
746	154424
1159	158997
1784	155717
1778	169629
790	150769
1558	163089
1207	160818
695	164720
1163	173176
2538	164103
1336	160283
954	165740
3432	148489
937	166620
1474	154509
590	169201
3991	151648
934	167352
1242	166028
838	172072
1632	163889
3851	164260
1788	157052
2024	167913
3294	162745
1227	166517
4942	170178
3566	163380
985	150830
1172	157239
957	161076
2215	150825
1302	152703
1159	160058
1073	169225
5574	170989
1446	153484
8515	159888
1239	169445
1670	159828
1095	161957
2089	153395
1102	156556
1702	173732
1027	163528
1206	153012
766	154767
1492	159881
1083	170189
2235	180026
1200	164192
1275	163592
891	152792
847	162988
1528	160541
2191	177660
3542	148392
1736	166668
1486	162145
668	155744
880	168245
1687	159420
2098	167698
1535	166671
1007	152529
1002	154036
4770	181077
1544	171908
1064	161237
2093	166465
1345	172044
819	148861
1844	156717
13975	167568
1587	172748
1794	156628
1475	166133
1515	170828
2878	167133
1296	169661
1391	154931
1203	159901
2217	160271
1957	150321
3046	172165
847	162512
1835	166574
2455	171067
8711	184057
3235	156275
938	171508
2589	165225
3052	156812
1018	168840
551	164009
946	165140
1604	155461
2140	154549
3846	166308
1485	150682
1595	160200
1889	167929
1659	171689
1873	162884
2810	168662
1799	174872
2263	163356
1994	172841
5594	172264
3798	168148
5169	149768
850	160257
1410	161864
711	156565
1501	149541
1028	178996
1813	162317
3510	152044
786	157189
2251	170659
1448	167331
2198	151924
866	171152
1221	162516
906	180248
4458	155161
1095	163700
758	153032
1530	157703
1212	166202
1100	159057
2322	154518
2055	160868
751	159005
718	164873
703	154929
1256	175893
1865	169283
1584	172719
1371	169817
6491	164125
947	162010
1208	153576
842	166068
1726	154857
1134	165526
1646	162704
1208	158837
1417	159821
2523	167064
967	150617
4135	152713
1046	150520
1052	168602
3814	169921
1684	173282
1298	170796
1778	160485
2035	165687
1194	153644
1618	158265
1015	156377
1475	164228
952	157004
1933	153777
1328	159144
1146	155700
1455	170840
1784	164856
1290	169500
1273	149209
1754	169207
1078	157381
5096	171029
947	171849
734	160229
1478	166802
959	162512
1905	160753
1310	161354
1424	166281
5125	167095
1426	163708
1052	150592
1826	163548
1572	170317
23708	152197
1971	159316
923	160984
1401	172629
2552	152841
1155	155328
1350	156133
1163	178844
1410	162097
1187	159547
6042	155034
1549	156373
1934	148626
1867	163382
1624	149217
1982	157870
4182	167501
912	168965
1894	168780
1922	157017
1463	149086
946	162544
1647	163398
1883	165865
1535	171645
948	156693
1169	170073
2406	152093
812	162165
1602	155008
1639	157486
1505	176512
955	150251
1807	170724
1099	159784
3542	168240
2420	161156
1759	170868
1182	156885
3227	156560
1765	170039
1877	162533
1975	166545
1151	163612
4776	150141
2575	166041
4874	150637
1162	162271
669	149057
2722	158095
967	165016
1110	170393
858	179237
2537	157277
1190	163768
1790	172745
1017	155652
682	168292
1639	162755
3347	159325
3306	156765
1994	170253
2747	153406
3807	150664
724	169632
704	150179
1767	175945
3865	150813
842	167756
696	156169
1980	162440
2144	164165
1687	161421
1170	185635
971	168964
1696	155547
1311	183624
1099	170628
2249	158260
5566	153887
2164	159389
3595	171864
2070	171420
4118	148393
1225	159247
1143	165894
2476	150292
1815	167000
765	154444
1215	181028
578	157268
1166	164008
1084	173733
5983	148656
1021	156397
1574	169452
1110	166341
1239	167618
1121	154106
919	165472
2091	169264
764	152444
1829	160300
2424	161728
1340	162164
1245	175204
918	150345
1944	160737
2298	149730
2339	148562
1743	164877
1491	166065
1767	153740
1735	170445
4374	168508
5332	168937
1184	159789
875	168719
1149	153020
988	167800
2117	158897
3695	151925
887	169084
1182	171238
1016	153735
3999	156516
1816	166804
748	156657
2691	160316
2234	151292
550	149872
1712	172988
899	164756
1364	167056
4642	169684
1243	166557
1118	166608
3739	166556
3454	157899
2207	159680
1634	167559
1236	149564
5299	151828
1331	167772
1426	170812
843	157332
2987	180406
2716	153905
1342	173136
1011	166587
962	157174
2560	157721
2142	152360
2765	161977
6327	164216
902	167431
1423	159549
2405	149517
2453	171381
912	158235
3591	154570
762	172628
1284	153772
1696	161472
942	149175
2935	152540
1206	171156
3554	164432
2436	173244
1007	162613
2534	158230
1434	150520
4000	180848
1184	163995
1119	175368
1251	160481
927	160077
1366	174846
934	179884
866	149549
1747	150624
1559	167812
1749	161204
2367	160542
1531	170696
8378	156131
8655	173067
2653	157463
1172	172860
1403	156674
1072	162957
962	168133
1375	150830
1209	149905
959	168013
900	167953
957	164389
1110	160265
1466	171061
664	166213
831	173950
1202	161156
1688	166784
1719	163825
1795	161213
950	157504
1553	148845
2851	162924
1460	157084
1311	160056
2078	175195
823	161961
1262	166216
1508	159021
958	163976
5138	165408
1915	165621
1302	167392
939	161191
1511	152607
1102	158784
1145	158101
1256	179536
748	163573
2603	154852
1809	163025
1923	162737
3278	149277
2090	150625
1065	149089
658	159896
940	151940
975	168436
866	165208
1372	179396
1087	166253
970	168410
2219	166475
2224	178205
1504	165114
2049	161680
1375	171405
1270	151556
1474	151171
1816	170813
4622	167180
30002	163097
3748	149985
2015	168966
878	172724
2776	178509
1198	167488
2100	152739
2006	153882
2122	164724
1574	160363
1485	165624
910	164356
1136	155060
1233	154808
2691	163037
1481	158176
942	154017
1685	150265
7249	158319
1103	162806
685	154905
1350	149717
1623	151812
1086	172936
3186	178228
1029	160825
3444	161509
1162	168164
849	160950
1835	177447
2640	170225
2623	170728
1952	175210
3005	169872
1300	173820
895	156776
1887	168553
5036	163050
1686	151425
1882	167313
1771	167604
1826	158758
1459	162953
1882	149886
4910	150872
940	159421
1925	160724
1730	156378
1139	157715
2435	172515
945	150889
5647	175653
3107	155704
832	154416
1162	172259
1196	148501
1235	156472
32328	163904
2083	149072
2060	160809
939	180883
1584	163673
998	160369
833	167368
1834	148509
1090	166832
2458	155752
1549	150793
2147	171077
1943	159844
2459	176298
2655	167381
1645	165301
1201	173069
656	154388
1430	169728
2784	154480
7489	155837
1603	173620
4687	150133
1746	175862
4695	164616
878	169315
1694	152576
1037	157560
522	149949
6962	155767
2087	166017
1294	166825
1817	168285
882	160884
1817	157285
873	153221
1704	155764
1835	161957
1830	170016
2629	151585
2107	183119
846	160800
716	150349
743	172256
1052	160385
1352	158271
975	154913
1734	168128
1182	161879
7858	162638
1262	159776
1282	158581
55591	164242
1204	158888
667	174372
2158	161585
5479	148528
1790	152140
609	159113
681	167404
1905	159524
1367	160416
1130	152241
3156	169597
2274	165633
1849	163362
906	171009
2115	148691
1766	171700
2178	152200
14162	165776
980	161780
1105	171513
1025	150801
5075	175280
850	160217
811	152193
1437	165996
2201	170848
2114	157297
1547	157130
1483	160841
1110	173561
3096	160357
2449	154161
1568	175132
1523	173458
1212	159556
1166	169840
2323	155487
1547	171192
654	170553
2695	160704
1514	161046
567	161274
1237	153924
1528	171909
6672	170444
1943	172052
1716	161768
2555	152772
2059	165837
922	154316
1126	164185
3814	149336
1952	162740
1366	162861
4656	155377
1301	179040
997	149240
2366	153328
2379	164910
2455	168400
1137	156689
1450	161942
2578	168888
1094	158237
939	180973
1285	167209
1470	166479
1496	168868
1759	170096
1179	160673
1153	149730
2644	151013
1460	169260
1241	175692
1436	164288
1925	150447
1908	159212
2091	163626
702	171588
1174	158661
953	157705
1312	168368
634	178961
1239	162732
2106	166769
1345	174120
623	164624
1637	181718
1672	159473
2458	160552
1354	156752
991	148862
3500	165496
2599	173548
2378	156685
1273	171490
6064	161761
649	166973
1405	161253
1630	168609
2555	155693
2378	149980
1598	155367
2124	167601
1208	178688
1108	157720
1257	171040
1103	152017
1126	169396
4026	168653
1050	156845
991	165648
1441	161125
1103	160345
872	154460
967	164452
3227	149932
1157	153768
2063	166945
1442	171148
1022	150033
1433	166271
2187	149709
1368	181588
803	178460
746	181628
1269	157240
1993	180212
1426	151162
1135	165501
1131	149556
1114	169025
1832	163729
1161	154569
1694	171377
5234	160696
1115	157635
3426	169646
835	175681
2597	158069
1550	160810
3147	149436
1782	150157
3871	153877
2576	157649
3435	182393
882	173569
2160	169960
1243	159609
1979	153123
951	172560
1551	156684
862	157837
1126	155313
3034	162216
1457	153208
1451	153169
11793	171769
935	162382
741	165852
603	164953
1118	171677
2651	170968
1001	158029
2499	158784
1115	157521
2230	156387
667	160824
1074	175992
750	160407
2382	160200
2096	171040
3538	149940
1184	178053
899	171097
3861	153324
863	159958
862	150064
4270	153372
1642	160012
1010	170087
1598	148486
1886	155168
1994	161405
2850	155812
1687	167292
4273	179732
1290	150896
939	161133
1567	173305
1922	165878
860	159704
1407	163027
1699	174612
1164	167835
2322	168585
6758	173579
1544	157663
1352	161512
1551	170048
1795	154461
868	157992
2571	150831
1318	157841
1112	154328
894	173309
735	162043
1261	169190
1243	166020
1724	163828
1917	157180
2074	176820
9315	170400
1263	178989
1054	160661
1506	163611
1315	172248
2511	153413
49681	168112
887	172316
1466	153181
1417	169530
1118	162429
1487	160901
1499	175576
2449	165329
1120	152812
1660	175052
1959	160844
1930	152597
1486	169599
2055	170748
2446	151132
1390	152988
1490	161741
2343	155807
1402	178629
2339	161834
1855	151184
1967	168849
1290	149141
1739	164028
1596	153553
987	174316
5164	159341
775	151561
35994	162420
1218	166540
1467	163988
1447	162497
1531	167119
1202	169693
875	167317
32170	165530
1013	165296
1811	149156
2978	161317
1191	179488
1204	157409
1209	151609
841	156820
2218	167761
1262	165156
1679	171803
962	171500
668	155264
1270	165664
942	152303
2257	148668
3036	183852
3242	166840
3042	161593
1723	158711
1117	158320
1935	162193
1988	164935
2267	149844
1774	155373
1333	156877
5566	170391
1386	173209
946	156952
1821	168967
2617	158483
2126	163388
870	172981
964	153717
2624	168352
1021	171284
2752	163717
716	174471
4166	160844
949	171537
1619	156784
1374	166153
1718	170885
1082	171813
1301	165088
1359	159513
1655	162981
1019	166961
1075	167157
2059	179144
1280	174228
767	159448
1110	156465
2402	159036
1567	151555
2393	166340
1888	172009
1267	161460
1710	161049
3906	165845
1155	166686
2251	161325
8711	161658
2414	150088
1299	153700
1006	167664
1015	161297
1604	151832
4656	150333
1779	161617
1327	154323
2407	162181
1176	170393
1042	176521
1425	177653
881	148545
1562	162977
2101	163309
1189	183010
1866	151476
1913	169832
1011	161173
1146	150897
986	178562
1217	174446
959	167993
3295	167329
687	163397
1495	162310
1211	152812
922	166657
1949	168012
1189	157220
1146	159090
4626	167328
1300	165708
1367	162988
1212	172612
941	157380
2047	152015
1075	168945
1524	162552
974	172860
870	159571
3335	171116
947	155820
1913	154846
718	158724
1511	165376
1194	163965
812	167016
1303	169033
782	157091
1714	182756
710	160712
1146	166220
3730	149737
2205	164504
1372	162597
1281	157652
579	169132
1162	158577
861	160632
1310	159013
1286	167500
1226	156560
3468	162110
3086	170047
1570	167115
892	161932
15931	171928
1386	150481
1339	165252
1461	161117
1388	176998
2241	148769
1019	149324
2086	171566
1057	155064
1859	166803
4434	162560
835	150833
2158	151993
1214	177652
1823	160069
1498	158882
741	158041
2226	171312
8635	154489
920	166120
2637	161270
718	164025
2360	174543
2027	158488
2093	163441
2921	169010
1951	163902
1010	152016
1082	164157
1395	167423
996	154824
1351	166090
1010	172557
1939	158912
1318	165593
1122	160725
1970	157893
1951	168996
1326	169249
710	169257
883	166935
959	173273
1971	160340
1233	154076
1636	164224
3272	160004
24329	156828
1840	166985
1627	168814
906	167957
1515	153132
2379	157125
1004	171523
1200	152921
1054	168864
3096	179419
2909	155643
8198	166397
1502	149746
899	163248
2527	157568
1782	161648
1277	160671
774	168229
1267	156280
2301	168161
3088	153565
1200	159000
1931	159540
1234	162272
1559	154788
1732	158634
869	166157
1498	174337
1694	153156
1103	172508
1363	160051
889	151045
1423	162849
2105	170806
1549	154412
1718	164308
1527	167564
3074	174717
1603	149196
2272	148900
2805	150827
1673	166821
1055	171890
934	161873
2421	153904
1303	155720
3619	166733
1318	162992
1525	183784
1018	152701
2459	154501
2718	165319
1651	176469
1038	160751
1938	162649
1077	155641
2140	160040
641	171165
5161	152988
1950	151104
1390	149445
679	149065
1630	160937
1734	165704
2596	160720
766	151640
2230	175904
970	162004
1350	161197
954	178328
1855	163141
665	184300
10527	149100
1262	168980
2407	153836
534	151892
945	156841
2706	152089
810	154913
1376	166733
1506	157408
862	172453
4443	154009
1179	161641
6414	167862
1386	156625
889	165960
1354	154848
1847	170169
978	159688
1022	156444
4882	153966
1367	159613
1699	157573
1151	158021
4820	157505
1903	165941
2121	169464
984	153087
1971	165488
1614	150499
1463	165056
1120	162421
2238	173233
3392	156548
1030	170397
2901	164097
1580	170411
2243	173684
1327	159483
2056	173105
1762	156649
1794	167635
933	159360
2237	163640
1672	161653
801	152937
5671	169704
1255	169281
1147	173373
1234	162259
2898	154297
5300	151853
968	151296
1731	172180
1394	171737
881	171835
2273	173146
1426	160512
