# Supplementary material for: ATR inhibition augments the efficacy of lurbinectedin in small‐cell lung cancer
Source: EMBO Mol Med. 2023 Jul 25;15(8):e17313. doi: 10.15252/emmm.202217313 (PMC10405061; doi:10.15252/emmm.202217313)
Supplement: Supplementary file 9 — Source Data for Figure 2 [file EMMM-15-e17313-s002.zip › Figure 2/A/Flow_files_for_quantification/export_Samples_Lurb4_2_Watson-PI-H-S.csv]

FITC-H	PI-H
2310	141720
4691	107216
889	127450
1846	111924
3117	107213
3422	136029
834	132593
3721	106217
2433	105753
1969	147761
5105	118736
1592	106008
1407	138406
2459	148152
2354	115016
3251	123233
3371	124353
4671	109236
1984	136599
3242	127808
2778	133328
3351	130125
928	141900
1798	134649
2320	126149
1114	131720
1507	144152
482	112098
1107	113520
3359	107932
4539	136131
658	145115
4541	105617
1691	147512
2697	122056
3434	118392
984	113884
4692	112248
4611	113001
3087	126292
4438	108260
2957	133104
579	129489
7916	124236
4336	134320
810	137252
1679	147940
3852	106616
2587	147233
4577	114773
3863	136897
2129	130957
2634	143133
3671	135113
1362	139229
1286	147585
5372	110488
2434	145325
3530	127198
1126	130808
1432	122077
5791	142377
4367	105172
1067	143263
551	133281
1324	118776
5022	109905
5711	117417
3784	114742
7413	132248
3666	120572
858	126212
4661	126024
6856	115125
2426	140520
4245	114637
3125	121554
1486	146559
1034	118972
1208	146417
1999	106931
3312	109568
2891	139526
1748	144352
2023	123547
3247	130069
3866	112617
2448	111448
2998	115184
1372	147637
5492	140524
1710	148271
627	107908
1939	147097
2610	131072
1281	140410
894	142686
4074	122049
4354	108593
3226	133920
2575	142397
746	105784
5507	129105
4806	113380
4727	113973
1164	143924
1715	108392
4383	107236
2114	145456
3200	114281
2772	117313
3462	111905
2470	111649
2106	120320
2732	117401
4283	111440
3280	115676
6319	119865
3912	138600
5089	130199
3313	135357
2323	108553
1527	114073
6318	105548
24376	111632
3231	120153
2102	146436
3338	121281
2477	116261
719	110841
3567	137204
2510	118376
522	107580
4862	133941
738	115156
3634	116628
2458	106081
1631	135476
5678	137488
2042	113519
2246	128585
901	148144
3631	135920
7029	137393
1860	144941
1159	110729
1659	106424
2736	144828
3307	111750
2333	137832
2427	134501
5491	106405
3551	108532
1586	134516
851	128380
3043	129204
5350	118029
3217	130677
3794	130848
1842	142713
603	119589
3621	121045
5282	111765
775	145456
1432	106667
1439	133512
4159	107920
4409	135988
2867	108332
7936	123409
3039	108685
2238	108015
2427	123366
4183	117040
2218	121377
1486	123873
3717	130165
2311	123429
1605	140845
2155	122343
3047	121436
1945	124584
2125	145985
1179	130005
639	105983
4125	121256
2486	112036
5034	115724
2151	111885
2176	111544
3170	105553
3238	131166
1675	107304
2799	128069
5051	124680
2505	108920
5104	131653
1150	125932
743	144637
2218	122953
2173	110252
2321	140416
2678	139078
3756	127583
4191	108781
5726	116132
5469	126645
4115	136960
620	116584
3573	115588
5050	133857
3348	122661
3543	108021
683	144440
1626	121953
1170	137429
4148	111297
1185	137175
2746	126829
2589	129652
3974	106424
2859	120792
1457	142040
3339	120648
4273	119805
500	111425
1251	114421
1165	129885
1460	136640
2201	116685
4120	120093
762	132484
4809	113797
3826	106076
1290	144677
1829	136882
3810	126581
530	135662
1052	134232
707	106295
1369	115613
2170	140789
7965	125153
3722	120820
1634	144180
1665	121236
3879	107273
3963	112725
565	119216
3114	125937
2926	131843
2974	137365
1453	132328
5102	113956
2273	143580
862	105957
5083	110844
3399	110128
2344	147608
895	108680
2459	106916
616	120282
4995	106428
1609	143917
1694	105813
1150	138064
883	133735
626	121777
1670	139965
3994	109467
2334	106319
4319	125340
2488	113745
862	147100
980	144164
3763	108889
3085	105309
4206	128396
817	127800
3130	119488
1339	118745
3147	121032
1954	146528
2501	122113
529	136240
4002	141013
967	125116
2012	138229
731	105498
2121	107352
2970	115888
3365	135813
3576	124872
4081	122525
3769	105436
867	139521
5510	122356
705	113328
528	106188
2647	115936
4859	106416
1036	116729
3919	142284
1319	126628
3574	123179
1053	108537
773	144809
2531	131021
3091	120053
2524	143265
2674	129797
8056	124016
4326	124952
4225	114848
3249	111149
3227	122940
3357	110409
2710	139608
7577	140944
2735	139114
3780	112104
2366	107153
2689	116197
3157	114993
2629	106402
3215	110724
2470	134850
1111	113248
671	130393
964	143727
3994	117878
3646	133792
2332	123147
2639	143969
5175	114497
902	129383
7427	141799
694	117057
2326	141806
3002	106125
3785	129915
3282	119021
2755	124620
1206	132220
4730	105593
1399	145608
4025	124275
1684	132058
3014	118784
3216	127574
1938	146821
1383	142185
2079	112544
3966	144628
3086	146906
7453	122798
4371	125412
1867	112321
770	124499
1359	125669
3587	110133
4703	114112
2625	134062
2238	134909
886	141919
2629	139072
8030	122112
1679	121780
1137	147033
644	131317
675	137189
2134	109828
1543	133956
4262	111804
3037	133005
6602	107754
2711	143676
3022	122583
3917	143068
816	124160
5019	124073
1447	140556
2324	123045
1395	135298
3696	120008
1845	145133
5239	130590
5016	117282
1462	144260
2648	135621
1884	105164
4126	124206
3092	138147
2176	132720
4636	127603
2074	132952
4607	136701
2423	113091
1913	112609
3291	147585
2007	146676
3103	108757
2773	135820
3309	118804
5500	139799
13679	132028
662	130378
4376	130812
3335	110473
3134	136096
2583	105795
4405	134808
3135	136917
4699	105357
987	144116
2879	128008
3732	129451
5687	111198
5007	124769
3583	133209
2345	135570
2123	118081
5839	125525
2722	107420
4161	117469
1383	139468
3603	140653
1857	121421
2343	116960
5661	124201
2410	125416
3014	140216
5626	106156
5175	107161
2511	143317
2110	141577
2930	115428
460	126133
3823	113985
4753	133645
3982	114761
2563	105276
1533	141688
2860	107450
3662	138945
1711	117697
3385	105636
1684	119781
1535	134473
3451	108797
916	136109
2592	115577
3946	109017
3614	115874
1578	147881
2295	114493
3313	137956
4234	137249
2677	119165
1139	106856
3282	111984
2600	109802
1175	135719
3119	138032
4676	139788
3365	128439
2612	146947
6901	109564
3039	116917
2978	115904
2921	115299
2965	108719
3789	139879
1236	137884
4569	118049
1564	146228
3083	113899
1624	127009
3799	123813
5704	120224
1410	109978
3739	109576
2113	105080
3114	111344
2582	136251
3904	110036
5326	111596
4435	116089
592	144692
1143	116633
982	120447
8135	122812
6490	121967
2169	145696
3171	108143
2362	106135
1879	146436
5032	120388
3714	134797
3867	124741
5535	120653
672	140007
5326	110466
3742	111756
1402	133748
3046	119833
1831	122212
2108	108521
3657	136301
3590	137193
1666	136983
2357	110673
3251	117557
2869	130793
697	129149
5102	127369
1413	106841
3567	129434
3420	140218
2049	120693
1410	139894
4246	107981
3409	130069
2712	131830
1534	143344
1312	117145
1256	108356
3508	107805
1264	109624
1202	120981
3916	127872
3233	147525
2989	131384
4323	105684
2555	127069
3763	128317
1525	137475
3232	133354
4533	106721
4096	113760
2439	112840
2622	147285
16562	107065
1582	118792
1291	141357
2295	130548
2637	111416
3473	132489
2579	114815
1449	121382
1697	121604
3166	131988
1849	141856
5267	120276
2532	140532
470	130814
5295	110896
875	110412
1526	132037
1355	135432
3847	127381
5437	110413
7067	108241
3539	117153
711	121077
1284	144177
2657	110768
3530	114320
4234	116621
1658	129808
2910	114357
7242	123104
3636	134049
2363	133265
3871	123406
5334	128949
2846	112804
2967	110660
1539	144272
2078	105739
4690	108229
4340	129120
4779	121986
1712	106164
4015	113681
1307	110321
2885	108573
3083	105916
2662	111497
3951	128117
2843	126192
3566	134553
2459	118369
2719	110185
1526	143944
4182	111544
3339	119150
1623	147681
3174	135277
2707	128645
1578	107148
2026	108396
3052	130085
4907	107901
1177	146509
882	123413
3239	112882
5324	111480
5483	120949
2482	122633
2590	144640
4018	123898
657	123140
3046	143476
3539	129868
57154	136044
3971	138741
4102	109980
2321	118914
3329	106645
3701	120021
6954	115704
5015	110976
754	136329
582	119861
2960	109640
3413	106301
538	133657
1286	113548
2537	115704
2944	146264
3083	116650
1866	119721
5208	108192
5842	126080
4203	113884
2862	143045
1299	145568
4047	127957
8670	110636
6691	119715
1503	113909
615	119989
6862	108804
4922	144861
1872	133778
2949	122533
3231	114822
914	148236
923	145984
522	135680
2163	120591
2424	109185
5178	133621
8173	143014
7745	127544
4579	117641
3072	125468
5346	118940
848	131371
2116	135032
1046	142446
4096	112262
3287	113083
2706	142413
3475	119151
6622	113425
4581	105378
4839	113713
1682	123773
4874	136344
2778	132712
4843	111612
3277	131048
1460	137376
3321	130045
5675	111182
4904	108720
6284	116416
1990	139632
1567	144299
2904	128844
3801	122853
2106	105116
1206	148313
3126	131132
2650	128229
3771	124478
4559	118777
2136	142334
2067	121981
5594	120684
4742	116061
4209	120707
2637	146704
35822	143660
1597	105177
2378	107257
727	147117
10143	147759
5184	120347
1411	122308
3282	109928
1466	124972
4404	108029
1636	141285
640	118997
742	140308
2589	132576
2482	135961
1901	125312
1190	130621
2023	119596
6043	122273
3570	123801
3186	109248
2087	110648
1994	112321
2030	110405
3532	139980
1311	144400
999	111269
1726	127893
1876	139225
613	121749
1546	107258
2430	137204
2384	129241
2704	130592
6965	131412
3478	142409
2926	120621
2975	127735
3324	106669
3217	113328
2942	115220
988	146292
2409	120288
3409	129595
1598	123229
2650	112835
5771	116306
2079	136764
3698	136221
4063	129710
3366	111832
5290	132197
1858	147016
3484	121677
1807	143593
739	143639
2255	111197
2087	119342
1303	145468
1105	110676
3375	107241
2035	110016
1101	123884
2556	117283
2016	124109
1278	146665
847	106246
4682	141869
5738	129551
830	146521
16817	135088
586	115895
2485	112619
795	127589
2399	131660
6761	121884
4080	124476
2277	109905
4015	109352
3838	138970
7151	111409
2731	117221
2879	114665
4462	121080
1716	105616
759	131065
3800	132828
2171	105862
522	109412
2893	140496
4195	118823
2283	125846
986	137889
3787	112893
1634	140693
4820	145492
1854	134261
3289	131668
4288	143937
9619	127601
1783	145341
4495	109756
4002	112648
1998	120637
3572	136317
3943	135164
3357	145809
4870	111149
3519	116873
1354	106032
794	116059
4267	136650
2306	105576
6502	116951
948	139733
1084	148157
3733	119860
9606	138420
581	143917
843	127024
687	108759
5246	129749
2504	147464
1098	139160
638	110556
7166	119501
3251	119032
1559	111732
978	112681
4510	115276
3968	123541
1322	115144
1131	148344
721	131848
4472	118616
3735	124836
638	135857
4957	118844
1748	134676
3325	113220
2995	129584
3159	112036
675	132704
3250	142892
3407	135245
2439	105428
1446	145370
3030	114514
2818	108984
4615	119276
1201	114352
2834	122349
1920	109605
1066	128752
3915	118882
638	121464
4514	138567
2113	133151
3336	110069
649	143480
4173	112347
2817	114684
2599	115328
3382	140936
8073	111348
3711	118792
2754	128182
3291	115694
1208	120300
3726	122433
2488	133033
2350	133117
776	130557
2374	121257
4546	109417
1253	137728
5239	110608
1503	129184
1338	109364
3686	120928
1198	129741
4093	129957
2349	146013
752	141009
4243	132500
1438	139141
2906	121888
1447	139363
626	106611
8234	138328
2773	120100
3709	126332
1700	113710
5238	121013
2000	124104
3049	107216
3494	118453
2404	118076
7195	106177
3362	116560
4688	105400
6394	115769
3174	112553
2394	135091
3317	116886
1432	135861
2242	116105
2447	109757
7515	105857
694	113033
5479	115196
4686	143977
7442	132972
2200	107575
823	147721
3950	139461
2779	117144
4246	106243
616	127988
6493	123853
3019	126720
711	109033
2658	133060
4281	106120
2611	121259
3607	140789
1683	134949
4188	105772
2288	142765
4623	131317
1210	117821
1853	122803
2000	124428
3899	128576
2878	133657
1995	114796
3841	124063
4126	109201
1782	145776
2239	111196
3107	114668
7743	126329
3474	139350
1248	140629
1159	135809
9435	124093
3607	119025
2422	122344
4397	109177
8140	130696
1636	138061
2864	110465
976	143477
2538	106180
3004	114040
4358	125629
5420	112193
1959	125976
1106	139613
4150	117344
9241	121166
1483	108507
3251	106150
3869	134137
1035	144652
2352	145545
745	144757
3801	129294
1346	123504
2370	130496
5089	115173
6684	122532
2565	120540
2374	107629
2450	118779
6562	139956
4054	119029
4767	119524
2595	140868
4206	115670
4752	131041
1707	107259
3307	108769
1708	143559
718	134932
5799	112045
5319	131933
2042	119489
692	133671
1292	146867
1149	121932
1274	119081
2248	131217
3084	129468
2747	135914
4231	114773
5498	138224
3138	135428
877	117100
1848	136391
4299	106705
2154	138731
3279	126821
4391	114324
4479	115868
3346	115377
3431	124038
4280	116613
1277	125813
1110	118050
2844	109004
1318	128432
553	131913
2773	130524
2133	146856
1790	113433
746	131688
3438	116456
4339	113599
2978	138528
15981	126894
3529	132672
737	123037
2594	137756
1706	129279
3026	109037
2405	144928
2343	142969
2453	145321
4122	106741
4094	107001
4294	110897
2047	129289
8279	137305
3910	108480
3182	128833
4894	138721
1648	129789
2782	107008
1272	145478
1099	145871
2670	106376
3045	123712
2091	123319
4527	130617
2166	130464
3112	119613
692	133372
1446	111162
2490	140183
6044	109996
4097	108196
1671	124299
3054	121105
2407	106845
3151	108080
4155	131869
2339	143577
2107	110411
807	132825
2173	146723
512	134288
3530	126769
2274	148210
2392	111145
5105	114400
4245	146512
896	130033
1528	132180
3535	125416
3546	106392
2106	105377
679	119608
2339	111777
771	141680
2994	128361
762	118728
2169	109825
822	145661
1386	136713
3148	125737
810	145560
3583	125540
3651	124609
2447	121917
4015	107741
1449	144200
925	131341
2246	119508
2560	131797
3084	109396
1720	132239
466	131617
1756	123241
3382	135805
2860	119185
3050	115080
3303	120012
6171	118344
783	131389
4537	119248
4262	106497
1122	141817
538	119688
2875	136978
4826	109442
5062	123357
4421	130473
3018	137017
4756	109656
3187	134896
866	148076
3123	126501
15312	147442
771	118937
2355	126768
3051	145725
6848	142359
5875	142253
5697	125396
950	142475
3355	142657
2560	137399
5602	121164
970	147676
899	148005
5162	144189
3830	131128
1683	143392
828	134097
1447	109905
2918	105333
5101	105252
3342	123193
959	122680
784	119974
4575	112420
3166	108449
1698	142581
493	131401
4194	123333
1759	132657
2889	133029
1485	137665
1654	143259
3018	106812
1622	123584
2189	133914
6706	115800
2058	130932
1468	145829
1743	146977
3984	107612
1826	126947
1540	135276
4677	114493
2523	124713
606	121333
1956	111136
1181	139385
2449	107572
4018	116516
3271	125553
1810	128825
6550	146949
3857	133956
1545	116409
825	132825
4495	136661
6194	107355
518	116677
2967	113388
2627	124608
1204	109996
5570	121410
5943	118231
2401	108489
4531	108697
5078	120956
1574	131556
3913	126682
1502	144020
1079	141854
2323	111808
1051	122216
2137	114584
2201	146192
1850	121793
3166	112481
4509	120109
2815	110933
2077	147609
1609	108873
5483	115387
2678	108309
3775	126302
5031	117609
2391	130749
1863	113817
5238	105817
6639	129073
4026	111932
897	135784
2269	135065
3858	122661
3939	117700
2831	115225
1054	145030
764	138712
4693	109249
4982	107146
3131	128340
2286	105290
5647	117545
3934	109656
4210	110678
1742	144136
909	133512
1227	127437
4359	141321
3474	108810
3767	124792
1282	146212
1613	105313
2082	142980
4760	111608
4801	137637
4819	127553
2362	131588
3362	109388
1512	105505
3959	134409
506	139125
1525	115628
721	121889
2805	119030
5791	122016
2026	129444
747	115569
3363	145548
2666	145113
6319	124119
3178	123818
2574	121821
2323	111384
1977	147992
4783	138729
4874	116393
3431	123461
4054	107028
3854	121349
1118	124797
1962	107764
1457	126580
2670	107685
2338	107753
699	112556
1166	137060
958	131605
2693	109893
2298	105185
2291	120776
3906	115349
3819	143761
2342	133692
1790	132649
4799	105140
2181	143825
3624	130569
4232	105428
2555	110617
5707	118232
1706	133292
4020	144025
2502	115985
831	146964
8142	124756
3465	107921
4775	120884
1015	138471
2231	133109
5411	115724
3059	112062
920	148080
3659	112995
1979	142020
3066	108656
3371	113429
591	140593
2050	136981
5649	121477
2211	114132
4238	129000
1648	107172
3771	124036
7950	120841
3367	139208
730	122213
3045	131577
4095	138731
1190	128264
2454	106624
1381	139981
2219	108828
2764	124025
659	106309
1922	107081
2015	147609
1093	141697
1037	106891
1021	122491
3671	130783
2594	121683
3194	105633
6338	124092
3719	131129
2218	143805
3234	129544
2698	105500
2835	146966
2859	132031
2131	144214
2795	133956
1861	128350
3196	140413
1743	106443
2283	132869
4115	147964
3889	140090
6682	131465
2035	145620
5570	143945
2927	134295
2626	141841
8871	114957
5278	115333
4338	127074
2751	109208
5822	113277
2707	127257
4291	119537
620	124524
5470	108716
1453	147221
2427	131705
2949	110693
2942	128429
3995	110628
2113	105352
1390	136759
4310	111740
3102	120209
5160	135571
2703	121028
3009	113645
3751	112532
7451	146864
4984	108536
2082	111386
655	107909
2635	120897
3566	106161
3194	105625
5766	105613
3217	105581
6956	110026
732	123145
2391	142477
4852	144425
3982	132726
1372	119140
2328	122021
3298	110767
2846	146372
2679	127324
4899	132920
4478	110809
1933	135586
2881	143896
6820	121459
603	110878
1665	145772
2726	114979
2842	105909
4420	113306
2183	105124
1686	110641
4675	105268
2960	115660
3393	107733
5446	128768
1517	141224
3342	144922
1494	137144
9017	111237
4527	135553
1084	139388
3197	126493
3473	116796
5454	112050
6470	108199
3812	142056
4083	120084
3734	105504
1743	109936
2949	130848
3975	118031
6252	128165
645	105913
828	138909
3106	138697
2876	138156
2659	109573
3091	116873
2818	105348
1559	122940
3964	142565
2428	137373
2670	143406
3643	105812
5060	126644
4091	145924
551	105965
2987	113738
1875	136521
3166	107365
4287	116741
1819	139396
1051	125537
1171	108696
2984	110605
4375	120836
2999	116084
898	145696
3799	114012
2338	119528
4688	107277
722	145562
927	135980
6692	135160
1490	134977
5414	143237
842	138797
934	125909
3073	117145
5558	108012
2618	134173
2217	129904
2644	110937
758	146304
1730	114068
9816	126973
3176	118638
1391	145174
1706	140905
4614	128808
7532	116107
1315	137127
527	122053
3354	117452
3432	105189
4599	109228
3791	112148
1283	107768
4200	133165
4615	130384
3943	110144
1392	145892
2689	136413
5667	121213
3661	106610
2983	132769
2111	118728
697	137453
6871	135922
2364	124040
4251	109228
8310	132762
3523	117133
4754	119772
2441	128165
4463	133857
2314	111773
4187	114196
3914	130905
733	122360
4465	114629
863	131273
6327	127121
763	126353
3267	119673
610	112530
27619	146137
3241	111916
2245	125887
1436	119959
5578	136834
828	124253
4783	128708
2895	148273
1597	145871
6182	118036
3418	114691
684	114901
3235	122773
3589	117135
4601	113945
5655	114418
639	108334
5135	119268
1175	133781
3120	135033
2578	142048
2746	107002
2973	119783
1490	105440
4430	147849
3426	106424
5115	135604
1450	122200
1448	112349
3176	125600
4378	108609
5716	132280
4286	122374
562	134101
6188	129789
4168	127245
772	130361
3675	112157
3659	134105
1602	136128
3625	131745
3226	108181
2485	134997
2099	128725
3006	134665
3324	111400
3327	145181
5686	112020
1182	143753
8156	117545
1033	123077
2579	136144
5030	115275
815	125091
1121	133038
4964	135089
1942	117976
2887	121872
2814	114785
6291	125501
3926	143032
2071	128964
3949	125441
2679	120857
1735	126505
4139	139453
3978	124412
2976	134884
2488	114597
2397	119536
3277	128659
1553	117740
3299	125413
2848	110125
3510	115312
1241	108340
1916	132408
2547	132412
21435	108669
5814	108436
2070	118156
603	106549
425	106005
2681	105111
1777	135049
2706	139340
2891	125157
3142	142645
645	120237
3697	106444
631	118029
2310	122562
614	140780
739	105600
3212	105992
2611	117021
1448	118516
7035	119188
2675	105106
3829	144733
1566	109181
2904	128865
1899	108821
614	119149
4284	122093
3493	140965
6375	113216
760	105808
1330	106161
2971	128935
2386	131994
4854	132012
3526	105476
1262	146300
3671	123838
3307	112929
2634	144801
2060	125737
2425	118737
1394	146765
4143	139471
4248	139105
2068	136821
3279	141996
2730	146741
5019	116097
2413	126925
4372	146216
2879	117284
2560	124829
2119	124709
8102	105530
5852	113369
2620	148193
3478	111216
3810	139967
3219	141985
3801	118834
3151	131277
3974	107665
2950	106040
454	130761
1534	146216
3036	107619
4735	124012
1535	126953
3052	137965
1750	132225
3619	112261
1241	147664
3570	148028
3034	148005
995	147125
3193	129124
3275	113876
2280	126028
5070	109080
2982	141472
4212	117513
2570	124276
1763	147662
1124	140505
2080	108257
2320	107657
5754	137213
2270	140737
3114	144232
3412	135906
4335	116800
3687	147405
3154	114513
2836	113048
4422	120152
3374	117708
5710	120157
1730	126611
3169	128375
2246	147252
1747	133177
3705	105150
3081	116588
3523	137876
7455	144157
737	136321
1645	107728
985	115780
2146	106969
2989	128179
5331	121657
2663	135789
1319	130356
2113	141033
4852	112789
3001	143948
5535	105524
5231	113700
2619	120048
1388	123513
2143	146829
3534	110316
2842	119794
2405	143628
525	105292
2001	120936
2547	130065
5684	121157
1274	122130
792	105373
4311	135324
2228	118393
2935	108348
3898	111488
4298	120974
1122	137509
2147	146304
1809	111761
3758	139349
4357	142922
1406	145750
2671	138956
3165	135598
2599	119009
4560	145924
1154	133360
2356	105514
2511	137201
4008	141332
5974	131049
1469	139500
681	107569
3400	109205
3911	111698
1075	107333
2176	105445
2595	107720
3736	109085
2003	106461
1791	144792
2411	123313
1254	144481
4427	132485
865	135335
4185	130863
1073	119860
936	134021
2007	111017
5603	134583
802	106029
3790	143360
2847	112092
4502	119965
1474	131684
1605	146208
2083	141532
2557	147088
1088	140953
571	105909
1923	108476
3203	133294
2760	105172
2982	135945
1651	120124
2167	105744
2426	141695
2009	106780
1208	144509
1245	146992
4703	113075
10634	141041
6758	115077
3206	116693
2958	127813
4074	107425
1619	112380
4798	125029
2647	109840
2486	109949
602	129705
634	107963
435	119525
6995	117888
1663	105887
1416	138945
3821	118090
2718	136292
2123	130321
3578	144753
1907	132032
3358	140046
2706	117137
695	135709
1629	148206
929	147434
815	147757
1446	109612
7230	106597
5537	116497
798	133388
1962	137065
2871	105508
3723	125233
610	107728
2783	114062
4169	111256
3191	114004
5790	106692
2354	133825
7552	124241
2499	108400
2887	114845
721	117273
1520	144543
6165	138474
3268	117552
1102	121325
1398	107305
6306	136065
3094	129916
2536	146756
1942	108364
6426	111012
3073	118917
630	148073
1547	128623
2137	147244
12203	120117
2430	144116
1460	146105
516	117320
1059	128798
2326	108761
1042	142988
641	141716
2831	144536
2407	111433
4514	119676
3923	141360
2508	106825
1702	136042
2433	137694
2596	120313
3591	113225
2946	140436
2271	107185
17376	106692
3227	122708
3730	132317
1547	110645
2953	141564
7859	143623
1491	147908
1229	137241
4854	108971
2094	123200
1463	108968
2122	133337
2891	129764
1743	124304
4522	115429
657	108501
1125	138556
2220	118618
3719	111885
5434	109668
1126	133469
4703	114153
3802	108548
3643	120937
1799	121760
2989	144594
3131	124817
21387	109032
5040	109280
1765	132221
5056	106561
2498	106769
3358	107760
3435	111733
5170	144755
4654	119965
3623	116157
4670	134576
996	105188
2282	138489
5914	112904
1266	147920
3902	116701
4109	124524
4569	134321
3808	137628
3134	125444
2115	112589
3370	111432
3723	118674
4506	116141
825	121596
787	143373
1307	117901
2685	110649
2459	138688
2571	113312
6165	110532
5835	119344
3414	128025
1749	147616
2663	122709
2377	110180
581	124920
4695	109760
3554	106839
3114	131463
1810	132885
798	135872
5786	107149
4414	109832
3794	110549
3882	116068
21868	123040
2920	112275
4677	106961
2007	121864
1433	128004
1584	105376
2514	129645
2071	142585
2742	147877
3619	123648
682	147376
5715	142393
6748	137740
4204	110182
4151	110153
2146	135068
1862	130261
1175	138800
3352	115664
5876	130237
1349	131325
850	120252
7602	112491
3779	131462
2314	117988
3562	146617
1855	107272
387	112600
1244	107156
2494	123088
2766	109158
3370	145964
835	116684
4663	105761
1765	142205
3646	129396
4831	121727
2103	136663
2229	121356
1770	105299
1851	109137
2876	135677
4562	133417
838	107185
4096	127065
4054	114101
2106	117833
5739	111594
2350	147405
1994	108437
3827	118689
3227	107483
2746	137692
829	106149
2343	121293
737	143296
2010	130719
2430	142944
3983	114407
3602	123093
7158	107176
2321	113470
927	118696
2574	132264
3439	108569
11321	118877
2228	133705
2834	123964
2626	146215
2172	128736
3011	140845
5637	108019
3327	139900
2130	145092
5270	112562
4226	105959
2891	145868
2232	140204
1306	105479
5690	110869
2507	125293
2202	123900
2315	112861
2710	109381
2117	105129
2969	115260
3413	129109
10120	123317
4263	114043
2064	133569
2354	117476
2820	106833
2306	107765
2718	114602
2990	126345
[truncated: 20 more rows]
