# Supplementary material for: ATR inhibition augments the efficacy of lurbinectedin in small‐cell lung cancer
Source: EMBO Mol Med. 2023 Jul 25;15(8):e17313. doi: 10.15252/emmm.202217313 (PMC10405061; doi:10.15252/emmm.202217313)
Supplement: Supplementary file 9 — Source Data for Figure 2 [file EMMM-15-e17313-s002.zip › Figure 2/A/Flow_files_for_quantification/export_Samples_Lurb4_3_Watson-PI-H-G1.csv]

FITC-H	PI-H
542	94586
494	90924
670	95404
819	91721
550	85833
747	94073
495	92857
3160	105793
2557	105476
683	97624
443	88456
603	86280
948	103425
755	89920
1989	100053
587	92991
2735	102548
418	97160
542	95061
674	96844
2513	100955
596	100500
330	90952
2341	102674
1782	101384
850	100304
1120	91052
675	97013
4998	105568
671	99869
384	88976
508	98848
3546	88896
569	92672
4157	100381
484	97065
405	91412
755	96651
537	91013
429	89595
649	86228
499	100616
523	89209
391	84956
846	87892
3379	102986
2002	92080
816	101021
467	91941
571	92613
503	93428
568	92021
555	95123
2048	99120
1351	91062
554	97848
659	93772
1063	88277
783	101964
483	96468
325	101377
856	98484
1292	96143
992	103926
686	91060
349	95145
486	92777
438	97320
2453	102329
571	94673
2591	104260
507	89796
3216	106233
457	95568
373	97672
1418	98125
468	93013
435	92709
765	94441
633	84413
565	103920
697	93759
430	94880
547	96813
2776	104644
537	87989
446	82856
1504	103011
374	89243
27433	95550
644	96481
479	96537
672	94692
394	90809
527	98232
3418	99444
944	95280
406	95964
2279	95692
612	103954
807	101376
586	86460
512	97120
486	90497
509	93751
397	98097
411	91428
496	88892
395	91849
2467	98625
426	92150
469	94321
430	92282
5810	103993
896	90673
451	89070
458	89032
707	88847
754	100873
3168	87945
838	90288
686	90616
1171	101024
738	99971
762	91900
546	96241
426	91497
563	83876
3714	97985
1590	93796
454	94408
826	91177
506	94610
462	90644
644	89372
618	101276
842	98788
437	92016
449	84028
742	98077
482	91553
2929	96516
1483	94413
626	98001
605	96280
789	95381
489	93113
769	95505
2138	96786
821	91335
2467	105200
2795	102169
667	91824
570	97416
455	92341
509	96960
751	87556
541	94861
631	89404
555	97392
592	94106
28054	92988
832	94585
435	94857
714	95320
542	90724
814	98806
1599	95319
568	93181
884	99252
572	93116
351	88694
504	86496
608	88192
1338	96393
518	92868
2028	86036
596	84901
438	90797
596	98188
385	95103
790	98819
546	100437
368	92765
1051	90353
1151	99781
1231	97717
976	99354
475	90264
406	95377
439	88888
2137	93768
391	92340
3130	97784
492	97491
579	93293
800	95941
632	95693
527	89021
612	95424
410	91937
438	93649
1035	103085
1691	93473
473	91352
1177	101826
591	92958
654	98220
729	99960
422	96216
420	98084
1219	97873
507	90533
654	86889
476	92424
1043	89391
355	98040
1533	92883
536	93637
863	95957
411	90573
794	96309
463	88208
553	88082
698	94911
1290	102500
559	92834
523	88524
618	88069
1379	91189
543	89784
1615	97866
702	95672
797	100553
1558	93352
930	93685
850	93822
3587	99413
499	82424
1559	104937
882	91829
627	89396
4095	94656
456	98197
1774	99921
551	94682
760	94047
881	99357
561	100773
397	86585
602	89876
866	99716
1725	95169
1191	104985
425	90692
742	92384
554	94604
754	92491
657	94007
796	91653
593	86469
2399	104889
390	89729
1076	94780
1111	102269
512	96621
699	90999
1305	92677
553	93284
2103	97456
6154	106084
759	93416
563	88868
595	96123
434	92663
2507	103204
481	97427
589	90049
497	95069
499	89731
629	92381
394	92792
779	89150
954	96181
400	81737
854	105896
486	88111
810	90605
1077	98872
875	93137
454	88281
568	95605
663	93005
375	91989
528	86913
715	94054
456	88857
699	94537
635	89331
841	96285
470	81829
647	92484
908	97488
647	94358
499	87773
3162	101052
373	88756
3150	98332
4730	91946
573	92936
2399	98285
687	94889
1839	105103
407	94652
543	93185
493	89448
371	100856
706	97280
970	87296
523	94811
465	88932
540	91501
403	95409
810	98416
482	98736
1124	99868
1319	95525
579	97538
641	87465
451	88210
1195	93500
599	91745
493	91045
1492	94452
1683	105700
1422	102124
1978	91761
786	90497
543	81276
545	97353
384	98105
593	92505
1923	97792
560	102552
448	92504
3130	98240
771	92721
2127	94452
399	93184
1159	97709
499	89432
485	92693
470	93582
463	92869
482	96256
1442	95161
667	89049
830	93477
3522	102767
815	96997
596	95541
458	95312
655	106133
495	93676
1425	104920
479	92046
603	100337
462	85518
1135	94495
535	92310
558	97203
1138	100128
441	88416
580	81733
423	90388
427	93313
410	82234
2457	95128
900	104892
2832	92982
493	95174
527	100796
476	92837
570	92452
3286	105890
686	99760
439	90924
3670	98441
391	100844
22510	98029
5739	89433
428	85845
1235	95049
474	93381
507	96848
428	93384
552	99535
643	102064
483	95013
646	93241
1863	101880
2515	95845
803	90249
538	89109
3114	100424
495	92596
1542	98528
403	94682
2998	95142
535	101310
1611	95721
490	100317
453	91684
395	92453
664	105221
1139	99015
427	90781
412	91233
639	89409
527	96740
1375	93710
1158	99193
682	90180
790	93904
956	89081
2016	100391
1892	87729
693	90505
1257	92641
1184	90717
534	95977
502	97112
797	93264
399	90220
410	88254
452	89187
1193	99469
2519	106064
562	94340
626	95227
528	96948
555	89996
1761	94957
1897	102557
822	104937
4122	105716
2563	98781
653	93984
845	87112
786	85614
1015	94264
409	92222
425	92997
338	90396
616	96150
3903	94553
524	97177
455	93728
47919	105555
555	92532
1293	90787
796	95872
537	91877
1492	101012
541	89880
2689	98989
518	91757
1509	97776
639	96593
414	86277
991	104056
432	89420
2238	102928
456	84817
479	96984
781	105952
482	93925
1257	85837
1586	92278
567	87816
746	92780
310	91781
521	95881
370	91516
466	97020
958	99533
676	98703
563	86233
4017	100259
2142	98869
650	97402
450	81700
2863	95911
831	94170
1147	97592
483	93237
1050	99216
407	88632
439	96988
463	91676
919	89632
655	93236
492	98844
646	93980
689	99476
715	97540
1137	80816
806	94437
423	92770
611	88072
490	93307
785	82721
527	89649
464	84676
446	85999
469	93064
545	95881
325	89728
594	98977
563	85289
1326	92294
435	100993
1542	94644
2239	96621
404	90607
1187	98443
663	99149
789	99444
881	96672
2982	105812
382	90453
580	89905
1544	91568
722	105384
643	96673
670	95476
656	97357
326	93886
1553	99418
691	93954
604	101427
959	90508
546	92560
662	90204
828	99725
534	98812
414	86263
2327	105716
618	94864
445	88693
2731	102145
547	94344
439	92452
499	94061
1317	101103
438	88888
1599	99431
1361	101948
3256	100108
643	96968
3518	101165
416	92680
5139	97842
715	89920
610	92536
575	91782
1148	95013
2503	103517
635	88921
722	91052
526	93144
810	94604
694	87604
692	104713
551	98284
1524	97136
2282	105276
532	95427
670	92089
451	92409
528	99856
419	94272
505	94929
2166	101016
531	99824
685	96092
422	87628
790	90251
666	92996
478	92677
573	103761
2371	105428
790	93924
916	94449
515	95153
1091	85578
659	90505
400	98487
707	97518
531	90328
1001	94156
449	100242
783	96684
479	92293
659	87542
475	91980
1829	102905
634	104642
528	96797
498	94261
507	88241
631	93034
1004	97185
402	90029
699	99044
994	93380
2018	101084
1337	96356
582	96689
623	89765
646	93176
431	99028
382	87832
2451	96269
692	86640
675	91773
744	102093
566	98369
574	95361
644	95289
3043	98909
574	96193
611	96061
2010	100124
473	92766
1833	96653
756	89169
679	95812
491	88396
424	81782
1938	103588
715	91581
1416	93869
630	94831
514	86420
757	92451
1719	92242
442	88345
760	86856
534	102797
863	92504
802	102475
1223	93834
941	87624
500	97083
937	106092
434	94917
386	97957
567	98112
524	93565
568	94708
479	94106
2022	102573
842	92729
2338	91151
407	89074
2654	94749
523	94868
557	96093
437	94701
786	95518
498	85201
808	93769
798	93613
503	97409
422	89447
874	91813
464	97379
729	99336
735	89760
530	99577
2790	100626
2754	88625
529	94465
568	90977
2303	101664
471	91304
395	94875
1733	104949
646	88378
451	92768
553	97353
921	89975
640	99513
662	99860
414	86168
449	89748
495	90607
581	93132
559	99517
406	93965
547	101396
782	95680
583	97833
3347	91055
383	92221
735	97488
807	104289
2814	105898
391	96184
889	99684
416	93809
546	91144
662	88528
1071	92197
1286	100034
1103	95493
659	91429
707	95096
663	98584
434	94192
580	87708
946	95640
667	96640
1530	100217
566	99980
718	95869
565	95239
462	92117
487	98352
588	93156
462	86997
843	97208
651	95152
808	87816
790	91436
2565	95824
931	97132
1329	93395
2678	101102
500	88364
607	85164
490	84482
614	93293
694	100972
2463	103383
571	95760
562	84248
515	89114
703	90733
518	92331
840	95917
507	92073
642	93778
1226	92529
542	89753
3251	95049
421	91444
402	89264
4238	102421
682	90338
935	94558
557	91705
447	93639
650	93000
480	101158
2707	105578
687	94093
451	95049
411	87737
628	102776
6309	103953
333	88533
458	91469
544	95416
523	98563
669	90852
506	96602
595	98949
663	90861
1948	91369
509	90069
1004	97033
497	95777
446	88788
1060	90699
405	103229
596	96481
1803	103184
431	94217
479	92883
452	89737
534	92828
903	91890
509	93948
1035	88047
428	91673
467	87593
503	91309
1347	104868
519	97465
3688	101567
582	96801
364	97264
523	93101
467	96989
2247	100921
533	90824
712	92460
889	96580
514	93157
4420	99666
3740	105576
1403	94101
563	89117
957	100338
442	95212
4007	104004
1221	96129
904	95685
937	92261
490	93900
786	101572
508	98936
1490	97796
598	96817
544	95741
993	87885
3243	100756
396	101824
612	96752
2019	95413
1303	98995
376	91125
538	88948
300	90745
698	85076
483	93372
455	92145
912	92889
431	91345
662	92669
574	92589
837	91602
832	97005
526	93056
2055	102192
1084	98832
954	86764
386	90309
382	99821
1309	103872
1687	104648
656	95660
1271	93201
482	95991
522	92673
3724	100565
586	92121
541	93744
462	85149
2257	99204
1379	97265
417	93507
597	97040
720	95276
1021	99072
801	87863
2389	100244
1514	96029
651	90253
498	87109
438	90945
456	95572
379	95801
543	97357
614	92532
423	89533
452	96662
352	86232
606	89628
634	92393
597	94034
675	89504
535	88040
438	95407
377	96993
536	92272
538	96155
528	93330
412	88103
2359	99229
2826	96250
328	86337
724	96597
532	90196
521	87788
787	98163
484	97108
387	91716
370	89096
2394	99801
3511	93325
5547	106112
722	93521
719	94740
669	92677
1131	92964
954	93497
570	96529
634	97313
602	93746
455	94708
450	93042
667	99484
519	88869
575	91319
782	98974
463	82742
614	98981
794	94168
488	88866
552	98568
606	90837
699	93569
562	98513
412	92230
449	90984
932	99213
958	97236
496	99493
567	96876
490	95584
942	98628
406	94349
1632	97329
1771	88049
482	90427
1385	104738
646	90313
583	93433
522	103228
507	93856
2449	105963
795	94696
533	87572
606	93481
433	86493
1418	93680
462	95892
1002	100706
764	97594
287	98185
429	100445
642	99376
539	94088
703	95769
1451	91944
4381	101444
614	88169
740	89899
488	97469
1051	92944
808	89508
484	93113
1483	96576
2956	100342
824	93757
784	96688
826	90733
450	88480
526	87419
1566	96794
534	94833
442	95380
912	89326
742	87972
531	97917
648	94797
430	91508
2449	101421
815	97669
673	95548
580	98489
1230	96249
538	95872
963	85632
472	98407
883	90444
662	98153
623	94305
1575	99204
534	88056
559	97704
5673	105940
539	91628
451	89292
443	92214
468	91241
519	92937
644	93986
577	95669
1956	94669
618	94662
514	92713
2198	104665
6030	90253
535	90233
621	85241
440	91868
940	93552
463	92864
420	94453
725	92840
525	97632
383	92360
2515	100821
586	95540
764	98168
3312	105457
627	92694
431	85465
701	87561
958	99855
584	97065
1911	94232
2352	97852
614	94533
635	101148
1603	103476
619	92613
698	94099
543	98061
498	94921
542	89232
531	94869
806	92003
499	93716
847	87128
513	95636
610	94999
527	89473
1338	95589
930	95128
391	92637
619	96380
449	91297
5367	99609
607	90504
633	91929
779	87595
472	87436
1925	102559
530	97441
870	102956
2405	92232
2751	100345
1521	95562
462	96335
523	99566
490	94473
515	97018
419	86068
781	96036
651	90961
471	86449
968	90833
643	90165
3942	104084
2517	105244
476	88468
2444	84805
519	92780
1039	91520
1542	95461
735	89093
887	98676
925	96984
2102	97678
487	90010
2658	93384
1111	98788
1210	100633
797	90868
503	95932
718	96221
466	97617
696	102337
804	95156
3317	102557
566	93983
499	91672
494	88101
454	94332
390	92085
3410	102829
463	88940
644	88381
985	91569
461	95981
710	91276
425	97202
1155	97728
851	99747
545	104013
609	91994
798	93276
507	101531
307	92088
2039	85581
519	94160
1359	96829
484	86135
475	99705
691	89744
619	95216
422	94490
554	88736
610	90445
399	95212
444	94455
424	87256
375	90537
2531	99738
517	90357
446	90694
2288	98404
1495	105715
442	90480
830	91380
490	91420
403	93568
389	90176
600	99465
423	87769
545	99444
623	93244
526	88111
416	95693
3818	106108
425	94980
407	95849
628	91073
2138	101912
1476	101980
4461	103097
466	90101
480	86981
571	90117
1729	95277
634	96565
530	87445
537	99068
563	91456
416	89028
602	93997
764	101785
463	94193
485	85868
959	96298
1050	94264
500	91217
619	93601
474	91597
404	97464
1853	99844
586	88253
1543	88009
478	90520
549	94168
577	102837
5414	95227
5446	101745
409	83285
635	90445
2293	96273
870	100776
489	97140
568	93228
830	103489
503	96187
627	96509
505	89039
1502	98627
1660	96168
362	93277
454	83136
828	96337
483	94268
688	87953
2390	93824
535	95504
1219	93500
495	99505
464	88644
307	85532
775	91985
503	92929
516	91036
1737	91191
655	98307
387	93292
651	91692
668	88775
643	93380
391	93528
617	89673
399	97272
715	93660
500	98551
1218	103859
1546	96572
487	95425
448	96362
590	93303
738	103073
481	85925
382	93153
1815	96968
1004	100862
454	95997
466	86472
3864	102609
449	99048
3773	103005
601	94810
702	94142
483	93044
16738	97989
1498	99349
473	95017
453	96488
482	90488
374	89037
766	99885
524	90806
643	94796
783	96125
434	83881
632	96744
1025	92788
642	91001
816	84568
1483	97101
745	98949
816	96809
559	95329
852	91645
899	91884
522	97049
427	104524
906	92785
864	91899
528	97568
872	88721
5391	91408
663	99476
598	98597
588	100462
580	88220
455	93725
754	97057
443	92841
911	101000
490	92377
830	102653
470	101228
884	93286
1491	89604
1619	94864
475	93972
563	95297
625	92029
2355	101714
478	98004
582	103172
2312	97057
523	97272
697	89144
1006	101516
998	99476
690	94413
1548	95740
565	94454
482	101048
443	94009
706	96313
4051	98147
440	100131
468	86101
684	94493
435	99592
411	91025
639	92111
406	91516
415	85460
1786	98917
814	91844
774	93741
7638	105417
2465	92302
3106	105536
353	92209
698	87100
1305	98205
619	103041
578	96597
461	86692
866	99239
1337	97800
470	99197
3706	101204
523	85152
482	97152
1186	87425
1039	96164
551	91911
750	97352
543	95484
4144	105448
606	95172
3245	103237
1551	98564
788	94882
408	94116
555	98469
799	95188
694	93065
323	89272
534	94761
868	95489
581	90054
2419	100573
1110	92340
607	103985
567	88472
470	99458
522	94244
3092	82360
1159	96745
438	94049
1279	95443
416	91877
498	94381
431	94588
1319	87753
2575	92340
506	92686
722	87343
586	84445
484	92848
417	94502
455	97873
543	97250
792	90982
743	84155
895	92596
521	103869
886	99873
522	89933
615	100051
606	90970
1610	96516
483	91181
472	93605
603	90261
529	94148
4706	87268
509	97561
567	90893
669	87953
615	92595
2661	98704
654	89280
471	90266
567	94857
538	97838
1672	100525
2233	99917
1110	102289
4051	99773
644	103448
899	91509
663	96600
687	99121
751	92033
692	98809
539	95804
561	91796
979	98268
703	88616
1358	96281
679	93137
611	89644
700	94096
1239	89536
451	91844
1147	98517
578	92099
542	94520
379	87381
489	88300
287	86272
583	97365
1484	95656
454	96929
1226	88972
370	88653
1075	98196
539	91397
1296	89632
643	88780
373	93685
686	85045
850	92728
562	95581
675	90694
3972	100480
3917	97546
2992	99481
474	94412
1403	102077
458	96969
600	94233
455	101745
679	100952
593	96953
474	95814
603	99200
817	92760
494	92365
412	88364
338	92097
3942	93621
501	89524
600	84993
331	92762
1227	93313
556	95950
502	92416
676	93351
422	91189
646	98270
555	91884
492	95053
867	87392
470	96468
603	87908
369	92304
1094	90125
872	97320
803	95260
499	90208
553	97098
720	92267
480	93437
430	96637
374	85748
2783	102541
1567	100924
566	92483
478	98533
555	91856
1638	102204
441	96937
2470	99596
507	90251
526	92196
2444	95092
665	93859
554	96632
526	95893
634	97233
790	98354
411	95577
446	99324
834	100601
662	87396
846	105017
805	96949
754	86927
618	96573
653	99813
1514	97277
483	93752
3821	101630
818	89632
794	96062
631	94345
407	95004
526	94700
602	92379
1618	99137
555	97042
2505	100904
432	94749
510	87820
444	94537
757	92171
1365	89140
2015	87299
578	95408
687	98012
1195	100136
1662	95481
551	91364
2042	96209
1126	100494
494	89683
755	98685
643	101117
5885	83601
543	96180
720	93061
554	97805
1576	104461
671	99077
418	91901
1874	99567
469	86684
762	105898
681	92101
1219	91708
655	91720
651	99173
7436	106145
688	94318
496	92332
372	92617
445	95836
518	98403
430	93224
753	102240
601	95159
494	104417
1394	88253
566	94425
2634	104292
771	101584
5753	97834
660	100769
383	99577
990	93723
1191	89296
342	84432
442	102991
541	92065
550	94769
1328	97449
2311	98009
433	103524
531	98284
724	97472
626	95404
339	97333
461	87098
1160	100965
1642	102165
616	94735
2710	102578
715	95716
1137	90358
1471	93705
674	101985
523	91909
637	94498
444	90736
526	91885
554	91965
458	81204
383	95400
628	90114
658	81545
364	92025
516	90312
583	89945
923	96669
599	92432
2526	98856
460	87733
787	90076
794	98756
616	99817
1007	89599
505	84199
475	97526
442	94261
550	94476
799	94562
1106	95811
555	95748
922	97404
938	89116
1445	102185
461	98461
747	96486
1023	97472
5242	100334
542	101784
2639	104223
501	93287
2803	98694
3735	103018
489	89080
469	89160
715	91429
686	102492
488	89492
3136	104521
508	93816
381	88156
1961	104330
519	96003
3851	105545
1466	101163
486	95101
354	94752
390	97215
531	92590
546	93129
533	93608
690	93049
471	94800
518	94573
1203	98252
494	92805
583	89496
552	92913
1860	97588
2452	96661
1250	105249
620	102476
391	93408
363	87260
1938	89153
820	95429
867	100121
414	94445
679	95015
425	90785
593	91731
2086	97853
2050	105185
1032	87840
402	94104
526	84789
434	94498
2650	101520
599	89340
509	93613
489	93315
467	92497
591	92231
262	94476
3430	95837
2532	98425
598	95350
402	92968
4248	100669
740	93911
3467	97113
534	96333
667	95080
1608	96449
436	89121
403	95160
1296	98421
389	92316
422	87036
620	85661
595	97762
523	91624
907	97336
462	93765
5382	91841
3712	105148
3087	93964
689	100514
536	87608
630	92352
383	92054
1451	100304
1824	101989
710	91518
579	102017
4220	97476
1478	95945
2126	99139
988	98083
413	95105
620	91924
551	98177
2047	105764
806	98940
1693	85737
443	91279
1591	97843
382	93924
652	93828
442	92927
405	98124
454	90609
709	94766
718	100820
651	92389
484	91177
575	91157
602	94164
603	91173
1599	101267
2227	103469
631	85650
794	91748
535	99934
882	94861
423	88181
419	92017
1606	91536
571	95621
2094	97796
6585	102213
391	85099
557	91961
4100	104297
824	90924
614	97496
922	95084
770	97109
491	96061
604	90049
1436	100625
954	101052
385	89629
683	92061
2443	104461
1595	95472
391	87465
411	88741
510	88073
442	90109
446	90409
498	94956
542	84657
530	89452
6769	88447
2496	105685
468	99141
905	102663
862	95016
1833	98124
608	89926
408	101069
4667	102045
445	94897
405	91880
963	97878
542	94641
3422	105172
564	93005
2259	90622
577	95984
659	85900
727	97560
305	82660
545	87371
515	98124
562	88724
655	95425
734	93797
1946	100524
742	103056
583	100513
2211	100469
603	98764
2238	102005
357	93201
1866	95668
1214	96785
1146	83772
1271	96245
706	95606
989	102232
463	98037
2108	98343
1027	99859
513	88392
564	95304
706	104713
565	92527
501	96233
566	98028
1021	94111
426	91824
423	93386
557	102053
454	92482
435	100748
526	86441
690	96640
506	91706
3104	94193
1556	92767
570	95480
456	95952
757	103534
616	92737
1606	91452
1463	90108
372	87189
367	88359
655	93212
446	86640
434	96481
611	91044
2858	97722
474	93088
3610	94356
783	95653
955	102108
548	96807
623	89653
978	93483
683	87764
534	93452
432	88461
548	104269
454	86501
472	91441
523	87496
851	99988
2480	94002
2731	97854
686	85117
579	95001
3391	105967
752	95431
543	95296
696	98240
1123	105785
515	91897
476	95669
1315	102913
466	92976
478	98532
457	101297
707	99601
611	95433
394	94248
4674	104317
1490	104986
932	99573
436	92835
514	101965
748	104689
421	88262
535	93791
868	91196
609	95993
498	88092
811	93683
1190	90185
565	96708
521	95152
671	99148
1586	93237
619	96538
879	94445
1039	82213
483	86088
720	89848
502	95943
2010	90684
855	97060
819	84592
565	83649
702	95108
471	91007
1667	96176
2602	104469
1680	97182
2364	95348
552	93628
803	96301
2754	93740
1002	93745
3784	87882
811	101285
871	95611
475	95160
411	93296
581	89108
615	96773
2387	105219
679	93115
2423	105687
1235	97424
459	99569
387	91065
718	89916
432	96477
688	95334
578	95453
539	91248
463	95673
691	97733
6384	93205
1031	86356
521	98984
3623	103546
446	93667
519	98382
614	103201
978	88109
526	88892
529	90852
642	92028
456	91020
512	91469
1053	97851
1354	100412
645	97785
5927	96674
556	96057
1689	103484
2786	105629
462	93270
573	93497
525	88265
467	89495
3159	98971
844	94200
6098	91012
608	100157
497	89207
537	95359
2819	103221
1299	91989
807	93529
568	98777
559	92817
3935	100804
4122	104581
526	96545
695	95402
817	94823
540	97625
422	88185
4018	103052
454	86448
1719	102009
487	100097
902	91544
531	100844
693	91240
2412	99680
327	89009
781	94793
507	91487
1063	103019
1003	92356
811	104333
503	96664
1808	103641
486	89779
504	89300
460	98976
825	101452
1106	103764
502	96432
691	89861
797	93680
504	91061
678	91114
506	96692
645	88129
719	94225
632	98020
455	90136
596	89876
2364	88733
597	93321
1104	94512
548	94159
581	93649
366	93345
399	92338
1489	104245
869	91456
708	101871
524	87230
659	92564
751	89818
1552	104804
792	100744
2058	94164
366	88649
898	89617
618	100648
919	98352
[truncated: 2,471 more rows]
