# Supplementary material for: ATR inhibition augments the efficacy of lurbinectedin in small‐cell lung cancer
Source: EMBO Mol Med. 2023 Jul 25;15(8):e17313. doi: 10.15252/emmm.202217313 (PMC10405061; doi:10.15252/emmm.202217313)
Supplement: Supplementary file 9 — Source Data for Figure 2 [file EMMM-15-e17313-s002.zip › Figure 2/A/Flow_files_for_quantification/export_Samples_Lurb4_3_Watson-PI-H-G2.csv]

FITC-H	PI-H
1335	165612
1397	160409
3223	167044
479	147689
855	153812
1854	158372
646	147254
794	166977
1222	157080
1957	150624
2065	151710
4379	166237
2519	160593
1091	167424
4689	171156
1882	159901
2291	168525
1594	168060
2038	146162
1611	155967
2177	162341
1642	159301
2225	172941
1447	146243
2719	147737
2338	148692
1823	179113
747	155853
2074	146653
1667	170558
2434	182604
1402	172900
1743	171256
1437	159945
1211	146292
811	154349
1518	147896
2259	145692
1163	162468
1352	160861
1178	181355
1681	159420
1551	146481
2379	155533
2072	161344
1007	158391
2770	153657
2864	169291
743	182960
2962	148788
1822	163804
1746	158017
6160	163017
1499	152584
938	151544
979	155344
2183	153087
4014	161996
865	167819
2677	169940
2094	146989
1435	146777
1061	167108
3782	148518
1350	151100
1611	172968
1421	169829
1446	167869
1639	160556
725	156317
1433	164717
1426	167933
1111	153093
1014	146995
884	146561
2158	148309
3521	165560
1197	160525
2050	170317
1506	169784
988	173105
907	152848
846	166297
778	173376
2052	167905
1752	159440
1310	149633
1847	160172
3009	149093
972	164305
1643	160304
2024	146453
1050	168077
1215	163560
1537	159629
847	156905
1723	154285
1082	184204
1365	159312
4370	158143
1638	168064
1083	154133
881	162524
6646	154189
3114	158312
1079	164905
984	166664
2120	166140
2298	154924
1749	173432
835	146793
983	165469
3094	172154
2358	160712
2787	149505
1589	158124
2087	158643
1251	162241
1116	168402
2090	175744
1088	161044
1270	164717
7043	171425
6930	148281
956	175293
1051	165692
727	156720
1347	158660
1346	169641
1007	172132
1200	154833
1478	150601
941	150863
702	156773
1287	152429
1110	176324
1217	152609
2289	171730
870	165877
2518	151093
1523	173912
1066	165584
792	157562
1782	146417
1232	149804
1050	161008
1427	163664
1224	153504
3695	158344
810	151096
2286	164240
1288	156861
2782	176620
1516	160944
3823	168905
1686	151601
1171	150568
2436	155000
1746	162247
1808	168558
3779	159860
3043	148264
1738	148551
10921	154808
813	146972
1029	168513
1231	147104
1170	167366
1035	175488
1707	178120
3091	166141
597	156353
949	163880
1032	157461
1651	160117
1029	174264
1272	164934
1245	158817
1060	168123
960	159721
1655	172408
1555	161500
1305	158958
1399	165897
1305	149004
3835	173868
3460	156872
4075	150966
1063	160865
2422	145677
19972	168381
3190	159981
931	167989
1225	148948
1043	148804
769	162096
1668	145910
2213	179765
1374	170997
2394	146201
1023	148504
1524	155141
2227	150740
1454	164484
1859	165185
1762	158497
2406	154988
2262	171180
1663	150087
1204	173956
744	170561
1056	163005
3178	155357
639	146180
1425	171512
816	159869
1777	179564
891	156840
909	164148
1511	150765
1286	156424
919	151620
1642	166015
2351	163108
3336	146204
1316	163280
1115	159533
699	170096
2451	168117
1684	182052
1268	158232
1206	158182
2978	156636
1306	154435
2159	163853
3859	165569
1066	148972
2685	147785
2119	154091
673	154704
895	161690
1281	165248
1558	156841
1131	147372
1215	149116
1515	175917
1063	173161
3382	164344
3543	179536
1302	173256
1434	158764
1842	146836
910	176066
1587	146948
2502	166901
943	148451
1174	150426
1350	162120
1274	158974
2262	161936
1307	173599
2158	159965
802	154039
2331	160277
1098	173257
1716	170481
3195	167612
1375	146253
2241	157244
2553	157305
1465	166521
2619	163477
2379	155989
583	158685
1110	169590
796	157144
1243	146489
19382	175948
5033	150336
1247	157789
1567	166476
8051	155044
2043	153401
9107	148672
1001	161585
926	161556
1247	166780
1653	155845
2326	151020
1614	156433
2099	158033
1517	164341
1305	159904
6044	160220
1967	166276
623	157268
1051	165472
1210	154553
2683	165256
5674	171959
1262	148764
826	159804
1234	175040
2414	159096
943	161400
1075	157368
1460	150442
4394	150948
1942	170105
1330	162508
2282	160820
589	165928
1696	158300
1044	163999
1139	160100
3921	166261
3291	155381
1122	164585
1565	161082
1265	166748
11347	154541
2139	183381
1791	174160
601	146183
1018	173316
3586	159201
918	152432
7168	158379
1356	165196
1471	152707
1215	163832
2806	167941
1206	170960
871	172417
1227	158173
1105	168541
1834	146365
889	159707
2915	167541
1711	159349
1732	174565
2578	150292
1794	164721
1475	159792
1379	153977
1199	162382
1503	171196
2206	154573
1275	169876
1314	161827
1631	158589
1338	150681
1194	150305
1176	158608
1266	161657
1362	179024
1106	157858
1706	166849
2166	173669
2123	163513
3474	155417
2109	167933
1368	159820
2070	179096
1861	164132
2450	151212
2839	145924
878	169311
1351	167305
1304	158264
1911	158653
2186	151644
2458	155165
2402	169954
1566	157544
1753	161267
1312	166978
1849	163002
1315	157309
1599	150932
2461	149560
1338	165404
1458	174144
1779	155187
1366	154251
2327	161237
2178	173245
1335	159441
1490	160005
2280	160460
1833	153773
3118	147904
424	163532
2711	158105
879	145449
15244	156912
937	165655
1415	146160
1779	154510
995	159692
1007	158707
1131	178493
1043	163116
1649	161393
2324	160680
1372	162257
830	178213
1569	159333
2727	164665
1219	167844
2036	157940
2975	155776
1428	153376
1228	148677
989	164832
1125	164023
1071	181256
1396	163584
1258	170229
1465	160421
2499	163621
993	154296
2463	168520
1131	148185
2763	161364
1204	161198
1081	156777
22471	147246
1084	163036
1046	162252
768	148897
1046	162052
2873	148113
1348	151205
3775	166597
2362	156946
1543	152453
4342	147020
666	146909
1421	151206
1646	154352
3356	173361
926	162917
3871	160124
1391	165036
2184	150088
1986	162000
1117	147705
821	149033
976	166901
811	164264
1615	150901
1359	167743
1923	154853
3009	150140
2335	159709
1614	172064
2211	170176
1034	178096
1171	161978
1461	153952
1762	175789
1341	165653
813	157824
2703	162445
1035	162288
1267	166194
1325	157313
796	167625
5939	177085
1693	173481
2828	170634
2022	158008
1533	168001
1202	158569
1430	161120
1676	166825
3197	151312
985	147135
923	171964
1879	167537
1231	165306
1436	145895
1331	163260
1244	162177
1669	164148
3325	152039
987	166152
531	160179
1847	159872
7358	167021
790	149325
1920	162689
1139	168961
3378	156808
859	157176
724	151766
850	166080
811	157392
1834	163874
1889	152001
1206	165756
1609	153089
1314	171485
2201	155688
1838	169457
1706	162893
2643	163580
1090	155125
1074	169409
1356	169537
767	159548
1979	161992
1695	170893
802	154416
1486	146923
1666	167119
990	145945
1114	145980
879	179790
2503	166557
2979	153825
2586	165552
1011	171393
938	170048
1729	147265
2212	155592
1791	171083
1435	167408
1354	175872
919	164033
9689	152410
1602	166580
3165	161733
1008	158500
2295	146444
1431	168260
1221	164297
1990	159489
1382	165680
951	162297
5025	169396
2022	156730
1018	165788
3538	175156
3062	155992
2387	151454
1268	159877
2323	145509
3777	163861
1157	156065
950	167872
871	151768
2454	157328
3609	153124
1348	158332
715	168572
4663	157826
1807	151249
1981	151777
2309	169149
2177	153557
776	171517
1239	166617
1246	160860
1485	169772
1762	172708
983	149577
3547	146473
1027	174865
967	165973
988	155189
1219	145428
983	171428
1501	159989
2004	174244
1133	152903
2128	169696
1490	169529
3017	167856
808	165040
1127	167509
2567	160471
1698	164432
1325	148037
1259	175721
1418	169832
743	154620
3076	159736
875	161769
891	153345
2494	154110
1923	167632
1176	163917
1713	148642
3192	158673
1265	163893
2100	164380
721	161916
1322	162821
1128	184433
3125	167655
1152	156199
1941	157445
1244	172089
2062	161180
1210	155457
1790	162529
6392	168525
1084	150896
1571	169777
2029	150364
2554	164132
884	154440
1769	159773
1509	170513
25846	151080
1678	174529
1358	184345
2167	151705
3726	159000
1933	176177
1978	164764
1395	157468
1662	150745
1458	169103
1851	160901
759	155873
1167	156956
1248	158213
3526	166965
1539	154174
1686	161332
820	162488
684	162117
651	152844
1987	158249
1937	150532
1550	145656
8582	178717
3130	170980
1071	162800
1000	147657
1654	162212
1071	160536
2227	159524
2430	166767
2502	164708
2027	158687
1091	150562
1446	171485
1319	172816
1446	184268
830	162036
2934	151973
1546	166305
2279	157772
915	161825
2643	147608
1113	174744
2060	182100
2120	159123
1236	156977
697	158707
4446	169885
2605	162044
1112	158671
1364	164865
1301	155468
3236	147620
1411	150042
4908	165669
950	165880
1314	163516
2223	161764
1305	159837
2475	159456
719	168828
5054	170286
2305	170650
1066	156332
597	147441
1379	176521
4089	150183
3243	162521
905	156536
1827	169400
3096	150109
999	152601
1318	161107
2230	146777
823	147632
1474	161926
3971	148541
1343	166636
3524	166426
9683	176677
2923	168942
2200	147412
1478	157129
3263	151958
2200	166684
1552	165105
2551	167601
1579	157544
1516	152320
855	167457
1812	157616
1187	161100
1826	174669
1191	163345
2842	154861
1989	147594
2521	155268
895	164632
2106	178277
10642	161349
2139	162630
1633	174620
1418	146853
1036	168128
1655	175625
1635	163121
2961	172408
1846	149453
1174	161988
371	153661
1079	178408
972	157580
978	164977
1498	155136
1387	166290
1409	150700
1499	166040
1111	149413
1374	146316
1031	175653
1147	153988
5954	177813
1302	161956
3292	155246
1196	165956
2010	153592
3335	148772
1359	153429
16256	166087
1213	160091
2782	147049
1003	161288
1587	163825
3240	154446
2241	169477
1967	169700
1363	158269
1216	151488
1271	170837
1178	168320
1101	170009
1374	171400
1411	164238
1305	163839
1329	152706
4407	147482
1000	165582
978	150557
1546	159728
3199	164147
888	158117
2312	157237
2278	164409
1524	178130
751	148544
2378	162237
4462	170737
1133	160708
2142	164033
1324	162472
1314	153140
1115	169508
1054	180449
1766	159749
2006	152577
2096	166089
1627	152861
5018	148644
1584	174584
4792	160457
1077	152389
2287	160149
1378	165481
9067	152760
2526	177348
1302	148477
1978	152617
38654	163583
2958	163621
814	152352
1426	161050
2014	171757
1802	148329
1556	176932
930	168576
2145	147114
1886	173244
869	162332
1042	185653
1258	172928
1555	159488
650	157605
2511	162534
1418	166067
1387	160009
3868	162636
3898	152649
2234	157333
1795	170944
2418	177176
1337	171007
2502	162070
894	173256
3247	169204
10402	184966
1510	166089
2078	146827
3265	162301
1730	171956
479	146000
1535	175499
2676	150592
1471	168488
725	147760
1204	159137
7785	161797
2546	170333
1130	153389
2066	158521
1871	162504
2025	162263
2222	149915
1659	163862
754	160192
2528	170928
2577	174444
1327	163953
3133	153820
929	148851
1359	166883
1061	145841
543	149295
7548	173518
867	157552
1206	153292
2068	153637
2442	171417
994	177208
1055	169255
2627	152257
1902	165422
2436	147677
1462	163668
786	168857
7507	164897
1002	168338
1303	168469
878	171700
9338	162301
1288	159164
4231	166437
1302	153740
1815	148196
1704	152755
2052	151892
735	174244
4639	151692
1155	146424
1811	175817
947	145417
1395	168740
1059	158203
2147	173511
1054	158217
603	160477
1731	158115
1892	164880
1931	169949
3042	166261
2498	156687
1196	145873
1801	159752
894	147985
971	148256
1207	168524
807	169280
1446	148753
1159	163472
1863	177281
742	159123
2059	160471
1237	153905
2675	146607
1576	152205
1595	166103
723	158549
2025	160180
1358	157176
894	162689
2401	164181
1951	181680
1194	169333
935	151147
1583	171421
1963	149961
2528	161577
1181	155317
1183	170801
1670	157888
627	171757
2018	176164
1046	154052
1809	163521
1544	166177
1588	154412
2514	149801
4420	163031
1667	164192
1457	151113
937	167953
1181	150916
1575	168634
2243	167472
1447	152126
15875	157780
1937	147361
1942	162661
1606	167326
948	165052
771	165448
1087	162644
759	151972
1210	179805
1672	161152
3634	159416
2449	163681
1497	151754
1778	168105
5436	167924
1491	167393
1176	170389
1253	152801
2145	154941
4056	150511
1277	163268
1834	154585
941	157180
736	154252
1302	164037
1362	161093
1303	173174
734	159985
1449	164869
5543	160168
1951	161717
2680	160525
870	145872
2148	155801
959	163133
7422	173796
1658	156389
2476	151216
900	171660
2363	162392
3454	162538
1243	169488
1136	153477
8864	174036
1145	173196
1034	156629
1894	175944
3215	163305
1192	178980
1207	158728
1607	162100
1045	157245
911	166113
2127	156481
2106	170607
796	154457
1416	160028
2115	173857
1059	148596
1387	160973
1320	164445
1658	162857
1551	173602
1128	170569
1101	163371
1221	176360
1403	174829
3282	153114
776	153508
1418	156956
1323	160657
1438	162365
1022	147149
1931	156396
2394	148064
1538	180721
1851	174824
2702	157845
29487	158532
1230	159180
1220	148532
1427	157937
3347	170409
1714	178057
1639	176734
1808	163481
1436	147653
761	179569
1423	158220
2153	149777
1885	153524
1486	148397
1927	166325
1618	161709
1154	161288
994	177472
1783	162313
980	151467
694	161225
1676	159209
1611	168432
1522	150096
1217	172832
1412	168601
2270	171872
1765	156488
4655	177749
1574	153537
1302	170537
2175	150266
1435	162780
2142	147040
1415	159173
2128	146870
839	173460
1479	163604
1830	147593
4914	153668
751	146402
2420	174496
2400	155318
1519	174897
1544	159844
1585	176687
967	175664
1336	160117
6883	151108
4432	153737
1626	160879
1947	145365
1804	154865
1601	163085
819	158917
1442	155349
948	166858
1589	152660
2886	175437
1455	158427
2925	149533
3559	178085
1570	151792
1138	165440
1393	156580
2867	170132
2503	157748
1306	147833
3516	169894
1051	159509
1900	151260
1315	160432
1026	180408
1405	161782
1018	178930
2062	155269
1351	171053
2181	165614
3417	148497
1835	163728
2921	152241
1683	148401
1155	168065
1064	173673
1258	174997
761	154737
1317	170756
993	156987
2490	157728
1704	146631
3722	164657
1658	160404
1669	155877
2591	158436
2287	174505
809	166327
1256	161399
1377	165340
2608	166655
1398	153993
3408	156076
2351	150985
1236	156555
1242	183116
4790	160912
1362	161990
1738	176270
1302	162344
668	154288
1512	171849
1099	161541
1086	149338
1610	156809
1714	165956
1775	155848
1006	151505
8441	163537
883	149836
1642	162793
1726	156691
5226	152929
3202	149508
1434	167636
1531	162975
2002	175153
1642	153368
2083	164108
1826	145953
3262	171212
3628	172829
917	155373
1239	152221
1445	156639
1682	156305
878	157716
1313	168873
993	157633
1930	148575
1379	148248
2030	170476
2119	179453
1699	155832
1363	168584
1598	156268
1593	164657
2883	158893
1194	155541
2374	163293
6797	171700
1218	157601
1289	148405
4137	150685
2118	147737
2123	152705
1085	150810
1546	168081
2075	153303
1152	157365
1413	149205
2695	171160
1119	154852
2557	152980
1748	154516
1843	166462
3456	173949
1185	168586
1478	160409
8044	162307
2480	167252
1683	146248
1800	163372
1890	155052
818	150837
1553	154799
958	164273
1647	157124
1948	150864
2310	165296
1464	161724
2284	151200
2530	148356
1087	167059
826	165995
2385	165204
1766	147212
885	161229
869	166277
1955	154284
11463	162689
1847	162625
2018	160117
1174	166886
1080	150180
839	164992
1506	166632
1884	161541
1288	167724
3159	146251
1285	179860
1686	163216
4185	150004
847	149207
1106	171905
3751	171816
1559	148737
5165	176093
871	166020
1481	172776
2116	181668
1722	147700
2131	157396
2079	170757
1464	163064
1226	166522
1580	168614
1752	175888
903	149822
1563	153419
1303	156004
1910	160456
2022	148148
3745	145961
2070	162380
1408	166040
1602	174092
1151	176348
2000	163583
951	163708
1022	152872
1007	172232
1351	155017
986	158998
874	150520
1746	149702
1732	170275
2197	156617
1659	156297
883	168700
2215	161317
646	147793
1242	168783
2926	156792
1839	165657
3358	150641
1485	165883
2262	175489
1187	162732
1631	175339
1639	147032
3111	154904
860	159249
1127	156761
2419	157860
1616	164325
5970	155404
803	147369
1068	165684
1890	175568
1470	157476
3330	157289
1321	162260
1247	152524
2231	145957
677	158134
1905	145824
1310	156892
1043	150036
1195	160264
1471	153920
1552	159690
2538	153264
1574	157613
1378	158080
2597	147572
2114	162048
1460	156548
1002	165384
1574	166580
1539	162833
804	158377
3859	149562
1438	163220
1139	160410
1702	157907
1748	151932
2356	166180
1063	169985
1730	164098
1559	156293
3051	172181
1834	161790
1832	175236
640	151724
3218	151389
1398	172464
965	164520
2081	171728
2922	151300
739	147973
1139	167501
2239	163492
1174	155529
582	167353
1651	175253
3658	154212
1779	156933
2568	177644
2031	165524
2786	149265
2406	153728
1692	153873
1105	159572
6908	166496
1269	163522
3398	157879
1177	160573
1211	178732
2880	180425
1347	156427
2415	146057
1049	148825
2131	174448
1330	146582
1938	159608
1342	160104
1058	157745
1522	174626
2931	162688
2222	148029
1896	168800
1186	167953
1445	163087
2843	158236
1728	168560
1310	165909
1710	150469
2308	152436
1063	160085
954	145743
1278	162606
2102	172197
1696	165595
1327	171552
840	152616
1681	156464
2384	162463
1634	154387
1397	158829
1659	155625
893	148388
731	165504
1435	166904
1099	153056
875	179113
1738	153849
4463	163318
2867	153522
1073	161165
916	163961
1789	149137
889	169860
890	160164
1103	151465
800	152303
3794	145392
923	154704
3541	174576
1309	158057
1445	164689
1670	166472
1167	163640
1834	156869
2733	174784
2365	147394
2678	148664
2628	153664
1339	169408
1462	170561
2691	149767
3475	169748
1105	147540
1842	165208
2328	148487
535	159608
2282	166049
2454	162980
1488	158084
1242	175433
666	164812
1968	151225
2920	162372
1624	153762
2475	161961
1383	156378
2826	160145
857	170379
4029	156701
1327	159474
2221	178615
874	156929
1689	163505
1718	165169
1618	150146
1733	163460
3394	172761
974	179149
4036	162035
1431	162996
2514	161217
1518	173875
1742	162065
2330	155176
1082	164208
1059	162453
1574	161464
1038	170995
1635	159208
1327	159809
690	153349
3179	147965
2999	161097
2735	149428
1067	153871
1658	153911
1338	170596
2507	147021
1090	167117
3790	149264
2439	149385
1599	169593
2047	153720
887	154602
3466	156892
1033	159260
1470	158272
2058	150475
1647	172472
2332	172514
1323	163253
1719	166024
1446	163845
1296	147239
1246	156602
1299	157541
1853	157003
1148	147696
3462	153660
3155	175301
1135	152231
1915	168763
962	169450
1198	155269
2622	149053
26802	147972
1218	147579
943	155537
753	170529
1543	149023
1158	176428
1675	167696
1850	171376
1510	163077
1487	154774
1559	159023
1191	147303
2295	171068
956	150913
3480	160225
1059	149727
3979	151640
1738	172087
1699	151989
1629	148701
3111	154953
1431	149480
1373	151752
1598	147577
1159	156740
2562	159436
1260	157227
1998	164137
1819	146954
1471	164216
2776	167172
858	168405
2038	159880
1431	157905
1703	175561
1251	164940
2323	160334
872	154785
1372	157061
1312	164122
2777	175173
1045	154542
1319	161213
4723	149095
5244	156768
2030	166345
2202	160596
1171	164381
975	161488
2144	159184
1586	156612
1778	165297
2524	157091
1364	156029
6207	150781
2343	162985
1727	163149
1598	167180
2217	150060
3550	152812
2411	172639
2495	175740
1112	159817
1047	162004
1223	160853
3315	164819
1227	147564
1338	173522
4210	148141
7307	162563
2152	155229
1704	163536
985	166361
1126	164185
1922	165552
8679	149412
1003	160984
796	161044
1005	174261
1619	163690
2774	157789
2326	168577
1545	169168
699	154840
3461	171487
874	154350
1853	149726
4102	163237
2619	152322
1201	147928
1267	147376
1850	149212
4707	170984
2343	173013
904	163857
1514	159460
929	153352
1962	168685
1942	171379
741	149673
1971	170924
1362	158583
942	167609
1607	152857
1635	163757
1530	160684
3493	146338
1362	176909
2359	156256
1539	160812
1821	170749
844	154765
1422	160249
1123	176953
1743	152129
3515	158389
1625	148404
1535	176162
1047	163869
1595	164820
1847	146467
1131	164164
2770	154609
1043	174552
4698	162126
6447	174448
3218	157105
2348	167280
18791	165260
2389	167064
3402	149889
2063	153585
699	148684
715	165684
919	169589
1989	172872
2215	156237
1019	153684
1630	152064
1566	161065
4095	145440
1459	161136
2943	146292
2590	181445
650	148595
1307	169385
1034	162257
2889	165265
1571	166241
998	146303
1919	166352
1846	160628
1467	162873
1522	156208
977	168664
1347	162841
1192	159801
1599	179670
1055	161052
2335	163605
2450	161068
842	152417
2284	161989
862	152529
1487	175124
1544	154668
1292	167412
2382	151656
1097	170096
994	153010
1133	167977
1382	149137
1428	151777
1595	165656
1135	149361
1810	152221
1795	169776
1331	166388
987	167800
2583	148377
1367	155564
1673	168205
1235	157672
4171	158824
3151	154689
1563	150872
1017	151464
560	150569
2073	158197
2107	152943
2803	146916
1111	166129
3279	169321
1595	174021
803	150261
659	167957
1606	156969
1987	155125
950	152676
1367	167729
1077	159698
853	168261
1429	161610
1110	170189
1855	159810
1192	159676
1661	168529
905	156532
1100	155248
3208	158556
1027	153608
1171	166948
6742	168716
1057	168436
2576	167640
1054	147550
1900	152509
1694	150053
2362	165636
1110	148028
1039	146141
1477	154797
1168	168926
1105	155560
2185	162184
1330	154133
399	173789
1735	148725
839	159260
1211	148321
2979	168833
2204	167945
918	168510
1634	171789
1250	151474
1912	158973
2322	162691
2105	156432
2138	163705
