# Supplementary material for: ATR inhibition augments the efficacy of lurbinectedin in small‐cell lung cancer
Source: EMBO Mol Med. 2023 Jul 25;15(8):e17313. doi: 10.15252/emmm.202217313 (PMC10405061; doi:10.15252/emmm.202217313)
Supplement: Supplementary file 9 — Source Data for Figure 2 [file EMMM-15-e17313-s002.zip › Figure 2/A/Flow_files_for_quantification/export_Samples_Lurb4_3_Watson-PI-H-S.csv]

FITC-H	PI-H
4583	114588
2026	143440
4057	143749
2763	118496
2240	108205
567	141316
995	119661
5090	123098
5295	107612
2171	134832
1257	134700
2707	111225
3009	124700
3695	113572
1177	106472
1182	124456
1608	108616
529	106317
4043	110208
1920	107717
702	144184
4587	117436
661	137931
4522	120516
2997	126164
6076	107665
2830	113049
3857	126069
2026	139511
4634	131005
2688	136910
1303	134185
2630	112568
2475	106446
2247	143290
1615	139812
7179	108781
491	107687
1481	113360
2807	140131
1482	143317
4724	120808
4268	115017
5958	118334
18575	121824
525	119769
2318	106407
2610	143633
4453	112233
1416	142789
4164	114030
1574	132248
2506	111224
3316	122015
3614	136880
5622	114692
4466	123825
1342	121638
3178	111532
3026	118777
3683	110802
4582	111205
3026	106761
509	138272
2409	133909
35707	110128
1003	136089
2569	114937
4355	120360
4187	141816
4603	116345
1047	114796
4912	140647
5794	122083
1930	132029
2407	141001
4922	114685
4255	127380
3115	136464
1722	143309
1105	114492
3306	136785
1630	110707
2228	124160
2427	110375
1949	107057
799	108751
6433	130337
2071	110508
3522	122478
4382	111593
10040	129317
3397	122641
4490	118223
8104	135085
3187	126253
4251	139496
2462	131841
4471	115418
3747	126253
1580	107088
763	125590
3191	125233
1996	109183
3241	140317
2818	120636
2823	127889
1178	126453
3871	143481
753	120621
3190	109336
722	144116
4035	117004
2603	143396
527	132249
2765	107801
986	125909
1201	137085
2927	113841
4418	125069
2252	123465
1868	137360
1486	141621
3208	136867
1826	142873
1834	131515
6074	112796
598	144573
2626	117668
3539	134233
1204	137792
3474	107596
5130	131833
2812	106557
6750	113380
1080	122841
606	108496
1041	126497
4222	106718
665	124283
1548	131652
1603	126776
1215	129472
2606	145278
755	124674
2812	126977
2561	119120
886	119645
1350	142840
3930	121312
3899	127344
3105	107584
1784	138882
3849	119250
3876	121125
4921	117463
950	142648
4949	125741
3848	123862
8007	130660
2866	128838
5855	111581
5630	119156
5203	109029
3369	138760
2621	109969
5382	115017
5256	138213
2375	117889
3375	132605
1095	126522
4010	115935
2036	112522
4632	111213
2089	125176
1289	141540
3121	142581
5287	108068
2856	137077
1036	127290
720	125077
3245	124938
2974	110024
1489	120718
2034	113134
5201	111397
3356	112176
2550	111728
4089	139780
4725	106544
3507	117886
3231	106952
3706	136425
3431	126905
20710	131869
5079	111762
4154	107988
2362	131212
4968	132289
3242	126378
1127	133232
5927	109144
9340	117653
1309	120749
3594	113461
4799	125152
4059	120653
5007	119687
1319	144860
2449	133328
6714	130034
2127	106583
2358	111228
2131	143179
2028	127797
3489	130680
3974	120352
4482	118793
3279	132026
4470	111015
1992	136736
5884	126462
1774	134380
4257	118600
1675	115492
1377	136305
9335	115189
5970	115985
2921	115480
3486	118639
2171	109489
3199	119749
2035	137553
1911	108892
4541	107871
2008	134936
2146	142465
1942	112094
4007	107444
3362	113349
4059	123936
4905	123217
4591	122777
1471	142073
2053	114444
3250	110845
4347	140821
603	113549
3864	129773
623	137265
1134	132937
1436	139836
4395	117336
2738	118413
5279	110800
6183	131780
2634	130773
4903	123769
3765	122465
3386	134612
862	124265
2326	133249
3535	124064
2338	128157
3438	120115
5195	130517
2400	123336
3710	144576
2983	119713
2065	121789
5668	113084
1355	142421
1628	144877
4387	118284
3887	106907
4946	135852
2391	108288
2231	124112
1672	124370
857	127293
4893	130049
3150	134657
5766	111544
3988	117045
639	141916
1023	139569
5853	137400
4780	120660
1402	135450
1803	141293
2045	135605
2564	120197
2530	140752
2621	118701
7584	117120
2842	113371
917	138652
590	142166
1469	144151
1881	114139
995	122448
7519	134656
3531	128865
3710	110381
3354	113185
4227	112162
4353	127257
1046	138009
2050	108021
3270	110381
1837	115645
3495	107929
3471	107396
3589	110107
929	140613
1635	112777
1127	144769
1166	140165
768	108680
3340	145304
1338	113410
1644	144842
3204	136393
619	111669
3531	132319
6627	127728
4067	121296
3551	131393
1339	142772
4579	111348
766	130232
4104	114852
1828	123160
2550	128233
1857	125181
922	135748
3239	133913
3594	121556
1357	111448
4267	122709
2842	138412
3831	137722
5378	109947
5517	119832
3697	118294
5699	113319
3943	145148
3954	110798
3596	120852
2719	114088
2698	138697
5894	113053
3162	108345
2499	133008
2207	120930
690	125488
4604	133940
3233	144408
3822	122086
2715	106743
2427	117084
6066	112393
3410	111411
1491	136923
694	119631
3349	117021
5969	117232
2650	112378
1913	124593
4978	126931
2218	113360
5032	110553
2649	118783
2276	129921
2871	106500
4835	111472
3033	120240
4020	125404
4358	113833
3981	116987
1103	134629
4460	140656
981	115276
3779	137225
2175	110140
3631	133508
1569	136588
2350	108569
960	141133
778	134215
4278	135656
1391	118954
1735	108267
2978	118692
889	118368
3006	130996
2075	109452
1055	131945
4574	124177
4466	126404
2577	125564
1375	120633
1502	132882
1379	120838
2629	109721
3546	114844
3782	107189
2271	110112
2526	130208
8697	130077
2329	133545
1211	134097
1576	133657
1890	126956
2578	142888
2791	134957
3068	142045
2278	143741
2992	144025
23005	139484
2304	112121
2811	121008
4965	107392
2639	139813
1835	144405
2646	114143
2934	119197
3724	118397
1064	142137
1403	139857
725	117260
1033	129918
3541	123132
2689	116129
2671	120584
2843	111340
415	127269
744	119377
1546	133204
2217	108385
4294	112870
5991	118460
2201	136529
2614	111164
2787	129065
5744	126065
1025	131896
655	124916
4953	109281
3865	120489
2463	112573
8897	112665
5390	126233
2234	109856
2283	141001
6634	132488
4293	127492
1531	112968
3626	120528
3062	126733
3534	124321
2031	140846
2915	137933
2386	118792
4975	142489
390	112908
5711	127199
2144	123333
3788	110531
5477	127392
1034	144662
2822	136497
2424	135952
2316	118504
3490	132364
2840	141524
973	128233
2478	121811
2719	133942
3523	108621
5163	133781
979	106565
1423	143689
5961	118501
5151	114616
1523	129980
3387	110900
7245	137488
3258	135544
1678	143648
3023	126754
2588	116216
5806	121416
911	136297
3630	108167
5871	128793
848	138251
1416	139484
1969	133422
1430	145028
6094	120336
2271	123413
9983	116163
2205	141813
2146	121176
1932	123660
5875	128195
2723	112952
3423	138116
1980	143593
5484	108764
7975	120688
3792	115817
3822	107948
4775	115295
2544	117987
2362	142705
1071	134189
3693	126413
2512	138303
2132	130593
3306	124344
1683	112976
2274	117637
895	132052
9870	107925
3286	131201
3221	110652
1791	106741
3027	112544
5179	107880
4397	106376
4426	117343
820	107508
2751	112375
5671	122081
10677	126328
1455	107972
3402	132456
3864	126829
2846	138113
3130	134032
3216	126679
3082	125869
3517	143307
2982	121544
3410	126238
69029	142089
1122	143269
3023	139259
1235	107685
2594	130044
686	120680
4330	130900
1142	120906
4167	131433
1274	134508
1512	131500
3506	124557
2283	114111
1667	108711
5141	108368
1154	122436
4771	112580
2631	107432
4067	137660
698	118964
4433	109981
3695	117040
2487	132811
2786	115797
1567	143729
1967	123074
2020	142216
3435	107780
4385	125047
2247	136771
3822	133917
3310	124093
679	143101
1560	128257
2004	126797
1241	139928
7079	144975
1340	135986
634	122873
2856	139153
778	107176
722	124921
2200	132281
598	133358
1556	137749
1981	109501
4749	107268
1939	109520
2578	133290
1415	140853
2753	128736
4412	135277
2779	116296
2635	108665
2716	127688
2123	108090
1666	107585
3759	124220
4890	117260
4166	121388
5224	120788
2571	122824
3428	116507
3303	107086
2890	123858
3264	113916
3657	128838
2793	117200
1833	107157
4082	110870
3975	123554
4154	125477
2483	120576
3523	132807
2862	107674
3127	135561
3300	131360
3545	133447
1207	139625
4354	131508
1554	118788
4421	109840
2425	127941
2655	111908
3433	108084
3247	115058
3078	133809
3482	117708
6366	114229
1107	106972
2195	117983
2438	138580
3673	130809
3591	121600
3842	111477
2169	141060
5218	121374
2689	108877
2047	128896
5056	145072
1779	109131
3269	129082
1554	144128
2354	137296
3512	107249
5104	116857
523	111893
587	109841
5766	111069
4190	135316
1323	114366
4777	117249
3389	125815
839	133864
2639	110680
3001	141168
1922	131656
2135	143032
4032	143984
5135	121526
2311	144700
2023	143493
1041	143067
2218	107651
4719	108949
3511	119989
2576	113817
3610	125249
3622	106627
619	125145
1491	142232
1190	110212
4611	127144
1283	134082
3113	135184
3476	116841
3134	121548
3829	128265
1377	128677
2067	116683
1296	133469
4724	114742
2538	109757
2096	123381
4246	112009
6807	118917
1692	141665
5226	106861
1827	136017
3715	113589
2835	117678
3566	120532
866	133836
3483	142373
3986	129893
4559	140161
2598	130234
946	122804
1699	106637
2772	109128
2787	137104
2981	143944
11445	108760
5849	113335
1708	132266
3306	119717
4783	110889
2847	139945
3714	124030
5316	129687
2962	120467
2823	113648
1453	123613
4498	109022
2172	128444
4755	109587
3537	133931
1002	118648
2413	134149
2433	143481
5223	133708
4240	113032
1868	124924
1474	116097
2255	113087
3655	106525
4153	121180
4570	110096
3838	144397
2880	111893
3834	108234
1079	127276
3048	131239
1193	111075
2281	113648
1764	133889
5407	107558
3886	112433
2495	131029
3364	117324
2930	120044
3518	111845
2029	133012
5433	123681
2691	130909
3253	144184
978	142285
2395	128554
4649	129052
2702	111808
2234	138668
2751	129595
1066	136045
22957	133857
782	120482
5227	123205
1991	108715
591	131590
1529	111869
3542	112497
2340	116841
4509	131001
4139	114639
1867	125806
1361	144316
3756	116848
498	123084
6687	108499
2133	127696
3390	107437
1658	139860
1744	126516
1533	142504
8795	145109
6036	128672
1068	141290
2883	121908
486	109244
2075	123996
2899	121916
3393	121328
3032	109612
4421	115916
3098	120388
2204	139165
3609	119881
1235	109612
3422	117629
1378	127105
3275	106956
4782	126829
4682	121882
4783	127932
945	136961
2935	114677
1631	132486
3831	118605
1594	134432
1459	112065
805	121076
2482	134197
3562	111673
1765	139897
740	108041
1570	143597
2343	136836
1469	108475
5454	127513
2554	117465
950	120545
4624	120364
4721	117308
2945	120533
3259	136186
3118	137516
4597	109232
2403	121448
2590	109640
1710	139323
5108	121444
3381	119628
5774	116000
3317	106729
2071	119572
1663	143467
1544	124845
4098	106686
2965	116721
1779	107525
2766	141801
2829	108176
567	109136
3323	137388
5355	117124
1528	134756
1330	126244
3064	120444
2511	128980
3108	126546
2610	140054
3065	119893
5900	126697
2046	106536
2133	106561
2488	122344
1059	137941
2707	122980
809	131716
1722	145053
3634	108980
1896	133281
5072	127428
1484	128783
4270	134141
3301	121004
2459	140585
936	131392
1584	133369
566	140493
4545	140153
2075	140341
1213	142616
3800	127281
5822	131265
5590	114368
1557	116287
2990	119597
1729	130297
8158	114636
4042	119156
4463	116632
3439	137012
2449	116088
5255	107493
2665	113033
6320	123424
3398	108660
1575	129813
963	114925
2959	110316
1627	139752
1065	134232
7267	121360
5274	133381
3548	128913
5070	121592
2166	135058
2598	116660
1177	109615
5974	112585
4071	128350
34141	124999
1289	134028
3857	121122
3697	135284
4982	127849
3007	114800
3399	113288
2339	136260
2218	108648
959	139420
3931	130109
2082	135693
6565	122233
477	115395
2975	130153
3439	130089
7102	128474
2846	136993
1009	127988
4375	110720
1961	118605
2495	128000
3876	112524
803	117086
4595	111764
1014	136076
5610	113637
1863	137992
4531	107708
2411	134989
3868	130195
1015	131034
1071	121536
4138	113956
820	121256
2669	123193
2504	110640
3352	143256
3034	109633
2076	137496
2889	106596
6103	119724
927	117533
3976	138808
3048	132938
2971	130097
6474	116432
3502	107149
4957	133140
3787	126275
4438	122453
6071	123378
4223	138162
2700	141582
3559	114208
4054	115788
3994	144785
3709	116861
2769	107336
4223	111836
2780	136137
3113	117283
5067	113913
3369	116633
2427	116897
2450	135265
6874	126941
2030	127516
1968	138812
2854	111649
947	115193
884	137078
4075	131648
2104	134047
1396	135920
3523	115620
1928	141093
5314	121776
5183	107301
2789	132715
6114	121164
1718	115512
4573	121289
2495	125144
830	138794
2985	135586
3626	126733
2075	142690
2159	140441
3916	142200
3079	124873
2331	127928
1823	135817
3039	133385
1988	108375
795	142069
6613	140817
3721	142820
568	136757
7015	125952
1593	109465
3073	137004
2463	144424
819	114257
3511	109369
5422	115361
2977	124681
563	136765
1554	126041
2096	119808
1726	138812
5360	118961
4122	109652
4459	132836
1490	124700
2881	122748
4011	127708
3562	111609
2948	131900
3806	121551
1774	106375
2157	132356
1444	108358
1713	144770
1431	132976
1229	124352
6539	129997
3581	107824
2532	115501
6922	110825
1997	144509
6748	141676
1962	139185
3495	109741
3096	132960
3831	133774
3742	127940
799	107492
5935	143436
4891	126540
3516	113136
7706	127893
2671	145005
4685	120645
2355	136813
1465	135148
706	135424
2353	110175
3808	144551
3460	125400
887	128465
2502	108729
4786	110909
4136	114197
3163	129672
3935	120743
2490	126429
1394	137436
2944	108260
2697	124196
2592	117796
5774	109696
4900	121500
3019	127733
2719	114121
3886	112776
2451	120276
3720	124993
3670	131685
2687	115336
5973	126696
2172	124610
5329	122303
2101	115573
2233	124303
2395	141073
1652	134125
3848	109828
1817	131384
1326	133928
1078	122703
4262	133759
4244	116285
3406	109088
2530	117827
4994	140081
3858	116545
4375	106847
2515	125348
4853	126640
2810	132153
2567	142866
1461	143264
4819	112849
2281	128665
5637	127358
1559	108845
3153	114769
5539	116281
2654	141767
4555	112865
3334	109900
1408	144320
3874	122125
1997	121925
4074	112746
1370	143941
2113	120825
642	140237
3987	111849
3255	114613
476	106493
1410	117529
2184	124888
1588	140408
2894	112381
2221	120644
897	121245
864	106956
5458	122574
3382	110368
817	121745
3959	111409
3084	110385
5879	114292
2597	107120
4124	130274
7480	126116
868	117769
2403	112107
987	114717
854	114560
2910	108646
2688	118742
3120	107165
4021	123593
5768	131895
2342	108923
2915	112560
4053	124456
4850	124737
6953	119460
2959	117465
6457	113852
3431	107257
3298	110513
3082	126825
2572	131608
4079	107650
2101	106641
2670	106855
1193	132814
3927	115441
2210	139896
1576	122116
3649	145131
2394	134257
1946	123445
6047	126845
1180	142517
4664	108129
5344	116240
2112	139944
2853	115900
2998	119100
1777	142136
794	133698
4496	109665
5686	113245
2230	111232
3023	130269
5766	141220
3794	120752
2387	112056
4311	107756
2771	120945
3374	108684
1708	130963
3102	111757
3247	125916
2943	116348
1780	138836
537	119048
3384	125137
1699	144992
608	145287
5472	121148
965	129900
3554	127118
3887	130651
2674	111044
1722	110216
4127	111764
2273	139934
3122	116324
640	123845
8890	123777
1143	129449
1382	143012
2018	142845
1293	133340
1202	127029
2136	114124
561	131276
3806	108747
9427	126413
2595	143764
5229	120888
3882	112828
4277	111640
5116	125073
1962	125037
7944	117668
3000	109820
4797	116091
3730	107109
1790	138225
3354	115692
2090	143270
1391	132544
2871	107099
4041	109069
1921	113942
3674	119940
2382	136045
2571	108853
4727	128875
2360	133105
2230	108122
2605	125880
4350	107089
3225	123552
3171	128209
2438	126973
5994	135404
6123	120108
809	140645
3294	113560
1977	122696
4488	111752
777	139144
1807	138917
1571	140969
999	126364
4742	114261
956	131612
3895	117116
2012	143500
2683	117342
6238	144332
2238	128468
4094	124220
619	127300
1778	108416
998	136364
653	118844
1110	143821
2397	117685
3251	142010
2900	123822
3344	132437
5712	113131
5142	118281
645	109595
842	121221
2046	139215
1772	125775
2712	144113
2347	137048
10113	113008
5819	123538
1774	111539
2115	131605
800	109957
2522	130516
4696	108373
5281	109260
2055	139589
1755	138001
1731	123297
2495	111829
1671	134801
5239	139512
4398	119764
4481	139493
3605	120728
1731	139111
2718	122689
2766	136747
5470	145224
3820	117288
2654	126528
1219	111020
755	107429
887	106768
3353	132381
879	130104
5070	119336
1659	122356
3096	141519
5046	118639
1382	132769
2516	106785
2698	122649
4604	106905
4185	113684
1951	143192
4630	117572
4280	143420
6472	108024
4509	109792
9071	110904
3999	110435
4924	129573
2423	128484
3439	124681
627	107388
2856	132985
2198	112167
1373	144063
2471	120053
2414	111212
2863	115285
3962	110097
2745	115496
3691	139456
6014	110165
10206	114453
2974	121052
3358	126188
1626	126690
1057	133425
4483	117491
2140	135875
732	109208
2292	122671
2775	136037
1635	111277
2319	110692
2268	141865
1583	110548
1145	106405
2378	142482
4895	111000
2830	138480
3927	123696
810	115293
4799	139892
6832	121926
5955	137149
5688	124588
2350	108865
2374	110737
3950	118288
3172	123248
3939	143933
1823	127972
2583	108929
3034	117365
2267	142266
4735	130826
2418	119476
2986	140134
2830	125763
3700	107305
1838	139017
1781	132905
2474	123807
3372	119021
2597	119053
938	130007
4902	114096
3347	140759
1575	132536
2736	121905
2590	124111
6040	133641
4438	115360
1321	130909
4424	119745
3209	140508
870	145166
2538	138545
2852	120493
3826	112376
2399	108491
1135	111021
2366	119077
1498	141198
1747	106570
3294	119204
5394	124788
4120	136689
786	107433
1044	123670
3500	107788
2951	139293
969	115673
2088	130016
4430	123935
2436	127894
964	129348
2915	137393
2495	110461
2299	135321
3661	107381
1762	116536
1999	140021
7947	108689
2189	144565
1524	133912
2463	140740
658	131505
1383	134688
2577	115852
3518	121233
982	126142
2944	107829
1731	141449
8069	130005
2974	112520
3467	111058
6297	120791
4843	110828
4215	117080
1747	124768
4718	124300
726	123841
2930	112068
2613	133681
3352	138839
4449	111167
3087	117240
3123	124733
1854	126153
2242	120540
498	140316
3807	109592
2226	128909
780	134645
2836	128128
1304	137669
3100	114193
1970	141540
922	141001
6462	124721
2588	125669
5331	110548
1977	144260
1783	141081
2182	140877
5020	111141
1900	144252
6530	136844
1670	119740
1356	120528
3827	130103
3790	133836
758	108487
1706	136840
1278	111958
2433	109940
2648	120419
4394	132027
2368	143264
811	142900
1515	137114
1785	142105
4634	109800
1911	125646
3973	127356
5300	138966
5590	111780
2998	122613
4245	138829
2287	133772
656	114997
2491	127876
5275	119369
826	119933
1386	140991
1019	139488
3393	119083
3999	131625
3088	142357
974	145107
1790	126191
3971	108675
2214	133844
4674	106832
3413	125240
1455	140828
6676	119569
3344	119117
5010	109797
1590	128875
6026	108088
594	112112
4378	131516
3152	128997
5367	111422
3093	119088
2199	144433
3891	118800
2463	112119
2653	138217
2482	138988
5347	114389
1552	136414
3446	108465
6982	108177
4334	125601
1752	130332
2956	117264
2807	133768
703	134313
860	106845
3287	112280
5410	133005
1075	112671
4439	123208
4285	143613
4481	118676
1385	124969
688	122368
1053	142256
3195	114084
4187	138164
5597	126450
3838	124083
3062	107468
773	135197
4839	117767
1822	139636
2023	130684
839	135314
4315	140544
2257	122441
583	117724
1773	119157
2196	140910
2115	127668
3979	117001
2102	110950
3283	141265
1976	139953
2747	106744
1979	123360
3793	116144
5211	115489
3092	125149
4210	131597
2075	130456
4130	133368
594	143696
3162	120152
4034	113232
1925	140317
2906	111712
888	143376
4140	122049
2611	107725
3814	124940
1381	138787
2208	123471
5216	126592
1290	129429
2711	126381
3813	138788
918	138475
3339	110673
3023	143212
2930	120269
3358	129208
2887	131085
1473	134890
5779	117548
1427	130552
2638	128417
3209	137276
1754	136966
2367	144996
3486	136169
2177	118293
6644	119474
696	124260
2773	142769
5192	120828
5514	119261
2439	138793
6102	107160
2077	125194
5787	126181
1239	130593
4122	125613
3122	139789
1854	110141
8668	107205
4125	125314
1031	141728
816	140697
6606	124572
2600	133712
3830	120604
5491	120913
3053	135336
3431	121968
579	106346
3231	125613
14416	112553
9777	114385
4498	141961
1634	137360
3632	137064
1983	108876
2419	126409
2646	138069
3415	108753
5559	110361
807	115813
2587	132449
1270	141438
696	106801
4138	126305
4175	136675
1727	132017
1155	124741
1524	113988
3645	121949
879	118965
3023	107605
4267	126677
3355	114370
1198	141173
3682	116952
652	134052
3134	115301
3539	109370
2665	122680
1711	108012
2343	132773
4786	112056
575	109397
1951	136948
2733	112660
2747	121920
3308	114033
4174	133333
3582	136033
6103	132251
3918	116517
2679	109009
1519	139637
3381	139553
3399	128052
5779	119770
6541	115744
2262	122777
1725	133256
898	118981
28440	113077
1735	138537
3145	123634
2187	140701
642	108918
4966	118776
6691	107733
2518	141440
1101	142225
3599	113865
4722	115237
4850	134283
2154	124148
3227	115487
3239	124709
2817	133467
3884	117829
4566	114093
5918	114428
544	129676
2062	131109
4086	115988
1371	106348
2734	113651
4000	122043
1777	108764
3385	124401
2147	120117
987	145128
3006	125952
2438	142180
8199	136468
6175	118769
7749	133820
5619	142937
3828	119668
2451	131334
5324	116903
6191	139652
4198	113348
1547	108505
2678	139172
3559	110620
2181	143877
1623	120901
3930	108304
663	119534
2594	106765
4900	106796
3371	111498
6076	138085
3698	115029
1902	142465
837	143537
5067	131761
3251	138016
2046	106709
2422	137017
2496	136324
5421	123112
3788	113806
1835	131792
4287	112549
654	145153
4794	108513
1924	123609
1507	144240
1843	144704
4254	115206
4323	131281
2794	109380
4114	116222
1481	138653
3274	114932
3603	115221
2025	142109
851	126597
742	132912
1250	132556
4468	110537
1999	138289
4096	132964
2831	141625
3196	118897
3507	143836
2360	120238
1378	137105
4877	109194
754	133012
4523	114684
4342	136501
3690	115684
2142	117133
5408	123830
557	120944
1876	130839
3176	107752
4953	124609
2095	134738
1634	143752
2021	135142
2557	109153
5843	111385
942	117137
4415	114041
3245	111872
6730	112857
2880	124371
2115	106997
5130	129736
817	106345
554	107219
4159	121713
2638	138301
4710	112149
3602	113161
1241	125257
6551	127663
1675	132092
1728	108349
1955	133216
3915	138505
1512	116098
3575	110590
2729	124075
2206	130236
2391	111820
2390	131981
6662	120388
2299	129889
3884	140376
2039	127220
1529	115824
1479	132500
2738	108229
