# Supplementary material for: ATR inhibition augments the efficacy of lurbinectedin in small‐cell lung cancer
Source: EMBO Mol Med. 2023 Jul 25;15(8):e17313. doi: 10.15252/emmm.202217313 (PMC10405061; doi:10.15252/emmm.202217313)
Supplement: Supplementary file 9 — Source Data for Figure 2 [file EMMM-15-e17313-s002.zip › Figure 2/A/Flow_files_for_quantification/export_Samples_Lurb4_4_Watson-PI-H-G1.csv]

FITC-H	PI-H
447	99786
426	91625
1291	99261
567	95253
936	100488
549	94878
756	91021
626	95289
2899	96882
423	87561
514	96972
1068	92621
431	93120
454	89672
654	90229
723	89417
527	95353
487	86905
535	93777
339	96149
694	89168
387	94423
767	89929
659	92374
1763	92184
2746	100884
641	98864
974	94650
1710	100440
428	97453
423	88312
2574	97920
2819	100800
532	95909
479	92724
903	92100
552	90152
430	96348
2114	101421
672	102984
523	94609
505	91424
2630	100965
563	95753
1396	93268
691	92760
536	93083
603	95572
732	85772
532	92764
571	95217
658	92880
471	91837
741	90492
424	89744
532	91337
538	86704
474	93665
773	95497
783	96997
651	89129
410	89771
635	95961
3442	94128
476	95172
390	91779
573	85590
606	93172
1454	89716
393	96381
671	91581
634	90077
777	97768
3416	101569
1422	96335
426	95841
679	88188
579	94218
570	89417
569	97810
363	92768
590	91528
471	92004
608	90232
1042	96837
458	92305
722	93336
439	94254
545	89909
2670	90633
615	97347
426	91669
758	97916
426	91176
953	89759
4016	101632
403	90293
476	95552
486	93033
821	93157
452	93780
408	95741
639	91925
1045	83344
530	98564
559	99668
836	86035
707	95356
449	93176
6685	91748
644	86073
615	95804
1653	93595
487	102148
2467	101026
1128	96350
604	93177
411	85708
687	95966
353	92047
483	99253
295	90681
1515	97240
488	91063
1121	90052
411	94516
1012	95368
494	98259
766	96009
742	96081
1921	98005
385	93756
1548	90984
1175	102665
1661	98081
825	84784
475	90212
528	91340
2042	102836
991	101524
371	92301
538	94172
607	91177
847	94409
1499	92645
3027	98933
1903	98481
445	92515
385	96084
1131	100805
468	96444
696	89620
981	104017
695	97041
784	93264
3094	103241
1098	95231
552	90385
566	103112
2855	93970
615	96913
579	94188
6290	94971
541	92800
1923	99468
892	91592
816	85640
616	94200
650	93193
349	95355
799	91273
570	91628
524	94591
608	102448
1804	93272
625	96568
842	93290
644	103712
14200	95037
875	97455
531	94921
350	87960
644	91773
767	90169
466	95737
461	84921
528	85985
524	95396
525	99197
423	95156
838	97869
671	99372
1005	98461
527	87877
534	92338
1579	93832
819	101600
670	98653
798	91901
570	91531
1043	92896
628	86996
574	93453
459	94489
522	92376
452	84997
416	90409
737	91521
547	98260
2696	94505
539	100017
489	95716
534	88869
9865	92481
648	96720
543	95645
768	96205
2349	102125
682	93921
587	93028
464	85666
1479	96589
475	93536
3006	102349
335	90701
709	97676
628	93076
403	93217
5788	101753
1197	96116
707	97217
553	92216
572	98829
2759	95356
768	99549
533	89804
481	93160
606	90697
574	94329
490	100840
598	95097
2163	89832
595	91033
4399	103660
536	91637
594	99456
661	92652
1599	95916
783	98997
1865	92264
529	88316
606	92361
432	89404
683	94954
431	89029
603	90160
803	96504
1679	101340
901	93745
2051	101088
559	91788
5442	98381
442	94524
472	99653
794	93069
412	88236
1406	96692
2887	100388
1674	103616
517	93798
1252	102133
510	90329
633	93983
326	86442
501	93724
960	98312
455	91427
4244	89409
668	92731
307	101276
559	92645
608	97060
545	91056
526	97689
778	90952
729	93610
1126	82932
469	95562
386	95263
483	92456
583	90140
739	97512
827	94348
3642	95044
957	101392
813	95859
474	88248
2038	103578
509	96410
2221	103909
1249	96567
1284	100824
850	93501
393	95908
475	91676
524	91944
3440	97095
477	98110
1002	98789
450	93868
5455	102372
610	90436
632	92933
1171	91319
2699	99989
755	92077
582	88002
523	94453
543	97840
523	87552
435	92284
583	93201
603	92293
19517	100361
1122	96939
946	97788
382	94845
837	92473
704	90542
491	92071
579	102173
2314	86988
507	89271
463	91409
467	94252
1177	91716
2354	99820
1069	89881
465	91627
2320	100252
1632	97197
751	92299
542	91392
582	98128
405	92560
513	100005
438	89281
744	88340
1197	86882
1097	92047
447	91053
573	89437
1002	101834
575	95157
469	90755
438	92168
948	92216
557	91633
604	88244
465	95716
554	90469
737	99045
534	93740
494	87465
585	91157
671	93776
694	89496
679	99072
1179	97357
527	90442
637	91425
556	88648
2138	86965
695	95333
447	94192
990	90756
717	103906
388	83183
2671	102284
721	83961
450	87729
378	94874
1203	104441
491	99036
495	98928
660	99109
474	90211
473	91561
4087	93153
976	94274
6911	103105
658	88545
565	102621
579	91577
2487	101376
412	98542
515	92785
554	88330
1213	92509
2018	102672
642	86785
802	92490
725	97591
1793	99681
387	99713
370	92689
859	83369
557	93149
1683	99184
710	98772
522	90824
687	95072
511	94197
429	91317
1256	97688
942	101428
1857	82809
558	94124
727	92668
745	97912
1283	92737
762	94144
2543	101292
728	99699
695	102252
432	100073
2826	102193
439	95867
510	89348
640	94300
480	95336
3318	101015
622	91149
3986	99245
535	92932
558	90932
1870	98821
1006	98918
618	98602
725	93801
418	94888
611	97072
601	89157
504	94312
653	99380
1223	85572
684	96852
1085	98781
782	91709
614	103444
727	88084
439	89108
398	94896
443	94240
539	90746
643	97680
468	100217
2272	95110
479	98620
1475	95168
441	92124
858	101016
1750	91905
950	98411
583	92873
459	95673
492	89403
4415	97285
558	100838
547	93540
542	93048
410	96533
3203	89624
520	99037
534	99441
2339	100988
2246	102680
443	94488
554	93253
1243	97733
723	102839
542	90393
598	99608
612	89016
494	93289
524	92784
1327	97304
578	97020
810	97212
504	90252
416	96348
677	94426
644	98904
573	97204
420	93945
849	101628
760	94053
432	93374
822	95240
575	99140
555	91461
479	100372
677	95552
2355	92841
430	90434
435	95597
839	102537
547	91525
1775	92553
538	96061
698	95405
442	88445
392	97190
1763	97716
462	92361
482	102089
390	82785
476	87359
575	91760
518	95517
518	95968
2419	101428
466	93633
406	92443
666	98196
486	91784
780	95848
499	91518
3502	103833
1791	90768
1171	96068
494	90030
735	100904
1008	86084
2383	103592
1314	101932
874	83149
660	100415
1458	94876
706	96008
539	92033
541	96285
1643	99044
815	99056
2850	94914
465	89669
513	93911
1598	98177
642	94059
635	89268
480	85128
6239	99785
497	92600
467	92061
1532	94333
390	87732
500	93078
558	86460
618	89516
418	97425
784	97740
2070	94508
942	99930
612	98669
359	87773
430	92168
479	99392
470	90384
688	100059
1922	98249
749	93736
3258	94784
595	100782
457	91947
671	90917
416	89697
1341	92065
710	96517
343	93245
1919	96581
774	94165
863	96982
550	90173
438	96436
579	97475
554	97312
487	95341
400	90840
3735	101421
421	95349
252	95925
1671	95871
483	93265
544	96013
970	92753
11330	97513
658	101288
458	98440
378	89981
704	99184
568	97757
450	94833
453	87708
743	98837
384	96839
710	98372
522	91944
1049	104544
1083	101505
558	93820
660	92357
369	82889
610	99857
991	91676
668	92404
523	98680
1428	88204
1074	93447
1130	91456
439	95221
483	93920
445	91300
580	100321
791	99708
1727	102519
2816	87617
1246	98093
693	94846
819	93289
783	91247
630	94408
489	92985
1055	92463
621	91517
2215	99633
500	98009
502	98156
1027	89837
372	90137
958	94430
902	101541
510	94075
1963	99237
523	96711
664	88080
1787	95365
1968	96524
910	87844
1632	97829
732	89650
585	90193
679	90110
427	93495
953	102328
906	93552
925	94496
414	84140
405	94192
1460	100696
1877	102890
466	92021
458	87213
584	94460
538	94104
445	93810
2315	104449
285	97377
2911	93588
307	82912
458	89021
419	89300
451	99576
939	95460
540	95336
811	91264
496	90797
736	86237
1386	97237
606	83220
682	96645
479	91620
1290	97109
501	95528
1098	94132
359	87057
615	94561
786	98773
630	93818
542	94673
1949	103136
1173	101416
521	89549
660	96973
471	96457
427	95021
2410	103737
426	99853
878	85792
553	95967
635	94869
654	92160
674	93737
616	91893
2271	99800
785	92078
777	95557
1966	101417
1602	99476
530	95188
519	97496
1011	92884
726	92892
639	92056
563	102132
633	95556
499	93372
2079	97233
650	92651
724	90754
1261	100304
457	91062
786	102396
550	93713
629	95914
1463	85225
561	95553
567	91257
1815	99273
362	93273
495	95432
475	92694
457	95801
978	97780
1506	88972
411	86797
551	91472
976	101672
451	87521
968	99112
482	95404
1018	94321
557	98504
841	95486
619	97500
494	90861
417	89832
476	90469
404	90461
788	102053
527	98226
694	104573
1285	93388
499	101881
654	99556
552	92824
361	93144
554	90424
645	97821
816	102512
540	94141
1162	104356
551	94998
476	97532
1219	98880
493	87357
824	102552
821	89541
438	87277
609	93440
808	96017
3540	104022
536	94416
451	85073
1062	93588
487	88047
517	86493
752	93784
866	97448
1554	92154
550	101237
763	102352
715	93776
1172	91052
21815	90645
530	94345
6480	82924
1727	101285
1898	102864
1452	95311
930	93437
511	89999
523	99976
445	87493
394	90785
626	91697
681	91017
989	96716
670	94431
546	93005
746	103912
482	91993
1434	100426
2601	98680
4039	99012
602	94784
1023	97301
548	96243
2372	101779
313	91357
771	94794
684	91464
498	86561
1817	101480
817	91357
2650	103421
775	92308
424	85996
389	92865
2576	101016
1236	94790
381	88997
458	95417
1158	100145
686	95176
732	95228
13303	89045
422	92208
608	97201
466	90305
530	97613
607	92385
1776	93861
511	89693
494	92745
527	95737
505	86583
597	94473
2051	103165
2943	98360
2103	100532
603	92768
11922	91280
434	94349
566	93377
518	94049
393	90442
1856	93509
1635	96534
571	84639
614	88336
518	87272
933	94112
611	87188
714	94244
642	97983
770	94693
858	87245
1322	95285
470	94410
502	89826
526	92753
3874	85100
5091	104557
654	98904
1800	101005
1150	95457
628	94944
501	90179
493	92745
491	91933
530	89343
514	96885
2222	103653
1061	92632
958	101264
338	93613
439	92698
695	91681
642	88665
583	84968
526	104632
667	90999
1196	102412
591	92368
465	91037
619	101260
802	90409
1954	100360
1383	101065
855	93202
3421	95705
423	90840
778	95101
723	95839
412	97432
539	90510
498	96044
508	96465
678	91525
595	97816
1511	85330
725	98849
564	90335
799	90401
856	87409
755	90420
420	94300
552	97045
741	94684
669	98349
722	94654
943	97361
484	87426
1228	95376
530	91848
444	88909
393	91801
534	94540
1671	94544
548	83693
730	102457
1828	100733
1829	99343
719	92128
463	94733
2164	103797
718	89608
425	96040
2339	97169
601	92464
691	102281
639	94536
691	90839
505	96736
963	94556
890	93547
526	91260
458	92866
850	90483
708	97685
623	95781
1121	84584
1316	97388
602	92786
1662	95164
571	98589
479	94029
790	94573
966	94333
615	95392
454	88093
519	95252
440	99584
398	96480
404	92869
601	94840
456	99312
651	95358
477	83028
547	92553
857	92441
1608	98137
533	83277
530	99104
654	92208
2582	100212
434	91711
488	95325
599	102110
426	96049
463	92652
495	92173
4025	101353
491	93124
314	89544
462	88764
877	93405
711	95772
410	96616
821	99284
423	87109
1405	85037
615	96692
610	91129
378	82933
646	90630
627	96985
605	95580
702	94425
535	89461
940	97172
551	99342
1045	99084
4165	100089
799	93205
2317	102452
1882	94536
485	97341
1157	99377
558	88644
2347	91584
463	89748
594	99441
541	100271
447	88508
532	92552
2355	98416
828	100950
632	92661
431	94492
546	91105
12894	92181
521	92345
2458	98080
434	91442
526	92938
1259	95808
547	97757
666	99809
587	96208
782	103689
867	95269
390	87600
392	95279
413	97480
479	89324
474	97274
3103	98295
646	87528
508	100220
1074	98156
610	86110
1031	103441
688	93541
687	90641
706	94135
1223	96193
856	92397
2606	98062
439	94252
698	90356
346	89380
425	93158
434	101301
475	93232
895	87016
3036	101849
1778	100061
458	97704
860	99129
1005	99654
768	95316
1499	98116
624	95877
381	98259
504	92516
1878	97281
1621	98713
1150	95192
978	91965
674	96705
775	100070
704	90033
432	99340
667	90766
1375	95800
623	98313
709	100072
420	99136
1555	98676
552	98836
625	88549
571	93013
610	92463
778	101452
476	94865
618	100260
627	96969
934	90781
1719	101064
1054	84080
766	88409
537	90501
894	89208
794	103750
407	89506
790	92490
447	91136
671	94337
1733	96109
1354	96817
488	90377
1694	99071
375	97624
640	96633
643	91038
1096	96588
723	96420
269	102850
470	89128
413	94560
483	89365
1482	98660
983	98189
436	83840
422	93128
665	91012
506	89568
480	97849
415	95778
525	95687
432	96057
762	96503
599	91441
349	92640
504	99666
1019	101425
554	87352
3603	99901
671	92245
462	91184
615	91871
967	94604
512	93745
710	98101
463	93705
582	91325
969	96552
7062	101932
3816	103785
1624	101713
734	92246
503	90244
499	92248
349	99280
750	97012
427	88232
610	97529
763	94185
613	89887
1587	98329
503	89850
431	95420
623	94468
588	97221
403	100296
411	84016
581	94882
3364	101092
343	93789
1919	102138
1137	100761
864	103673
453	90272
2928	96608
441	93492
491	88956
453	93973
878	93788
427	96566
528	90464
528	91109
1566	87164
563	95728
578	91856
493	94652
715	92537
1087	102349
803	98529
1662	95548
682	99905
555	90715
488	93669
1112	100608
518	96484
478	93097
733	96541
690	94512
729	97424
664	98693
494	97304
1731	103305
2428	103649
611	95896
479	91085
3332	99652
756	99377
659	96841
515	87401
596	91580
455	93037
426	92609
726	91905
1100	93628
610	98968
427	88409
623	89509
372	94249
728	92588
724	83897
2490	97301
3400	97285
1087	88060
521	98013
728	96832
530	93036
663	89361
612	92306
608	93365
627	92634
415	95800
510	95372
1879	98689
519	99404
676	98729
817	97688
522	85021
419	101620
597	96403
521	92144
533	98593
551	84278
563	96652
2219	98354
499	93612
699	90220
1014	99761
642	94333
487	94034
519	95180
650	91093
546	96908
1071	90505
490	100236
551	92920
685	89721
814	93489
482	92148
708	86944
4583	91472
3052	102371
624	96164
503	98000
421	87609
661	97897
2010	92837
2331	92837
558	93616
419	87151
493	91865
591	102369
568	97556
449	96493
497	94980
408	84149
956	104461
3519	100568
400	101204
542	92685
483	99020
354	97172
1992	93240
2072	101481
638	96680
531	89861
465	96156
831	99113
878	96368
593	98838
2447	102650
537	91283
506	100293
826	96411
555	98517
483	93956
1423	102362
549	96605
512	92793
560	91796
1574	96797
779	93189
403	96021
891	95404
587	99220
1475	100332
544	99481
572	96069
423	96357
511	92610
675	97357
440	90720
1103	98672
556	91695
451	86171
746	85478
486	90080
642	101712
3847	103533
532	95557
668	88525
481	92473
2557	100709
430	93919
675	87608
1653	99984
687	95500
451	99232
410	88596
650	100865
449	92840
653	97320
542	97956
695	91288
447	94556
892	102141
645	83549
1985	99241
658	97059
729	95552
1531	99973
421	92052
395	96460
612	96565
470	99333
432	88728
587	94934
612	86109
630	94617
1139	102932
2459	95324
846	98541
870	99708
1257	96177
715	93580
574	90181
582	87078
512	97682
502	92942
446	96709
718	95325
1083	97656
1377	99192
1056	91659
649	93684
951	95268
566	90212
1055	96516
3217	100978
623	94064
1635	96576
412	98006
558	97398
1338	103937
445	100069
419	89153
449	94016
1495	100645
4002	102223
675	94257
432	98379
565	92020
575	97020
942	86829
477	90108
412	92872
382	96813
358	89291
391	89397
551	92940
884	88050
573	89493
567	96948
569	89664
1477	95473
8759	92349
610	98613
603	94985
492	93313
437	103600
799	96564
667	91265
725	98405
472	89446
832	100514
1961	102473
751	94154
581	96657
572	95328
3470	101539
395	94842
3279	96860
646	96789
3471	99417
2558	97139
685	97628
1341	92936
441	94995
715	96694
495	91722
2096	95558
738	89935
1767	94313
497	94944
505	95460
1191	102680
504	94125
565	100640
495	89500
789	96242
489	96017
20351	92393
991	97556
511	96508
733	89848
546	98436
695	87592
495	89573
406	93714
385	90037
503	99976
518	91952
1548	104227
797	89338
611	82700
419	86997
696	91557
4398	102193
542	98336
635	96528
1690	99516
2359	95401
2757	102042
398	92815
354	98420
917	93629
405	89416
705	85029
603	98653
3743	98429
569	92084
514	93963
660	91379
456	93589
834	93252
2200	99641
484	98832
425	88565
3540	103215
471	89129
534	96197
523	87420
456	88855
1505	92477
1566	100553
655	97912
897	101368
623	91850
521	96532
517	96288
497	89429
684	97261
408	91980
689	94744
450	92322
395	91581
535	96161
822	85037
657	95926
862	99509
918	94873
706	98408
457	97417
607	92750
343	97593
452	93868
1761	101058
640	97771
763	88221
391	91605
655	102318
1262	103567
609	91236
1754	93814
2617	98084
1615	103266
2622	102285
798	94416
595	95280
487	95068
708	91164
493	87633
581	92157
489	99408
997	96372
926	92111
699	100300
739	96510
1079	101536
475	94568
378	95673
707	96521
786	91536
547	88280
530	93123
955	96145
701	93413
535	83341
525	92981
751	90924
491	97112
486	95964
528	89859
1507	98819
474	90515
1979	92464
432	88585
327	89397
820	88806
5466	101569
657	99114
603	97753
4471	99093
1400	102656
594	96928
942	91925
531	97264
2583	101740
2239	99725
787	100041
401	96424
624	95296
737	99001
607	94748
454	90937
2563	101504
521	102000
907	94857
630	94772
2827	91528
514	97338
514	87460
943	95609
743	97793
1163	93561
622	100097
487	98281
1460	96785
769	96283
1056	101302
353	86824
470	91684
340	93289
447	87686
6447	89766
508	95776
939	103440
641	95404
640	91444
410	90839
994	95954
1529	98921
563	86734
590	92249
914	100701
2000	100878
479	92217
598	92841
449	97862
890	89437
485	90675
594	101189
766	94818
682	95069
563	90916
14883	98742
559	91936
546	94366
1346	96956
490	91645
670	96680
723	95364
763	92854
796	94392
598	91529
473	89639
422	98688
391	97248
810	101646
736	95500
932	101085
527	92956
567	94996
3349	96488
520	93149
371	93029
707	97645
506	97541
910	97752
1210	83812
706	93525
2966	94616
616	93513
867	95549
467	85535
4137	101406
1234	100030
655	96793
887	90728
665	98492
511	93049
390	98777
463	91016
496	93448
1726	99128
481	95455
557	90168
639	93969
755	96900
575	92745
558	96362
700	93376
855	96698
2386	93475
634	91892
403	85837
583	100706
642	94165
471	89391
1142	93961
534	96079
2140	94849
377	90764
399	93360
685	89511
727	92992
1126	100594
1071	98891
475	95763
731	94260
627	94153
563	95320
455	91696
531	98301
1545	99195
2317	96144
1585	95170
2707	98841
1611	91789
458	95057
530	95065
511	95441
587	92749
1401	97940
1474	97003
355	93177
984	91337
474	100688
450	101400
1811	102161
546	96162
765	95671
422	90430
522	84985
519	87405
314	89561
439	98774
2966	100741
748	91781
607	94692
690	99809
491	94004
2093	97245
767	97597
347	85185
572	98149
507	89465
1170	88209
523	92329
502	92548
356	87364
791	95949
486	95487
411	86098
384	98321
556	98269
839	100100
358	98476
495	97120
2453	91820
1179	100137
583	92300
3242	103488
939	95691
582	86996
1446	93173
453	88796
471	92060
975	97356
454	94279
499	96082
532	95008
650	96743
525	88589
439	94877
791	98073
556	101269
468	93291
1548	95704
522	99980
644	90960
11574	92821
498	95300
482	93061
805	88965
451	98089
436	90977
558	90789
455	91345
924	93390
496	96304
716	99996
526	95141
528	92020
1406	94248
2099	98094
1809	100725
1458	100029
415	93420
628	98904
1687	95689
1046	94472
741	96632
1153	91828
495	96174
424	94461
1730	103820
496	91925
809	96396
495	90104
591	93220
1178	100317
780	89985
530	97116
727	92729
1137	98893
439	92976
2691	99461
547	96257
484	99698
2425	98994
1319	101354
369	90268
4666	104068
716	98912
1409	99740
1701	95537
1240	96788
4479	96278
591	100793
458	96772
567	90939
1182	97633
1282	98638
438	98736
1014	91682
2237	104248
2389	101779
1609	101935
468	91669
810	92197
391	104032
956	94608
954	92902
3157	103496
1082	93172
4533	102960
798	96770
338	85225
3376	87745
518	90792
529	89756
364	94925
653	98464
1262	96048
1315	101655
925	88795
3834	102843
548	90145
574	90193
2675	97812
520	93297
378	91332
438	97797
783	94625
1106	99961
502	91397
511	93106
412	88632
474	98144
627	98461
733	98056
516	100461
1441	97765
467	90065
546	101125
631	90696
449	98775
507	94596
818	98808
627	93060
2482	101129
490	91308
388	90847
440	91514
398	87349
475	95375
431	91928
692	93888
587	94932
467	94637
442	96122
663	93844
1993	96994
428	96453
2301	94848
568	91760
420	88052
2657	94441
1366	92908
749	92967
417	92603
825	92854
417	86793
614	101829
463	95390
467	88953
470	92037
3678	99429
435	98796
493	94833
984	82970
906	90699
405	96044
430	91573
525	90190
3440	100937
553	92529
733	100359
903	92853
483	98952
499	89152
540	95759
451	89211
553	96569
662	96703
423	93420
1596	89624
629	101828
875	83672
5902	101177
1191	97197
565	101257
767	93692
1051	95618
567	89605
1681	101453
453	97961
487	94452
7975	95308
566	98198
406	88256
916	92273
391	95321
926	101181
534	93877
662	95820
662	87261
785	93724
426	90752
562	95845
565	94261
474	90892
844	92609
672	98079
425	92412
675	100048
706	94262
618	91893
817	94147
683	98881
770	97852
449	93619
467	92803
826	93086
1141	98148
1168	100621
908	93825
566	92057
487	95926
439	92739
1455	93170
819	99950
582	97528
1246	93592
560	96124
588	88233
526	93076
2861	102092
1162	97334
2484	100496
907	92461
455	93981
394	88952
490	96877
683	100074
1480	100621
523	99012
863	101364
1812	101328
731	89429
1159	96233
514	93735
971	94416
419	99861
601	99372
487	89321
623	87132
440	93156
532	90704
687	93400
617	91660
2040	100036
480	97085
625	89678
637	99297
800	92308
668	91216
486	96072
997	97053
1183	96825
832	98780
1478	95320
1678	104195
540	96706
536	92566
374	92332
1035	96453
623	92697
659	101413
460	90157
474	98092
826	98037
410	95252
425	96446
382	95232
530	93353
3187	104341
1156	95213
519	91336
503	101160
567	92989
470	93947
437	93757
644	98652
471	92673
641	98269
776	92073
801	93965
674	100078
578	94549
4588	92456
554	101853
608	93692
853	95177
681	98933
487	82560
831	100489
467	93993
555	88790
571	96084
641	92644
472	93774
442	86529
388	94821
1701	92839
450	97396
547	101793
426	90616
611	99585
2546	102810
534	95361
502	92116
537	102944
390	91268
495	94438
705	95923
494	86092
635	97268
505	90930
[truncated: 2,346 more rows]
