# Supplementary material for: ATR inhibition augments the efficacy of lurbinectedin in small‐cell lung cancer
Source: EMBO Mol Med. 2023 Jul 25;15(8):e17313. doi: 10.15252/emmm.202217313 (PMC10405061; doi:10.15252/emmm.202217313)
Supplement: Supplementary file 9 — Source Data for Figure 2 [file EMMM-15-e17313-s002.zip › Figure 2/A/Flow_files_for_quantification/export_Samples_Lurb4_4_Watson-PI-H-G2.csv]

FITC-H	PI-H
1454	162176
1056	154052
2452	161048
1160	151081
1091	159825
1867	151545
1949	152452
4292	151788
1781	151279
3259	149517
2463	163020
1660	166325
4735	145973
1524	167684
3733	146504
1496	153032
940	166044
2145	165806
1886	150253
1002	149304
962	149402
1379	146625
3629	173909
1491	177960
2598	167244
1154	152677
1377	158904
2207	158180
2535	164252
1152	149217
648	159945
3716	167933
5583	166613
970	158957
1979	165897
1058	158938
1577	161932
852	164276
932	149345
1044	156936
878	150317
495	159748
791	154017
1236	162497
650	146578
3579	168520
4398	162004
1072	154300
1003	160469
1913	155937
2379	154649
1555	143612
835	161708
3942	145585
1887	172609
1567	164597
13533	172921
1909	169083
774	159137
4159	164481
3668	159608
9107	151341
710	153637
843	158976
2077	164481
2843	167109
1326	170098
1119	156415
2078	178553
2512	162432
1840	156541
702	150867
994	175684
3289	145897
2154	156746
1063	153765
947	154872
3803	148533
1138	167033
1147	154566
1298	150262
1197	159535
1102	165052
1264	149458
963	158480
1663	162420
4658	149528
646	151789
5693	148885
1828	174353
1406	163884
3135	152845
2018	169149
2636	144973
1300	144810
2351	148997
1926	151649
1423	175644
1349	166245
2466	159564
1564	178276
1459	154721
2213	169861
2758	165590
872	155645
2175	173121
1081	159654
8159	158517
1050	173428
5650	148341
1579	143693
826	162829
2524	146532
1171	165557
1233	153264
841	145893
1570	148821
3777	163767
2174	156952
1263	164129
2410	150431
1859	155413
790	162258
2042	147484
2003	156021
1490	160985
1735	158689
1228	151456
2498	171238
1197	168065
719	153444
1254	147729
2220	161488
1422	160617
1379	145004
3347	164908
1364	159496
2710	172224
4092	148301
801	163868
1023	142608
1287	155346
1228	164044
1365	173875
4185	175932
1438	171728
1302	149653
3365	162944
2463	152288
1082	164428
1224	161508
1159	161089
870	163221
1694	179296
2294	173765
1273	163429
1699	145916
1301	149055
1089	165308
3740	155301
1447	152556
818	156489
2542	169629
2084	153261
2217	161481
1054	154629
851	168073
828	173310
1483	157066
1271	143870
882	157217
2006	173062
2674	154912
5898	142496
1557	171009
1675	149240
1712	176864
2336	172318
747	153720
830	151457
2006	155728
4290	144380
785	143081
1010	166845
2350	164342
971	171656
783	153754
1262	166710
875	167616
3224	142178
503	159873
947	157245
1146	157148
2373	165524
8479	154705
2336	163405
3043	168285
4514	168732
922	162300
1803	170957
1543	166731
2406	163179
5766	161856
813	165928
2222	168954
1463	164833
2323	152181
681	169068
2253	165344
1462	162429
847	155507
1823	157777
1443	144702
1360	148441
1453	170179
1034	155441
2475	145188
1910	163749
1635	153933
787	160685
1491	168141
2655	159637
3038	180033
1040	145225
2075	162879
1389	142815
830	153832
3924	166133
2671	176769
1875	163969
1363	151453
1043	161720
2397	165213
1425	153028
1568	152529
1839	166220
950	159799
1416	151721
1983	167125
798	159772
992	159273
1211	180996
4234	164984
3270	151377
6414	167927
1391	161741
2530	146466
2042	162861
6896	147424
982	150244
1863	144277
887	173253
3608	160633
1117	171157
1961	146504
2540	182476
996	173360
3399	144043
792	151957
4447	143252
1102	149305
5970	145592
2625	156209
1004	179227
966	157032
1519	155355
1411	159700
3411	149005
1522	158381
2370	157189
1150	166865
1000	152173
1757	162012
1169	156733
803	178080
1519	155124
1727	157924
1278	160153
880	160445
1054	181033
947	147973
1379	159964
1507	146671
1182	165551
1263	159643
1483	172644
1699	161317
3133	153965
1214	173760
1300	148909
1150	142357
1014	154636
718	147888
759	145536
860	164833
2080	172929
2131	148449
1076	159060
5056	146881
1256	165201
895	149625
2207	158924
2288	166129
2527	150906
760	144176
605	146124
1684	145308
1456	162354
1773	164861
1078	166301
1587	157660
920	158877
2051	153169
1166	168012
1528	172157
818	152168
2586	148682
1263	145933
1099	146257
2763	167032
995	173689
1250	156190
926	144695
2281	160688
1694	147685
2995	160416
1568	169719
1003	154193
2466	154767
1463	156045
1946	142620
1344	164324
1179	144985
1042	150036
1069	182482
1229	180082
1800	155981
1959	149308
1498	178708
2019	156356
1506	147463
1167	168324
1299	162364
1661	172712
1703	154898
878	166040
1139	171376
1730	157237
1977	147045
3728	179111
1175	153345
739	166013
1206	152864
2134	145424
4607	163737
1046	171168
968	185861
2675	161271
2271	148953
1222	142456
866	162056
1770	163577
1174	162313
1724	175177
994	158139
1111	169674
802	166220
2645	161504
3865	148841
1418	163481
1082	171325
900	172325
5183	159882
2370	158711
1619	148063
1598	174741
2615	162864
2530	150920
1598	170585
1732	144480
2524	143125
1033	160697
1167	164448
3549	159168
1149	152044
1184	155370
1402	184233
2396	172488
1639	155048
2355	150764
2207	165256
948	169029
1175	179216
1086	161933
1466	174601
1117	157157
2779	143545
1557	166551
2027	143108
987	162588
1828	168124
1610	149881
6976	157049
22262	144583
606	162431
778	166065
739	168601
1671	156860
970	166433
1774	176012
1657	157034
2041	159377
1231	167621
1113	148632
846	151033
1259	164449
2373	174356
951	147372
1202	165410
829	146852
1064	163776
6395	175354
2228	151268
1919	170813
1737	159576
1125	170510
1746	167202
2190	162862
1422	162626
2703	153713
895	188085
2094	151856
2102	146788
730	154220
2647	148620
2020	157577
1026	185468
1245	175838
1608	167045
1321	143972
779	152310
789	166931
915	153044
1571	163455
1362	156572
1152	163788
3559	159224
749	150745
1931	151372
2255	161241
758	143440
1210	155169
2066	165084
1094	152634
2015	184777
1206	160056
1143	148300
2167	174659
4207	154138
2058	160470
7658	163892
790	148841
3349	159601
1154	163853
1021	159577
2546	145649
1169	152803
1355	150668
2080	167684
2483	154044
2927	144800
1106	154384
1357	142593
1269	154700
1118	161004
926	150408
1169	148281
2017	149769
1458	169697
1062	145415
730	165251
634	151332
1298	145001
1778	152035
5114	144585
2132	154670
812	175404
1595	156389
2431	169144
656	158826
1343	158240
2421	158780
754	171194
1981	165380
1247	149693
1295	151294
1863	152405
1818	164961
1650	167058
1694	152838
2158	171924
2282	170305
2858	164924
761	152133
2058	143457
1805	149817
2996	149977
1052	147569
1603	173181
3359	146505
1970	156904
1084	146105
3385	154685
19443	150981
1514	159760
4945	145028
808	143429
1543	159681
987	147949
2262	172346
732	166013
2091	157252
1666	167500
1473	154533
1326	156408
2321	143180
1323	156159
1790	142317
5670	172584
2398	180065
4129	149204
1449	156741
2057	152221
4815	158497
3034	147793
1385	166580
762	147833
2103	143552
867	159142
2190	168813
717	151013
2115	153624
2116	165023
6755	178824
1105	173131
1103	153806
1547	181045
961	153480
6682	165400
3353	155032
2313	170582
2962	184251
1211	172381
3210	159490
4279	142536
8732	173008
3421	154445
2167	173080
1580	161453
1183	160533
1485	168596
1394	182690
2333	166061
953	160552
2134	165126
919	162652
664	152601
2311	152380
2426	152336
1006	149729
2972	150900
2871	144333
2278	169033
840	171686
1679	151381
10905	161004
1271	159950
2511	165708
2276	167843
2000	161167
1135	146774
869	163649
1270	155627
1425	152444
3693	172272
3035	150209
1457	153012
2451	164789
1034	168511
1439	179187
1659	151108
1135	156544
3562	156380
628	157743
989	169321
5383	144120
3093	155552
1194	167745
1682	171565
1186	159892
1080	164201
1059	145604
1326	162893
3565	168808
1209	153960
925	158792
5400	149624
1060	154812
1381	155101
1058	156809
8870	158894
727	152436
2490	176819
1526	166030
979	168449
7168	149392
1739	167273
4413	164672
2470	143628
2120	151834
1548	166341
4878	172676
2015	147327
908	158645
2600	173145
1328	166401
2082	150028
1104	157516
1857	172722
2882	152107
1098	150681
1018	144681
1240	157595
1647	163061
3040	169974
2667	166033
837	160108
1249	147801
2059	161103
3039	166764
3265	163220
695	160245
1432	173149
824	150293
5051	170037
702	143721
1815	164532
904	157117
1007	158433
4039	153314
972	149297
1415	169236
2318	148680
1473	170789
4886	176344
2706	165321
1949	158776
1720	163049
1187	147765
1846	177901
2106	148156
1931	170380
1810	162621
1378	178353
1282	163140
11790	149065
2312	172728
1437	174991
1052	161968
1782	172232
1259	168571
2374	145908
1876	162196
2271	165309
1002	146476
1158	166658
1638	153720
1102	162048
2468	143292
1191	158725
2847	178754
2259	171292
1044	159244
2119	151021
1183	163636
1453	157836
632	143480
12471	160679
2976	150208
2368	177088
1807	160984
1463	148919
868	151817
2723	161994
738	149504
4676	145701
844	159780
2144	145733
3772	163204
1721	172768
1958	166100
2491	143824
2029	177349
4015	143964
854	144248
1039	173556
5481	157664
1378	169628
2186	163505
1534	143828
2795	161924
1654	172264
2980	169371
1894	164267
1302	172652
4199	144217
813	146140
2154	144800
1589	177484
2022	164193
2504	166725
1183	165872
1830	149561
1179	147701
2101	158200
4110	150049
6515	169629
3674	148804
2194	167004
1541	150480
1438	156048
3031	166472
2457	175623
2519	175984
2666	176177
1790	154481
2681	157483
1609	151305
1140	172437
27244	146652
3824	162134
1476	169808
859	148620
1070	156405
1182	158456
1159	158906
698	150984
5883	172385
1703	147137
2286	150167
571	158408
2691	172644
1431	169100
1170	158281
923	146465
2510	163214
2132	163998
1691	168942
799	170167
1294	144645
2863	148917
1479	151765
1569	171474
920	156616
1426	159288
2907	169073
897	161504
3818	174928
1161	180128
1067	147072
703	169597
1210	159800
2303	166300
1177	155461
1243	162586
1047	158972
1271	158589
1304	165889
875	156336
2208	159389
1291	170754
3801	142317
1558	157770
1259	145664
1036	167861
986	172168
1705	156931
3164	154716
6674	166430
967	158341
2387	164804
1510	162297
2398	152971
3171	152261
1587	162817
1167	147012
1646	173228
989	165028
2543	147752
7020	166617
2144	153977
2085	150632
1115	161980
1338	172486
1064	173785
965	158312
1418	150836
919	167841
2262	154725
1232	170301
1143	164299
1885	145416
2454	155136
1970	148319
1440	159524
1503	164176
1408	162336
2342	173696
3086	167279
24614	146348
2775	155624
1346	162776
1526	151028
3007	147277
1544	149105
2665	175416
5226	153996
619	151853
910	169388
1360	151241
1405	163717
3770	149013
4630	148352
1255	160512
1311	163416
1420	174140
2707	166180
2914	148337
735	159340
1122	167187
920	178488
1711	161293
1905	174890
2509	145597
1201	171800
1582	157333
5200	166285
1906	157792
2203	181208
13729	179008
2548	171621
787	178561
1318	172232
1469	168436
2117	143892
1263	161381
903	163372
1651	150544
1570	168705
2751	168956
605	148129
1182	161424
1655	170301
1374	166064
1525	173577
1155	156474
3462	158865
1431	166772
3923	152360
3256	149485
1105	159357
1552	160527
923	161576
1513	144152
449	145117
1195	175649
1147	152132
1344	163278
1183	156889
1570	160933
1811	164616
964	157024
1283	160943
1124	157768
1174	167169
1686	155336
1191	147336
1020	149481
3636	154776
1987	163207
3523	160860
1114	159580
751	158472
1163	151159
1814	155536
994	151620
2225	171657
1257	148244
1362	148833
1461	160425
1468	172509
1521	172601
1147	148605
1531	151357
4737	146792
1778	166473
1950	170804
1123	161645
897	166097
1206	158397
2128	142192
4350	161936
1580	171748
5856	173144
1833	148928
1625	156500
1354	173793
4869	172006
3352	170872
2958	170796
1774	168052
1779	143816
4082	144637
943	155924
2378	147871
3756	155003
3762	150720
1212	153996
1466	146253
2470	149385
998	152529
1493	164789
1222	170261
974	165124
1087	163303
1029	165016
2339	161424
4695	179633
2864	145188
1247	162852
3952	162386
1406	151513
2510	163880
1123	169529
2494	144740
958	159460
2990	142169
2303	159157
1099	169230
1068	176593
2002	146926
1051	162810
1338	147463
932	173131
995	157805
3173	154056
3094	155992
1571	162636
6067	172855
1767	169057
1018	162073
1842	149109
3759	170665
1937	170903
873	153475
1075	170161
1645	170254
896	156721
1577	153180
611	164440
656	149337
2470	147437
1205	156760
838	162232
2839	170721
1511	143006
1189	166612
2967	153181
3048	164403
2143	151969
2119	154324
1560	172929
2331	161345
1646	159005
2120	156664
1300	173852
1807	159599
1219	171561
1045	158597
2412	153015
1314	155304
2098	161216
2226	162073
1378	157485
1644	163092
1260	164906
2293	146437
2500	161292
1123	168285
1665	165915
2954	157817
2358	153429
2627	144914
798	152513
915	173136
2215	157396
1555	166749
1267	153913
67555	176000
2546	170592
1954	146356
1451	165101
2234	156821
1241	166248
1001	165338
44514	168293
1074	148893
2546	164436
781	163566
3170	143885
1074	153285
1197	154548
2224	167708
2127	150521
1415	153897
1530	165934
1864	172284
2015	153025
1566	165203
2239	153120
1893	150721
3834	174772
1899	165653
1147	145429
2802	164683
813	163304
1964	165413
1151	160737
2293	142192
1425	144437
790	159653
4915	151684
950	163617
868	179933
2692	146892
2109	150693
2066	167426
2027	154429
2326	165055
1791	160322
1417	166465
877	160183
1795	142980
1170	166328
918	163148
847	150741
1067	159579
3278	164565
506	169098
2330	148845
3083	144344
1143	153238
3768	153125
1691	159891
1990	152477
1712	156988
3355	143176
1398	159141
1470	149193
1211	154376
1678	151352
1149	144849
1296	156632
3605	149985
1634	155228
1662	165765
1233	158536
1754	150853
1399	168027
1231	173437
1292	170177
2771	163996
2927	150356
2042	159876
1251	165942
4479	165253
1341	184185
4030	150819
2230	150168
1051	161986
1514	154492
1364	143621
1229	156571
1013	150132
1247	154497
2087	156368
1142	150848
4308	158077
952	176557
5158	149312
1029	154224
858	157156
2757	159741
2329	148611
1418	163797
1475	166213
1029	161466
5123	143389
738	158244
1302	158710
1182	151841
2237	161669
1506	163145
2259	160025
1567	165218
1317	163927
1395	153993
1723	150883
27910	143669
2086	176373
1037	159980
1917	149208
2108	147143
1131	154289
1387	144245
3210	155386
1646	154221
1271	150144
2016	154048
1050	168648
1697	162532
2987	161286
1078	153933
936	158960
5143	144501
1295	151623
1239	175559
1673	175952
2266	170223
1096	168810
2300	143153
2092	146965
22130	156333
1434	149725
2588	161637
1213	155652
1048	165265
1022	167845
2103	157585
1522	161581
2095	150644
1494	174167
926	153405
1206	176900
1448	159331
1681	160067
3049	152884
2719	171924
1831	158629
1366	170873
1453	151249
1380	169251
1955	153575
856	153461
869	166089
3613	166196
1090	159605
3158	150201
878	156457
984	156292
918	142275
1727	171506
4706	160891
689	145669
858	157559
1730	172278
1831	158825
739	168029
1335	170898
2174	147641
2361	156301
995	164693
1313	160604
1146	152197
1250	159246
1055	167121
2786	155044
799	155737
1394	147398
884	158205
1916	155944
2343	161280
1705	163892
1742	146273
735	147081
1634	154296
3160	161363
870	152905
1109	143591
2199	160409
1129	154457
1135	163008
1104	148089
1116	163164
1718	180042
2788	158390
1846	147165
1735	162072
1067	155589
4970	145689
1087	168841
2014	162528
995	161684
1786	162649
1148	156553
1370	152512
2071	152365
1417	150105
2637	153429
1059	146120
1099	174298
972	152076
1443	148097
764	165940
1191	160005
842	166432
669	167837
1520	162640
875	153466
1107	170537
667	160794
9633	144316
3583	142694
5237	156029
2450	162533
1499	178000
3520	166926
4128	162174
1069	173240
1033	156398
8655	169579
1291	172236
849	165040
1300	168411
1318	168353
2645	157286
1852	160793
747	161013
1412	155489
1822	173801
4110	150898
1791	163745
3967	159648
1454	150467
838	158376
8351	151857
1218	162733
2144	160838
762	154301
1312	176421
1096	158780
1839	174593
3322	143897
2730	159213
1933	154826
1203	170404
642	162020
2367	142401
2962	149604
983	168416
1414	146949
738	158396
1696	163112
2285	144620
1247	166336
1218	164568
1013	145070
1237	154901
1210	161705
666	158986
545	150896
3119	160499
2263	154705
1463	156380
1646	165833
3593	168826
1506	165148
1181	161042
1831	163837
996	176359
1915	172492
1730	163225
917	142576
575	176927
3689	152156
3474	147087
2033	170970
1311	153117
962	168880
1090	173129
4324	147821
3511	174869
2558	148108
1711	170581
894	159108
919	151060
5496	156952
1115	168457
5979	153937
523	148017
2393	182712
5135	150148
2092	171697
11359	168908
1302	165709
1537	159351
2183	153902
1804	173944
3878	161692
802	146934
1024	183205
915	170424
956	159985
2031	163009
2114	170990
2054	155611
1367	160482
1187	167496
2282	148637
2143	152944
10223	176088
1254	152256
2761	146496
2571	156911
2934	142290
1266	151385
1226	163409
1280	174805
2328	148760
5611	173468
1255	168681
1011	153301
1573	166114
2324	164668
1939	175062
3319	173552
3513	148004
1003	155721
818	171441
726	150588
3926	143381
1343	165847
1141	151480
1665	156204
1832	159977
1974	160884
2569	160328
1287	154810
1484	165245
1452	181461
3494	163381
1071	168641
2198	174117
2496	156745
972	154269
458	170788
2655	144456
1178	153081
1012	145206
1619	154377
3722	167025
1383	169020
796	142924
1827	167040
1588	168156
1945	170809
3266	165202
2412	175038
1089	165064
1409	165683
1513	157481
1790	149167
1701	180388
902	166461
1042	153200
1230	166109
1845	159593
2140	153124
1522	167784
598	165738
1127	162580
1231	166380
1488	163468
814	147301
1530	173942
2986	174460
2586	145848
4786	151437
1370	150934
1669	151648
1643	163922
1595	154641
1431	154761
1177	161336
2218	162221
2154	164029
1137	152636
1831	144907
1315	160656
1342	174273
1579	147599
1195	144184
662	148938
1027	159111
1512	169244
1438	152145
2188	160016
1382	158025
1744	155828
1030	164416
930	147156
48714	177996
31697	156071
2939	145932
1295	161341
1116	174289
3025	154132
901	166427
855	142907
2706	143408
1775	154120
1860	161789
1418	166696
2526	158719
1050	150844
993	152308
852	151988
3079	153908
1889	181444
2815	168121
1343	146564
1205	153060
955	143368
629	147165
1986	148600
1355	164465
1088	164029
2958	176878
816	178354
2767	159717
899	167208
2568	148754
1880	151845
1124	157204
796	152921
1925	144044
830	161876
2235	149227
1432	170509
1358	167269
2281	162208
2110	169243
1090	167025
2575	159302
978	160824
812	151788
2535	162861
1530	174397
1838	143520
1346	164008
1043	167037
1637	163708
2586	143129
2487	152815
1040	156533
1497	147416
2145	147978
1107	170836
1579	146512
1214	163961
2647	145620
1140	151771
3519	149132
14873	169549
1769	171861
753	161692
4137	147935
1062	162954
1373	162416
2067	167437
2133	158417
5609	166692
1790	165336
3479	150753
3482	153876
1481	160716
871	172528
1100	161029
3038	158703
1318	165891
1133	159194
2247	162096
2354	164768
1362	161045
1331	152925
882	160764
1407	161037
1837	166793
1099	172741
482	157865
1294	172336
1505	167872
1238	167628
6650	164456
1507	174600
1746	157193
748	164885
2396	145692
1797	144908
2360	166938
1313	144520
2891	143616
3874	170737
1227	157673
887	149373
679	143031
1527	164516
877	159101
1366	159068
1606	159693
5374	145261
1518	164859
3078	154769
1061	163629
1211	170264
2210	145348
1967	143934
1661	148798
3978	168558
2332	160065
955	160512
1185	161229
1299	153097
722	156821
13322	163793
2158	148705
1627	160277
2422	154769
2742	163368
1013	155388
1867	144589
1033	160557
2077	144880
2145	153663
829	171752
1952	154045
727	162200
1198	159857
1897	158238
2607	170155
1158	167617
2562	148132
2558	181864
1528	162964
1396	156685
1323	168829
1529	155369
2547	177455
3063	181864
1022	163520
980	176529
2707	150782
1350	150460
934	165601
1690	143385
1332	166380
942	157022
3188	170232
3947	174246
1366	173822
1246	158701
2048	169825
2070	143804
1655	142776
1668	153173
2444	170733
655	155093
2872	165131
984	181505
2187	151297
1863	175661
2110	160311
2587	143144
6745	146553
835	153833
1281	149337
1270	158569
1363	159043
1152	158673
3282	142384
1244	163134
1531	160825
2675	158065
851	162312
1147	149472
1512	164692
1079	167332
1070	166420
2889	157325
1166	142289
2434	150654
807	147085
1046	177964
1392	179877
1686	151348
1391	179661
2386	168770
4707	151453
1116	165872
1994	151423
1683	151842
2082	174606
962	177438
971	169677
1197	177403
3531	143869
2666	150679
3359	155691
3219	154158
1259	170636
1367	142929
1934	159679
2474	154729
1932	180633
955	181132
690	154382
4145	159385
1059	172095
1725	170176
1367	164912
7864	171529
4527	163724
1593	147330
3179	181489
2114	159648
1053	161428
762	157001
1082	148913
2074	168409
2635	158216
2443	145385
799	185661
1470	144381
762	160104
1169	163370
1623	152516
1016	168045
24082	142777
3168	174183
1343	167621
1702	159449
3790	164724
1829	177684
1211	145201
1205	166643
2793	161504
917	151393
930	152104
3745	168145
1357	174105
2262	165712
1540	153633
1674	172004
1182	169004
1936	159389
1543	169473
8984	165340
1413	157008
1142	153521
1398	155427
2205	148193
1131	159072
1531	162265
982	152747
376	170206
21832	184124
874	167680
1473	158733
982	160048
2695	143353
1494	152184
8235	175365
1710	160777
938	151900
2572	159440
5150	149696
2099	143533
2409	169367
866	170239
1142	166296
1834	174349
2380	149965
2138	172164
43873	169636
10534	157020
4166	157821
2075	183236
2584	158668
1971	161428
2238	155752
1705	159757
1886	162021
1099	164621
1238	147124
946	166785
5259	148577
2428	151826
1881	156636
1667	160853
1114	172356
2353	151144
4095	155752
2377	146548
1613	153173
1297	171985
3222	155581
2215	160797
2099	145297
1875	146212
3363	144563
9939	179041
1396	142821
836	167849
2401	157464
1419	150561
4065	177377
1174	173652
540	170292
3051	163024
6555	146961
2095	146684
1908	159205
726	155668
876	146329
1109	163572
800	175656
1741	180189
2823	168966
672	144608
2342	158161
2000	148560
1786	154412
3415	171349
2489	142721
1916	165652
767	165932
1400	173528
931	166355
953	154430
3646	149082
1794	160230
1259	171003
895	168964
1743	161596
2250	161485
1219	167460
2278	171056
1166	175492
695	157336
1074	169212
1814	170890
2762	157045
1424	179068
487	161371
896	167334
1482	164748
31769	150877
851	174381
1708	152528
2719	153369
1681	149252
1357	146369
1391	179049
1338	156644
1168	158826
3106	154884
1189	170088
2035	173558
1122	164668
1258	156345
1704	164161
3054	150647
2343	151872
962	156508
28897	143203
1314	162885
4070	177920
1719	154247
2459	173721
1850	157702
2308	167829
1057	150953
3333	147190
696	162612
911	156461
590	149548
918	150269
1927	146471
986	155548
1701	160757
621	147781
1072	153177
1083	164796
545	146873
2075	163913
728	145529
1579	175746
2045	164118
1098	153017
2498	160241
808	149625
1221	153980
2122	149409
839	183333
955	161939
1686	154702
1489	165401
1235	155321
1155	144000
2779	159881
1034	148736
1125	162668
1480	159832
1174	153414
3673	148657
1495	148935
834	158243
3267	167281
1006	163238
1847	154932
1367	165741
