# Supplementary material for: ATR inhibition augments the efficacy of lurbinectedin in small‐cell lung cancer
Source: EMBO Mol Med. 2023 Jul 25;15(8):e17313. doi: 10.15252/emmm.202217313 (PMC10405061; doi:10.15252/emmm.202217313)
Supplement: Supplementary file 9 — Source Data for Figure 2 [file EMMM-15-e17313-s002.zip › Figure 2/A/Flow_files_for_quantification/export_Samples_Lurb4_4_Watson-PI-H-S.csv]

FITC-H	PI-H
5282	119463
1454	136336
3025	136408
4207	137984
2795	137953
982	120310
3987	141268
2258	123297
2700	129138
1623	105207
3880	120148
4127	126525
2866	126865
3408	120075
3779	105949
1526	111911
2127	130109
5680	112721
1372	135148
2151	138929
5016	119385
3800	106521
2262	109284
3752	111786
2433	116024
1954	118480
594	118033
830	105005
7129	123640
2091	136033
2131	110424
2064	110261
1754	114893
3187	124449
4238	110239
3731	127160
3810	126572
4883	134885
4293	108397
2257	104968
6323	108429
2540	117435
2704	107626
1895	124857
3226	113212
4368	123126
1094	138464
1971	107408
647	138513
986	128559
2473	141260
2202	135924
4020	130536
2533	131912
2840	108600
4663	118996
3547	136696
1164	120817
3331	114728
4354	133316
4154	141687
1751	123497
4099	120303
1455	114123
2561	122725
2085	127160
2212	139816
808	141110
4615	119780
3571	105679
4418	111660
2587	111517
4029	133722
3663	131632
3730	126756
2935	124448
1927	128048
1571	132156
1959	124155
3096	117700
1201	128830
1632	140528
1471	105577
2645	124200
1822	104770
6627	129873
3339	132188
68196	139088
623	121692
2858	105291
1568	112652
3723	111800
5389	115246
799	137431
3675	124885
5206	106205
2476	105749
3603	110292
4774	131910
2800	121875
1541	139325
2143	125284
3730	138746
1152	111176
3302	141460
2779	125489
2111	133005
2614	125249
1510	131948
3515	127801
2038	133871
2010	111361
4410	106927
1750	109964
2971	110312
7528	127249
2874	128721
3538	133362
6142	128574
4585	108877
2886	140936
2952	121072
1745	125340
730	115468
5417	105544
947	107116
1399	138888
5371	111344
1018	136239
1722	108469
1812	125775
487	128852
4003	114997
3054	130201
2142	121304
2433	127742
4251	127920
2280	127964
3661	125769
4151	114529
2574	116592
2761	111293
3354	117068
3606	134680
4582	118956
1115	119133
981	129905
1625	122812
8401	121740
3672	112749
4590	127936
2678	111857
1348	138900
1160	140281
2561	139253
3885	130249
4003	108288
2735	105089
2558	105200
3328	116665
4523	115225
651	134616
998	140821
4189	110903
3022	134527
4146	128145
3454	137693
2969	106123
2441	129113
10285	110637
746	104843
2183	134783
3815	131445
1370	125208
952	122682
4234	105217
773	123412
594	111216
4519	129916
1765	136660
2501	128766
3602	105573
2963	124365
3284	107433
2979	114956
3615	137716
2937	132273
4330	119612
2818	129292
2566	111440
3615	114484
3811	105641
4882	131141
1409	106941
1475	111416
1611	138288
6431	112433
2250	138898
710	113026
570	137980
4051	135375
690	116821
2082	110028
3506	126989
4766	134136
3255	115609
3078	122175
3933	124080
2359	121715
3171	141700
4057	125934
453	106201
602	122116
2391	107896
2139	135269
21645	130675
3206	123999
1596	139052
2606	109085
2331	124069
3353	118364
2009	113972
2238	114113
5396	138804
15645	107237
4626	110708
3704	127833
2447	125397
661	132477
4245	114792
2079	138280
2367	136401
3722	107219
2737	112161
5240	116144
2127	141337
2563	134761
1752	140472
2333	128248
1586	118056
3283	139765
5459	116289
4511	108421
7258	115584
4262	113526
3731	132720
1957	107005
2020	117597
2101	130829
1810	104760
3113	105000
3210	107138
2475	131849
2439	130156
5849	110328
5257	115480
1147	136881
1618	107213
4552	118093
3585	132416
4838	112344
4039	124772
706	110289
4030	106900
2889	130665
3389	115913
827	141129
9600	104701
3325	132385
1522	130920
3968	120877
1962	136920
858	117017
4115	112680
3161	141249
4725	128846
2822	105288
2183	141844
2383	118731
2074	126433
3494	122200
4125	124536
3066	112072
5063	111613
5604	128512
2650	122143
3392	108459
2153	105848
731	109796
2356	104944
4038	105656
28206	135896
2767	126096
4121	107767
1925	114720
5734	105099
4694	110064
1969	133263
964	107553
3881	112212
2234	136471
4569	123220
679	122145
5187	107908
2653	132273
2522	118524
3499	118356
3034	121303
2378	117988
1811	115796
4056	131481
2267	121420
795	114676
1026	122737
2084	134592
1475	125017
4506	122009
4550	105638
3488	126984
4815	124421
5006	104677
2963	108969
3482	116317
5359	122949
2034	116146
1130	120305
2742	108217
2417	116072
4270	115988
3918	124373
4160	114929
1217	132969
3240	106065
5279	106197
4570	135914
4671	110925
5039	115333
2086	126280
1229	141781
3757	108045
883	106080
3293	126150
1039	125686
3419	130889
3495	137228
3529	108386
2443	137011
1766	114357
3511	116260
2195	128103
4811	124393
1646	122515
2395	108512
1878	109584
2926	125192
5163	121959
2823	121710
3288	109256
851	124216
4531	112532
1159	121121
3849	108352
4042	105321
2906	123453
3722	118022
1716	141864
1313	114079
655	116376
5550	138115
2025	106605
3079	116593
4323	137045
3990	138301
3028	105577
1691	121869
2838	139138
4509	105728
1995	125973
4583	126336
4163	117988
2067	114313
3362	133039
4603	109868
5827	106539
1494	139912
2371	105432
3742	113377
1706	110021
483	108089
2749	110877
1303	130264
2872	125633
749	109717
2720	125481
659	115425
4126	122429
3796	105973
1888	123096
839	105101
3123	122248
4050	107225
3137	114944
8153	128176
3198	113556
3208	105976
2881	128657
3178	111044
3611	113618
2178	105809
2579	125260
2490	127641
4090	123672
2255	141269
1027	134960
3803	115296
1606	136420
4770	127589
3979	134644
6801	133121
6717	124869
3647	115029
2724	117688
4081	126832
750	130537
6427	108970
2675	135160
1574	140033
2850	106783
5102	122596
3061	127817
3431	139540
3951	106660
5151	121676
862	136030
546	107032
1607	105572
5931	122476
2759	138410
3257	110913
1972	109113
3343	119732
2586	121645
2900	122696
1130	136436
5131	111157
3631	138501
4038	118665
2032	121620
857	111796
7118	135738
1950	134048
4597	132081
4286	114505
1057	132140
1905	115205
1801	107133
698	106644
2731	123989
6267	113199
3423	123505
5188	110577
2715	137340
1874	139193
719	133003
1155	121893
3554	127069
2714	109176
3735	109208
5646	138000
1499	137980
3198	113425
4105	123036
4425	124740
4682	129001
2407	136889
2210	108060
3932	128833
575	117376
614	130573
4454	110629
4074	105749
6950	112653
5417	113777
3327	105809
4925	137567
5957	112573
2475	114248
1243	111706
4214	141404
2358	140981
840	129073
621	126596
2356	137297
819	131881
2970	135504
3599	106069
1388	126348
6432	133825
2942	137677
4774	122985
3226	123204
2908	119360
941	136348
3817	115165
4190	129685
2965	134680
2535	105644
4118	119136
3660	128128
2379	104771
1598	106154
8699	120205
3408	116541
2343	129541
828	134618
727	108736
2387	121504
3015	110450
2815	112552
4207	125600
5220	112784
4244	112045
1243	129120
2090	116501
3258	121215
2215	127393
4736	122845
593	137884
3759	142058
2627	109045
1080	114392
2533	107153
3059	132700
1467	139068
2247	128204
3567	110322
4255	137640
3204	138365
2602	109770
3494	117080
6524	115901
2196	122605
4422	129869
2150	108724
2034	107697
947	118217
2958	128957
3467	115580
1330	105545
1387	124553
3008	126177
2162	120610
2723	134857
4465	105908
2762	136416
9319	131845
4449	112344
3775	111164
3579	115874
3354	108840
882	105490
723	109282
3043	106888
707	124768
1487	105060
6115	124847
1584	140959
1877	133388
1306	142040
4915	123377
5190	123418
4116	105866
1219	129737
639	106727
3594	121056
4524	127462
5621	105432
1611	124479
2905	118725
2655	106689
4033	114936
4459	135337
5974	112822
2258	131637
3155	117991
819	124085
1978	106909
2739	135441
2155	123204
2395	137045
744	114772
1851	123013
4071	108161
3771	136429
5222	105461
4595	118940
2415	104867
6077	111849
4554	137652
5018	106097
6102	124650
7923	121521
2492	112388
6423	134913
1564	110253
686	132936
2737	136187
2309	137160
2941	106047
4711	124896
5355	105028
3524	132597
4814	110776
3462	108447
3168	119696
7089	106249
1653	112020
3711	134001
4401	108505
4313	107368
1775	135073
2832	116944
2120	114913
2374	113388
9957	118428
2525	134200
3158	117510
2383	105332
2750	116493
2798	132814
2811	105641
3461	138836
2793	134888
3928	110216
3214	133717
2491	113360
3426	107737
2134	137716
1042	133676
20958	124240
1751	136716
882	137008
1071	134868
3267	106840
3395	128917
4174	116985
1320	113732
1014	109729
3682	120629
3393	135717
1762	141952
3451	133384
4206	116929
718	120820
2898	111820
4382	133844
680	132989
2390	105284
344	134085
4816	130389
2217	131343
2048	107041
2088	125518
3747	118988
739	123957
410	105748
829	139968
4079	121696
4082	128916
3228	110141
8315	118485
2538	107011
3004	105897
6937	113892
608	133970
4466	109803
3746	126844
4236	112256
1380	123501
3479	110403
1077	140901
3701	125824
4774	114589
2519	107724
2158	136536
3875	115448
4406	110847
3139	133208
6855	135528
2916	127015
4891	141497
1654	139733
1823	109973
451	135945
1078	105372
2274	110035
4312	122449
3742	113957
3071	117738
4187	105284
1091	126339
1941	140597
2028	139236
2714	110697
4237	137029
3106	132224
3035	113305
4141	114332
2552	108173
847	121596
3829	127780
3901	134204
937	130125
2973	120171
2993	116689
5102	108884
949	112949
509	134123
4186	111025
2395	137497
2158	105541
5309	122993
4498	107428
3307	134365
1616	141709
4716	122209
2727	134417
2999	105124
3979	123297
2969	105415
563	137782
980	126232
2858	106205
3234	125133
5639	125761
1346	133421
2785	128253
3651	118068
610	124165
787	139925
1929	111373
1764	141193
3647	106801
998	111560
998	124794
2850	124073
4886	113969
4388	107436
2423	115288
4987	120693
2347	114109
971	118366
2273	113846
6711	116064
2779	132109
4959	110088
1383	139440
2254	138853
5671	116341
3391	131120
2042	107714
1434	107056
1219	141597
2279	132065
772	111696
2478	128197
899	130552
3344	112536
3410	106970
2042	122368
4550	108653
1937	107561
2035	104726
3651	109256
4257	108843
1732	105604
2865	111001
2013	139564
544	112308
4261	132317
1869	134380
2357	111045
3138	115698
2835	123656
3119	115965
1562	118170
4919	130471
7095	121364
2437	109460
4983	105068
1577	137041
963	136448
5967	128844
4227	118141
3933	126552
2074	109841
3607	109270
2187	111098
2727	109733
3511	105337
2351	128212
5479	125353
2327	136711
2743	116161
7378	120536
3283	122180
2296	115573
3049	124964
3016	119500
858	110039
1106	105780
6802	117613
3977	113064
2431	119156
2347	113182
2726	140832
3230	139985
866	114062
2771	110557
1791	131824
3435	111364
2865	107869
2893	139217
2439	116387
743	104977
4503	111929
4152	131892
1960	109629
4898	117517
3387	121193
6108	112421
3386	138105
2916	108020
1743	105120
1241	106797
782	108888
2670	109864
741	117496
1965	134025
2271	105856
1167	137337
1727	134193
1110	124247
2254	114018
1471	128014
5045	105408
3061	141044
3455	118673
2018	106168
3232	113136
3510	139180
2051	133297
1787	116748
3466	118649
1691	107456
2106	135433
5431	118542
1275	123568
3265	114784
2786	107576
494	132981
3315	106064
1848	106909
2971	109219
4714	121488
1637	132381
7743	128284
3181	116205
3047	111798
3398	130467
1982	105209
2126	122853
1123	104689
4079	135308
3547	108464
3185	126225
4290	138517
2606	117087
1438	110836
2552	122319
1577	139072
2050	133094
3663	118325
4692	106112
3082	116984
2077	134140
4623	115777
2517	140577
5909	117570
3730	125205
4955	116848
5033	122940
2310	133349
2269	124826
2253	119736
4001	118545
7369	106500
2739	135940
1290	135324
9090	112880
856	127500
1985	118470
2926	105756
1083	105469
1722	125656
619	132842
4874	108556
3595	113549
4150	112096
1751	140340
5854	131581
3868	139165
2791	124718
4186	110744
2355	138920
13175	123498
4117	127445
2282	115801
3973	108480
4659	119794
2538	131785
1407	141362
995	116345
2923	120012
3482	111210
1291	105673
4236	123228
1047	125421
3022	138732
2374	107572
2523	105547
2222	130956
2070	135269
2751	109532
4437	104804
3290	105696
5581	126044
3155	116984
1628	106209
3874	141215
4546	114678
2186	136365
1606	112961
4199	111853
2847	121417
4153	112629
3862	114694
1865	114839
1209	116840
1211	140034
5269	105105
3628	124444
2852	119417
1171	113008
6945	130364
5075	120117
3111	126409
878	132905
1472	137444
6100	111832
1343	110049
4714	114940
2950	124208
3118	136689
2771	123457
987	138901
4222	117209
3347	116900
5033	125732
2346	105679
1934	134441
1746	110187
827	106285
3704	116931
2994	108172
2019	105545
5555	109636
5978	113193
4791	117689
879	127111
1651	133118
3502	140072
3132	115408
1864	104897
4087	123019
981	140828
5313	123156
366	117229
2974	105181
1945	119017
4754	117721
4131	125296
871	109437
2782	121335
2661	131877
9907	138793
946	135453
1083	108848
2298	118443
577	136993
1730	139168
1434	136056
3891	127273
1706	131457
4588	126077
2722	132533
2868	119075
5099	129121
2545	118994
2063	116309
3857	111089
3161	133202
3119	120252
604	119349
2391	124593
3812	111131
393	105872
1064	108060
1914	129406
1547	130312
1949	137394
837	105868
3332	132985
1265	125356
1121	105928
1608	130573
1774	138875
1218	109373
1324	121155
5213	119760
4608	109260
2765	133776
666	136766
1344	130548
2375	141769
2462	110605
2740	135537
1916	117801
1867	109182
5703	110849
862	132527
2907	133520
2207	122499
3062	124488
2498	117311
3559	109976
5230	109822
4853	128808
6382	131981
4651	108212
2170	110264
3023	116205
3403	123901
1655	131722
2339	138625
1512	121513
2589	113815
2890	140585
1815	113116
5401	126928
940	137932
2920	133216
5903	108710
7193	107432
2744	128946
2725	141012
2547	135106
3378	112693
2887	127692
4398	112941
3970	123846
2468	129409
2722	109824
3732	110217
6157	119301
2261	135902
1507	113617
1350	120699
2061	104721
2621	119809
1219	141501
1067	134653
2399	140973
2449	120997
1023	131877
475	140617
2087	138440
2766	112480
1079	107753
4726	114145
3760	131956
544	139789
892	126017
3086	111889
9870	122424
2113	141260
4630	120679
4760	108655
5524	119501
4234	117573
3831	109370
2146	138055
3102	122848
4114	112999
2426	109113
2840	104876
595	128155
928	115876
718	112850
1870	129942
947	127671
2840	111600
1331	139384
3939	106633
5378	119873
4739	117899
2006	132956
4046	104717
2062	128845
2050	113352
1447	140620
4076	116492
1954	131288
2298	114753
2699	135492
767	135460
2658	125288
3986	109448
3594	107664
852	105009
3475	128344
2520	114869
1626	107920
2226	113881
3042	111113
2634	126693
1484	107612
1647	142101
2910	116513
4108	117921
4170	110524
2551	133877
1827	106536
1107	112812
1014	126230
6359	127353
2510	130865
3214	140668
2945	111316
480	114533
4678	108848
2407	105716
2814	130889
2900	110449
6423	118649
2532	132416
510	141569
2563	138868
817	104798
2701	106881
1348	105392
2755	107164
6626	135508
2235	134389
2571	110492
4197	114801
3490	106517
3555	119940
4386	110710
2195	112851
4675	130256
1419	105245
1330	107676
3990	111729
1537	138392
707	122657
3472	109185
546	135017
2713	139924
7591	111157
3862	109858
2887	136080
4690	113417
4346	109912
15244	109757
1797	124263
1786	104753
1162	116537
2965	113903
8328	124553
4763	112636
3853	136765
4990	122069
7767	110476
1971	134153
8495	139685
1445	137844
1342	104820
4354	109621
3020	122885
2450	137768
2118	116484
3700	135264
5918	125557
3630	110213
2386	137433
3430	116076
1963	112912
5659	117029
1391	123885
1081	138738
4540	125840
3673	127990
1190	138612
1446	108065
595	121261
5442	134484
4801	126444
2359	116720
2096	133084
690	139749
4263	106564
5715	111933
2586	107133
3622	116538
2651	115269
1050	117749
3349	127880
4378	125101
2859	120085
3121	116421
1887	121248
1639	123664
2372	140493
900	119905
4719	113089
4115	120874
603	119196
2766	128489
674	110775
3356	108412
1638	107689
2924	125406
1084	139250
1743	131520
5923	118873
1518	110662
2330	122929
3326	125553
1615	112441
6299	127195
2715	119433
5663	120728
4428	116901
5765	110784
1135	132753
4353	112637
3270	104832
2818	141432
1720	122344
2022	123244
3128	108864
1923	141363
962	140057
2611	141144
1945	117538
3583	135797
3147	107953
2556	108741
1950	141956
2785	134424
501	127948
3463	106580
1201	139529
5850	114160
2902	122088
4210	106316
4652	139208
1832	116108
5042	136692
758	141489
2976	131421
790	115266
5102	104992
1757	108405
4938	106589
3071	137887
7379	127760
2579	105908
4010	127565
5134	136084
4400	121892
1966	105505
2785	115959
1631	117066
2839	109241
2593	127509
3310	121814
2234	139925
3986	105125
3059	109125
1791	127670
2118	134408
1574	110618
850	129772
787	129764
979	105444
2953	106341
3171	106908
3143	127352
4804	137184
3171	122527
2332	109089
2722	120513
4903	116593
2462	124083
3582	128190
2607	138912
2834	126144
3052	129696
798	119521
1802	130673
2633	110587
3507	130825
17132	109663
1958	112637
2675	131476
4867	108405
3850	141572
3826	107856
3075	122397
4436	117582
350	125285
4346	115304
3997	108136
4735	121993
4570	104729
4819	114873
4251	124956
2505	130137
983	105981
3954	109816
1399	136887
6958	126695
1836	115893
5403	124185
9083	115721
1823	120229
593	114256
4511	117397
1506	135249
619	109241
3259	117536
5008	108426
3096	123909
1864	125212
1977	118728
1524	132446
3085	113805
3632	114209
4187	122637
6845	109025
712	123044
6169	120848
16396	111203
110783	133976
2023	117054
2456	109670
3319	115837
2195	129166
5318	129147
2629	115225
4570	112028
3173	112073
2031	139456
3827	114893
1871	105916
2854	141171
3214	106073
4532	130450
3378	137477
5357	109283
3757	116624
3111	123537
1331	112036
5591	136216
5058	117644
5081	121948
6606	116909
3649	126616
4566	136664
4375	121808
2847	132624
3397	131448
3439	125200
3907	122625
2360	124537
3415	117536
7973	116933
3173	117437
3605	127668
2322	121032
1080	135000
1771	110293
2256	112584
4514	112817
4239	123328
5005	105653
3669	109941
4790	126557
2933	124165
861	125629
808	119056
3090	120792
2866	105065
2487	116485
2994	114984
9516	129252
5575	129308
4562	121224
1125	106108
4803	135393
3223	132799
5655	109765
2801	141709
2876	132277
1226	114976
1043	129672
3510	111292
6947	106992
1002	125840
2291	142013
2698	106517
4523	116585
5517	124548
2159	123771
871	106181
2812	120772
4693	105270
1676	114906
1694	111635
3559	127594
634	133524
1759	119945
1086	105374
5062	116347
1098	124928
3055	109664
3368	111500
4454	120714
2236	121576
1579	107677
4867	126045
3803	136189
2668	108312
5716	112800
4167	109121
3510	121981
3309	115585
3557	132712
2506	124887
2595	130206
3435	122886
827	126605
1248	116833
3106	126638
2627	125453
5239	128752
3899	118340
2215	138552
3673	130678
3842	108552
3096	129052
1626	106676
2887	109245
2850	139880
3039	139368
2548	120365
2750	126896
6171	115869
2651	124993
5585	120836
3954	141833
3462	108807
2454	129469
1963	137537
5228	123470
2377	115073
1488	123193
4177	132296
4457	119889
3038	124901
3116	112428
2839	127149
3464	119693
831	130573
4482	135664
2239	106973
2882	116335
2275	105491
1783	107356
5916	108841
4819	106933
2242	125041
3794	106138
2010	118954
2906	109772
5006	105908
1023	127012
460	108169
1849	135941
2448	111293
2012	136108
3711	105319
2846	140321
728	139309
3876	115384
3627	109526
886	109981
4109	113864
774	113593
5471	130962
4703	111298
5218	120950
5430	106313
1594	133116
2607	120252
3083	117165
6210	138319
1691	138992
13068	107449
1542	113105
1814	131481
829	107056
2579	133110
3722	123293
2201	113049
3596	108648
5108	116936
3826	121560
3490	115068
701	131973
3216	108414
2410	134720
3677	133993
4338	109084
1352	120041
3584	126664
1712	131481
3795	107060
5645	106849
3911	111456
7368	117009
2094	122333
2541	106269
3954	117818
2382	135532
2315	106792
3729	105713
4617	129510
4231	117813
1404	105356
2654	129404
5726	114176
982	137356
1859	112553
2460	126809
2786	118973
5737	130681
5648	115477
3194	110554
2223	132909
7447	122116
7491	105496
2762	107808
655	137285
3882	114301
2931	116344
2258	137233
4106	126224
906	118674
1855	109396
2749	133111
4449	134365
6431	127581
2211	117583
5895	138182
938	138180
3713	114272
2910	105124
1433	121366
3072	111748
1334	104779
6080	120124
1743	137886
2754	125005
1185	127061
834	111548
1279	112393
1978	136861
1886	124193
2843	131932
1054	138121
3422	106488
5714	127037
4911	125649
3242	125996
3715	106476
4015	136521
3790	124896
3045	111597
3761	119268
1440	112661
1558	141464
10822	107312
2824	112188
3466	114947
15730	117976
2513	104891
2823	114989
759	108704
3703	122237
1312	142137
3132	122488
3290	108704
1289	121674
5197	111669
2439	140773
3667	129404
2319	132638
3713	139764
4063	121633
4867	107936
4360	114232
3598	137037
3908	120732
3807	105135
5729	111808
4275	137384
599	114421
2882	132226
3302	110508
677	135069
3149	127796
2146	119131
2679	127837
4037	112137
6202	106497
4033	105664
3044	129044
3166	106012
5933	122692
9107	113728
3502	140092
592	105605
2818	140480
2467	119501
1347	113490
3795	129725
4517	134700
1429	114876
719	119017
6827	126466
4145	141352
4459	126880
1354	129620
1586	117165
4862	109768
2139	116465
2386	141277
1146	141141
3362	115797
6260	137728
3034	107141
2058	113173
3830	117929
3648	139957
3795	105941
5322	113972
5126	108096
4670	105810
4379	108053
2478	132520
1844	139471
3805	134282
2142	117495
4397	119344
619	104901
2530	120253
2713	135893
3182	111452
1424	106320
2621	132729
2900	107884
3235	104758
4091	130763
1534	108501
1994	113662
3317	141665
1392	106235
1633	117621
2289	138502
4430	114657
868	135573
1558	107518
2806	114543
3595	140101
3741	130336
3525	116453
4775	110800
1150	118629
4792	106185
6974	117012
2323	115654
2797	107725
2266	119203
4558	105845
2889	109667
1621	137349
4835	128463
5550	127637
3516	104924
563	107016
4511	110976
9955	133930
2220	117205
1470	124366
3827	108713
2974	127689
627	111145
5006	104828
1118	130017
4555	128920
3006	138564
1961	130384
4028	107273
6768	113685
3914	109224
3316	115196
3604	138897
2732	127558
4687	125625
2396	116708
4371	124064
2751	105326
2138	117984
1622	140192
3926	109226
3055	108009
3949	116094
706	131620
5398	132825
3049	133037
3597	120009
3044	115608
2586	112556
2391	110889
5418	116212
2221	124537
4278	136433
2291	112542
5142	124465
3951	131425
1766	142027
2203	120781
3886	128520
4067	129945
2386	126416
2320	138787
1555	138252
5763	107196
1055	135562
5336	123132
3814	118688
48743	114701
2263	106241
1959	139237
3371	107297
1695	113045
2951	109228
2729	110376
1568	115345
1157	139704
2942	105988
3553	106968
2761	106827
702	115940
3903	122598
3951	111054
1507	137673
1907	140161
4662	121844
2212	129001
1530	128816
3420	121291
2591	125052
3591	109111
2134	134020
2198	132265
3634	109433
2461	112523
3379	116368
5835	107008
803	133877
