# Supplementary material for: ATR inhibition augments the efficacy of lurbinectedin in small‐cell lung cancer
Source: EMBO Mol Med. 2023 Jul 25;15(8):e17313. doi: 10.15252/emmm.202217313 (PMC10405061; doi:10.15252/emmm.202217313)
Supplement: Supplementary file 9 — Source Data for Figure 2 [file EMMM-15-e17313-s002.zip › Figure 2/A/Flow_files_for_quantification/export_Samples_Lurb6_1_Watson-PI-H-G1.csv]

FITC-H	PI-H
854	94649
655	86978
458	86544
582	95789
762	88984
3198	92044
803	95344
557	90823
763	91784
542	88485
808	100905
635	96113
467	90920
470	91780
495	90903
1011	102120
649	92033
2615	93246
520	86032
988	90508
494	90605
1139	90997
816	92853
1347	103986
919	96953
1942	102694
669	97444
668	96669
4939	100771
342	88632
558	93572
640	93647
515	90267
562	92176
614	90087
1135	87221
1531	90418
433	94513
1938	99504
835	92576
862	94145
792	95170
529	91468
566	96025
911	94390
502	94680
976	89173
1195	99236
692	97513
470	94529
740	99241
404	96329
4190	96016
381	90689
534	90369
990	102984
427	89769
1398	101632
2659	96096
726	86489
492	94416
419	96949
5275	95926
590	101713
3741	93433
524	103328
675	99816
517	84897
2558	96136
2923	105588
627	95981
4067	97141
862	91769
443	95316
402	94133
3104	105577
3085	100993
538	99092
562	91804
731	95588
729	86717
571	90612
5284	103113
2547	98604
636	92287
3692	102045
531	89540
1031	103127
690	91439
677	96344
562	88644
552	92011
769	95716
4016	94140
455	91009
574	92477
578	84788
590	97176
11656	94260
2243	89429
1582	93261
790	101273
860	95781
3159	96624
710	94408
869	88240
10666	97188
1776	87025
500	90156
687	95888
1094	89717
711	90649
530	90145
694	95336
552	99073
1927	91056
766	95906
527	93987
504	93536
730	92925
531	92857
466	90108
416	98364
483	89412
1214	97370
455	91568
463	92560
4619	104102
746	91445
474	99337
465	88745
824	94312
554	91859
2690	96344
730	92292
1393	98777
1052	102757
3378	103628
479	92373
346	89772
642	100964
508	96244
470	83904
1582	94481
3443	100517
379	84343
499	91705
1311	99832
832	91323
759	94597
503	98637
708	96845
613	99489
12611	101704
671	93770
1558	96055
801	94588
2572	91692
710	97870
897	85252
759	95044
514	88905
688	85976
495	90997
445	87896
2151	101432
957	85920
541	94608
451	98185
740	98828
1424	105112
713	87321
531	88038
683	92392
518	91788
587	94720
593	93217
476	90357
682	95082
537	98249
594	90880
5039	105916
3242	102649
3088	92706
635	97369
671	95140
2762	105155
679	97500
472	89976
792	98233
1900	93005
1627	95480
499	87441
5494	83309
860	92677
651	93649
2393	100745
564	98377
1655	94085
1442	93753
606	97172
710	94393
502	91765
892	91165
548	99676
2233	92752
956	101415
454	92513
755	95072
674	98712
2927	100317
3291	105461
327	93569
864	99412
9171	102712
671	97974
831	96773
798	84369
466	91390
617	99840
429	101253
486	84784
4427	95173
1377	95512
681	93089
750	97573
744	83725
2527	93113
988	95488
401	89968
392	91068
460	96841
463	92285
593	95302
3017	92613
531	96296
754	92645
699	99693
543	99349
1791	102549
5659	102781
1067	93025
551	92421
3539	96036
865	99576
558	91849
487	93120
594	88262
421	95094
477	96929
858	94141
772	101505
5058	103437
895	98213
888	93701
5456	99383
459	88836
3535	104190
503	89649
806	94568
431	92976
1143	102324
499	90960
2259	103061
954	92487
385	94357
1277	95745
483	85997
1277	93057
577	94076
5848	104608
615	103499
593	96325
1270	90529
535	93492
3158	97120
1899	103096
6295	104113
478	91025
527	88353
406	85136
557	94272
579	97693
3519	104201
539	90853
563	95445
493	98569
935	97288
364	92857
459	94476
1263	103352
442	89348
402	97748
561	95268
840	101128
629	92320
550	95265
1986	98011
535	91816
1433	94985
1151	99784
519	89976
3955	104125
508	94591
749	91776
1882	92747
1432	99409
443	96469
1722	101489
3718	102059
1540	83889
542	92568
590	95985
384	88161
582	92952
578	97568
678	92045
666	87773
2664	104613
5738	102556
489	100945
379	95245
679	100284
527	90232
479	92845
592	86081
440	95824
466	92664
2844	97117
772	93421
551	92644
990	96821
628	92341
439	94413
499	87760
2381	97744
786	95235
531	90918
977	99084
1083	93396
3710	96548
563	92276
728	95384
458	92897
1037	97708
447	95656
8976	96136
595	96712
561	95681
1708	101373
449	90950
565	92142
1552	99256
421	94351
938	100825
782	94319
836	100564
621	101445
556	93789
866	93785
750	97397
510	95424
1076	91767
1023	94108
439	97133
3122	103304
355	95265
718	104509
385	91273
2858	99258
2152	102017
2248	102201
575	97308
507	98304
522	92136
526	84937
619	98760
4828	105385
702	98276
763	102161
734	88484
522	92144
906	94944
780	95657
766	88975
447	99660
5191	104388
3600	100756
414	100971
1036	94810
431	90249
614	92817
564	92080
542	92948
5346	103478
655	91716
335	96246
1342	93464
740	85763
450	93904
582	96593
678	97840
406	90569
845	96186
846	90949
518	88297
399	95060
570	94244
641	88581
517	93972
10935	101309
622	87289
536	99816
686	100640
504	98349
8571	100533
607	98929
694	92500
291	86840
4625	100004
459	88721
1230	94710
12619	88433
951	102224
4630	104728
675	91831
534	92131
3905	89716
1031	83813
566	91577
611	87695
456	89853
759	98072
858	99148
875	95197
2236	97515
894	94355
517	98584
3826	94167
5396	102137
4566	103449
474	92340
1198	97688
533	91289
734	97353
839	96888
1171	92976
636	90141
706	98881
1390	93121
604	92409
743	98041
637	90414
3290	100964
5138	93092
1216	95193
527	98145
603	86632
1941	94082
717	92728
5658	105412
774	99661
1946	96150
2296	94119
714	96756
626	94081
641	99092
719	92265
1046	98272
1956	100125
562	83985
682	89812
445	96936
412	87461
445	93321
1818	100634
19360	98053
2370	92021
1005	90872
626	88567
3559	103906
1116	91873
1843	104902
686	87344
487	91392
1116	93880
414	95805
401	87973
3022	102883
2835	99524
423	93015
786	95851
506	90348
892	89805
636	93573
478	96360
678	102677
739	91361
569	89028
616	87673
723	91057
16875	82521
575	93089
524	91845
617	96102
613	95389
469	89261
891	90448
567	100773
338	96209
594	89305
4249	105781
3454	102717
1182	96738
1561	99681
1574	95557
534	88461
599	103074
2385	96529
579	88832
7417	105116
632	95362
1341	94239
576	95293
445	98032
1055	87796
2814	105797
329	94865
816	91384
452	91140
734	99925
568	92793
577	93384
522	92625
1079	96605
620	92229
588	99836
1684	97093
557	91255
1235	92539
624	97005
1359	86045
381	83998
890	92045
408	91488
1700	90938
809	99378
843	100227
388	89891
514	94192
2836	98741
6399	99892
654	93379
1019	91688
845	96100
1110	94761
531	89104
545	86608
622	91269
2871	91054
847	88621
414	88228
479	99865
479	100967
495	98915
843	91720
3581	87029
533	100039
1174	90576
568	90736
1738	89529
767	91070
878	98440
511	92131
691	90192
4296	94892
501	99713
2890	96245
4752	98432
502	89164
825	95273
436	92312
1603	96015
818	88520
1936	84773
576	102756
2718	104757
610	86336
1322	96540
1104	92756
1379	93613
7113	102074
400	90381
845	89304
545	93350
791	94564
442	94374
583	96436
883	93653
1683	91453
523	88568
949	100022
2096	99204
754	88748
423	93100
510	94593
658	91829
750	91352
482	95381
545	90468
468	95346
657	93685
391	94017
666	98293
679	96425
538	89349
1290	103605
491	98674
571	93725
839	97929
1514	101676
590	87689
863	101337
579	89388
502	97165
467	94236
738	99860
631	92360
539	98109
390	94992
3444	103224
1582	93738
2102	90233
3084	105041
4109	102107
3724	95609
539	95165
571	92957
2419	97429
837	98813
2416	93108
713	92445
400	91020
522	91651
1715	88525
560	88208
3793	102599
993	92907
814	97637
996	94772
845	102392
608	91017
563	98681
964	89256
938	101798
407	86184
1029	98160
515	94063
697	89694
1387	93865
459	92900
543	90893
9766	97188
4195	99150
647	93596
5660	105215
4164	103989
3174	102077
1598	97356
621	89365
606	88813
2363	99447
464	96585
527	92410
539	94533
815	88775
1936	94696
836	102276
605	100061
2439	105628
4036	105068
4518	103977
2373	89511
4639	105413
3635	104057
1122	95202
684	87548
416	92097
423	95829
1059	86329
6547	105040
918	91124
3886	103477
713	94299
2568	91841
3004	102284
770	101306
1015	97572
1533	96688
719	92709
699	97448
422	88860
611	93561
2827	95058
3567	103645
763	87097
536	92073
522	97381
304	89117
735	101525
588	94353
805	94193
836	98449
1061	102173
684	94555
998	100713
1610	104354
645	98644
598	96332
387	87768
2168	96543
515	94976
5325	97176
418	96576
4484	98778
486	83828
547	92413
1098	96901
891	96385
590	95949
691	82593
1189	91649
1161	93005
1199	89700
812	89888
1279	103737
534	101660
578	95920
662	95561
2206	100084
625	97860
532	92072
1228	94361
3156	101765
1029	103845
440	97568
516	92569
812	95216
3955	104392
1215	91947
465	94229
662	87392
1107	99376
648	92597
484	96433
1244	103908
1097	99380
617	90446
513	91704
2504	99934
6385	105732
483	95823
1786	98626
9270	96865
4122	105524
594	85564
1747	98492
6676	101907
471	94163
538	101645
2599	103432
3107	99799
1156	95328
994	93079
606	96595
1672	84349
2013	103652
531	97125
2515	92840
804	89712
746	85836
794	101805
446	96627
2091	97288
5855	102133
1322	94837
982	87826
971	98816
707	98975
1165	95449
649	99260
432	88476
5338	101605
3895	97096
536	95556
6991	100992
4338	100697
823	96001
464	88975
2091	104949
970	96445
1010	95865
538	94652
795	95413
2008	102653
505	96676
475	98677
677	90720
736	100329
545	95500
975	99129
2683	104397
602	94212
591	93360
626	93256
510	100672
745	92364
814	90425
2745	101517
393	89215
5862	102865
6218	102183
1691	100596
676	101036
1287	93837
1177	104665
782	90417
358	91569
826	93301
612	96848
2597	99557
513	98305
798	99033
1108	97916
746	94877
375	83410
6054	104229
558	101052
605	91845
1933	100773
6204	102188
3686	93988
773	94140
15463	98397
2446	100816
748	94230
1810	100180
935	96859
397	96570
1344	99705
795	95652
486	91167
1193	89261
538	89112
650	97771
1002	98772
433	86010
539	89265
9700	101029
442	95761
990	102076
2273	95761
639	95443
558	96973
623	100365
4703	101092
626	89874
2319	101270
3897	99192
753	103913
1682	102328
1179	97302
614	86041
2082	101168
1042	92359
3874	104176
957	90526
434	87488
7975	104687
1314	94714
5732	103492
426	102296
450	87794
713	91443
666	96189
806	90787
931	97896
475	91633
431	92485
459	89192
514	86621
683	94897
904	100380
525	92572
574	91469
931	91673
593	88113
610	101828
733	103461
1280	93122
2709	91208
867	88944
1204	98484
699	92048
507	90528
687	91196
3137	105017
543	98206
652	92467
2789	96857
6011	103289
574	96306
1957	92950
1273	91191
741	90784
3571	99924
1390	97882
2750	97177
3210	104628
770	95860
4610	101476
625	96560
425	100348
782	85552
352	95837
667	97020
4228	100305
551	94428
567	97589
547	97637
407	96401
535	100581
415	91809
3554	105117
535	94377
2619	100376
1021	93369
4105	95521
530	89214
702	92064
1429	98497
2490	91725
1340	100545
3949	105753
687	95305
415	94056
5616	102515
2621	103073
535	93019
722	95783
640	97035
3125	92609
1575	95689
650	99068
566	92880
928	97076
566	101480
538	99717
443	92781
916	89408
752	98689
1158	96977
541	100025
607	97905
708	91472
3046	102282
318	90570
1548	94970
456	92052
485	92664
1843	97004
434	94152
545	91652
5919	98984
2499	103414
7227	92951
500	90493
446	92533
1771	89798
555	99677
498	93485
1114	94313
367	94312
707	94821
732	90841
628	92595
785	94843
1569	92445
562	99128
590	94057
826	93753
5095	105669
3539	100172
1069	89053
517	88665
446	90017
791	87453
528	83443
846	97009
827	94412
470	96072
535	95289
4251	99244
540	101652
6406	100570
756	93543
759	95585
442	88734
932	94768
666	89265
610	91145
1586	97332
2062	96396
1408	95768
516	101173
3037	98745
782	93382
572	94804
787	94441
672	88313
1786	92988
534	94263
430	100141
701	90341
1088	101488
472	85112
541	84094
425	99720
1027	90715
545	90864
1094	95669
3133	101814
683	88741
9024	91384
639	92234
418	92025
657	95568
5268	104316
4388	102550
1783	104332
540	94485
503	86924
3712	97088
6298	104720
553	91155
371	97393
766	95317
715	92104
3998	97767
722	95682
598	93733
472	90152
410	97169
3775	96248
2342	93996
737	89208
453	84612
598	83300
807	93749
591	90189
599	95836
5499	103121
548	103565
482	101344
4478	98268
15251	105584
1329	88976
509	97951
543	86447
514	90512
3760	93955
559	97024
1044	88588
621	97516
2298	95309
677	96476
538	93333
652	93516
765	99404
490	93069
666	87769
629	94873
1034	86765
8703	93606
1061	96869
751	94076
450	88393
571	86353
451	87594
639	96428
557	92137
695	92153
534	84536
471	90001
2949	99586
5099	99192
3213	101724
683	97648
366	93001
730	89080
1196	97784
499	92817
366	90832
667	90889
1438	94638
1061	104016
961	90940
578	99408
655	93313
513	91200
495	94365
584	92700
504	91141
662	90411
744	89621
8214	101193
830	90148
760	98669
1970	102381
1104	91852
1143	99129
1205	103780
519	88124
1519	95580
1000	92757
714	93184
874	94482
439	93336
2322	99815
499	92012
483	92500
698	92764
549	95994
891	91636
446	93705
531	93197
1887	90188
1008	96049
526	96417
795	94271
777	95029
451	91276
659	88116
771	96796
652	93944
746	95045
2637	95336
2482	95860
533	83169
577	92148
1024	97197
1925	100368
1987	101612
2447	97984
542	92576
8750	105096
425	93052
462	95984
498	96874
578	90340
525	93664
618	96750
815	96851
1109	98279
449	92601
1292	91440
1871	98200
964	102653
497	94228
395	94333
455	90753
506	89540
1343	100658
460	94289
9112	103613
854	91146
631	94120
582	89285
466	88361
876	91077
502	97697
787	92324
683	98845
3348	99477
912	101436
2925	96589
677	97397
1211	96340
905	98539
612	90015
754	104828
3528	101516
694	94137
542	104303
1115	101405
435	96905
941	94853
1571	97597
527	98224
491	94455
770	102771
854	92028
1820	88852
516	90909
664	99120
599	88169
727	90692
2255	97645
866	96202
509	93264
4250	99128
695	101656
662	91757
362	83468
2302	99639
491	94060
955	103721
696	91488
475	88938
1014	91341
589	97800
4887	98510
616	90096
599	88398
541	91568
670	96288
454	91789
1658	98297
3089	98433
691	99321
9039	103966
2834	95201
646	93236
2924	101661
1161	100060
6518	100916
842	99058
497	87880
510	93237
663	98687
607	92781
550	96100
466	97384
490	93633
593	93248
411	88530
3422	99628
607	98469
594	94889
1613	105541
564	88846
3754	94841
537	88674
567	93777
408	87297
7268	91189
626	94720
550	88630
546	101704
529	88713
406	92797
459	95409
1602	101725
706	87689
5085	101247
749	96332
2343	101014
1030	90348
950	91028
874	95246
561	94657
1626	100157
560	87857
888	89987
878	92308
356	89424
717	89510
458	87215
601	89789
676	99161
2791	101628
5990	105548
535	93077
1098	99164
349	87251
398	93816
1576	96708
2609	90248
531	94384
1368	98072
4124	98224
947	94880
5571	105833
1534	93264
622	88678
524	93611
719	97300
553	86053
1734	103492
582	87409
495	92625
4196	100312
828	95265
12536	95500
1148	89824
625	97941
526	92625
1209	89336
972	88096
978	82684
3034	98333
4014	103057
413	91665
344	91893
626	92660
2291	102521
472	99988
536	93761
576	89641
608	90537
663	91345
499	87261
687	97065
6822	105264
3246	99120
862	93169
3411	104201
639	103600
307	84468
1143	95585
623	93800
435	93660
704	96081
763	89652
646	97177
371	90508
714	91172
3551	100545
3435	103151
3738	102900
675	99630
1166	97461
1107	98977
403	93660
413	92753
689	92601
564	96177
576	97664
1470	94861
647	92317
598	93565
2142	100835
528	97067
455	88505
1335	89248
513	95096
562	91673
451	83654
692	91600
537	97620
1077	98570
469	86896
506	89876
2039	91799
488	95404
522	96432
1099	89028
569	92798
802	94324
4262	98096
786	90468
3604	100108
635	94936
561	85337
807	95658
473	96996
618	98601
383	90328
760	97538
4039	97539
650	95433
4414	98463
426	90240
759	96968
706	92793
1277	103060
1500	98389
3197	102668
2267	99729
4803	99932
3058	96827
758	94373
1582	93215
1512	95841
3020	100645
455	96122
4091	105914
583	96927
578	95985
5930	101168
823	96004
531	94544
362	90537
1132	94500
710	98567
658	93297
965	89167
1306	103451
5374	103897
803	95144
725	89645
826	90170
492	93340
951	96788
1172	97577
2631	88757
625	93368
585	94891
498	92256
608	93993
1061	92645
619	95812
5026	99920
688	101261
621	95948
533	87749
548	94344
467	92419
608	96904
3232	96769
473	92643
642	96959
452	94250
3026	100717
2639	94820
414	96121
739	94880
554	90429
698	97921
542	98943
7511	91124
513	94439
2714	97101
583	97452
746	91824
5071	99908
539	98920
387	88632
3390	101297
666	88238
763	95201
587	94912
694	90752
1390	101452
3718	93929
789	96172
4122	101260
480	88936
852	98643
472	100575
1243	99330
612	91875
586	92823
1013	95552
535	88354
898	101119
1434	93040
1023	89906
524	92361
827	95763
449	95974
470	89032
677	94280
2129	97953
533	89257
530	88221
543	91353
625	90948
531	93741
747	92152
7065	105516
6282	100519
489	104959
650	92988
535	94468
1310	104665
445	91048
535	90320
466	85305
1110	88048
2387	93285
377	95197
2602	96188
359	91288
4963	93989
1658	95237
373	90096
457	96076
983	89841
607	95876
611	101317
573	88945
434	94116
495	91577
735	100697
2546	97252
644	88044
650	99637
4578	100601
6267	105605
772	98449
871	96520
2850	103133
535	95664
1117	88560
786	89498
611	94316
554	89549
576	94180
668	100533
387	93401
3390	103250
683	91580
576	94770
535	101880
1717	83069
1083	97477
422	92845
468	93804
988	95576
553	83837
456	96028
586	102024
3835	105204
1201	95480
444	90892
548	85992
398	92592
546	90908
528	95272
1772	97271
6685	102397
735	99243
549	98709
507	88160
3366	105214
790	93536
542	87156
530	92324
5156	96064
426	92564
632	92809
4921	105876
951	92060
2095	96961
806	94093
701	94792
774	98964
1802	102142
2612	97933
2145	101076
819	94748
686	93085
492	88975
451	93094
670	89967
6683	98732
465	95235
562	94004
652	93148
1299	98569
563	97889
2869	100156
680	97050
2889	101427
434	88992
563	98080
462	87477
710	94292
2885	98590
505	98481
490	94634
661	98037
5134	101561
1038	91220
2810	104874
2370	104368
534	96932
558	93606
612	96885
2669	103733
12923	95195
1260	103592
511	90884
523	94321
719	100621
1363	96065
1030	94553
507	93336
505	98429
530	92784
3576	93369
475	94674
641	94613
1943	89801
753	99357
3379	97672
444	92727
927	93941
640	98648
421	91653
2271	101989
423	93806
590	96769
582	94892
524	95781
862	99477
611	97152
559	92388
591	92852
408	89853
668	89428
470	92518
482	99683
560	87364
742	84684
557	92516
625	97212
406	85297
624	87293
499	92907
434	87485
528	95980
373	91739
437	92737
3291	87761
483	92757
542	90248
583	95480
678	98729
2741	103413
1103	98284
913	98714
669	86332
550	88553
4914	104645
610	92549
722	97388
720	93276
785	95672
1278	88690
824	87108
655	94761
485	94683
620	93992
2395	92045
554	99140
1436	89473
3228	98897
3807	103729
2451	100853
615	94596
460	87376
471	96520
350	92241
476	99040
3523	96757
478	97267
5495	102041
911	87353
1031	93024
571	93920
4002	98325
762	96453
701	102001
571	92988
443	97917
580	98315
519	91264
566	94025
3858	99701
486	90224
382	91280
542	86184
541	96336
543	83385
3574	82880
4783	100713
630	97933
758	93689
768	94572
570	97740
567	94328
555	91781
4650	99825
455	98385
419	91652
555	91654
4372	102000
793	100829
3599	98488
1647	99457
3218	86548
979	97216
444	89437
2335	97954
834	93348
518	93188
692	96184
1734	95549
524	99048
524	93175
931	99429
722	92089
446	96840
482	92466
710	91704
2124	104564
557	96145
442	91336
589	89444
465	90389
555	96228
1730	94840
401	93492
875	95117
1728	90337
5154	105497
767	84061
560	92648
5347	101180
592	95873
502	98069
977	102224
909	92924
949	96828
571	91421
755	94486
4767	97621
1418	89896
322	92968
719	92773
573	95236
650	98582
740	95052
579	93700
6955	100644
565	96613
558	93788
1225	98459
355	95089
482	97304
442	94235
410	88136
543	100160
549	97797
2316	96540
1649	96968
602	98507
2183	102516
1310	94773
510	92909
587	89496
2703	98380
548	96577
866	85704
485	97774
839	87973
723	90440
849	91208
632	90117
566	91916
2411	100673
673	87197
1242	87050
554	93736
390	94696
841	93241
605	89775
1171	96864
499	90865
1610	103984
1055	98076
3507	103210
559	93525
1477	94172
1640	95184
483	97128
669	102661
694	95516
514	86601
649	98624
802	99728
462	95037
523	93672
478	94383
651	93721
437	84230
727	92021
667	91360
20433	95429
421	89417
465	99148
4399	104981
764	91666
2502	94822
426	98359
1170	92861
488	91831
350	90597
591	88748
539	95913
687	90337
386	90437
663	92037
607	93478
2758	99624
566	96332
395	93808
733	100061
549	87226
3751	103779
622	95273
412	90379
366	92299
546	92157
682	95711
722	94565
1770	95264
892	98896
1298	96805
404	89560
577	92548
678	94896
500	89280
426	96708
521	92853
480	95927
787	97660
579	98112
499	92656
539	95521
1025	99828
724	89576
392	92709
720	92525
478	92168
694	94073
355	89952
2534	99969
1212	102033
515	97613
470	93968
431	89240
542	95651
549	91587
526	91657
515	94575
2513	98188
910	86976
593	93383
3953	98373
420	92159
622	90976
470	89449
666	93406
5515	97124
6767	96609
658	95081
715	99005
1111	94312
760	95561
1639	98416
615	102810
480	90243
578	99639
486	100453
1058	93917
3613	100762
773	88733
606	101081
653	96449
4579	102985
430	98048
847	95008
495	91357
725	98973
438	91309
1536	94692
3035	101258
1275	96260
522	91965
407	90748
591	94434
528	95297
649	96617
731	94831
611	89777
3302	102013
698	94972
636	88988
501	99941
566	100925
582	88429
1244	89693
435	88245
595	98232
819	93217
3170	103803
595	97128
475	91726
587	93989
1107	92852
1433	88592
1008	101736
1117	93087
1256	97818
1463	101604
407	98140
767	97288
5161	92116
2410	100473
886	101041
1311	100260
1072	102856
3971	104897
2326	93214
423	90212
707	91641
447	91071
1782	104076
1145	103162
2797	101837
510	95925
846	101132
699	94969
2317	98820
465	89896
888	95706
527	100452
503	92173
4239	99696
2991	104005
725	96889
647	97756
1093	96404
1515	96635
639	100412
394	92937
2807	96540
512	93609
458	90905
767	93870
572	91517
999	93836
682	91069
650	90405
514	89217
487	97188
617	96912
648	92552
443	86881
342	99993
1736	92512
573	95461
574	99621
6268	96683
679	94265
512	87808
842	91452
583	94956
2791	102772
914	94586
526	93253
496	93108
446	92586
7319	104810
465	92189
577	87997
545	94804
565	95640
1193	101477
666	90864
4199	104510
439	100877
450	95949
1090	90760
736	90551
1220	94152
517	91097
1329	98077
600	101973
410	96166
735	88418
13714	99677
636	92177
5375	105027
9836	84389
658	95749
[truncated: 2,694 more rows]
