# Supplementary material for: ATR inhibition augments the efficacy of lurbinectedin in small‐cell lung cancer
Source: EMBO Mol Med. 2023 Jul 25;15(8):e17313. doi: 10.15252/emmm.202217313 (PMC10405061; doi:10.15252/emmm.202217313)
Supplement: Supplementary file 9 — Source Data for Figure 2 [file EMMM-15-e17313-s002.zip › Figure 2/A/Flow_files_for_quantification/export_Samples_Lurb6_1_Watson-PI-H-G2.csv]

FITC-H	PI-H
1069	155124
1847	168757
2081	162098
3653	162900
1827	159160
1930	151409
2584	162907
3166	170340
1038	168301
1875	166801
2295	149318
1641	170464
1830	162268
2020	164432
1974	161684
1235	169571
1758	148801
5770	147284
1277	158740
1557	156113
6546	154690
2067	161492
1381	153241
7202	147453
2889	178644
1287	170009
990	167737
6614	148667
2326	152137
1329	160482
1096	161629
6586	160532
1487	148428
3722	148271
1826	164133
3430	168608
1247	156744
816	155996
3572	182826
561	178677
2346	166092
3153	160132
2598	165426
1379	157004
1649	169420
1619	156849
2531	173937
1726	167684
1805	167413
1522	167340
2905	152533
1037	167772
1802	159528
1738	152001
1819	158244
1635	163152
6151	148269
1253	165797
11571	179876
2803	152209
1435	158872
1161	171633
5077	159692
1917	181292
4243	170017
3482	159865
1917	148492
12688	179912
2455	147956
6082	151017
838	159497
1754	162363
1277	166100
2412	185359
2131	156333
310	154036
2627	161639
4641	159657
1640	151317
1867	178520
2079	157831
1834	162336
666	153696
1758	161226
1010	167359
2266	157041
2603	165421
2902	162452
1638	158067
1777	154960
2761	152800
1388	162112
2195	175013
3485	150736
2037	150937
5127	178728
2975	162379
1159	153729
834	156213
6691	181572
1850	168556
1061	159760
1311	161715
1326	167265
707	156206
2295	179728
6245	153993
1096	172924
1039	153576
1990	165108
2795	163478
1066	157676
46335	178765
4874	155666
7563	163962
4045	173633
3894	177533
7662	147999
1370	149842
1875	165105
3071	168957
8860	148156
866	160768
2880	147368
2404	171561
1631	157996
9444	149927
1632	175907
1754	169368
3579	166081
737	161087
2624	155948
1599	162262
1174	169329
2623	163180
2377	150432
7862	156547
1876	168756
813	160311
1762	158528
2458	163180
1338	152463
1680	153607
1022	163849
3021	162699
1577	168084
2276	163309
1997	165224
5515	152421
4005	149400
716	150808
2901	163517
1935	163560
2534	152699
2196	155876
1220	167482
1847	164889
3104	170505
1571	163686
2445	153083
1424	156292
1883	161849
676	160293
752	171561
2734	167210
4910	148226
2492	151445
983	156420
11658	162057
2523	165996
3008	167277
1876	165380
2894	177381
3181	166126
1756	154261
1391	163149
1317	175116
3738	174065
1006	156564
4440	148008
3196	156740
1660	159987
1114	165785
1550	148245
2387	182009
2658	160040
1242	170895
839	165796
811	152968
6217	153695
2407	173189
2051	155144
1355	157944
2027	162521
685	153516
1930	169416
1590	148644
4454	155939
550	170068
658	150341
1166	155017
2149	155233
2563	149486
2435	149965
998	169656
2427	154212
1994	181646
1731	158612
1419	161794
9871	153832
3649	150166
982	169177
5588	152057
1886	155793
4891	151572
5122	150637
2544	155908
1431	178688
1691	162804
3157	156535
3096	164436
4109	168473
2459	151213
2454	170277
2665	156292
914	162865
1804	155597
1515	162201
2620	165156
1612	150956
838	157292
1318	167732
1653	164413
3644	154837
1740	160764
1510	160377
4483	152049
1064	171064
1898	171296
3842	165512
1489	179888
4113	181421
3169	163377
2115	173234
1034	148704
813	167323
4079	150605
1379	154425
835	165409
2995	153784
3091	156588
2690	169533
858	165366
702	165540
4306	150733
8342	166385
1119	162181
1571	147880
2739	164957
1358	177193
1109	152449
1287	170361
1542	158497
1260	164595
2056	164965
29604	150465
1811	170629
1339	159933
2466	150105
767	161201
2870	178044
2969	156415
980	153996
3499	162812
1242	168645
1357	160773
1529	175564
1431	165644
1078	166335
1202	170025
7366	166325
1766	173764
3613	178962
5270	165076
1426	163282
1766	169628
1034	173010
1527	168187
2586	167789
2753	171437
2028	173892
1816	160272
6956	168752
3905	164485
2892	149812
3177	169983
1750	168741
1414	161626
3825	148497
1162	166548
1758	163035
2763	150569
2105	157876
3388	153577
2567	162588
3078	155044
3016	163732
1827	162348
2067	164996
931	154064
1371	161396
2450	168583
837	176833
1783	154691
1999	155395
1528	168489
2025	168804
16593	148173
998	151437
3058	157324
1025	170116
1360	163784
1177	180868
837	161084
30575	151177
2038	166613
1720	166204
767	153991
4747	172678
4558	163120
2588	157360
1502	161656
2136	166992
725	152605
2184	160513
942	163150
1011	164625
2006	152984
1130	163769
4338	154945
1336	173604
2050	171461
809	171744
7918	163660
1085	164425
857	157128
754	152333
5600	153980
2423	158923
1925	161731
2881	159924
894	170928
2240	176676
13943	176228
2859	156861
3142	160872
2446	165032
1456	166489
3031	153600
7121	151397
870	174010
5478	154373
2963	162729
1462	158416
1570	157012
2206	163237
4394	156108
1189	166432
1462	169941
1642	156709
1455	172253
2267	163640
3751	149684
2417	167080
1143	175644
1619	166900
986	150065
3355	165216
1671	160493
1019	166441
3443	159432
985	155384
1312	171280
2853	161829
1382	153004
1645	155212
1916	157377
2587	166602
1492	174365
998	153509
1687	155364
1451	159198
1056	164700
3769	149916
1596	150473
3019	162765
1625	161981
2038	167648
714	154805
5054	156131
19187	165820
2015	162256
2534	171136
2441	162637
4702	164800
1389	162192
1907	156135
3043	161701
1565	159561
2531	154933
1702	164088
1803	163332
1938	171828
863	155329
932	166300
4173	166800
1596	173785
3294	159992
2366	178869
835	158996
1790	165922
1489	153812
4462	148941
2030	164437
1087	160475
1783	172453
1327	163321
992	163545
1597	161992
1029	166456
1771	150689
1510	168880
1436	180861
814	165005
1900	155037
1729	151905
2505	152993
3259	162080
3751	162244
1533	166477
1966	168861
1022	171836
2339	162296
1051	172177
5467	149009
1434	164281
7517	177135
1074	165248
2030	155437
990	159656
1399	158008
2062	168586
3119	162356
4881	172936
3224	151060
1783	169757
1742	161642
1206	160800
970	169391
2105	163336
4621	147323
1934	163180
1439	163534
1876	166045
985	175892
1854	166752
1789	163647
1357	160273
758	157545
1683	163588
1951	172402
1619	178639
4006	155196
1619	167529
897	165660
1567	156800
1299	160989
1605	162292
839	157927
1518	163863
1926	158784
2003	159333
2100	154965
1566	160655
1822	158383
1574	158367
2934	173869
2890	164116
4899	148528
913	156883
2910	172365
7927	157589
1283	166001
1198	176125
2339	165352
4210	148401
6226	160800
2154	167400
4505	154881
2460	163460
1526	172279
883	164245
4792	171461
3013	149188
4361	147760
3305	154138
6791	180437
3324	176453
2481	156734
2298	180684
2309	168701
4739	153573
1892	151440
966	159337
3549	149888
3505	152952
3406	156744
1262	163120
1114	164925
1742	153508
1047	173649
1814	169553
1014	160385
729	156948
1730	165534
5081	161581
2216	168897
2135	162512
819	164452
5914	148833
1732	158869
4285	166160
1029	152965
4672	160057
1073	153329
1208	177252
2651	158499
1840	161649
5107	172016
4883	153337
2100	158956
1356	173813
980	167625
3281	169521
4582	149452
1042	157464
6830	164148
2203	148169
1547	171011
2493	155709
717	150261
1139	170888
962	156597
1406	174149
5450	150448
1468	150884
1047	171323
1454	171300
1202	175168
2670	151527
580	156003
1298	167885
2060	175985
1665	157904
1566	163528
3252	150881
1620	159714
910	163907
1037	147675
1705	165901
1084	166858
959	154201
5432	155588
1230	153584
1219	158612
4510	174456
7648	150605
1242	158838
1484	161809
1387	153613
915	168092
3623	148794
1470	160976
976	169110
3413	150213
3270	173309
3238	159941
4794	169470
973	149149
2150	160897
13004	165108
4211	165409
2056	163964
626	172873
859	159969
1383	170802
1026	162873
1059	166201
2813	181071
1812	168117
26922	169617
1058	147576
1094	158597
2007	167950
3408	163192
2006	162365
1455	175181
3689	147256
2822	156045
2903	156500
2130	162328
4342	151357
5928	171888
1021	150825
7638	164046
733	155945
1143	179973
7578	185294
1560	164757
1079	157521
2059	161236
2714	151372
2607	148573
11300	165760
8980	171592
37946	176213
1456	158788
4903	149513
8447	161290
2641	168844
1303	155247
9771	166668
4168	151081
1459	162989
1609	165621
4504	149743
6838	156409
1906	160364
5402	151889
2271	160128
9482	184154
1517	154306
1732	169076
841	165053
1414	158645
1899	182593
1538	158072
941	171120
1553	173155
795	163016
5698	149937
4111	157129
1712	160561
4996	164510
1593	152353
2582	165540
2176	162355
803	173792
7236	151209
2783	166508
1315	176352
1686	161217
941	152708
2431	158228
1443	167248
2840	163572
2643	166985
1778	153284
763	162616
2247	151500
1541	166654
1707	166720
2187	159890
1801	171283
1233	170273
1871	157602
1106	149039
1909	156297
2208	149053
2001	175344
1823	161025
924	173608
919	159209
1401	158221
2317	154002
1343	176658
7090	147316
2918	166073
1143	163440
6440	169158
722	150801
4888	153838
4762	152381
4602	149262
1879	155784
1590	154008
1242	180661
1532	169013
616	155154
3633	164352
1656	152628
5041	163329
2043	165128
1209	156400
3553	159769
1839	173182
4246	171732
1516	168885
9436	174388
8636	156485
2467	161425
1531	170984
2659	161969
1770	168392
1643	160737
1460	154804
23945	175384
3624	150517
10529	148745
3966	160921
1817	160232
1003	161880
982	155788
2746	158853
2286	151244
950	169811
1222	158072
4609	161132
2207	160835
7762	157844
3191	164757
2381	171223
1542	154505
2505	152286
10334	150433
1067	173645
1674	160389
2222	149209
5422	152968
4614	148656
2014	152754
2462	159312
1683	158887
2162	168052
1398	167125
1235	178532
1456	166688
2981	169376
2568	177284
1879	158328
1726	157592
3813	149769
1686	163969
1868	165656
2175	162413
1935	160893
934	157324
3590	170317
2832	158833
803	156348
3605	152015
4356	152796
1988	176332
9755	147745
2965	163948
3655	171215
2747	168985
1421	157213
3606	147319
4119	164725
739	150600
1009	169929
1478	166053
2468	153780
1761	160377
4098	150721
3041	147728
1063	175942
3335	174924
22649	177996
1606	167340
1036	165461
2481	151884
742	162412
581	154956
7909	174100
1198	159252
1135	167848
1723	170833
1982	154377
1582	166585
1427	163760
1290	162780
3798	149064
1975	168739
1269	166008
1139	167911
2046	153912
1493	150336
3196	155607
3235	169855
1257	153605
2471	165535
1119	175880
4310	151809
1722	153749
1053	155897
1643	172500
1662	164945
3620	173720
2042	175465
1747	172453
1327	170768
2353	164384
3703	166836
1603	180668
1536	157882
1723	173297
2690	149585
2383	152589
1059	152136
1067	164409
1359	165788
1137	153657
1282	161273
1911	154525
3417	148204
2876	171252
3926	158524
1167	164605
2423	171717
7056	156293
1636	163716
3294	159181
2016	173406
1230	152324
1643	172531
5390	166457
9458	182624
1104	166988
1839	169836
1046	152268
5978	168347
6814	151928
1755	162816
1455	159929
1482	168156
4760	170836
1427	164940
1432	172114
2188	171052
852	156134
2642	155168
2046	158500
4116	155313
1905	170688
1961	168684
1634	165829
3597	160740
2179	164997
1510	161352
1098	166359
2239	173945
1111	167240
5427	152229
1312	181653
2943	161208
2595	148383
1867	185653
1026	147636
967	167402
3017	157437
2031	161968
1352	170437
907	158265
1945	164321
1056	173424
1828	182263
1463	181532
24378	148652
5722	156440
2501	163117
2007	163296
5756	153452
1862	164229
971	166764
913	155348
1807	169121
3563	164461
1682	149617
3707	166665
1056	157776
1644	161052
1766	159132
666	171808
6820	167549
915	174793
869	151365
1932	167404
4015	147309
1218	167829
5391	147541
1826	175920
2976	154257
2666	173120
2825	164328
1128	151213
1051	149995
1661	173108
5759	161660
1485	151260
1175	154294
1016	167005
1592	156848
2244	163945
2321	168756
2161	171332
987	150526
1926	162696
676	148720
4243	174176
2154	162044
1763	164476
946	170304
1879	164129
2961	165823
2919	160480
675	173919
959	149641
1358	164001
1383	158502
1043	155663
1354	170116
2102	163980
15747	174333
1827	179748
3215	164280
2097	162457
969	178605
1800	179176
1549	169159
2494	148781
785	150248
1430	165405
1166	149892
3868	148124
1271	166081
1575	155348
1898	165576
1155	166376
1372	152924
1965	159336
2174	164997
3097	154321
2154	165376
922	170148
1647	154901
1766	175101
2841	165185
2891	168992
1446	162925
2062	168006
1446	179246
4126	159177
1252	159020
1071	161286
1066	174380
1575	163669
1272	177180
1332	179296
1468	170984
17134	159817
4448	154781
4281	155297
1947	153017
3480	163030
3970	165263
1043	175420
837	175225
2326	152563
1333	163850
7616	154805
3983	173225
1698	165964
1310	172881
1078	159789
1159	165752
2023	169888
1019	160892
2323	160982
1334	160115
1894	158996
43770	172099
1959	168169
1239	161754
8059	147620
3794	154836
4894	171468
1251	166332
2121	156821
2138	156052
3285	173149
2511	151245
1123	159468
999	174048
1219	159625
2250	163257
1642	165160
3119	157085
1738	163266
1832	163201
1185	162461
2736	168341
2846	167372
7482	158277
4545	151624
2654	150373
4947	158389
2883	164160
908	180443
847	160692
3227	164425
701	158561
2494	153028
1175	159532
1230	156497
1913	172160
2712	168700
875	158874
2031	166006
6618	169445
870	158851
3318	163144
1123	160949
829	163320
3582	162344
4101	172072
1550	166808
2111	152601
3487	153417
6487	171104
1783	170920
4487	150960
4638	160181
1448	180828
3168	159225
4466	167164
935	153253
2907	150213
1554	164251
1974	166509
4663	154220
4258	154644
1490	168083
959	166269
1358	155615
5459	169696
5558	162653
1012	162485
2333	158661
1870	159468
1566	170173
1355	174841
4330	150979
944	170349
1325	170805
3699	169849
963	149544
14907	170820
1777	152977
2734	174868
3945	153425
1647	163449
6745	165424
1852	159176
1478	161137
10159	149709
5982	151768
1163	157521
1474	178068
807	156141
1770	153639
1209	164641
1818	172438
2537	150049
1556	164560
1815	161844
42575	147981
2788	161969
2129	158160
3567	161093
1785	176136
2271	162901
2351	158012
933	168128
1714	164501
1759	149068
1820	164264
2139	155282
3215	165729
8143	155520
1559	157608
17719	171993
4558	159152
2975	168164
1939	165836
1120	181205
1698	174665
1134	158554
5672	178991
2388	155272
1238	166137
3890	151233
1230	173181
4678	155793
995	157933
1222	171964
1058	162756
851	164642
1110	173460
1508	148917
3543	164752
2582	158815
2813	149160
2744	157243
1807	155320
2048	166128
946	153073
3319	155135
2007	161071
3951	174493
13440	153488
2347	168540
1582	164125
2598	148590
4785	170673
1926	158346
2170	149537
1332	165228
1602	164425
1085	164708
2657	172409
875	160592
659	161936
1507	176993
4989	164477
1279	172116
1266	167696
7990	148761
4408	156433
2071	164853
3508	160145
2594	160295
2562	167037
3170	148044
1877	155249
2534	159769
1230	177411
1363	168845
2356	165832
2138	168316
6115	148132
1299	149725
1453	158170
1810	166365
2083	163311
2516	172053
1880	165805
763	154957
5179	160712
1580	157488
5686	176704
3431	173201
4493	152771
1591	154260
1375	153703
1639	148980
1988	163708
1348	162092
4380	154525
1151	150696
846	169596
660	166156
2643	184349
6830	163891
1158	171588
1266	155777
1725	157612
597	164201
2159	155316
2580	158596
42096	165696
1900	149634
758	174155
2195	172004
2771	170311
1356	166641
1107	151508
1279	164145
2925	149973
1636	158122
1367	174537
2059	176736
3698	158141
1191	160268
1675	158412
1569	168100
3035	168125
1175	158955
2603	155037
1295	172577
2082	148310
8219	175668
68642	162541
2083	168904
1112	159729
1398	164809
1585	164808
1831	157133
662	151824
1347	158685
1769	162565
3084	156516
3131	172305
2503	160941
2564	148229
1390	149256
1390	166796
1882	164965
1758	170380
1622	176205
939	166256
1826	156616
1758	164871
1220	167277
2067	174291
2699	169448
1546	178737
3836	158937
2087	148052
3245	148629
2594	156925
2920	152864
2391	151337
1275	150601
1114	156537
1263	159365
1965	167849
9414	159401
1248	170991
2298	158780
4583	160446
1169	148940
857	170572
1898	178246
1925	158161
1411	165822
2220	160489
3241	167857
2136	161949
2007	168506
1059	175069
3053	170510
1954	154573
984	150789
734	156461
2904	147780
1171	164700
2935	166632
1394	159725
4587	155278
3360	162391
2241	163012
1879	165296
1582	147404
3446	148217
983	161941
7832	172296
1126	178940
3223	156972
1539	168096
1050	148069
2647	154757
4373	166645
2150	177436
2601	166673
9285	156359
1890	158921
1298	160432
1279	156240
887	156722
8255	154220
843	162660
7178	156784
1962	173851
3022	159452
1573	171045
1931	168961
1341	155965
1976	163408
2001	152337
836	168457
1065	166956
1557	156682
1004	160505
1631	169921
2085	149688
767	163628
3480	162152
1861	172297
2398	164036
1747	173744
1963	177093
4522	166848
962	178972
1301	164072
2106	163127
1922	171996
4784	156134
1027	156741
1086	170648
1323	161157
672	168933
7315	150549
1300	166085
3750	154361
1406	161817
1306	160652
4959	154457
938	149736
951	152906
773	150760
2003	155643
2479	164911
1542	171252
1751	164625
1040	158709
3608	165129
1980	152197
1077	164173
11907	173928
2535	173024
1569	170307
1921	161665
1843	167604
2196	162982
2139	167941
1998	161773
1979	148945
2001	164787
3955	166777
1716	157705
2127	148527
3266	153969
855	152700
7562	169288
4367	159398
2066	155517
1830	170253
2234	169329
5482	155938
2767	175197
5099	170113
959	160188
9216	153245
1684	156768
1511	163955
1170	184163
3050	150720
1790	167668
5074	159957
2798	182283
4257	148196
5175	159589
1882	171529
2987	151224
4061	171217
1274	168781
834	160613
5170	147268
2064	173241
641	159949
1512	170252
2799	172425
462	151832
2209	162493
2242	161093
3309	172336
2946	171874
1969	153486
2191	172576
3237	170893
775	168281
720	151801
2419	147756
2154	165705
2195	170670
2002	164881
2187	168949
1805	154626
4176	149904
4923	165141
718	171917
1762	172833
2738	164856
1119	157662
1758	161548
2834	147360
8304	174601
1665	158616
2056	158880
1036	168708
11338	161584
1359	151661
1701	171316
3242	168544
3190	162648
2177	172897
954	169223
2956	160144
3128	148921
3379	150360
2412	157253
1450	164337
1093	165965
4298	161268
902	166625
3179	159437
1719	171396
2095	167701
911	147844
765	161360
5205	166281
2419	148840
4887	149912
1738	152141
1158	161520
1406	170489
2604	169773
1181	152376
1883	162412
5288	148781
2423	164097
2205	169384
5775	168130
791	168909
1727	179624
1465	163052
987	156373
610	151612
3627	163113
1252	157825
2894	170564
1842	165953
2660	156189
2490	151427
966	152669
2213	157885
1374	168885
2002	157713
4803	157737
1078	170021
2054	150750
2020	158221
3803	156186
2475	164769
1966	157948
4859	151633
2146	166752
2986	147896
1259	156448
7066	172544
2134	148336
1090	157364
822	149176
2045	161918
1830	158569
1477	168355
4543	164745
3715	164361
2838	160545
650	155116
2175	166913
1485	153396
3523	148294
2038	177529
2591	150603
3878	154825
1972	182672
2583	170680
1949	161402
1115	170879
1720	164364
1612	158551
26336	151327
1284	171476
2179	165365
4268	162413
2211	170676
1307	172588
1593	174652
1547	147573
5786	177480
1750	173063
1641	159292
1410	173248
1882	173833
5243	148821
1474	164684
1796	168840
2882	172313
4263	155581
3369	159165
1699	168705
1003	163788
3616	152417
6048	160625
999	160366
2422	171516
4354	173936
2715	166800
2383	172600
2166	173974
2522	159224
732	148396
2031	171133
4287	160285
4156	153860
6672	151909
975	173309
1838	167188
1622	166036
2322	152669
1381	152537
2534	167365
1474	156581
