# Supplementary material for: ATR inhibition augments the efficacy of lurbinectedin in small‐cell lung cancer
Source: EMBO Mol Med. 2023 Jul 25;15(8):e17313. doi: 10.15252/emmm.202217313 (PMC10405061; doi:10.15252/emmm.202217313)
Supplement: Supplementary file 9 — Source Data for Figure 2 [file EMMM-15-e17313-s002.zip › Figure 2/A/Flow_files_for_quantification/export_Samples_Lurb6_1_Watson-PI-H-S.csv]

FITC-H	PI-H
4067	140531
4719	121485
3127	132668
6136	110225
6038	111295
2490	131576
10735	147101
5522	128208
3707	145409
1831	145932
6258	110314
5081	109593
918	114913
3284	143793
5446	117133
4966	125441
5239	112532
5267	109937
3286	125270
3927	145350
3255	114764
8417	110276
6087	144553
3402	114768
4529	113088
5222	113908
3960	106036
1960	139085
3730	109024
1339	147032
10703	112429
938	144254
2931	106573
4071	118198
2327	142005
3995	130768
2777	133853
3002	140405
4587	127341
4102	114072
3552	113580
4935	113577
790	119693
6839	110752
2028	115848
1187	106293
5587	130701
3920	115917
7515	119725
2103	132720
10517	122189
3321	145924
8959	125056
2449	109528
4773	133552
5451	120931
6033	110051
6954	130772
2690	108321
4627	123564
4366	123399
699	143737
4933	107888
3722	110329
4589	113796
4254	136589
3603	139390
2037	109773
4184	113187
3878	128198
6855	116960
6727	141932
6534	145021
491	128871
3146	144707
3286	108556
5756	125238
6063	122847
4133	125541
6778	110801
10720	118101
5840	112658
2331	144241
1614	142900
5650	134832
5594	129193
5787	114658
5732	110357
4369	121841
4367	140479
4539	108144
5162	110729
3917	137835
3906	132676
4253	119109
1732	143368
3147	110816
7196	107065
9218	118952
1983	106660
7453	117873
4559	131929
2695	119985
3711	111652
5186	117413
5674	109149
3976	120782
4122	146526
2701	123129
5562	121869
4906	143996
4369	124221
6493	135825
6037	121673
4786	113476
3527	108937
6068	114624
2223	137185
5441	130109
4749	120696
4575	107688
5600	111081
4845	108281
2530	110187
755	107021
3355	118508
2780	109592
4411	111717
4012	107244
5338	109636
4638	143160
2211	129813
2427	118127
4769	108700
1084	114446
2534	128911
946	118320
2280	107730
3929	139288
6245	117196
3720	107905
4502	116135
678	127157
2993	109208
8494	107455
4010	136387
3235	120193
1623	114373
1376	107584
11849	115723
2183	143661
5142	117948
21935	107088
5746	124968
4312	122088
5122	119432
4115	116104
1283	123149
7531	108241
6935	108785
5726	133988
3358	130877
4800	118672
8598	126828
3133	114572
4432	115770
826	128108
8022	114896
2114	121007
3730	112548
4474	118372
4659	113977
3706	111716
2049	118061
3501	132704
8536	143392
5132	114474
6471	109500
2644	108017
9795	117544
3346	126300
5046	135816
2463	130361
4297	119685
9481	142574
4041	108453
8601	111852
12797	128241
4733	126291
4394	119993
3146	126863
7390	123472
4499	124908
5951	129817
1914	143077
6271	114449
1219	140916
954	130717
5858	108125
4094	116437
5702	126198
7062	108716
4415	117637
5004	110944
3010	114497
4478	142300
1645	142589
4976	144273
7499	108245
6235	115921
7272	107833
571	146073
5988	111157
5373	115230
7920	126256
3652	139607
5303	116564
524	123788
3917	115965
2593	106024
5932	108548
6418	129280
5183	144508
5783	110873
919	122140
3558	126357
5457	127440
3217	123696
2572	107046
3760	113278
4266	111881
806	117528
575	108532
9147	110225
6098	122304
3900	145065
5677	119469
744	136128
882	132532
6602	131264
9177	143537
4610	128940
5770	120820
3855	108197
2261	106588
6186	144060
2924	116633
4941	121273
11727	117525
4160	113372
6768	107677
5718	107604
3494	105952
6175	112646
1288	123990
4094	107217
3874	108925
3803	127572
865	141685
1079	106744
8792	108121
7707	109596
3223	134801
4827	115045
5115	129780
4530	117581
3957	122016
4850	138037
5449	121621
3936	140035
1013	106024
7176	108965
1387	120421
4669	123241
1051	143668
7446	115503
3658	110347
5299	135012
4637	143440
1647	138536
1946	133541
7542	128995
4739	108837
4003	130065
5761	106973
5666	119056
4322	134027
5609	106721
4255	108979
4175	123098
6756	119788
4449	125824
3823	109996
1021	110661
7918	138852
3730	107312
2993	106434
1296	146593
10869	128885
7674	138032
4170	137065
3804	140276
2246	139926
3411	138276
4495	125341
674	140016
4643	111912
4459	106633
9782	122604
5779	112864
5043	108384
4044	106041
8186	124585
2829	114468
2983	130964
6763	107141
4276	109601
9215	120285
6559	122189
1718	108020
7794	121736
4426	136092
5652	108617
2693	107963
12326	136699
3624	106853
5161	116005
5308	113748
2763	146073
2013	110353
1522	124869
3059	107358
5402	125069
3473	118436
4879	120649
1338	146765
1016	143937
3894	110672
7037	136238
4327	131500
4306	140366
2227	106181
5617	109900
2717	138065
5225	118591
4307	107533
5678	139921
8635	107965
5714	109134
2656	133633
3522	122575
3314	120300
7306	136901
7050	111405
6955	143213
6290	112121
5071	140785
7995	125949
7830	131544
4531	120172
3931	133084
2555	135844
6845	135153
3141	111329
478	131151
5186	120044
1044	122949
2790	108941
4089	126092
6266	114896
1205	145396
6710	143644
3936	139411
3043	136993
4987	114856
3534	111684
3726	115255
4625	143492
3292	107165
7523	126860
2258	145441
4170	132776
6302	117772
1013	127725
8984	115097
2401	142993
4687	121413
7056	114936
9311	108484
7162	136601
6880	129997
3695	106056
8406	128396
4159	139336
4457	136273
5675	112468
820	144857
2584	128024
4338	107250
3599	107228
5061	139916
4705	116368
3504	136862
1929	139169
2368	108216
1203	138736
8775	123195
7246	112500
3879	144741
623	137492
2566	143131
3859	129600
5349	126032
4922	125837
2426	138570
4836	113089
1260	106058
1619	147164
2599	124597
6307	108785
4715	139632
5273	114884
5354	126084
2849	145117
3519	125324
1519	128154
7355	138446
7979	125077
5275	108453
2726	145216
4154	109197
5559	124649
4146	114309
6409	113756
6138	130550
4675	109316
4123	134768
4007	123537
9467	110821
5843	107189
5497	108780
3722	118961
2825	144429
1219	111252
3662	119729
4914	144672
7163	117435
5023	112828
5935	123180
6829	140417
6124	135464
2203	116143
3499	121881
4412	121508
3939	117129
2700	113428
1909	127920
5474	119059
2234	143545
5606	131484
2851	114828
5707	108231
7779	115649
2076	135373
543	127742
6754	134704
5086	120143
7442	123448
3031	107453
5234	122928
2658	136816
2294	122022
3151	109252
3519	143813
7819	133392
1916	106713
2618	141557
2518	117087
5904	117153
1538	141109
2793	129944
3688	140715
2794	140801
7780	136926
695	121972
3518	138762
4803	111152
6139	112104
1964	115635
3479	135713
1982	110473
2075	125936
1779	121345
6811	106736
5601	111953
3747	109521
3505	106604
2491	127727
4115	126433
3846	142713
1677	125948
6130	127360
1415	134553
9315	145898
3097	143228
5270	137928
4511	133589
1991	136856
2615	147080
2955	107550
2232	141663
5267	139332
3441	115583
4804	122736
3195	113580
6200	118141
3142	140273
4863	128745
2387	121828
4650	109100
2816	133960
63271	127537
6416	106341
3151	118984
3144	128145
3388	127845
2982	112916
3206	144024
8543	127650
5458	114940
6346	121093
3566	129292
3239	138632
4213	134876
3403	122609
1199	145326
3317	111872
1416	146385
2867	109171
16846	125357
8275	123304
11236	116676
3476	130511
2917	106503
4082	139800
2673	142041
7149	119939
4854	109852
835	131377
4643	136875
4163	109129
7514	130184
2494	144549
3586	132109
6472	132060
4481	115290
4239	132293
6291	120250
833	114457
3883	106657
8018	123608
2374	140572
3927	144364
4381	108013
4292	111080
4881	141192
5766	112172
4745	108056
12686	110589
4926	129276
2663	119565
4672	133840
4838	106824
1719	136089
5767	125644
898	123164
4805	113571
6220	108792
3149	110436
4449	108332
5819	139493
6511	119833
6565	111889
5847	134409
3499	125188
5414	125777
4501	114426
911	146756
4645	134890
5901	126825
9676	125736
1846	124201
6797	130354
1759	115233
2476	137922
2701	143171
5247	131860
2800	126567
3572	115159
1823	135857
4366	113905
1138	125577
514	124940
4783	124561
6219	121867
6185	136049
4652	119642
1453	117057
6394	118168
4787	118589
3929	118149
5151	126683
2978	132856
4168	111729
5103	114593
597	142337
5282	117553
793	127609
877	109504
5142	112028
6174	120671
959	112917
4270	116877
4209	125024
3607	116374
4666	111248
1706	134896
1714	143160
4590	114804
5982	130124
8487	125924
3631	138749
9153	146032
6019	143442
5448	136581
6603	113057
583	140076
4139	143162
5870	122227
3966	109379
3310	113993
570	134231
3587	113673
1038	124120
4798	109689
3576	135837
3404	145273
4508	122299
6780	127776
4483	136989
1587	106951
4096	135228
2194	134973
15022	110152
2354	140300
1071	143188
3159	143724
8106	124108
3102	142921
2689	122892
1887	106100
3647	110316
2923	140088
9874	113253
5874	116708
4992	114340
5651	110413
4124	117954
1226	116063
2656	119732
4343	126465
1221	135124
6565	116402
4226	143605
2887	138090
5601	122565
3618	108321
4652	120733
4728	118165
4783	144960
1870	130387
4566	111036
5989	132652
3770	125165
1185	119701
5457	107496
3518	107321
6793	129944
5223	119357
969	142297
4213	140941
5398	114644
4498	116713
5682	112744
5826	118300
4078	131825
2903	131861
971	145569
1159	107533
834	123697
7442	123969
6215	106181
5024	115669
4138	139752
5574	106964
836	144764
3758	112329
827	127232
4893	128053
6198	133684
4043	109603
3067	146105
3824	136773
5471	108012
9111	134759
6206	137476
4177	111152
2850	132361
8605	125956
2838	132639
6199	119732
6414	109689
2518	116149
2409	111481
1886	119917
860	125533
3551	106662
3750	124029
666	110911
3246	146064
7423	145053
3530	131924
6132	113427
2905	143013
9422	138552
1990	142025
7344	136461
5602	108741
4854	125322
4657	129776
7013	107593
1450	127781
4826	108095
2471	117065
2974	144449
8086	123664
3989	119265
4287	129100
3317	111256
2978	144548
3965	117992
5406	108768
4710	125048
4990	135145
6955	107308
4326	106000
3845	131446
8436	122860
3848	126756
5384	132681
7839	124437
2911	125869
5923	123501
4604	125164
2867	140341
2793	132452
5058	111067
2279	117021
7319	109024
4415	128945
5138	140835
3028	143111
6395	111761
3650	112290
1789	136640
3220	134887
3189	137831
6494	140476
5920	116128
6850	146824
2176	139625
5795	119473
7462	115652
6013	124749
2216	145997
5702	130532
6580	117961
5746	126395
1355	145841
6409	128809
5651	123659
10214	107339
3485	129038
6033	122000
6935	120821
3418	141913
3386	140642
8852	140332
4619	108584
2071	118153
1436	146746
3017	130641
3658	125136
4295	114453
2244	107369
4568	120380
2535	128387
3314	136751
4854	109060
3735	123489
3822	133604
4052	107976
4592	122837
5429	132049
11164	136136
4824	120964
4430	114601
6135	106672
2953	131216
6701	111265
4147	121372
3362	117198
825	134140
2972	129848
5943	138209
4840	111876
6482	123667
14238	142552
2932	110368
1046	118360
6923	136588
3218	115916
3859	134356
5854	115743
3987	106235
514	118373
5821	137786
883	145476
6375	114489
2127	133951
3061	143767
5338	108777
3087	115336
4906	112897
3628	119564
5727	113200
3679	119387
3211	134228
4395	107069
3843	108737
2925	131109
3019	123185
5941	124808
7582	134048
3843	109641
7229	121436
5215	145733
6518	144037
7230	115799
2355	125155
5107	112689
6951	110253
3787	138268
4862	135756
5867	118036
4974	119913
2663	126213
3103	137437
2448	136076
6510	130668
4326	122158
1465	132664
7254	125420
7461	136705
1186	143900
3324	107644
5449	111528
5179	138573
1986	135821
8674	144141
6171	116197
7460	115320
4322	114332
2788	142904
8839	118409
8546	123532
7283	111173
7420	128909
4894	144017
2809	108309
3983	107089
7166	105955
2546	130333
9904	146679
5159	127201
2956	142616
2343	117144
5734	141257
4412	111712
3506	136868
5381	123249
2964	122268
1338	119741
3337	106409
7099	138053
12663	114336
1446	146612
5187	134732
6602	112309
3677	120553
3374	145378
5737	145800
5118	109276
1260	129277
2671	108912
3533	115980
2431	117296
5286	108876
4825	122993
4167	107504
6441	115281
3852	123333
4527	139101
5279	112812
5604	135468
1055	145784
4671	107955
2871	125284
3601	137441
6065	107649
8419	114852
3918	136064
4162	106779
8398	114036
4669	127309
4661	147164
6176	118712
4861	109509
3055	125812
8022	131084
8044	110885
3655	135756
5577	127649
690	108944
3253	141967
9892	122664
1441	118581
7228	111745
6279	106396
2005	125267
7314	110285
1913	130079
5235	109303
3503	108636
4438	110508
5175	110925
3074	111415
5170	120320
3774	119477
5102	108049
9902	116228
4038	113241
4637	108454
939	132095
2892	107072
533	117101
5518	108213
7694	106736
7398	114017
3246	138752
4825	109221
5686	138057
7000	126335
7124	118617
5051	106933
4291	119762
826	122029
6655	108020
783	130233
8555	122797
823	133881
5203	107247
834	129380
4169	145118
4678	114044
2643	106508
5749	144440
1418	136860
3610	119311
7027	114793
2378	133956
3326	143313
6366	117657
4268	116501
6993	116561
3285	110788
6648	123611
1982	111216
4374	128340
2942	121741
6272	124513
6247	106973
4778	128278
2979	115717
1743	115469
700	106493
4495	129257
5320	134457
3099	114019
3175	109460
5843	107720
4912	119064
2798	115901
3493	127068
4330	119000
5112	106381
3499	142155
5149	137342
6486	107201
2402	107148
3994	115539
3564	132581
911	129735
4597	127812
4021	137437
4877	127765
711	133899
2872	118966
898	135205
2578	128623
3741	126217
5591	120001
5220	121226
9827	127095
5798	108596
4120	117664
5117	113279
2022	143992
3650	118212
4402	142055
10862	145848
3966	138212
3368	122972
6445	123934
4640	130604
3282	114724
8031	127586
1988	147225
2512	112268
2819	138221
4569	126380
11790	131073
11794	131516
4406	135690
4322	127302
5562	111245
5295	110065
6787	121405
3007	124241
4953	140860
4751	114744
7254	111425
6272	147060
1544	107320
6662	146001
4387	142291
3699	118809
3351	107900
5382	122304
3958	118164
3885	131566
6113	120268
5595	134653
10628	132053
2702	134906
5679	130441
8786	138153
5491	124149
4968	109472
6312	132267
6094	135156
5853	106188
7666	123520
4407	139360
4208	131121
3027	123569
4860	127049
867	132408
853	120041
3270	136420
3092	134989
2362	114057
1186	112953
4257	126392
7931	112259
11870	134461
1285	110695
5870	124368
5873	122057
4483	142633
2071	136140
4668	106549
3997	113857
4175	143804
6415	141823
4460	121977
1122	108644
4079	130788
2766	131412
6589	135717
5779	126648
7850	119092
494	140000
3596	143401
4025	135352
7604	108160
636	134834
1721	138592
6090	141869
9663	117564
4382	139332
22623	132257
8526	114017
4534	111696
7286	112523
2719	136313
3667	106268
7366	118400
3083	126591
3512	146056
2776	106749
3855	121921
5225	147109
4721	118100
4928	117182
2202	127300
6099	127364
1086	139752
3351	117133
4474	141256
9706	134092
4145	114661
2883	118676
4549	134156
3924	134949
2335	138716
5587	107141
5894	108906
3658	133873
3051	116292
2623	107225
11908	137692
6858	108776
1052	147189
5770	145584
960	109969
5090	145865
3264	112464
2796	119631
13981	129460
2683	144129
787	139586
2935	118477
887	124605
8546	141320
8665	111530
7804	105969
2361	143504
6179	117219
7373	108197
5658	143341
5271	137284
6314	131613
5958	108796
5251	117577
4114	125743
2985	118248
8016	118092
1368	145044
8178	142493
1810	108069
2873	134983
2830	145224
2999	145333
6125	116421
2181	120488
4898	131936
3626	135832
1962	126464
4927	136468
4014	122048
738	138671
7878	110089
2626	106816
3561	119860
2430	133088
3370	134621
9816	122677
1058	122421
848	126276
7539	113797
5449	110837
2421	124688
4379	133170
5704	106860
3979	119405
3819	123077
5576	106117
3549	114035
4638	107861
5335	116089
575	107289
3705	117205
4223	133704
2567	139517
3773	138168
2369	143940
4343	107175
1111	108074
3283	124009
2594	111297
5495	137280
3929	106363
9532	117053
4881	136627
4839	134428
5350	113861
10030	109540
4282	137952
2144	136704
7760	113611
4058	116656
1484	111236
1478	136454
4265	106304
867	145027
6227	113016
2490	108627
5272	114976
5229	108649
4508	145137
5594	108144
3666	119478
3181	129701
775	120206
1938	125058
5306	123297
5162	130386
4507	112421
2305	119332
6113	134909
4661	107867
4776	116548
4564	106736
4921	125936
4551	109872
7269	121635
5785	115608
4002	111924
7347	131692
5375	115913
5689	129477
4655	120585
6275	135326
4827	142517
3992	140756
2667	122663
3299	134268
6027	108965
3233	121465
3893	142136
12294	135081
591	131384
2703	142464
3006	109244
5110	107214
5820	107489
4923	122644
1787	125813
5318	133760
2824	134708
6896	120953
2919	139960
4133	132396
4306	112137
4617	119248
3416	109504
4222	112796
2471	110704
4435	133500
9492	138716
6164	128956
4842	108233
6068	112862
4871	129216
3726	107504
1406	106252
5894	126261
4678	110060
2717	140718
11310	132716
4923	133363
5212	123217
4418	113869
3798	121401
2367	133740
5354	107232
3794	143747
3131	108563
3391	145204
5275	107377
3176	144293
3889	146186
4363	111705
4957	134345
4953	116297
1483	140909
5911	141569
4845	120881
6352	115413
8539	137273
1313	143876
3024	132981
5529	107520
4223	107573
4663	119925
6303	122282
4146	130316
5874	120068
966	144097
3789	131769
1780	114024
3879	130248
3611	107685
8631	135201
15212	110928
3411	132516
7647	128032
5958	144219
11005	143329
4485	114257
1797	123561
5094	121296
4988	141461
4593	106413
4654	117385
7270	111444
6398	124920
1567	144681
5558	131828
4903	112030
4285	140892
3428	145376
2212	132415
2791	134250
2992	126193
3482	129858
4575	110437
4382	125414
4971	118973
7860	121785
3503	137940
6371	140489
13726	111060
6058	139657
7155	110304
2134	134685
2643	116313
3756	126708
1149	133532
3970	143041
3515	126856
3574	113660
970	129816
4779	137080
4898	108848
4910	111772
650	116065
6233	132281
3194	126584
8635	118281
3773	140108
3333	129628
4150	128920
3773	110998
7875	109000
7563	111345
7190	109552
2930	121352
2694	129436
1059	144625
786	121469
2032	123919
5376	123637
3910	109128
6010	107645
4262	137300
3165	108860
3474	107984
4629	133142
6541	143689
2679	110868
2770	114116
4969	134256
2790	106481
4394	139788
5918	109457
3738	121996
5674	110990
951	139112
2176	111558
4264	125764
2494	121545
4952	112615
1864	124457
4747	132781
6397	109401
6483	110493
5574	123760
2934	133888
5494	110242
487	109528
6428	121117
6171	136317
8491	120310
2803	136724
2554	144815
7090	109036
4353	131545
4093	127864
13880	119556
7910	112396
2846	123476
20924	119837
2669	142744
3794	125923
900	126222
2877	130836
6940	116253
2774	139436
8661	121824
5352	135560
3825	107097
4737	112712
4752	111409
4254	119964
5370	138953
5222	108356
7082	107281
4554	127370
3994	121569
1387	108313
2439	122557
5229	140090
5127	116756
5316	120585
3494	116329
691	127888
1670	110489
4732	121781
714	106093
3705	140176
971	123273
3401	118029
3329	110205
7164	123579
2048	143266
6642	111185
4673	110848
4550	145524
4930	112228
339	133553
1998	130198
3645	107380
3679	118712
573	106164
5839	110727
2755	134580
7202	127943
7214	131657
2372	138466
6545	115296
4142	140913
1139	145925
2795	129596
4393	113637
4147	118812
3109	141263
10865	119044
6298	133804
3075	128749
9559	117856
1596	142913
2107	125509
1107	133724
2056	134805
5008	125073
2424	139809
4606	120000
4628	108460
3789	122352
3623	113617
3254	142826
4535	127552
4800	120128
1492	142237
2967	116840
8393	118220
3526	146269
5378	126345
2786	146593
2939	114563
5741	113544
4190	130797
2604	129453
6398	112212
4373	128108
8287	111757
3431	113412
4239	116061
7243	112049
2726	112613
7259	116393
4821	131820
4918	131277
4075	136560
6909	136804
5763	119946
646	119669
2739	118730
7354	111633
570	130066
4647	131772
4758	114709
4967	113863
18700	139378
6340	115281
6829	133300
5523	107155
6178	121197
685	130792
3472	113013
2951	140432
6277	131772
4122	108321
4590	107742
3453	110276
3471	142946
1883	128580
4326	122275
8415	111384
3702	110778
1559	128788
5010	130213
5089	115607
859	119093
2922	133485
3618	112724
5586	113817
6736	113221
11685	143425
5190	111904
1309	106145
3172	137609
833	131996
3028	130061
6234	112252
1602	132740
3230	115864
8156	107737
6492	111609
2523	143006
920	134565
3732	114845
17754	135912
3350	146781
2773	127168
4575	115247
3307	120822
5040	109413
2926	143769
6268	120748
850	137448
2879	134761
3224	142858
2185	117604
3734	105974
4882	137208
3009	146500
731	115417
7310	143813
4315	137321
2519	109319
5619	129812
8504	112433
3481	108960
650	126857
3319	138741
614	135980
3555	109491
2109	145005
4386	106805
4499	131594
6895	121143
2181	125364
4975	111845
3858	117088
4671	119609
5489	128017
6487	109217
7337	109653
3717	106996
3750	118217
6655	123512
5291	119117
3118	142905
2780	132512
10166	122264
6426	139372
3483	117005
2120	106508
9060	108992
4537	111884
2787	112366
3317	133746
6749	108449
5507	119797
3011	131652
1621	109696
5483	120366
4590	106101
3874	120524
2759	106384
3927	121648
4769	127420
4505	120257
5329	127394
3480	137737
2531	137825
3127	113821
1771	126948
4007	142183
1939	110141
800	146817
4773	129246
3515	108156
625	106785
2910	122205
3191	125996
4881	125233
3919	135089
4406	112478
8657	114200
3384	146288
4813	111297
2011	129816
761	135784
3143	107164
2069	145341
4344	110923
2967	139629
4568	128896
1223	129220
3250	112978
5331	119665
9459	109208
613	107845
3810	144504
3466	107248
736	113681
8402	126048
4952	124328
4917	112237
2220	116617
4658	142237
7689	112760
2119	142860
1126	141813
3882	112861
10784	127372
5348	130617
3086	107475
6234	123005
2102	110856
4486	128404
4006	125560
12020	111156
4982	146160
3327	135699
5280	118285
3402	130780
5487	107989
1960	116765
3251	132587
1881	114368
889	142973
4650	121037
2463	118480
4856	141925
3163	120044
5327	132025
1219	115116
1042	129333
5887	120108
1898	114716
8292	112445
4003	121332
6403	110141
5170	134185
4920	139781
2442	135433
3456	141469
3552	122680
5232	108689
2602	140485
5179	129116
1164	128764
1294	146537
1174	143748
639	135920
5826	124952
6593	111317
1182	140371
7822	115066
4664	143209
15690	136501
3310	117037
1920	138984
5969	126060
4316	135105
5784	110802
3842	109545
11514	116772
5847	113984
2122	135764
4671	118520
5219	109124
795	118357
6869	109948
28543	116424
1604	137988
3989	144117
5617	112976
5410	127033
4535	113951
1187	133537
4031	121245
7301	107430
5849	117496
5279	116374
2720	109648
3486	112517
3699	127160
3489	121577
5101	125275
9005	114021
7192	125601
4390	121963
4930	113718
5007	124556
6395	109170
8233	113715
2749	121885
2437	109204
6906	115857
2158	120513
8363	107352
6964	124985
5683	129095
2388	123305
3515	143274
5966	141497
3576	123933
3298	137679
6306	123992
4500	144545
3386	115791
6110	114316
4129	107896
2025	118385
4866	113333
4237	119488
3830	139576
3498	125901
2776	121661
8743	131336
3085	145136
3966	111377
4929	146926
6209	108230
4952	115333
1894	112224
2489	141447
1112	126109
7138	107108
2927	133072
2953	135061
806	122177
3835	141981
3371	136716
5263	129699
2203	144876
5464	122717
3241	116636
4752	128533
4459	112924
3724	107185
2631	118093
7942	125767
5539	114761
6130	133668
725	134307
3540	122716
7877	106576
7434	141282
4430	115452
5201	111624
2599	119977
3260	140252
2692	142444
5869	113141
5175	143357
2866	136298
3818	117904
5874	124141
5087	144469
4643	108137
3234	110189
4286	111812
1148	124775
10878	114569
1067	106232
7982	117702
2960	134157
799	127916
691	142905
4155	129000
5483	119970
4158	127732
2670	121205
5251	111678
2219	121772
6932	126952
1601	134116
2510	107787
2758	107944
4828	136284
6153	115308
3621	140004
2902	143892
6037	115244
3170	144098
4363	118547
3523	123616
4854	144169
3290	108332
2258	126860
4219	144096
4954	111197
2991	116858
4282	106164
8835	133541
6826	109052
4268	121058
3002	119621
4579	116405
4574	143064
6976	108905
3531	133933
5578	132917
5470	144056
3195	112133
6920	139193
6810	122276
6221	115664
857	114828
7768	120916
9598	117760
1095	116441
8756	130052
8444	116960
3077	108033
10539	112793
3227	144879
3787	130553
13333	129623
7455	138753
2734	126676
877	141520
4942	130701
5532	124406
2667	114356
649	126748
4556	111191
8911	134355
3967	108020
1776	111357
7914	111795
3222	135724
4026	144536
4405	119694
5459	108665
4311	121269
7270	120333
8658	115249
3987	142112
5315	111381
1453	108020
5170	120993
3965	108372
727	132876
3346	122617
5791	128917
9765	136817
4627	126496
607	126598
3275	107295
5021	134089
595	111084
4743	107621
2260	146089
3423	113185
3614	108172
3748	106872
966	145364
5476	140936
5636	130305
6486	112027
5311	110009
2446	135526
5178	138112
5165	115148
5048	105973
4556	129921
4522	116383
7690	112908
9549	107288
6430	127165
4789	121906
2882	135609
2318	139640
2578	108917
3387	129676
6495	110274
11201	135945
5769	143916
2959	137635
3686	127173
3725	116719
7627	120443
6620	126647
6120	135712
994	141124
5629	127645
7585	128652
5388	138900
4007	130922
1950	129864
3971	118300
938	106492
4158	139128
10078	129420
6051	109588
4755	132204
979	125897
4804	127612
793	141153
9656	110049
5802	106394
627	123281
4976	136573
2212	140012
8075	115721
5422	118012
4930	122680
4494	110126
676	130703
2429	108556
4943	138893
5253	127324
3427	111329
6547	133800
2583	138886
7391	116549
827	117522
6535	120340
1963	124013
247	131229
5381	117409
5933	109593
1323	108896
10787	115728
3293	112385
1019	132242
4548	123064
5537	112957
6436	109497
4679	138700
7366	106240
[truncated: 78 more rows]
