# Supplementary material for: ATR inhibition augments the efficacy of lurbinectedin in small‐cell lung cancer
Source: EMBO Mol Med. 2023 Jul 25;15(8):e17313. doi: 10.15252/emmm.202217313 (PMC10405061; doi:10.15252/emmm.202217313)
Supplement: Supplementary file 9 — Source Data for Figure 2 [file EMMM-15-e17313-s002.zip › Figure 2/A/Flow_files_for_quantification/export_Samples_Lurb6_2_Watson-PI-H-G1.csv]

FITC-H	PI-H
523	95432
592	91028
732	104901
440	96356
2103	98726
5526	104589
6976	101168
616	99652
332	87223
650	93764
528	95712
691	85085
754	94256
6064	97976
914	100433
656	87908
597	92551
682	92024
509	91205
543	84065
515	94029
496	97872
4906	95228
527	93628
342	99401
4121	103473
403	92231
2667	99632
634	93773
691	88893
766	93560
2984	93504
1350	92409
715	99866
2994	100997
566	90395
1918	97977
807	93866
8535	99169
3524	92665
1620	92938
1362	93589
518	94739
1427	95586
1461	98739
655	92033
552	93458
538	96717
518	89905
711	99180
536	89613
1297	91580
3838	97108
939	85316
519	91008
406	90945
458	93549
875	100522
378	88615
1688	90189
486	96241
475	93308
500	98440
558	91792
3311	99060
995	93765
553	98725
619	84696
507	86093
658	92884
1055	99236
565	103304
596	95808
5200	106301
1545	95932
598	95970
722	100044
1818	95620
778	90100
1012	88319
550	95344
726	92160
820	99173
6438	102841
598	94645
436	98373
439	93784
683	88092
734	94285
579	96500
487	95824
4123	100598
1125	97778
492	89673
553	96329
2461	99093
752	102846
2782	88112
735	90355
646	93690
904	92189
1378	99005
523	104381
442	93876
532	92477
4319	105911
420	93012
747	93028
1410	89960
419	92728
395	94540
438	95612
4258	105154
1490	95756
520	97307
3629	103729
725	96480
2417	106265
767	96285
454	93005
3642	104556
643	92060
452	91556
2355	98564
2838	97629
1181	99632
672	95180
611	94341
823	98536
463	94637
678	92692
5415	103100
8403	95506
502	93166
479	90137
643	97424
946	95752
678	90295
580	95988
5033	90065
360	95336
4752	100809
473	99449
560	96112
436	88532
1584	97097
3799	99972
501	95540
1301	92886
488	96456
447	93901
819	98121
583	91453
1143	92948
926	93532
784	98189
884	103142
641	96848
1222	91340
3438	100935
595	93529
670	92798
575	93485
600	93374
659	88899
419	95921
456	84972
726	96156
1226	96879
654	92956
683	96131
554	89633
499	98322
631	90453
847	87472
1014	98440
836	97676
1499	100625
672	99185
435	89800
475	89041
920	105457
586	95485
519	95484
551	92657
438	96137
371	93953
826	95640
456	86855
491	86008
567	89391
642	93733
4657	87109
1087	99981
1932	98558
1107	93025
719	88500
1571	97265
883	93043
449	90628
525	87781
406	96896
566	87232
677	92219
5026	105116
531	90989
1368	99890
656	89392
486	93814
3563	101488
575	86620
625	91392
494	89800
4363	103808
1538	90461
615	99595
530	94071
597	86313
419	89885
447	92603
516	95456
726	91761
582	92657
1631	88240
519	94801
511	90764
497	88853
2146	95093
1071	99873
519	97113
960	87519
419	92069
4582	105722
694	94656
490	82780
606	96344
1390	105379
636	90425
367	93321
505	85248
338	88196
579	83013
1023	96146
505	95190
430	95401
881	95517
505	92277
811	96997
1222	96525
3628	102439
541	87688
497	86981
515	86127
494	92488
447	89866
2227	105804
556	90105
711	92609
586	99644
857	96212
489	101735
1118	97929
683	100821
716	94621
753	92313
562	90326
409	95093
1382	99544
479	88400
552	97393
547	90132
899	105772
3430	92972
578	95705
382	93312
1275	93028
681	95847
606	99969
1050	93753
5898	96661
686	97025
502	96112
1003	95100
769	96072
557	93353
687	94528
595	88780
1432	93260
762	97633
785	99704
747	91636
3537	98082
494	97069
2362	102357
788	100917
610	91681
504	96961
539	99868
1308	104629
547	103073
660	99222
647	99073
445	94472
2579	99166
957	91600
566	91437
2392	99249
561	101636
623	90604
466	90728
1406	95261
669	91917
372	97012
471	92143
674	99291
777	98420
422	92133
890	95961
579	100468
2478	103822
721	92856
5869	105551
471	99365
7276	96508
1635	94393
617	89169
671	91556
857	99730
507	92080
1743	94269
471	95359
590	93156
583	94261
3533	94973
3258	105130
2665	99753
410	92600
1442	98706
682	97426
562	91024
4992	103873
540	87917
752	82508
4079	103501
338	87259
507	91978
638	96524
623	90732
494	84596
579	97248
522	96461
431	92437
534	94707
5950	105757
1912	93825
654	94252
459	82698
6853	104108
2708	94937
2144	93487
8107	104488
1131	96823
554	85761
606	100609
603	93713
3302	97717
532	87266
2381	93732
545	90572
2026	100161
1030	93289
1073	97215
770	97138
856	100724
616	89408
1118	97545
3374	102248
450	92778
521	99038
671	98089
507	94281
684	90386
613	98328
762	90160
991	82002
702	94080
471	93792
418	82405
630	91640
4236	105601
378	90908
4495	90483
4281	96421
615	97112
323	96088
723	93885
2350	97922
1267	103028
559	87024
1549	98481
754	91765
6439	102577
387	97869
9845	96705
876	90401
1626	101941
779	100477
1558	89936
2466	98565
1084	92216
1083	96724
562	106325
620	101177
454	88112
771	91277
423	91707
403	97716
375	93700
618	94116
411	90607
865	93286
1791	102756
757	98792
326	93657
446	90184
473	95933
1340	98546
4276	95503
941	103451
2135	106216
878	101449
544	89962
1226	93332
913	106089
677	96969
420	95055
3211	100101
455	91704
450	88220
550	97020
930	95225
2369	100449
2218	100116
787	97564
531	91428
662	93361
5022	99232
1094	100249
619	94654
646	89989
975	97920
2774	98389
3035	105958
592	91621
3226	104522
2184	96873
5966	105753
452	92608
421	91637
639	96144
460	92077
865	100997
538	88713
531	99144
855	97649
483	92457
537	92724
1055	88149
1331	93902
514	91364
538	92476
5070	105406
1247	95597
862	100661
1738	94166
3187	91649
955	90300
734	97816
579	93486
618	90024
1542	98564
744	95659
4936	94353
372	92100
533	95204
2956	96053
4203	105893
402	86824
526	89506
606	94159
532	87549
3355	102257
755	93491
389	93951
382	86037
587	85744
415	88383
642	97152
1641	97000
6074	101617
578	94051
523	97612
3082	94706
673	92256
577	95096
3386	91517
6374	100908
4894	94396
799	97472
1154	83457
4663	99549
598	93669
27210	100129
467	93048
470	93244
546	86352
997	92638
486	98172
1423	94717
1222	88452
594	91577
430	95036
540	94897
1883	93348
451	89304
1554	90473
1274	95440
508	91885
470	93789
485	93389
432	95018
457	95249
534	96588
481	92896
537	100371
2461	92118
949	98196
1806	98921
770	88301
451	94104
13971	103757
1301	98241
571	90665
734	95689
420	98789
441	89619
2880	98133
949	102316
3276	105212
5402	103716
1179	92515
539	96177
2890	98752
26323	89064
613	90546
3038	103129
380	93440
4144	100013
623	97125
385	93333
1855	101592
600	93456
643	92677
950	95520
6487	104245
419	91261
649	92558
616	97861
811	88192
2035	90944
694	97857
6613	102617
436	92873
640	89893
1453	106384
757	98361
699	102048
679	84921
2030	99619
958	91864
1734	103585
569	94109
508	90969
474	95956
354	94183
514	97180
487	91764
541	90154
5459	96207
621	97636
839	95256
1764	101197
757	101160
412	96233
482	90444
2962	101161
451	92237
4629	102857
2946	88148
493	95056
2973	96753
403	96637
947	91549
1384	98283
718	98825
408	90541
2357	97439
1490	103113
741	89728
1801	97061
1656	95303
698	97021
1367	92616
1108	101149
4494	96400
728	97205
658	96752
640	94825
2023	100104
6683	102707
4638	97745
1081	98261
364	94918
427	92660
541	88897
635	87661
770	95084
706	102656
473	90972
1111	96455
572	90617
486	95469
2097	91969
558	90752
3552	102656
1263	98566
474	86860
756	97965
514	89561
547	95870
702	91815
401	93681
597	91760
7681	106121
544	90810
582	95108
443	85356
480	88841
611	92419
842	102044
540	95517
652	94773
419	95425
1183	93785
491	98137
450	89140
1015	92108
1219	100905
460	92412
400	90720
455	95736
562	92120
2650	97481
3747	102648
823	92317
3494	103455
4414	100583
678	92156
551	100669
986	97417
527	95302
420	97908
448	91136
507	88444
5773	102876
7269	96652
397	92901
542	96029
419	88737
590	95205
1134	94316
1720	91987
478	93905
695	96757
1314	96272
9219	102264
927	97598
679	96565
353	94059
414	96337
597	90909
722	96944
866	96941
509	91673
485	91771
836	90553
533	94399
787	92328
678	91348
603	95793
3725	99425
1281	96932
601	88735
363	95048
438	93544
609	99320
490	88188
495	93732
707	90584
729	88327
742	94181
826	89960
588	91826
3999	95117
460	89976
935	97333
5228	97812
1895	102352
543	98209
738	97373
1632	93799
716	94072
450	91133
562	90181
647	88922
560	98428
571	83660
408	91196
2599	105609
464	85157
490	99288
10152	95750
410	83580
765	91285
870	90449
2840	98012
466	93277
679	93668
652	93633
527	90957
429	91956
522	98548
454	87064
601	90148
2526	94353
1410	91772
419	95085
450	92837
555	102069
374	87616
496	93644
1065	97213
359	86857
652	89402
671	98905
1079	96937
663	95108
2469	95609
902	89528
745	98600
572	96680
1119	95721
1155	83765
434	95316
1389	94889
461	98529
850	94732
435	97237
559	92536
629	93066
821	95528
7218	103103
1187	92753
508	95285
890	93325
493	96632
731	96348
795	98572
466	92489
551	90760
2851	105733
436	97185
771	93353
2871	101849
415	88981
782	97720
355	94556
466	98461
435	91772
4537	100132
828	104320
699	97316
990	84089
414	82584
579	99597
467	88541
582	102890
590	91657
615	98619
595	88937
1858	101008
560	92521
598	84245
689	90018
611	88341
1302	87669
698	94612
742	93087
618	99310
518	99156
3885	103589
2987	92797
577	100216
4306	105328
3211	98156
626	92380
435	93130
3787	102236
426	96707
919	96048
1691	99068
445	91969
1898	90729
554	98280
852	93180
471	98082
571	99784
2654	101677
777	94142
2035	98182
427	88791
509	96772
582	91069
514	94329
3063	98957
2047	97204
4143	103110
4654	95909
6446	105181
481	91209
4468	105389
507	91598
542	92085
1277	98204
509	82509
1080	95210
813	104574
384	92463
1231	94512
21087	100399
3351	95365
682	94954
3020	99436
3774	102156
623	90541
686	96165
747	87320
8200	103976
1890	99997
3500	103060
551	93645
13023	96005
407	91717
874	100896
397	93284
533	92662
883	95432
3274	94192
2971	100842
564	96816
3895	104876
1005	89332
815	97829
471	90828
846	92017
642	95534
498	92917
573	97729
6810	100065
543	97342
859	91849
547	99165
833	96805
546	98973
1266	89077
615	90943
548	93675
1003	94466
731	90424
902	84581
1050	96184
390	93894
710	98136
557	100813
469	82716
837	93537
675	91889
406	95460
491	99757
1200	92213
643	98369
439	94321
427	93848
428	89488
513	96573
543	95184
1314	98757
883	96711
473	92964
550	89833
481	92782
483	96584
639	95349
463	93329
500	90234
649	93156
2533	102953
819	93909
754	96284
1355	95420
1662	93241
428	94427
625	95600
3837	106164
2834	94233
530	94772
6179	104733
1886	95121
3776	96549
3156	103160
543	90521
487	91865
566	93416
447	90969
522	92140
387	85109
556	92999
3193	106372
515	90005
394	89020
1890	96316
659	93716
2023	88308
613	93136
557	91672
1624	100406
2475	87741
786	97580
782	97640
33047	89448
833	93913
2011	97856
1979	98189
538	88260
937	94389
2082	89809
2716	102377
3848	102504
2011	96133
637	86088
489	94052
760	92184
510	95077
436	87600
558	91081
586	93581
460	95132
2138	101937
970	95020
482	95425
759	95496
472	94421
546	97705
655	90608
613	98024
3364	105100
536	92789
407	93541
982	97684
823	95145
1551	99360
574	94009
685	97008
843	91644
378	94905
474	89860
1109	92344
1402	103065
1128	104497
409	90740
599	87736
982	92898
791	96717
2066	103243
811	99977
426	96114
573	95017
497	94017
435	95840
515	93300
4633	100996
541	94128
1079	93576
791	98408
1000	90801
1582	90645
1570	93715
386	95177
450	88089
395	89902
594	95265
474	96308
566	88645
512	92312
409	91993
566	92412
2476	100925
3736	98017
3791	98717
494	91831
4575	100911
618	96177
5143	102924
2814	99276
1168	95661
845	92701
581	97180
503	93740
2778	98904
543	94861
530	95976
3891	104721
799	85172
667	97019
567	97228
1984	95584
651	96963
3047	93889
752	93321
436	91957
634	87453
967	105061
575	89565
18475	93944
4862	100004
1181	95028
319	92812
4054	95028
502	87513
483	97538
634	95856
473	94624
520	95703
480	92880
1173	93961
1019	96648
525	97381
477	97535
558	97602
601	96399
726	98568
4567	104228
407	88182
390	91525
6285	104956
663	92749
551	89874
399	95857
402	94774
698	95886
1610	99890
428	98969
3907	104408
527	94877
6207	93524
464	90462
491	98657
415	92793
419	85912
708	94289
760	91452
622	92448
559	98025
751	105973
518	97545
746	97693
546	90981
376	90333
2231	102964
1549	96790
527	96408
498	89972
594	89717
794	94253
746	91440
831	96599
506	91444
980	96179
726	101144
592	94732
4148	103377
724	94909
1242	89372
2076	105256
2002	95020
725	87473
424	90628
691	89108
619	86053
1334	95512
954	95772
696	86310
1018	95564
567	105120
1567	98795
455	84115
546	97209
531	88117
707	98845
559	94328
2858	98462
800	96373
874	89406
507	94815
763	94205
534	89837
410	84836
644	95136
2294	98919
706	94836
542	93277
487	93528
630	89232
585	88265
601	94676
3381	98555
417	93709
14731	93308
686	91336
454	90686
727	93520
1034	95950
4440	101011
2550	88928
775	94857
522	96369
529	98145
3972	93598
2074	102153
480	89120
486	97693
381	93973
858	101495
607	93584
846	94098
8639	105271
609	95236
1718	94860
991	95896
959	91433
567	93593
972	93741
858	89141
2001	98321
658	95224
414	98466
645	97204
801	100192
654	93213
690	97428
1574	88060
559	86612
751	95683
772	91453
28691	96720
395	91801
938	91844
351	90051
3438	103453
1179	95921
2215	105837
5804	101405
4331	102428
2188	96406
419	91188
536	91257
4780	100183
451	97641
375	96797
3107	96297
1617	97841
569	89193
550	93028
516	94017
3283	102473
485	95079
713	97035
4381	102485
2314	104552
851	100849
948	98389
355	88513
546	95257
2417	96904
2932	100301
1418	93176
949	93724
638	91110
503	87716
595	93705
898	93799
2608	90250
416	91297
653	97213
551	84708
424	94069
539	92856
689	85010
571	89962
4536	101896
392	90499
745	90241
970	97125
419	95529
714	98517
500	91449
607	93597
4429	106228
545	93585
985	102323
2467	101720
712	99029
714	91133
1156	95265
925	96779
436	94392
752	102597
430	86600
500	101425
687	97640
941	90024
550	86868
451	92561
8583	101387
3547	101596
587	93917
456	102069
659	90804
374	87897
724	94128
775	97353
552	97580
503	84064
4642	101917
3496	98148
597	93289
979	93620
644	98264
1663	94488
618	92613
858	106197
835	93157
818	93532
5536	104793
750	93441
435	97429
4018	97148
3934	98756
2842	102805
1372	95577
2549	94849
326	88664
513	86628
4638	103792
619	95388
2020	94488
530	96333
2862	102305
554	99197
2971	103797
591	91201
2113	94349
651	88165
579	96092
1331	97884
2701	102568
829	98465
454	93077
1470	95648
6452	96756
1437	93673
4844	100757
538	94388
3144	105045
526	92869
559	89480
15074	96661
2086	104568
353	98105
624	92505
604	96972
566	94924
658	92408
2195	100484
859	97892
2981	98233
964	96644
551	90005
560	97864
447	83000
267	89292
515	96025
721	94098
623	93112
795	95924
662	99309
561	92780
1365	97960
4869	104017
3015	101600
691	98117
781	96644
369	97683
337	82840
1187	90998
470	94224
6597	104916
545	97977
491	96312
2829	105696
1972	94516
926	97877
1448	102393
426	97003
674	91507
743	97793
459	92481
1036	90357
1283	90432
544	92616
1419	105932
4634	105321
451	90444
922	86169
425	96396
390	95084
556	87113
1678	92910
477	90676
414	97109
13332	100420
737	89425
7467	88216
414	91771
467	93153
2326	90329
490	92333
487	98572
531	94200
407	97996
589	95013
510	100357
670	97780
2376	95362
1000	96344
547	90611
7154	95800
659	96643
2290	92331
526	90676
576	99620
2507	97569
798	89933
790	94597
1577	87832
1566	101988
508	90113
478	93133
1014	102884
943	97900
958	94782
4658	104209
1131	96673
3171	97744
1260	97097
353	90059
533	82033
641	97424
976	89160
465	95697
426	101463
2627	105689
678	92180
433	89655
1308	90033
4493	104917
1220	101065
507	100136
3732	104649
639	94566
450	93116
827	87243
457	87491
648	97671
655	97589
2149	102792
868	94409
456	93550
699	93536
529	93864
718	94016
731	83788
1919	97116
641	92253
647	88926
575	95925
796	101555
461	92111
994	87269
3433	105005
498	96309
1026	95989
376	91471
918	92785
529	88380
4478	102721
441	93981
526	99201
423	89145
490	94061
610	89468
763	100504
4459	104293
663	89940
711	91409
1131	91847
470	94209
616	100837
742	96296
1370	95516
464	94145
623	95449
608	98614
2902	99472
1123	94919
10403	94189
482	96404
5554	101853
3470	98880
2738	103853
820	90961
790	93552
3306	100908
3896	102812
10666	100737
510	98669
5353	101581
547	93321
662	86435
528	87118
518	89884
550	104521
1119	95617
847	85872
517	93704
878	90841
910	91662
658	88779
564	91088
523	98481
4229	102984
414	86568
608	93913
757	88373
4746	102165
635	99085
475	92133
826	98444
991	93477
743	92369
793	93904
986	95041
2219	102381
2143	105508
518	97165
1290	99940
1018	97992
533	91437
4014	97232
407	88248
427	90764
575	96400
407	95776
875	84352
444	96444
679	96792
405	91279
4690	92185
1134	94156
3586	100152
582	92364
555	99651
443	88896
5950	100549
2495	94820
766	98724
443	94336
738	91722
827	93905
1967	101348
436	93111
4859	103625
567	94437
595	91521
542	92524
492	90957
498	86954
1121	91144
2352	100057
4555	99928
582	88356
8291	96737
5194	99711
802	104849
528	94033
575	92717
7497	104993
1005	98286
554	96128
686	96756
1044	95463
658	95217
642	92723
555	98056
4263	104812
580	97493
707	93384
582	87021
640	98513
594	88605
420	98692
5297	93089
834	94521
528	90749
436	90347
414	93865
1761	100600
496	100501
529	93937
376	88965
4070	97508
690	93056
438	95957
489	99569
798	89439
530	93256
804	94329
473	90631
543	94173
806	92305
492	92452
744	99336
529	95702
391	90497
916	101916
502	93844
562	90381
29417	91197
442	88038
13722	92439
491	84329
1258	99612
389	92441
1574	103387
718	94324
538	94156
533	98644
461	89172
2077	97249
1506	101644
5124	106440
920	97023
551	101013
5951	103257
3166	100856
2127	104979
611	101775
1251	96816
526	92105
847	98652
716	86689
557	92505
9357	90041
518	89512
563	92917
4182	103595
414	99593
527	91124
472	89245
492	88560
1119	95001
3131	86085
2647	103617
6010	105532
411	95604
1806	92480
774	86600
353	91548
435	94069
495	95163
2742	92513
578	91729
493	88440
647	98065
797	98033
801	100681
743	100905
938	99710
551	95328
3038	91777
683	97061
667	97381
563	100309
421	98735
534	93295
2142	94944
1432	93256
615	96712
518	93601
493	90685
358	92312
2271	98216
833	88820
543	93816
2081	89561
757	90221
524	92112
555	96828
846	105825
3035	101660
627	92045
926	96661
2802	94560
2049	98623
616	97637
922	99940
2991	105831
508	98351
5315	104618
550	96452
4156	104832
878	100376
936	88432
4646	98549
692	89669
951	96966
1086	97062
1533	89052
627	98025
6306	98088
411	89116
7773	104608
494	100477
2381	92026
429	89485
2776	103594
683	89081
580	93141
3750	106446
630	92326
667	88069
1279	88893
375	89837
458	89923
622	94221
414	97687
490	95272
601	97809
14168	92248
695	95565
1697	101457
472	97393
400	92363
3421	100230
1886	99061
719	92167
418	91016
2162	96941
638	103349
793	95809
1066	98745
624	94756
1267	95176
486	95501
408	96920
982	91148
512	94458
5699	96307
4231	85033
430	94308
662	97601
434	95528
463	88692
531	97280
2759	86649
1041	96937
792	90869
1051	94304
3256	103679
4851	102732
540	94988
815	95356
590	93973
3118	100968
489	94121
617	92344
872	97185
432	92285
457	96025
724	92392
997	95094
1892	98699
1674	98429
419	93541
663	93566
6933	94197
670	93129
818	97333
410	84501
534	90377
1033	96812
495	94489
672	90668
1781	96470
914	95775
537	90060
551	100429
927	91629
1703	94369
1748	101120
1329	95845
1205	94723
688	96596
621	99280
493	91936
389	92505
1314	98156
1143	91392
478	87176
3834	95693
441	95525
471	96920
440	91100
875	98992
1006	97209
515	93791
710	89809
1127	99209
1688	94309
2426	99373
619	100320
542	96064
3555	98988
406	90544
1682	85829
520	92037
1560	98741
482	96484
537	103229
375	87840
876	85017
537	92133
688	97289
703	91465
767	95497
3464	99763
482	93081
624	91416
624	98001
730	94076
491	92958
790	99605
607	92605
3905	98393
4914	102729
1066	89868
428	92541
1402	88529
434	98708
3056	99864
436	96689
700	96616
525	103754
446	93264
488	97356
685	97887
458	94814
539	100862
705	99229
522	87388
829	101241
982	97748
1058	93657
366	92949
3099	92324
569	93651
291	92828
409	91142
450	92393
723	95741
4826	98920
497	92169
2242	101397
3251	102949
831	88700
1035	95837
663	94424
567	93916
498	99769
454	93576
3061	91892
591	93969
780	97996
1824	103259
351	87879
723	93260
639	100736
1109	92997
561	93412
507	89260
5616	106144
678	88319
675	95329
823	99405
1798	90887
612	93372
423	87165
539	98950
2382	104604
477	92056
462	93468
565	99100
556	97900
586	93752
614	90455
466	97272
1195	100512
383	88037
845	98172
651	84788
3574	98404
599	93716
1885	100255
3471	103173
533	93324
346	92425
463	90127
4682	101392
1860	97854
549	92564
440	92715
638	96309
391	95913
2154	94857
401	95245
1983	90932
433	97581
561	92865
494	98175
2999	98029
883	99021
707	100224
1094	98942
566	89190
602	95381
683	96944
923	82553
402	85360
595	95977
657	91112
1939	103293
802	97068
709	95327
3483	101624
2604	101274
320	94253
2284	99292
751	99476
954	95861
487	93894
3642	105461
1056	95680
529	98872
1262	94764
600	96655
1239	100312
442	101544
5068	98869
653	99972
562	94445
922	91093
438	90585
2133	96881
472	90450
926	96137
4846	102969
875	96701
470	93849
3583	99689
774	97385
814	97120
1753	93464
597	88978
415	96549
1406	97908
5402	93664
498	91853
618	96509
754	97548
598	89368
1771	95664
5267	103637
3797	95825
411	97464
1338	103085
454	92888
730	92080
499	91206
401	88253
470	87789
510	92257
727	101145
470	94961
642	95045
397	90744
866	89284
607	92901
562	91700
2829	100737
775	103593
3544	97869
756	98533
613	97593
598	86522
522	93925
490	94085
1050	89237
655	93904
474	93548
5291	103680
6205	103976
11634	92347
797	96273
734	85128
2250	94172
555	91701
568	93252
429	97313
446	87347
2825	98788
2177	99332
4238	101217
587	97772
415	83897
545	96000
2726	105930
14079	97505
7339	101044
580	92621
825	88900
402	92398
1652	92853
539	92276
6687	101201
571	91388
2175	97568
686	91807
626	96914
594	95792
1503	91933
438	94320
520	93593
657	94597
1685	98244
466	98300
713	89816
613	94112
498	88120
7079	96472
739	96924
5783	102894
668	97839
1002	94164
715	101127
412	87678
654	90588
992	97017
759	91528
3154	104529
[truncated: 2,811 more rows]
