# Supplementary material for: ATR inhibition augments the efficacy of lurbinectedin in small‐cell lung cancer
Source: EMBO Mol Med. 2023 Jul 25;15(8):e17313. doi: 10.15252/emmm.202217313 (PMC10405061; doi:10.15252/emmm.202217313)
Supplement: Supplementary file 9 — Source Data for Figure 2 [file EMMM-15-e17313-s002.zip › Figure 2/A/Flow_files_for_quantification/export_Samples_Lurb6_2_Watson-PI-H-G2.csv]

FITC-H	PI-H
2658	165330
1088	148949
1144	170131
4692	150361
1403	167600
2359	150985
5791	178169
2003	162016
1325	158428
1317	158816
2734	160091
3527	166256
823	155417
7388	149752
4900	154603
1278	149233
1027	157149
1642	154612
4326	151340
1814	157573
2567	153760
3622	168512
2975	173528
1587	161937
1636	167197
2653	152141
1299	157176
1015	155541
3467	147709
1025	181753
3767	148578
2884	169076
1586	165671
1267	162816
6488	177199
1210	153480
2317	163388
1811	147827
2543	156743
5679	168215
727	159252
6842	154128
1682	155925
2199	157201
843	177592
2326	149333
1570	161074
3763	164552
1890	168860
1167	162042
2256	154629
653	165955
1507	154302
1692	157721
3123	178966
3262	161194
3755	169921
802	153493
1430	147961
1094	170377
5183	167124
4495	156489
3728	155041
1797	157650
4422	172233
2034	156740
2705	169876
1168	162195
2363	155613
1505	160809
367	162600
4651	157356
2762	160201
2424	174609
1248	162040
4647	151921
3096	159896
4855	154344
1034	165241
1959	177804
933	162669
2477	170432
994	161816
897	161180
1550	164144
3827	173753
3222	164852
2359	156421
1511	165741
3079	171861
3299	167634
962	170161
2566	148253
2168	162081
7837	159612
720	147872
1748	152105
3222	153411
1655	152129
975	166085
2014	172857
1893	165142
1070	164820
2692	163635
1803	167009
1516	168020
851	152524
3860	166505
1440	177493
43417	165089
6047	164268
1308	162745
1922	159461
3468	147514
4643	160308
11679	148905
2518	171416
1321	157581
2449	172453
2880	152185
658	150395
1433	163493
1747	155300
1522	160518
2809	152508
2375	161336
3529	154853
1130	176025
1304	177009
1050	154733
2538	176852
993	174625
754	173149
846	155917
3209	153540
1394	162827
1383	171955
3968	157412
1072	158344
3282	159385
2746	166776
799	149539
998	174149
1421	157628
1666	158121
2221	157192
659	150692
1014	156868
3290	150500
1970	152434
2120	154704
2139	155572
918	160021
2081	174058
2031	161583
4288	150267
4705	149184
4075	172480
10201	169036
1567	152181
907	148769
4115	167728
1507	159736
981	162996
2972	168359
8535	162877
2773	167188
1235	155128
2343	180613
3002	152032
1974	159948
1138	155249
1066	177225
1309	162382
1371	165360
2034	165181
1344	172487
1612	164107
2011	154426
5282	153757
9676	174160
1711	165746
1211	158617
1979	162048
1509	171643
1078	163416
917	160321
5382	154024
3214	161976
1747	162732
3386	168981
5021	168938
1034	163244
1804	177945
2258	172181
1678	163459
4000	156588
2611	164031
1267	162100
1615	148850
935	160558
1289	154573
2290	167404
24728	158393
2080	154507
2019	156365
740	157660
1601	169711
5883	156580
1555	168181
1475	172908
2094	164016
1774	155101
1730	157739
1558	151008
4994	174075
1453	164082
6437	174220
904	173164
2531	162249
1273	151668
1012	149854
10762	147619
2168	151328
4568	173249
1719	158693
1235	181259
1321	167801
2390	155541
4678	157950
819	159817
3213	147309
1652	155059
2463	168459
4203	154776
2663	163300
2391	163684
2073	163498
4836	152752
2386	164392
6852	170355
3041	162544
1654	180329
2642	158509
2515	169357
1586	167223
1885	161801
2154	168405
1019	175676
8830	166905
2867	176543
1059	176709
3151	154454
995	159916
1511	153603
2275	151157
2450	167449
4340	153919
2739	161902
1539	168717
1203	175983
2327	156045
853	166581
25167	166561
1967	162871
2077	184417
1833	157689
1863	169824
1779	171627
2059	169481
1506	168826
1435	167573
1259	165220
4469	152559
1203	168520
2277	159268
1630	152804
38976	164937
770	157313
1535	148716
2563	170373
806	167016
2930	168308
1687	179510
4723	151912
1262	164068
3150	166297
1454	168772
967	152314
3755	167162
2725	148841
1166	158313
4926	165353
1248	167204
658	159820
4534	183456
2092	164153
3702	160319
1210	157437
1493	156985
1858	164808
967	152074
1112	157937
1454	172236
1771	173412
983	153691
1367	170744
4880	150529
5856	157881
1338	167396
971	159504
2472	158932
3152	160504
1110	160686
3692	148985
1525	159989
1506	170328
5286	152773
1512	177356
4222	157439
3948	164756
2365	154947
1063	168677
6491	170248
1119	168429
2862	147798
2230	176849
3007	158250
1212	164694
1938	154845
7500	163289
1524	167616
1330	159557
1851	160234
1434	162671
2012	149113
583	169865
1260	174977
10650	167502
2883	171309
1491	163301
3597	148314
1774	153361
4486	151180
1933	161344
682	169493
926	155566
1590	173234
748	158876
9095	164016
2440	168905
2509	157689
1134	170087
882	160560
1431	162056
1529	163764
1524	166199
1359	177324
959	157766
903	169532
1859	167360
2826	160168
2914	170927
1343	157540
1246	158094
1538	153132
890	163644
2373	152477
1831	150280
1610	173065
2185	157453
935	159305
15979	163511
2918	167834
5912	171117
1478	174312
4132	154145
1734	150432
2323	151229
1614	161585
1739	159748
767	179721
1614	161265
1602	154317
2714	154117
9345	168285
2151	169184
2169	157548
1114	157836
1370	178845
1307	163516
1277	162512
22243	168697
3628	167039
2360	157617
1688	153433
1764	165101
7067	147545
2475	164013
2660	171127
1218	149865
2420	162732
2242	156456
1632	168923
1414	166700
1951	168764
1135	174824
3943	167159
1306	152641
1623	167788
2210	161681
1847	158300
3453	170265
4386	161616
2529	166387
1192	167349
4652	170049
3531	147360
2574	161865
5142	148881
1421	161036
1935	164700
4427	167507
3342	151985
2377	175217
973	158639
4045	165443
1105	151397
1498	166229
9302	154804
2272	170604
2219	150271
3432	152764
1399	174996
2230	162243
3216	148977
1470	158762
698	164516
1920	171469
3499	155886
842	163165
1504	165541
3113	164060
2230	152780
1978	166936
1129	149800
1507	151141
1575	152653
1163	153379
1042	153697
3251	151019
3211	171640
947	168233
1344	177874
1796	160340
2426	155769
1400	165392
3467	151780
3222	160908
1011	178361
3478	157773
2818	154237
1783	156677
5303	164620
5127	154121
3689	158880
3482	167049
8106	148074
1330	178288
2582	160004
1358	174796
1648	167205
1319	152137
2039	155860
1475	167345
3525	162712
2218	158109
1586	167757
3945	157072
4222	167073
1596	162256
4330	149597
1790	173929
1252	162587
3360	151093
3937	160201
3162	152877
1959	170497
826	155144
3736	166520
2135	162855
2572	166255
1536	172137
888	174769
1971	164184
1015	182169
3472	163865
1511	167575
4341	174452
726	147063
959	159349
922	178544
2550	168444
1826	163104
1870	174944
1071	171140
59511	151884
1966	153559
2204	153510
1336	170936
1814	160613
2871	171831
5271	171296
1751	155551
1371	177568
1504	163393
1878	165757
1691	180273
2263	157676
8609	175881
3496	164080
7634	149548
1606	167700
2611	153269
1410	156159
3004	154728
3101	162352
966	172408
1892	161376
1539	165277
1714	178574
982	158914
988	161056
3131	149229
2264	152998
1426	163009
3951	153864
2665	152081
2220	159789
962	164821
2150	172740
4438	163221
1716	165348
2888	159412
1123	156309
3225	151089
2734	162605
1926	157261
863	159192
1125	168006
4174	175790
2471	161580
1978	166746
1311	165589
1328	170192
13926	173617
1658	174241
2145	159909
5673	149736
348	157349
2093	174013
1723	168010
4574	162244
835	148545
907	174216
2138	157957
5291	156480
1240	171271
2499	160089
1570	175584
1467	179825
12284	150218
6639	155948
2411	160861
1399	160624
1458	165093
1407	151187
1342	154992
1514	169428
2351	168216
7053	166712
1239	160738
2956	155885
1019	175172
3177	160061
1381	171461
1502	159640
987	168605
1697	164697
1823	158932
4568	150050
831	166958
2962	158466
2616	173649
1394	159432
1598	148229
4691	147265
1965	153500
2751	152367
1495	162445
1978	173936
1822	157748
3937	179205
2866	156992
2399	167321
1097	172489
713	166556
2554	153156
1762	169580
1301	166809
1692	160602
2345	152413
3127	160257
900	163688
1477	165920
1595	156844
11407	168089
2323	162893
2196	160280
3023	174681
8818	169131
1425	162429
2348	154672
5322	180206
863	155609
2747	155821
2770	163620
2347	176037
1150	166568
2557	154605
2919	174608
2027	171159
1622	171161
2373	151885
4187	157020
1578	166065
1053	152311
1186	168645
4772	153621
2832	161209
1133	173852
3739	169749
2114	171514
1161	160556
892	159276
2243	154980
1466	148017
2459	147322
1850	149352
1171	158625
2260	162764
1048	155277
3359	169365
3207	166997
2082	165068
2409	166593
1578	162445
1178	155085
1255	170648
3046	173945
910	152976
1784	154604
4003	173866
2178	149541
956	170736
2282	152493
1250	168870
2455	172953
2838	160474
3842	162073
2969	171637
2105	157133
1049	153317
1216	183101
1908	164364
20132	163136
1175	178081
1534	162984
2852	167201
1824	175509
1861	147232
6199	150016
1113	162261
2666	170127
809	176855
2029	159080
1069	159173
1959	173069
5426	154752
1144	162593
3484	152376
11419	163548
1501	151537
9286	175397
561	169585
2070	168437
1567	154468
694	152620
970	158913
1063	147061
1723	155673
2416	154944
1000	176232
1310	162988
1382	168877
1941	155388
2110	176884
3802	172761
1263	160501
2291	161897
2543	175524
994	161923
1710	159512
2054	149152
1801	149932
953	176437
832	168276
1344	149036
1270	169002
9338	155261
1022	158512
1871	171172
2594	147213
2207	157625
1538	166457
3095	151722
3869	172077
529	175565
2539	155590
3193	152429
4658	149470
2277	165073
4542	174773
2795	156348
2398	151948
743	160024
2850	149529
1589	165912
1365	160638
1022	160157
3674	163212
2689	168828
1503	157328
6833	172520
1128	178201
1658	158192
20584	157066
2747	163881
3212	155232
2434	166265
3626	151057
1575	159876
3696	157746
2074	169146
1622	175540
1501	175981
11415	155356
2657	154845
1639	167813
1727	171036
3378	161016
2420	170685
594	156469
1375	173653
1741	165733
3359	150638
1551	161225
2598	165776
2097	174544
1714	164172
1046	167224
607	165056
913	154492
2139	173060
1693	167489
2339	176614
8715	159044
5294	147052
7318	157337
4411	155781
3385	152463
3237	147445
1219	178244
3138	162680
6390	183893
1913	167021
972	167500
1673	168213
2868	164933
3100	147021
2167	168085
3921	147072
4666	179577
2141	171325
4378	166744
4785	154673
1730	153133
1102	170078
1186	154664
2730	161841
3973	156405
2415	166901
5923	177099
3182	155757
38997	150916
1354	159992
837	156301
983	172705
3815	163198
6935	164137
2304	160149
4319	172932
1644	158586
2016	169358
1096	152988
7263	161168
3291	154885
1505	157092
1885	151464
2602	148030
3061	168354
1249	172820
6542	153344
4097	178164
1955	159797
2088	160957
3550	173448
1502	156929
1881	169372
4335	164807
1815	166096
1639	166137
875	161388
929	161602
1156	174028
2187	161823
1574	156037
2323	164128
3633	151129
2154	161625
2334	167981
4389	181404
3786	177848
2950	157628
903	148540
1985	166591
943	175492
2571	154464
3530	168453
1153	152232
1766	159104
1132	164132
2012	164380
1323	164112
3902	151669
2985	152488
1406	157681
7205	155844
1113	160988
846	158699
1721	171708
1738	167252
1762	169349
1222	160842
2254	169570
1491	156676
4734	155216
2144	151404
1131	160357
2845	158753
1583	166329
4862	164490
1706	154420
678	166585
14711	165232
4613	149201
2639	155704
962	160629
3284	170268
1307	167860
851	156681
6077	182104
4841	158552
2144	173841
5847	159910
2735	164877
13952	176912
742	167829
7606	156685
2151	150277
5698	166449
1790	175652
1098	161674
1568	161648
891	150548
1499	172065
7246	149567
2648	167772
2403	149104
1882	168477
1137	148316
1750	173712
1355	175881
975	170713
5343	147300
1051	158344
1090	163509
1986	148108
2466	155653
1884	169525
2468	157509
2784	176276
3587	163140
2189	172329
1094	167560
2804	165511
2679	154505
1895	161208
2906	157996
1213	161130
1531	179212
1491	163548
3635	147644
1758	152357
5218	168268
1396	153572
2818	147226
1379	167427
2276	155469
4079	148712
1578	165685
1013	156109
1590	156232
2927	170929
1837	169640
2098	156200
642	165745
2583	169904
3771	164856
620	160580
1764	160292
2094	164397
1174	168668
954	175336
1562	163329
1035	174976
5537	158280
2629	173021
2114	152936
2529	164130
2975	156132
956	170397
5330	157317
888	150879
2360	151541
1596	162268
1864	172480
2166	164241
1582	155449
10071	168847
1297	158140
3354	149292
1814	170808
2174	167408
2088	162191
2041	155676
2826	170172
1496	161148
12071	163993
1206	167640
2002	172657
1882	160781
1254	165293
1190	163279
1078	152949
2179	147956
4097	151469
2018	165508
3078	159705
996	157881
3376	176373
1955	159573
2622	163512
1181	156184
1037	153177
2121	168117
1381	168913
1702	153886
2433	158408
3557	148760
1583	162557
886	175261
2315	180939
1247	165441
621	159799
2141	149613
1482	162897
2216	152643
6770	155057
2714	162017
2574	163302
4871	165221
1746	164077
1059	158973
2114	161344
807	169461
1021	175549
1594	165475
3517	164288
1246	159548
3434	154104
2268	180161
1811	172605
4919	159104
1174	161217
4321	159085
2938	160677
6511	162872
825	147132
1030	175762
1138	147412
1354	171188
3618	153469
2521	156917
1375	154297
1288	169948
4145	157821
4373	166017
4707	149291
1163	160941
6259	157589
31384	164961
2970	151596
7637	169716
738	161697
2908	177797
2527	179224
1169	170544
979	181033
1878	170511
1058	158136
3015	162901
687	149863
3042	155708
6097	173373
1309	182463
2302	164212
2393	164624
2015	152773
965	154609
9242	159523
3308	161721
2087	153785
2675	163752
969	157396
1044	169992
11047	171065
1390	157120
3164	160321
2281	171876
1208	158508
2741	152905
11112	148134
1065	163534
1513	176660
855	172369
7340	159448
2583	171752
1546	167492
1894	166608
2103	150769
929	171036
2974	160704
2394	157612
4754	147576
3022	173512
1385	158325
1090	174644
1685	158859
4792	147215
2399	176189
2713	151897
2941	160672
3427	164169
1928	154692
1396	154629
3597	153665
2491	149965
1434	164928
1946	154553
2711	168324
2889	184361
3168	170976
1287	165678
1771	177993
5937	159517
1309	169445
12274	158613
1414	164823
1215	172484
2974	158865
2276	168084
1120	166189
3278	147777
2102	174620
2797	167880
1468	161689
6076	152161
2687	175544
1762	163332
2838	175241
5050	155389
3421	155849
776	168709
4428	174080
1167	155241
1488	156837
628	177497
709	155937
4254	155761
4523	166572
1725	168890
2055	151400
720	155041
6305	148448
1702	164364
2173	168696
5111	164623
2362	171864
1281	166677
1719	157913
1173	162360
902	157021
2906	148804
1651	150656
653	150568
2101	150300
3259	153092
1409	164452
6443	152596
998	162404
4354	147216
1136	167981
13719	158997
2410	152360
1928	167424
2122	153568
1754	156043
978	156253
1859	165584
2379	156816
2353	158280
1330	167916
1312	167709
1003	169458
2673	170644
1972	162793
3258	160479
2234	155872
2275	159041
1575	148332
834	147015
3950	169305
4736	149788
1170	163135
4349	158980
1918	154856
1459	165824
1579	153162
2566	167762
2519	168849
1751	162065
1111	163816
1227	163200
1110	167089
3329	158524
582	148973
1415	157024
3303	155209
3351	166136
963	156033
5044	172952
3490	164353
3925	162760
3186	147009
1599	149145
802	152323
2666	148037
803	164917
1151	166313
2187	161555
6248	156305
5141	163429
1197	164301
2766	165888
1156	166559
1343	158305
2490	153234
55234	154010
993	155956
4329	169632
2802	163088
1727	166381
1875	176289
2966	176284
1863	162085
2639	154261
1623	164565
999	172477
1203	166977
3238	164497
1746	160821
1704	169621
1813	160549
1294	164776
2008	165414
3551	155621
2489	176096
1650	168541
522	157213
2459	152144
9571	164664
10826	152029
6356	160737
3146	147109
3994	152910
1935	162752
1345	158876
1252	166818
3395	157597
1895	163793
1038	167661
2737	172740
1592	168451
1323	175173
1854	150941
1092	163720
1815	159136
4047	181288
1297	160389
2572	175260
4356	147820
986	170944
1165	175512
2000	164001
3927	170924
1999	166753
1899	159953
1504	159177
2275	166056
1762	171273
6899	162410
3857	156420
1010	159920
2656	149729
963	156516
1943	165688
2606	168903
1194	162533
1475	149328
1429	163004
1755	149048
798	165137
3543	154636
1521	159981
1661	179129
1586	161569
5005	166921
1733	155336
1380	174734
3201	162454
3330	159560
1960	165156
7783	158910
1259	168641
4959	165940
6116	173490
1042	165069
1363	160816
6310	162616
2530	165804
2332	165210
3270	159922
3296	155701
1025	166876
3165	164184
3718	153521
2133	173544
1018	168788
1122	179061
686	166088
1579	169989
1044	159905
9945	174412
2157	174085
1956	165717
1503	176570
3312	177424
2914	167097
2127	172978
3999	169114
2063	166001
1363	158001
1988	165013
5221	153837
10673	170457
1435	173879
2475	155473
3249	170443
3625	147924
1612	167797
1517	159309
6845	166404
3364	167809
835	181513
2284	169188
1090	167776
1230	172608
3136	157765
1113	161112
3446	169993
1168	171365
3952	181254
2010	172224
2389	153478
2471	161156
4086	151341
1442	164209
2789	171629
3498	168918
3203	170008
1478	161537
1712	163176
2154	164581
853	171874
2883	173076
2386	164253
982	166956
881	149948
6907	154105
1340	158083
2630	158985
3239	162439
2709	168875
3815	159753
1196	161720
1735	164139
833	162928
2709	167401
2454	161825
1439	182473
738	161012
2118	170792
1542	164573
1368	157193
2143	150411
10083	148748
3383	181064
1004	159585
1113	158820
3509	160465
1775	148799
2826	169854
1352	162329
83138	155209
1872	166792
2463	180852
3383	170736
2026	165563
3196	155209
3229	153431
2243	160545
2139	165026
1594	155376
3607	165510
2157	156140
1651	154128
1181	148004
12590	172314
2011	162416
7731	155235
4870	163936
3660	151897
883	171201
1305	156577
2379	165156
9321	156868
1779	170128
3071	162276
1271	159961
1910	170288
4448	163196
646	154376
1522	169988
1313	161703
1114	153628
2283	159686
1561	174788
2407	166205
3197	156809
1244	149797
4602	154220
2299	151165
923	164133
2963	159688
1343	160870
7162	148020
2643	163944
1791	154820
7449	164673
2431	168066
1544	166904
5417	153004
1147	162860
2601	172970
1656	165893
940	153964
1433	162800
6037	163508
2239	158991
2910	147461
3214	150148
5374	163903
1047	158781
1255	165389
1810	177093
1697	159967
2466	176369
818	170376
1002	157692
1179	159952
2520	178813
1179	161145
746	168519
2258	153650
1289	164909
1756	160889
2170	175436
1806	163297
698	155021
1998	167497
1699	163972
9714	180061
1654	174105
1657	170528
1603	168000
2025	166856
970	167120
1093	167171
1608	158677
1160	160308
2794	165406
1725	171338
2029	163057
1810	154684
653	155457
1174	168209
4302	180789
829	157839
1176	166977
1462	147957
1775	155520
1750	156824
1675	152421
3179	166252
1265	170480
1383	162060
1834	152296
1167	170741
1458	169360
1531	166072
2062	161149
4014	164676
2136	165908
839	161773
1200	162272
2494	152829
3188	165029
2426	159128
1810	164113
2753	148128
2603	150088
2125	149237
1253	151515
4115	156648
1807	157732
1278	173499
1302	173625
1502	152565
2045	162452
775	158623
2619	166728
1788	154073
6359	148937
3959	156089
2324	165009
5790	166955
8993	162277
4557	166969
1966	169512
1433	175296
1803	172748
1624	165461
2278	171993
3955	159013
2183	167490
