# Supplementary material for: ATR inhibition augments the efficacy of lurbinectedin in small‐cell lung cancer
Source: EMBO Mol Med. 2023 Jul 25;15(8):e17313. doi: 10.15252/emmm.202217313 (PMC10405061; doi:10.15252/emmm.202217313)
Supplement: Supplementary file 9 — Source Data for Figure 2 [file EMMM-15-e17313-s002.zip › Figure 2/A/Flow_files_for_quantification/export_Samples_Lurb6_2_Watson-PI-H-S.csv]

FITC-H	PI-H
4811	126065
4068	140492
10478	121243
3710	113621
5835	130569
5390	114812
6074	115090
6079	143363
7128	119344
6190	113337
4826	109517
8566	140872
4342	133152
6898	118286
1086	108657
2988	123673
3442	126900
7097	106660
8348	108008
7198	110113
4278	126864
3050	128533
1064	122756
2278	145544
5078	118850
3571	114089
6455	113864
6277	119839
970	143972
2883	108932
5089	109929
4967	144690
6044	111972
6830	132629
2991	110408
4749	132185
6049	144259
6935	145997
6112	110507
3720	135561
3179	110357
1661	124093
4690	114128
13690	127304
6437	111325
3414	143325
815	133708
3730	112577
917	106700
5225	114708
5830	110877
5122	129160
946	122976
4564	130657
2919	110469
8837	135758
6580	112991
5519	140117
4090	118264
3567	109868
4040	143120
9200	123769
5552	109504
2172	110625
6119	126716
3178	121312
3466	127984
3581	128756
11002	125789
4632	118235
1542	136017
4014	125860
3148	118673
5681	136958
2939	108833
4655	106597
2999	107523
5675	124573
3773	128840
5165	131797
3728	107445
6039	124764
7147	108295
6145	144305
919	121756
4644	124032
9015	118052
2022	146072
4747	132624
3447	128252
6810	135077
2268	126184
3451	145649
4902	113720
5382	114688
2744	122870
603	141469
4226	114388
3632	125089
5454	135682
2879	122275
2632	134601
925	124961
538	123316
5629	127352
3176	131128
8599	114297
4687	116785
3620	119388
73613	118505
3876	145793
13855	108816
5749	110249
1410	146665
8591	120576
4661	129749
9423	109357
2639	139504
4199	121224
9350	109429
2194	138174
4127	107680
7423	134640
4360	110432
4254	115341
5992	120976
4364	107645
7195	123847
8497	141497
5046	136084
5098	113073
8241	117924
12726	113580
9127	111117
7314	107169
3213	141280
1860	139340
4486	146428
4624	138541
6776	130256
2642	136202
683	123888
4939	128699
5424	130769
2643	118660
658	112592
8052	109649
2762	143832
5192	116229
2294	140372
3863	107692
5438	138485
6402	142677
4286	144362
991	124813
2980	129361
2095	133793
743	125464
3133	135924
3918	132853
876	110553
6894	125595
6154	133356
2682	132344
11967	123916
1698	145821
4756	141265
6276	140008
2366	118780
8950	115865
3186	115156
1963	121832
7574	144408
893	140313
2254	129505
8302	116488
2603	122541
5196	141448
6266	144478
5343	129748
6373	133681
2941	124720
6839	119474
3560	128484
1960	122500
6242	144300
2805	135505
13980	133993
2813	142488
3682	108268
1554	111048
4507	109241
7582	110232
6373	143397
2314	136273
6011	109502
1510	127869
3094	145726
6256	137130
8874	129347
6429	107429
2494	113516
1165	145039
9118	139765
7619	113584
3739	127569
2678	113423
6675	135609
3086	119735
4583	116599
2133	112500
4913	118077
2743	129623
2956	130129
4754	132176
2647	145044
6448	110501
1774	116929
4235	130280
6710	108133
1426	145300
2559	122697
5659	115760
5429	136256
3123	136977
5503	110333
3030	111304
3609	125432
1847	124528
4491	146386
3504	145644
1463	111992
7211	110526
6990	122833
706	107669
5372	127696
7654	117881
23274	135973
3191	141424
6855	136304
6660	113665
559	121140
5451	121037
6168	120404
7806	141930
8390	107065
5691	125765
3209	144052
6755	111221
4430	123728
4143	112153
4171	118725
5015	122288
12203	141350
2195	116052
2055	133777
822	145296
3127	144005
3265	126073
4072	130873
5991	113058
1103	114929
5172	119103
3299	111761
6893	107421
13414	146487
5770	124561
555	108948
563	123305
4933	113564
6562	132031
4024	123507
5171	138600
6057	109424
3032	141244
8067	106538
4443	129033
3806	139332
774	119145
3332	138044
5839	112332
3443	120304
5922	106808
955	122688
3291	134688
4615	113457
5079	107685
3276	115926
6174	115496
5544	108125
2240	113901
3524	112281
1334	118683
4030	108945
2197	118268
4519	142540
2359	139001
5127	108428
2794	107455
4091	142081
649	127720
4897	127645
4001	117869
6775	129024
4317	129248
2695	137899
3839	122000
4463	113033
7295	135177
6706	135796
12522	112228
3976	129797
3068	127744
7155	120159
5826	109953
2112	115617
3667	110516
2056	114768
1555	145321
4259	107388
5875	144981
2863	110936
7782	124028
2332	131089
6455	134492
6251	131732
4368	109033
6039	122876
6119	117995
4700	116525
4033	116233
1439	123002
593	131289
5411	134374
5579	145072
6749	132973
4265	144457
571	137273
2805	118660
4310	139492
6268	109892
4874	142600
4580	113557
4570	117522
3560	134704
4388	111288
5625	107584
7183	114133
3591	108900
3139	107881
6020	113764
3024	121783
2424	123913
5827	114601
6297	132076
2400	130893
5036	126789
7140	114640
6107	106840
4534	126514
6096	109960
6735	111051
3771	144793
5528	109176
5523	130175
2501	137280
5694	134152
12860	123432
3895	119304
6720	143245
3036	123985
4632	113517
5630	108603
5810	121141
4712	115542
685	110537
4306	126220
4585	114349
4320	114516
5358	130353
4180	125661
7453	109560
2604	111893
3475	112220
5066	140668
3863	108977
1201	144313
4767	135592
4242	142036
1546	128020
4652	114658
5873	127145
2751	120729
3473	138733
6659	132772
1819	127108
4544	109013
8619	126356
2891	130340
6710	118268
3595	116905
5746	119404
6253	125440
1188	111132
3671	106744
3891	133015
6740	114302
7877	130150
1095	135269
5495	119540
5627	109524
3262	106693
2330	135928
6067	107766
5474	118737
2555	135188
5362	110101
6617	140937
2795	143520
2786	143552
4399	115792
3436	133012
3685	140559
5859	115976
4905	120597
5843	112200
8734	112721
6412	116089
5322	119294
914	124924
2112	117072
12388	110185
5091	141916
5714	120807
2990	125449
4482	107908
5995	126540
4661	138081
5188	106560
4422	124465
7095	107553
9375	113734
6946	111670
2931	121021
7046	121104
4471	135537
6294	124312
3343	146528
4958	135722
3200	138234
2571	119735
4326	117261
7653	136891
5821	109322
4982	122936
3436	134733
5502	140009
4288	112832
7031	128255
5707	120389
1978	142617
4806	133096
3820	125661
5167	137312
3862	110831
5649	122060
18811	115103
6021	118750
5140	117765
4057	143097
3308	111138
5955	124968
3448	139969
4967	106917
4219	112552
2014	122636
3671	126589
5914	117096
7851	137848
3137	118145
4122	110083
5491	114577
8014	135326
5276	113359
3033	124385
2663	123580
6571	112425
2805	107541
3494	109189
3671	126068
2605	129796
8719	112396
2573	108580
1984	124104
3411	130201
3831	142316
6297	115921
682	139832
4724	131537
6441	126533
672	122832
3158	125755
6027	136000
5049	107038
4535	112400
6545	116294
4754	113264
4655	128817
3706	129844
4794	145261
4422	123721
4129	124973
7582	111604
6367	111157
5648	130670
3651	114178
2023	119243
2068	128216
2740	123920
6468	139634
3525	117457
4746	123173
7569	112956
763	118349
6615	116833
6498	127196
6635	120885
1524	108816
3970	117686
3774	145914
2693	129693
4797	123560
5047	114961
2911	139233
5618	143087
5208	144249
2644	141520
4253	127441
2167	123101
6610	120920
3699	138149
4555	121732
7203	120617
7063	143273
7447	118552
6110	137176
6988	112797
5249	127074
1253	145008
3944	114628
3194	129857
5483	130608
2114	116913
15159	119949
4013	121320
12308	116491
2598	144604
6650	117393
4874	112017
3887	116064
5706	143699
5629	109687
851	118928
3125	112605
7843	129776
1295	117765
4631	139885
7260	137165
3247	109188
4338	115022
4090	113192
4619	119624
5765	107492
10755	125359
5083	114293
6948	109588
5260	113493
1214	141886
10122	141431
7247	144913
6491	126609
7063	121581
5414	118297
1126	137267
3415	146516
6145	109084
588	110829
6620	115840
1703	130530
4391	144069
5459	144220
797	146313
2564	130432
8898	107397
2901	122313
4590	111817
5663	127883
3631	142312
8694	109281
4825	116086
1323	122980
2700	127659
5629	122689
4350	125822
26854	107336
3394	117962
7554	128228
3762	112140
5536	115977
6015	118448
1010	138836
865	144273
4555	126393
3476	120108
4466	116425
4320	108177
3375	115299
3794	108504
5619	131499
4527	118200
2973	125404
3151	133212
2846	106621
3224	136897
4944	113864
3734	113774
5638	124341
1326	138325
8539	122234
2271	139653
5048	115730
3571	144809
5190	107300
4919	116333
3753	130338
5967	127349
2192	115229
4339	145696
8842	123632
1571	115488
1607	131334
7965	123253
3770	134025
4168	107504
5858	121917
6834	135396
2454	109729
1884	114793
6098	117272
4212	108692
3450	134244
3507	120440
3430	107632
1380	143761
2014	120377
4549	137800
2608	111364
4592	123606
3960	133444
6777	109628
7162	125629
4899	122317
947	117652
4439	133736
4149	119033
3677	145040
2742	109294
5223	124773
1982	146465
5646	108045
5035	130596
1563	110276
764	120901
4265	109795
2726	112375
4903	131333
3185	110080
8379	107019
6075	108220
3592	115065
575	144458
4838	146438
5966	118206
7580	123141
7171	121200
2785	138569
3567	116236
4528	126867
4186	114506
1356	141124
6950	141372
8178	118848
5891	128564
3484	108830
1685	106869
4480	112361
1917	138996
6791	132347
6065	111026
883	123416
1020	140756
7364	124956
3767	111625
2650	123567
4894	129044
2507	120525
1057	128972
5435	116698
1951	129965
9938	111648
4823	129537
7707	141141
6935	117713
4663	122090
3091	129893
6947	111766
9271	129185
3630	138193
1338	142901
1018	109478
3128	143551
4888	132421
3639	114236
3964	109456
4956	129274
4100	109185
1915	139132
1367	113840
3523	116640
8407	117764
2329	110791
571	145092
5935	120962
3666	107349
2881	106877
5603	139757
4962	112879
675	124135
3334	135721
3394	113156
4708	119319
6758	111565
2448	124484
14034	110329
5461	122160
4300	136541
2753	122717
3833	126868
4732	109981
3688	109342
4587	106630
7121	127992
3409	129148
5303	132689
1495	125396
4560	109236
1609	111764
3991	136080
4657	110994
4865	146649
4118	132823
2621	106518
2429	134712
7329	112073
6024	130265
6150	120942
1458	122746
5217	124400
1467	124955
5090	108360
2986	128499
4906	107635
3995	128920
1335	126572
3225	109704
2370	128681
4190	141353
7722	108353
3980	114833
5603	106912
4387	110856
6407	141807
2921	130161
3572	125058
769	126641
3901	126605
5680	137125
6764	111788
11487	107324
3815	128243
9234	116468
2235	139769
4439	112457
4483	123552
4728	120863
1304	106504
2090	110501
879	146396
3922	122773
1039	139073
5622	108937
5595	135569
3107	114988
2596	132360
2967	125945
2654	133273
5843	110964
5624	108292
2507	120501
1814	109121
5907	111936
2458	142180
1145	109239
8216	109332
5195	141573
3217	131764
4990	128290
8246	145505
4384	138884
7242	129596
8933	129073
1309	143945
3661	109625
6942	139368
4333	125582
3863	146552
8734	118348
8675	122231
964	109061
6171	109612
2855	125351
4618	140064
5451	108617
5097	136372
9271	114373
2661	118901
938	122681
3596	141982
1610	146411
4125	121437
5818	107001
2285	113341
2187	122937
5874	140177
3394	111048
2828	128443
2686	143548
6970	122760
9562	139650
5759	115036
4666	109331
5297	106600
5805	122517
2894	110934
2855	138132
2944	107308
6422	114916
911	107686
12831	129365
3143	122644
7189	108728
3999	112692
7754	117792
11654	116229
601	122304
3297	127601
5163	117984
4763	146793
5366	115524
3351	112475
2931	120448
4082	115836
10594	117981
734	132850
4296	120829
2209	120333
7767	122768
4579	119556
6171	110157
3960	114633
3651	146197
6781	112273
4050	117628
4003	113852
1147	106831
7304	123387
4895	146337
2024	123621
1650	140037
2512	143004
4310	122244
12212	127104
7701	146300
711	141064
2794	114652
9466	146309
6172	133072
4164	122719
8554	135953
5131	109637
7961	127168
1723	138428
7414	142766
4659	111623
4670	110400
3283	109608
2899	133797
5427	124716
3351	141197
5998	137967
7632	137857
6619	107848
3475	107434
7110	130487
4544	126768
4519	143333
1491	124611
2363	138553
9618	126821
5240	140434
3291	107321
3022	118268
1766	123620
4557	108070
1554	109157
5059	125736
1105	121773
2443	108741
2332	143589
638	118777
2101	110465
3699	113904
3000	131582
3852	113249
1070	136861
5107	112457
1498	138194
1731	127201
5189	145877
6371	134405
4547	106921
5851	107781
10743	129271
42111	120905
5310	110192
6112	130824
6464	127285
4919	139123
3621	116826
6002	107271
5693	114476
3252	121848
5168	126460
4269	130731
761	106500
6195	114925
1123	132205
5018	144645
5142	113775
2422	145424
3690	114100
7520	109737
6559	111498
3124	136963
6905	122697
5046	117313
8419	107726
3758	123252
5682	130426
1001	123796
6850	121927
5724	133312
2000	137288
2536	135635
4482	128650
5594	131851
1698	138368
8443	122517
659	121196
4951	121088
5470	108861
2654	106477
4799	107632
3789	136824
5571	123418
4784	107184
1161	139636
7148	112485
5705	109402
3430	109341
5913	127800
679	108752
2558	142933
3631	145405
1418	140065
909	145416
5388	107758
11270	132445
2072	143568
4179	130817
4732	107213
7844	110632
1138	145857
1106	142609
3510	140746
2237	146188
5213	107597
4136	119797
4678	108180
6851	141043
2495	133852
4214	108657
3040	143815
5340	107705
4812	113521
11248	115892
5351	119849
2016	131385
1866	107708
2332	116720
4018	114070
4795	139285
6717	116239
5132	110709
5255	125920
2762	136609
1018	143316
2927	128161
3258	144137
3749	115561
4863	110209
3178	140795
1770	112576
3838	130905
5423	120202
4384	126976
9643	116152
529	144132
5449	128204
9023	144179
3827	124361
3679	111036
5839	130040
3843	108340
4582	120725
5375	108612
5714	121216
5295	135352
7203	112952
6754	116621
2909	144060
6203	124273
3895	136508
6897	108585
3285	109913
1355	137985
4131	107584
904	134300
4526	146063
1530	114721
3597	136089
4946	131506
5334	112073
3366	114481
4153	127573
5110	121092
3236	106865
4961	114164
6454	120352
6250	115428
5604	137267
3747	118132
6886	118616
9385	114061
5704	134757
7478	124776
4531	111408
4778	145813
4685	140496
3195	135293
3416	106782
4298	138564
4320	108228
5344	117868
8222	118658
2973	135779
1654	143122
3726	107536
6967	110912
7875	107700
4343	125538
2818	113035
1637	125389
3139	137353
9155	128597
688	107929
3358	142193
987	146820
65670	113360
4772	107008
621	136142
3526	107958
3491	132789
5052	144676
3974	115151
4875	112717
7377	142137
876	119549
7445	109668
5267	112632
3183	107632
2073	142940
3142	134054
3654	134380
3071	143471
7048	111128
867	143843
6116	118413
2950	115588
3901	139308
6426	131000
4490	108594
8356	114100
4505	143072
26995	127000
10430	140345
7852	122264
6037	111649
966	123436
3755	110812
1354	131796
6820	135796
989	146721
1775	139043
6275	110949
3384	110076
7342	110897
3889	126448
2027	115200
7381	107680
4998	121249
7726	113496
1404	145064
12287	132608
1703	143561
3750	112993
3745	117182
10582	115408
945	115949
6178	146189
846	123920
2297	140565
5306	120484
2911	142369
3232	128368
6207	127280
631	118681
5420	118486
2900	121253
2588	134300
4115	108152
3977	116364
2838	116816
837	109160
2698	130241
8047	112029
2911	107959
5384	120785
917	146013
5750	138276
2774	138485
5014	133324
3615	127565
4498	118024
2846	134852
5065	141744
3411	117304
9676	115033
5527	131660
3385	116736
10218	132289
1586	136814
3214	126005
5156	143092
6214	110882
3333	126205
1075	133897
4683	143248
862	129589
6975	115796
2556	135888
9301	109372
7117	114788
3278	144635
853	115491
5170	112144
4083	126020
5380	114905
6019	111869
5433	107701
4939	137685
3826	124132
10014	108656
5934	123136
7010	114308
3051	131797
3440	126713
3050	134332
3186	137668
6529	113069
6301	120312
7154	134591
4940	133432
7199	126769
2758	141779
5296	109456
2609	139365
6452	109860
3198	138856
4452	111743
6037	136383
3918	123387
5453	140909
2497	111537
5254	119567
752	126025
3287	118693
2230	108413
3098	122396
5882	115161
2750	143692
3386	135412
6200	114385
8015	107489
3494	127685
4500	110244
4847	107300
4221	142645
3534	132077
5196	124020
4106	114449
4758	133217
2441	128104
3489	137105
4122	109091
3230	141807
9668	107402
3850	118065
4178	107523
4150	141637
2227	115040
6855	109383
3110	119125
4349	109476
6986	131233
817	129649
4259	106585
3759	137284
2536	137968
5262	115980
7596	114528
4931	134169
3518	107396
5768	112432
3526	115403
6669	113534
6567	132312
6989	124836
2652	114137
766	123737
3915	136069
542	114586
3499	134413
7788	133024
7217	126519
5124	114880
6097	114197
10952	135652
6301	114952
3675	139676
7726	125256
2403	119116
5197	111137
1188	109094
5782	126992
5667	115353
6889	108129
4839	137193
8471	112160
7772	122776
3436	129109
3023	107745
4910	125429
1079	146551
4022	124344
2685	113464
3687	115721
2578	113193
5190	124262
29990	141965
2167	110445
5377	137969
4302	141037
5681	146169
3896	111776
1764	137932
5472	114712
6818	124664
4142	140960
7870	127423
5515	114537
402	120145
3160	117016
5439	120764
5670	126244
6639	112340
1842	144353
10203	109520
5438	133993
4691	124664
2970	121873
3083	140938
575	126404
4735	114870
4351	120852
3135	107433
7803	111136
5418	128788
10039	132373
2651	113039
6037	117248
3194	141281
3585	108448
16544	118400
799	124775
2260	124809
3183	121953
2989	126400
5157	138100
2184	132111
3744	121580
6803	143997
6706	130709
5403	127189
3546	128117
3671	143449
4676	111233
3022	116736
5762	114975
4359	110313
2982	112871
2659	109963
10652	110148
2242	136180
9307	111581
5233	117100
7646	126337
6446	110620
728	130409
3269	107646
4158	117148
806	123949
4572	112367
8362	110811
4098	112977
1106	120600
5612	118781
6541	112424
3779	131466
8234	111001
2112	136891
2495	141292
2158	145756
659	111786
3425	146066
3297	111505
4230	120708
5144	133320
1522	113768
4426	108208
6600	130905
5814	112396
8659	116093
2161	136231
5650	108665
5950	111644
1742	118261
1115	143024
2276	124426
6387	121472
6048	127976
10635	114240
5048	112357
5022	111092
2305	109713
4806	141312
6621	116156
5452	108464
5753	113276
3554	142543
7354	106589
1078	134809
4377	138749
3535	109212
2214	110449
3390	107353
5208	110428
3350	108227
2518	127649
845	108705
7242	113329
4203	114704
4748	121649
3685	112749
4515	116764
611	118286
704	129609
4675	110300
4356	119063
6240	117002
2172	145111
4220	107522
2533	107341
3894	110252
2872	108480
4298	130860
3343	142321
4307	142949
8773	122168
4346	128944
4477	121608
868	137468
3560	137002
9848	119233
4755	121636
11774	122773
4469	116405
4525	118845
6870	107556
3555	137700
7963	114233
3577	118803
1523	122744
10187	137793
8998	131941
3736	122933
9795	107496
2418	134568
3086	141780
2370	140741
6203	126657
4928	137753
10290	119441
4416	120132
4138	116912
6491	111613
5358	131560
2225	142456
4788	113156
612	115819
621	127069
2759	108699
4154	107570
6370	123040
3323	123661
5203	122492
4544	132493
4031	124928
4842	142880
3246	116769
9732	131552
5420	122353
3458	134917
8010	116670
4269	115593
6434	121148
3553	115573
3924	144449
4683	112485
1352	145220
678	146131
2550	106675
6129	125295
1731	111559
40338	141661
5707	122377
4118	118129
782	107345
2989	126035
5892	117077
3010	120585
2526	140080
2429	132249
6512	110105
1812	108988
4178	119144
5002	143209
3239	119989
8003	118041
4178	123581
4631	144828
874	130504
4606	107781
1410	114225
5327	106884
5107	117041
6782	134508
5548	109229
2397	140853
2967	134437
9914	127597
1219	115418
9809	120591
4804	114897
4379	120385
8886	118785
5933	108677
1844	140648
6671	123372
1489	145044
1278	126028
5084	131333
2300	144921
5130	119501
4055	129284
3054	132592
3660	109571
1346	110613
3987	108773
2327	133020
4275	124164
15666	144055
2831	132049
8612	115192
598	127617
4435	146174
6325	121808
4705	121581
3380	111417
2419	110429
4251	113444
6907	121517
2942	137105
5611	118311
904	115613
4641	144348
4592	144390
2760	135989
1932	137488
4423	123505
5644	126523
4910	114089
5072	118905
4445	106704
7070	125821
4777	128229
9390	106691
690	135741
5318	109264
798	120812
5844	106818
1881	119701
7567	120384
1707	128201
513	136205
2013	122192
3550	121125
4790	110989
6563	125109
1383	117360
5787	107341
9658	119817
5575	126298
3709	126892
2603	130008
558	112084
2339	109732
5396	111844
5941	132679
3178	145769
4999	115165
6831	128173
2518	137900
3175	126325
2951	112445
4485	123629
3219	129545
2460	115236
2062	111293
5377	121000
3663	135173
13184	112069
7237	126700
4638	114196
3846	139731
4018	138997
4146	120613
2211	111112
3417	120221
2131	134381
5443	137557
1034	135745
3624	108228
2643	140016
4165	120139
4922	135512
2305	132541
2738	107445
4527	111698
4662	119832
8522	128823
6537	142591
5224	138039
4044	112690
4837	111225
1967	116552
4443	123296
4417	125236
4178	126596
4724	121440
4347	125748
836	144877
11199	140273
5388	107376
5531	106821
1151	125576
3682	127652
4806	114060
5007	111793
1433	144596
5551	107321
5674	108780
5268	130445
7246	127965
8697	120725
5218	112688
7141	126069
4431	141904
3482	144684
9270	144262
3874	132360
5794	113608
2647	131809
4623	120770
4185	141956
1534	108292
3606	121549
2467	113781
4546	110345
6975	139761
1234	143016
2687	127733
3250	107073
403	138761
6595	109969
9116	132509
7355	108036
5606	129901
2237	126880
1804	116516
6480	139288
9273	116296
1417	139446
6076	107404
883	136713
6431	108901
4236	106790
6230	115481
8563	119322
5904	132252
5239	131863
4638	118436
10538	134392
4525	107365
5834	133641
6859	110642
4636	111653
5760	114790
3840	111711
10524	126201
10570	124524
4734	115905
2740	136905
2175	108133
4663	146480
7074	108621
1111	138959
5182	128162
2613	107440
5755	111964
914	145605
7686	111601
4183	115499
4400	144041
4103	109172
7396	138800
5076	109712
9930	134796
6470	112050
6081	120788
6775	107555
1980	121280
3757	118177
3559	113073
6453	144491
3063	145304
4627	145973
6137	135566
844	107656
759	130216
637	116029
1880	119297
3253	121520
5278	117120
3307	118197
2556	119296
6110	112126
5167	114608
4931	135369
4251	126992
5778	116753
2869	127954
4995	122769
2551	121956
7354	122305
4109	130845
7485	145863
3095	137285
4362	123640
6203	138337
4965	109617
6382	109037
4499	140337
2542	144726
39436	116920
6701	119276
2781	141089
4210	142584
2537	117995
2442	140661
3746	130080
4453	122800
610	120864
5710	110924
3703	121288
12630	141216
5323	107517
3119	119784
10496	137748
5685	128529
5290	107364
5038	116009
4968	107647
4520	131052
3319	124080
2984	119852
6112	110895
6426	125477
4333	125361
13947	112605
4741	143368
3932	128752
6047	119768
4459	113639
3984	110956
4504	131191
2726	111005
8711	126185
1114	146769
3043	111493
6365	121736
4562	119460
4022	107077
4194	121820
2199	139327
5584	124436
9275	123469
2922	112129
4854	109991
9643	116037
9197	116049
1187	142953
1727	146316
4014	117253
5095	108772
8771	133912
4613	116837
1031	145352
6107	108385
589	118253
4696	106872
3123	145009
6773	120340
3144	119208
8887	108652
4548	145878
2869	129404
5900	133945
4986	107279
5984	133048
5996	111628
4405	127076
6067	136991
954	135649
6822	130105
664	146156
1390	146860
3713	133880
5641	113245
5604	110385
2859	109649
2518	128370
3338	123781
6117	110261
5041	107853
3763	126242
6731	109800
2992	142876
4810	113181
8130	122652
3510	117592
2337	140365
2488	133228
4214	110057
4138	135020
7013	118314
1642	146172
3900	120216
3266	123195
3082	125444
5345	109420
726	109233
1220	138333
4397	119568
2283	134279
2770	112956
3244	144504
5656	106676
4706	108884
2317	139049
4787	109765
4291	113169
4459	144377
8613	114864
3459	128601
13943	119295
6582	135837
5562	126417
7228	124941
8845	142257
4214	143605
602	127035
4090	126425
8188	109940
3382	127676
4287	134720
2402	109353
3415	115916
4441	107081
2279	139173
7177	107800
5103	124716
2495	116229
5330	142347
9362	140312
3999	106964
5206	122676
7814	127708
6774	116136
8735	115988
5650	123839
2625	117016
6631	130424
7144	145979
5381	114169
4994	125965
6274	143509
4583	124710
7916	140416
2673	146573
2089	109572
3119	141737
2787	112616
7358	107978
5668	108881
1765	108388
3722	145285
6894	132024
3115	122965
2786	116524
1498	141644
6059	117935
755	144324
8622	107144
4708	115240
2916	113185
4727	127176
3600	114473
3378	137978
7883	116596
4373	120965
7218	113571
2931	143596
2626	128632
2876	110188
5815	137298
5379	115025
678	129216
5465	111341
3999	138137
17585	113044
4567	115719
5631	124317
4319	123453
957	106646
3889	110006
2792	140345
4663	123244
4914	111465
4147	139704
1903	110453
5650	106808
4163	128404
2687	140720
5069	111053
2490	114472
5170	111696
2422	113444
2519	129596
5699	114793
5283	122801
1582	120916
786	126077
7585	112233
5285	122364
1567	122477
5867	129249
5562	111025
702	121420
6578	116701
6418	117199
3987	113440
3358	122164
6990	125545
5356	123360
646	136512
5798	111761
4962	138208
6479	112104
5004	136729
4686	113700
6404	130889
4280	111068
862	141785
16502	138120
4605	117793
4367	116197
6566	133296
8990	128969
6179	118272
5218	144782
5182	135448
2465	114644
6244	110325
5446	108736
3053	124112
2815	112136
6144	120958
4346	120029
5884	107467
3454	113168
7262	123537
7398	133793
7572	115688
6763	117105
2530	123296
4791	113377
4987	117300
5338	122056
3939	112471
9479	106521
7934	112094
4206	107454
4927	124849
4831	116061
3366	130332
6350	112324
4647	140061
6431	115379
2423	141885
4326	115108
4204	106964
4251	124633
4825	108193
4011	139652
742	121813
4909	133700
2371	142464
6435	125891
[truncated: 33 more rows]
