# Supplementary material for: ATR inhibition augments the efficacy of lurbinectedin in small‐cell lung cancer
Source: EMBO Mol Med. 2023 Jul 25;15(8):e17313. doi: 10.15252/emmm.202217313 (PMC10405061; doi:10.15252/emmm.202217313)
Supplement: Supplementary file 9 — Source Data for Figure 2 [file EMMM-15-e17313-s002.zip › Figure 2/A/Flow_files_for_quantification/export_Samples_Lurb6_3_Watson-PI-H-G1.csv]

FITC-H	PI-H
570	95832
2229	97452
554	95408
1358	101685
539	92193
579	100176
1203	93114
3518	105140
1162	90698
2707	98320
4026	101888
2531	91865
867	95869
440	91948
551	92853
972	95831
759	96981
1575	94857
3183	102652
779	95117
1831	94444
3626	104464
571	89760
586	94749
1129	101769
560	96024
481	91133
436	95480
518	95310
2287	105860
1179	88048
505	96969
629	103400
882	93826
574	92476
4958	97812
4674	104509
13655	94001
497	91445
3567	101700
1430	98240
569	91726
806	95534
1017	97543
1494	95989
825	96163
568	94588
2561	104004
1321	89702
817	98013
508	93280
541	90949
723	99765
543	94600
547	92976
4159	102043
1335	85200
2111	94554
5023	102454
702	96497
1885	98326
766	91840
1455	87660
2436	93928
1406	93731
861	89809
815	99324
1775	93925
558	95936
710	95000
2042	82533
505	91485
498	93605
503	95595
5543	104625
609	96844
488	84029
599	90593
3886	104530
536	96964
583	91121
3778	102041
792	93036
1817	97677
763	91957
470	93040
495	87696
442	89801
550	94504
1583	99321
664	97931
506	83668
631	88432
5187	101783
5063	100368
796	95401
595	93748
540	94649
2658	99580
938	98804
712	99000
826	99585
618	89325
799	90787
541	94098
2411	92404
935	98832
551	95021
1223	91672
412	89813
6803	103556
917	101424
1970	86021
536	93349
483	99995
523	99625
913	93326
687	98152
626	100264
970	92412
2880	101780
1107	99021
966	98613
594	94168
911	103481
553	89025
2625	103338
687	97608
320	84585
328	90652
572	93789
1275	98125
484	98887
608	93937
2945	97732
811	87509
1209	94590
2602	93857
908	92796
3123	100198
1251	94568
390	90437
558	94509
3735	101028
678	96485
15228	99525
3955	104372
571	90672
649	95859
823	92100
919	85404
6634	103696
430	91047
474	99380
3159	97828
863	98096
419	90427
807	101936
478	94852
1031	97711
1151	94348
869	96287
3551	99399
607	96068
3905	102756
687	96306
557	95932
420	85644
700	93989
6946	102416
801	99352
604	92772
19510	99380
416	95993
955	98203
4908	104422
3520	103917
509	87372
583	97927
450	85552
476	101012
591	89538
460	93564
628	94594
1510	100781
1371	101905
743	100508
1716	87669
3853	102599
707	97713
936	94608
491	100410
469	94868
1323	91977
653	94149
537	92681
733	91165
578	93109
1146	100592
530	89665
949	92585
2459	99280
598	93449
4330	100929
1751	99559
708	92601
702	95533
4314	101201
518	94644
602	85685
558	98158
709	90628
856	92573
2078	97255
741	90501
582	97256
1471	92838
692	94912
550	92890
5698	105285
700	96937
1201	95741
939	94313
757	93420
2651	84088
594	99581
563	96102
434	101261
706	98149
462	88484
708	93760
414	90457
2274	88141
689	92397
585	85308
1320	95797
636	96744
5243	102458
1270	95481
779	98263
1096	92037
3741	93497
1083	91905
519	94281
612	84385
1039	92875
617	94989
2138	100117
572	93040
1578	97806
541	94417
802	95157
539	92582
663	85768
1067	103392
660	100597
1070	95352
2659	103289
1804	94757
523	89261
515	93989
634	97581
448	90009
465	94012
527	87849
744	96473
667	86005
498	83161
7207	101008
2360	97753
1000	96301
668	88329
2443	99639
531	90516
595	90430
2695	98835
559	98707
7011	92316
523	95164
647	88481
458	91646
2731	100541
735	94760
1103	94056
770	89320
501	90784
1287	97117
546	93761
2549	99489
531	91284
2349	94042
598	98789
2634	98555
479	94505
440	91188
1213	97168
979	93209
1157	89322
4997	102672
615	89648
4210	102576
602	91236
779	92191
548	96844
592	93971
360	94912
815	102368
482	88969
586	92112
2048	89944
523	92548
606	91444
4961	101537
4646	97967
2664	92792
6544	99744
591	94542
4918	101581
677	96444
1486	100412
458	91425
580	93641
2650	104808
3990	103045
683	95858
526	89191
757	96109
3466	102833
564	95833
604	86821
478	95804
3819	99096
919	97068
792	92649
962	95624
467	95059
286	95765
540	95676
575	99252
537	92395
872	99328
1205	96197
634	94688
929	99297
479	89621
787	100673
2048	105528
1164	84901
642	94097
446	94948
768	105624
582	92791
654	90692
1654	104020
4912	96953
5415	104980
734	95917
791	93991
621	93285
2686	93165
653	86188
518	95428
850	97984
1462	93173
596	95825
613	96969
1080	97093
790	92613
4651	103313
8011	97464
538	90693
559	91813
751	94201
732	94808
802	93496
730	95897
451	91241
914	96706
527	91332
389	92360
14126	95911
834	94724
1097	96560
548	93563
1871	97814
1651	97509
723	98149
4653	105254
1915	100537
478	92034
542	94709
428	91312
1052	93545
920	88389
825	93045
580	99176
654	100833
1297	88853
563	96012
1464	102215
921	86117
1455	98368
476	96688
450	93013
611	96900
3012	99640
454	93816
635	98481
540	97025
1251	95372
8594	104028
6736	99476
927	86635
770	96204
1535	96896
569	95509
3310	98105
494	92216
25898	96429
589	91568
623	98629
1132	98619
588	93629
574	99256
499	92356
803	101933
1268	89688
1639	96832
795	96484
3674	105724
3635	103229
1178	93276
3313	96732
430	97056
684	89705
4610	97109
1003	105613
2500	96897
5910	95505
713	87525
1660	96281
751	89041
5233	99372
825	105525
823	99656
1462	96977
570	91893
433	97172
517	90001
5202	103861
1026	92316
2129	102809
446	93072
542	87679
550	89276
1019	104229
2832	106128
558	97117
1855	97776
643	93181
615	95314
2583	103024
2405	96977
419	90687
703	93385
5643	103990
702	92549
1682	97591
643	91261
3245	93379
3052	104001
656	97048
4197	104319
592	92800
408	84859
3091	103777
385	86900
2242	105770
702	97054
551	83340
4952	104280
943	99944
1452	87773
597	90256
3658	104310
443	95140
1199	93454
2905	105720
647	90672
2112	105769
627	93516
747	99633
418	101048
4632	98881
566	88885
734	92932
519	94965
523	94850
802	92840
555	96492
989	98975
586	84576
692	92221
503	93685
1218	97099
3350	103116
751	96304
895	95888
426	98120
518	84132
496	86704
2895	102719
911	92624
591	97591
486	90756
590	97605
843	93430
677	99901
527	92502
559	95693
547	95544
690	95104
3940	99093
952	95889
4578	100833
544	96032
1142	102413
653	96447
472	96669
3044	100964
5316	105178
597	93207
539	87457
1742	98131
846	92056
3300	100090
608	95169
541	96377
6679	103460
510	90425
331	94424
639	97500
655	96412
679	98873
4894	102681
591	87844
1201	93905
570	95032
443	93088
472	98306
555	94985
343	88365
526	93528
460	95624
663	98141
798	97409
818	87734
523	99023
583	89201
4382	99900
1068	98051
451	89456
916	98459
558	90500
503	99352
3782	102409
639	94645
727	95756
666	89596
578	89293
3942	103089
4534	100752
330	87439
2495	99089
484	92616
582	99690
4281	104470
3684	100049
659	86802
1334	97513
4735	97168
634	97925
544	89852
5684	105297
1388	97969
2608	97804
1210	101244
627	91229
6852	99709
5649	101812
967	96177
1449	93135
7180	105960
793	92316
405	100200
658	92889
594	89817
542	97165
2094	99208
592	89597
556	98968
379	90252
1816	96548
289	93993
5958	104176
418	91745
3499	104221
6698	104580
5244	103680
2210	95789
574	90807
638	94197
1483	97046
450	85788
591	95968
2687	97640
364	89320
742	96689
723	86548
735	88433
457	102649
651	92140
610	96341
353	92743
388	87852
1432	88937
756	92524
491	90396
495	97440
5367	94633
427	94836
402	92292
768	98217
2322	101553
426	92705
783	89932
416	97929
2653	99292
605	89725
546	97250
3624	105609
411	93213
531	89157
543	90924
594	94137
322	85001
849	96484
782	94298
695	96193
1909	93029
318	88421
384	89424
608	99199
766	92400
892	92388
502	96229
3081	100217
3219	103916
658	88755
619	92232
535	93568
803	95084
641	96720
486	90596
4281	102473
527	93976
1026	101144
397	91237
457	83577
693	98309
462	90015
8259	104905
2499	96785
1128	88576
601	89172
789	98637
15587	94592
619	91236
2856	102992
1799	104949
1592	94737
606	97355
5671	105911
381	91621
567	86039
928	96380
5662	105277
1048	98848
3816	99344
794	83040
515	98339
4749	95069
550	92297
604	87277
541	88028
573	88404
406	93869
3650	105552
632	93629
360	92432
611	96408
550	97141
2237	103964
521	99664
573	93932
658	88881
468	88444
662	97162
501	97191
858	102368
4486	102611
516	90754
647	100612
596	96724
443	96025
435	100336
900	93068
686	90848
2979	105345
3598	104839
729	99812
1006	99873
558	90964
605	99496
950	95929
1040	96438
1047	103464
446	95145
6185	92412
339	82416
1402	93116
572	95139
979	94460
2978	98804
906	95469
554	95092
814	98945
479	93909
779	100806
6850	102829
831	98056
6911	104355
639	99672
4630	95848
510	92545
1611	103117
3586	96836
1035	99664
993	101580
635	92423
482	95860
534	90385
442	93780
642	86636
3409	106068
415	92305
586	87109
1636	99093
3482	105502
892	92032
550	86400
487	86360
642	98345
7265	106110
2388	89503
410	89628
458	90348
409	100213
647	89032
4874	94382
1101	101368
494	98864
3537	103973
654	96768
851	90572
864	101733
3815	106392
2687	104304
3467	99653
2129	101001
483	96697
3973	105336
607	93192
610	84281
3565	99464
523	93220
2220	97853
614	95309
6108	104105
953	93417
500	95816
505	96625
912	87432
565	91945
1815	97472
1079	98429
487	92685
655	94464
1807	101001
827	94122
2034	105988
805	85226
1449	92680
7845	105660
499	100745
829	94072
3702	104236
485	90576
2913	98933
2330	87240
1254	92736
3553	106227
2966	94220
1965	99050
790	95285
522	95771
3062	98965
492	84704
475	101484
831	99137
551	87205
525	96821
447	88848
5644	99525
4307	104052
423	96040
2978	90600
609	94452
672	95922
386	96321
707	96340
4985	97084
850	89921
406	96229
906	100164
696	92096
586	90993
2352	97016
26945	101531
1158	93996
423	92584
438	88661
1086	94702
448	91769
2981	92805
676	99876
690	92209
569	95353
433	89376
591	96704
1949	102060
394	90657
3979	100256
563	89569
513	97779
536	82624
739	95785
678	92329
433	94674
642	88925
878	95173
1379	96703
493	89685
857	87896
12419	90232
495	93013
467	95000
1826	95256
507	90440
437	89804
3296	96865
958	98420
800	84952
651	94210
4900	97245
1387	100609
1070	87657
478	99533
666	93424
437	89077
5977	91224
730	96305
598	94433
514	90696
403	91248
1079	99531
493	92081
553	89376
3977	101032
670	100773
613	101277
1395	103747
422	92729
494	97060
1202	98252
3762	102037
586	96948
634	94972
452	97089
570	96884
1162	95989
4864	96668
783	94748
4159	97968
4307	104977
579	93309
1339	98004
700	100353
5165	104649
476	94201
563	95766
415	85400
742	93848
692	89185
457	91629
697	99056
7053	104644
2009	99477
531	92294
322	89801
374	90864
3414	103226
1587	86252
856	102329
543	92825
437	88067
496	93425
698	94220
472	89724
723	95180
5084	104825
459	100005
686	93298
930	97521
798	98045
1665	94262
797	87768
1277	94209
609	96236
3891	102980
499	83373
445	102440
404	92728
2554	104395
3055	100114
574	96969
2492	99340
552	94265
566	100492
506	95252
678	88616
6609	105268
2682	94597
477	95689
421	90317
557	95323
765	89199
552	92948
854	94332
955	91053
551	97249
451	94254
4071	106105
5568	103960
524	97524
2912	97352
581	92036
419	97141
3970	103504
342	90540
596	94661
12205	104581
519	100118
550	94700
791	97962
527	94739
564	93757
2209	98120
677	93908
5586	102417
2739	96284
992	95497
722	92290
730	96321
564	96981
481	97344
796	89532
655	94549
1911	92164
543	90570
4954	105370
602	99168
1260	90438
549	94556
467	88969
535	93748
1164	102548
563	86027
1295	93877
402	91314
826	91720
387	81761
663	90220
755	98009
495	95941
1006	95636
464	84593
519	93309
594	95027
826	94080
557	94494
523	93225
550	91183
762	97920
1298	103184
465	89826
1110	95945
1538	100045
472	90401
503	92468
2059	82856
867	94841
497	101920
460	97131
653	91628
570	93573
547	96762
915	97615
478	86568
470	91582
616	91717
8411	98848
574	87200
2814	93969
879	92076
2148	102089
672	90324
614	95063
407	90852
610	98598
981	96620
927	96377
407	96268
500	90744
2222	88272
618	89192
811	97217
367	90393
503	87893
3945	98252
353	90872
575	94884
371	100008
780	95097
824	94741
491	88619
660	92329
590	96860
421	94881
550	91707
1599	93448
2972	104170
735	97828
532	94232
1910	106130
471	94976
721	96054
426	92479
474	94788
755	94240
463	87097
655	90524
904	91692
478	91945
891	97012
635	90597
826	100119
715	100853
422	98360
2450	105365
3783	100368
1055	98704
601	97479
2120	98164
2967	100689
555	92800
494	99297
527	101123
482	96692
438	93360
418	97940
473	93565
1199	92361
510	95480
3287	100168
1091	93932
403	100981
621	96009
2619	100533
834	99201
845	94555
3494	101761
2443	101453
933	91173
495	90808
716	94258
498	88260
566	94976
536	92167
1226	96313
1421	101570
534	93505
562	94532
5058	98243
596	101021
444	91249
3504	100010
741	91925
767	85369
3162	105367
448	90665
4560	103988
458	98728
1186	96236
1226	97085
486	87656
754	95256
914	94153
686	93928
742	92277
530	92348
444	93641
847	94224
463	104944
483	98572
3304	105169
4689	98152
297	91935
706	96601
735	98193
2149	95746
522	91176
873	94668
1255	92205
3066	98516
1535	102813
19458	90592
623	93560
806	95598
401	93961
719	88084
574	88117
681	98684
408	94265
570	93417
5739	95092
1025	88969
582	96973
770	93449
472	85688
595	92409
579	86617
470	91668
1991	94325
436	98308
1654	95222
488	98720
1038	95189
684	83477
528	94376
779	97204
2947	104770
538	95818
486	94157
2815	100528
488	93834
565	88389
2190	91605
923	93856
370	91677
728	96096
637	92269
2746	97344
461	101260
496	94833
535	90142
560	102289
604	94325
821	91020
795	88985
617	98369
4350	105465
3090	93317
451	94704
1114	94821
561	87692
559	88942
1632	104484
657	95104
522	96188
988	96297
578	93248
1111	90089
403	86989
576	87706
480	94408
656	105613
421	87577
698	89707
580	93984
664	86255
615	83599
4379	102349
852	96536
633	97797
710	88740
649	99955
4753	98767
579	91400
566	92016
460	89988
462	96857
4735	102334
717	92048
1199	99029
6583	103404
2375	99864
573	91610
882	91104
574	102290
415	88769
381	90962
671	92645
330	92767
756	102978
914	98741
2779	99413
3920	106389
1026	95932
538	92886
758	95288
518	90817
779	92637
823	97249
927	90987
559	90188
499	86719
5872	105748
605	96346
449	97468
808	94348
599	95368
694	86385
655	95544
741	99841
1408	85917
675	90917
772	92978
574	95097
489	102108
5582	99961
503	96361
1190	97472
507	94368
1178	101766
1635	103860
502	82624
3291	95877
2402	94077
427	92318
603	96871
3663	100456
564	95237
656	99075
553	90492
834	93505
1189	90448
815	89874
866	97434
610	97921
386	93163
463	99281
1449	89193
6321	97453
1061	105649
834	90880
767	92040
400	97220
1329	87605
551	97601
3171	103289
637	98025
2319	100306
666	98097
498	97260
912	97828
692	90469
407	87430
579	87161
817	85716
374	92756
1154	91451
446	90154
5019	100660
4158	105600
2256	97859
542	98212
498	92513
410	91448
4332	98431
1786	100856
1100	84861
424	88833
1537	100860
1074	95328
543	90417
528	96459
656	97482
615	104165
3315	100905
1218	98448
940	101502
795	90395
994	89945
450	90737
963	93484
474	83353
436	98062
3955	103004
627	89908
563	92644
518	87797
981	92607
2858	100465
15867	97529
895	100816
392	97432
581	84381
5694	100240
422	89869
431	90484
633	99627
522	93960
1523	97937
677	103221
463	90669
630	93693
567	88437
805	105836
616	95529
371	92136
1078	100932
589	90155
6627	97877
735	92357
772	93853
2969	104057
2767	102709
1182	104349
777	91224
542	96676
2107	101680
826	92953
809	104522
547	92672
568	83460
342	82265
3137	101665
872	89296
602	101168
968	93468
477	86316
374	92345
534	97019
5143	103596
663	89893
4195	93984
13698	91776
606	88453
1621	93773
394	92533
619	94560
3139	98529
368	95357
603	97783
671	95814
30990	104856
863	96665
428	99417
435	100441
2842	104144
766	98825
1115	88067
626	94197
4426	102404
2614	101729
439	96565
813	89613
676	91233
799	91300
444	90848
1081	95788
420	95235
2667	102836
3302	106273
1623	104113
406	89664
423	99560
431	93216
723	106166
603	96717
790	101713
503	92625
3035	90205
7815	102902
1093	89601
606	105513
463	95008
467	92260
499	91981
471	94793
474	90021
1722	94798
372	83461
471	88633
628	90560
7882	99788
439	84408
315	92631
886	99416
2525	90643
1094	89426
511	86448
788	100538
491	91783
475	85614
5603	103716
559	89048
580	88880
592	93288
595	91693
1007	90289
3021	101760
419	96821
4343	101672
994	85172
517	92320
458	95828
663	91280
791	93512
1418	91221
764	93157
859	97909
4441	105436
642	91737
1765	91681
489	96231
594	97593
703	94408
709	97288
535	90705
676	93164
1043	93013
4914	101664
854	104138
747	90525
496	99074
509	88293
6968	97719
2591	100921
724	97561
430	94548
3279	99490
1285	95661
587	96181
747	93976
3062	101501
526	96942
463	93080
2491	101380
6081	95956
928	93112
662	94605
3109	91960
724	97333
534	95156
819	102320
3714	103313
424	89953
746	98379
2330	99321
458	93617
2558	104380
649	98195
1282	94021
490	96307
535	90645
448	89578
848	94153
485	95756
550	84492
439	95821
428	87662
782	97093
4178	98144
342	94772
4263	101396
643	101498
388	96012
603	98160
1479	101996
3327	96493
576	94012
1257	90385
922	94224
692	89905
2181	101236
645	94533
1512	101710
3468	102017
2365	102077
2742	105284
703	96988
568	105225
3959	90735
794	92901
2311	90441
612	101749
510	87347
3158	102905
1388	102692
559	100796
493	99629
719	88628
425	97880
12286	86968
6387	102785
614	90630
430	88485
618	95020
670	88537
791	88585
716	98485
1367	97857
484	91641
1561	100918
2445	97118
3880	104197
674	96428
2282	96336
591	94705
442	91732
3359	94684
377	90625
573	95534
885	97429
4245	105444
698	94572
489	85989
443	91280
12404	106313
347	85664
796	91441
3051	95240
5637	105307
694	84425
4099	102124
656	96905
3135	104600
1415	100841
731	99618
742	95305
1116	93312
317	84496
353	93116
401	91277
534	87409
651	90708
798	93553
811	86596
837	94552
1874	96289
1416	100140
1226	100137
597	88720
4638	99368
4881	97596
1555	92796
1897	90885
2690	98985
827	92165
574	90785
600	98024
6562	97113
910	94289
7490	102645
509	98280
447	94816
599	99528
562	89711
2900	98143
803	90212
610	93854
839	89600
503	96181
582	89290
776	101148
532	95464
562	94252
1095	100809
990	97608
534	101415
1212	96872
1503	100441
487	97697
745	87586
904	97923
518	98790
794	97009
693	98286
1690	89930
544	97977
4126	99324
575	96748
458	92960
1214	96436
2484	85799
1210	100636
3406	96034
891	102912
994	95625
1504	95553
674	98761
1670	100055
1085	93117
3930	104882
517	90492
514	87321
620	94773
839	93957
3363	100206
742	91717
663	97740
484	94996
1132	98732
623	92272
682	87953
403	90848
1184	93872
490	90104
662	85564
549	96950
1123	93633
511	89213
3205	94532
614	90649
607	94373
627	102771
507	86442
429	89321
1947	97513
541	90117
534	96171
907	94193
1321	102944
649	93425
691	88625
463	95228
710	89235
1090	94297
543	100145
663	92796
1444	97772
693	93560
489	84896
564	91689
654	100849
760	92517
616	95580
378	95945
748	85974
647	93620
549	98156
467	95048
21570	88678
601	90054
1320	95688
518	97547
528	92781
543	102684
1686	94475
659	94721
459	88515
3112	106400
931	98069
615	102916
1111	95385
1051	92867
5403	103531
737	98749
711	106268
1597	99932
1225	95444
1666	88096
2487	98580
675	91276
634	94440
627	92343
411	98472
571	90113
520	95388
690	94352
403	90095
735	83508
538	94774
619	98753
725	98628
472	94968
577	98996
419	91172
458	92391
774	88201
2171	99650
404	88952
405	96377
622	93400
1110	93880
1115	93616
415	95323
537	85525
2805	92097
898	86581
8150	105120
738	96470
4542	103375
554	95270
1358	104353
525	94513
940	84680
811	93517
553	95260
1355	94216
1300	93125
862	99137
451	92620
1667	100508
410	89929
587	103645
1523	96534
1909	98608
448	92400
669	96891
637	100024
1066	87253
676	91304
684	96944
5525	99168
575	96832
708	96556
3903	98384
634	98642
566	93704
598	81675
1009	96865
540	91515
589	101681
902	97101
539	97311
321	88308
817	95689
2774	103029
1657	94649
2780	103300
2196	93788
6053	104295
435	89660
2321	99605
1987	103561
472	95304
733	93992
3224	91296
444	98274
805	93121
787	103725
623	96904
658	95268
479	95035
1224	99940
3989	101669
686	94008
970	95521
1068	97229
449	86389
507	90577
3792	101376
2210	101417
430	91668
1135	86014
710	93760
1169	100305
455	92364
1186	92939
549	92557
432	89736
554	99860
868	96942
676	98766
536	82969
611	88960
636	93327
1625	92330
579	97784
1002	98625
713	84804
422	88317
773	97101
851	101346
459	90284
1022	90636
477	97792
5750	95300
5034	102224
566	94580
1123	95321
2909	99895
416	92512
1955	92849
815	84413
454	97788
996	95981
539	90977
879	97589
962	90923
318	86219
503	94501
1292	91597
786	96593
1646	103062
569	96397
734	94517
539	90096
3807	103805
980	89640
509	86833
2896	97928
23747	83001
538	92233
1214	95145
2286	105760
603	96768
5710	96417
5966	103784
554	95573
874	89349
487	88313
489	89849
2455	99557
4087	104565
1108	97033
3312	104320
293	89159
4970	103573
4058	104980
672	90676
529	99389
888	102080
413	89948
563	94312
551	97773
1262	85169
1417	100869
1649	96845
452	95753
491	88890
601	99032
595	106488
566	92689
1077	91920
2015	86332
494	88640
3670	101716
861	97584
25005	98585
999	95945
551	96852
599	92138
482	87078
520	93316
651	99778
491	95565
534	89328
631	93944
499	94709
855	94961
407	89160
1285	92112
923	95120
390	94045
3007	104760
1598	103537
665	93052
774	93185
856	94916
560	88888
1458	100152
569	84748
684	105577
378	100525
562	92133
376	92625
5384	102573
1175	98224
817	97540
614	93324
606	92853
770	94356
571	99260
386	92697
5560	95693
790	100625
5083	100444
2813	96736
613	94973
1951	92744
582	103273
1714	96577
4975	99513
867	91364
601	93065
514	93541
2142	91939
514	88768
586	97988
564	93073
589	93472
921	89313
654	104434
348	95704
685	89792
542	95548
20332	98422
395	94632
532	91037
1456	95465
587	91459
1638	95182
1953	98044
443	87629
1602	99624
3559	102676
1383	97296
559	100479
533	94469
3120	96241
1316	96781
646	85552
1544	95619
598	92053
7071	103433
656	88728
338	83424
454	91765
475	89018
1258	105876
504	92633
554	98308
550	95677
895	98865
560	101712
3618	95176
646	96372
643	99252
598	95484
951	99415
5377	105755
4505	103179
1391	95856
519	93440
1097	103587
1179	91088
605	90716
917	98844
576	93935
3940	101093
1391	85901
1859	94425
771	91465
2914	97698
601	97561
692	82701
2384	99842
403	84456
807	95748
830	94849
433	96249
1001	96610
2922	102695
443	93096
385	98637
[truncated: 2,738 more rows]
