# Supplementary material for: ATR inhibition augments the efficacy of lurbinectedin in small‐cell lung cancer
Source: EMBO Mol Med. 2023 Jul 25;15(8):e17313. doi: 10.15252/emmm.202217313 (PMC10405061; doi:10.15252/emmm.202217313)
Supplement: Supplementary file 9 — Source Data for Figure 2 [file EMMM-15-e17313-s002.zip › Figure 2/A/Flow_files_for_quantification/export_Samples_Lurb6_3_Watson-PI-H-G2.csv]

FITC-H	PI-H
1022	180919
1504	164832
5666	153360
1153	175160
2306	173639
1620	167500
916	160969
692	160152
1578	161713
2428	168920
1335	157353
1583	171421
1267	164348
1953	165298
1795	168421
1807	166729
2655	157098
9114	162549
2909	165104
2404	167641
800	160965
1094	172394
2200	177429
2053	172456
1966	167098
2373	164706
9827	167436
3295	157944
2585	163340
3782	163823
1849	168117
1170	163369
3587	173756
1366	158853
4379	163031
2618	166730
2694	158085
6040	152513
2256	167705
1965	167669
1121	174352
861	158636
2558	171204
1353	178378
1397	178981
2284	179964
4853	166580
1021	162673
1976	160816
1532	159642
2007	168684
1214	160537
4495	151964
1458	153068
3515	154692
2297	156021
2579	156869
3322	156724
1576	160561
4064	155113
722	166528
3239	170517
1982	164796
1821	174450
2086	159600
1087	169176
6533	153244
1410	168164
1087	165118
2595	158773
3658	159224
1186	156169
1862	161101
2084	155517
9430	168108
1397	163796
3820	151940
1718	171036
1904	159337
3283	162360
643	156027
842	166481
1064	166505
1741	162805
3025	157616
718	160973
2095	165493
2898	157977
7830	163737
1946	175328
1839	162686
1667	159736
3559	156628
2484	169480
1503	163268
1085	163461
1774	163662
1012	171486
3387	169552
1930	160825
1646	152377
2038	173044
5103	172481
1450	163902
1024	156167
2364	153680
1141	158068
8730	156580
4438	153113
3251	162588
974	175944
1283	163760
966	169488
1309	164196
7415	157859
1157	170553
1316	167705
3298	160029
2871	166152
3051	166380
1541	169016
1112	160572
3087	157568
2973	152345
1598	163089
898	152413
1948	172324
2843	162893
2452	155141
1484	153520
2636	155889
3222	164524
926	178273
1312	155648
9523	153898
3316	179781
2444	171493
6467	179808
1106	159713
5798	159718
923	166564
1388	160141
3566	167021
702	152460
1887	165717
765	177765
1007	160661
931	171122
6816	154449
1227	163083
1244	175020
3922	171257
2302	174036
59628	169903
850	168556
2003	162793
1866	179740
3422	154860
2092	174009
1006	164528
2524	180612
2139	172238
996	159800
1423	155648
2862	165475
1502	165635
2538	160237
2450	160781
967	161992
3824	157996
2232	163593
1046	176177
1000	179973
962	167376
2327	157024
1187	166566
3042	155944
2166	164604
2995	170972
1780	154396
8355	156412
3998	177069
1647	178534
4054	173964
1289	157633
38367	165980
1501	157949
2165	160196
2947	157328
2750	157449
993	161917
1476	152092
982	181160
2812	160231
4415	166013
1183	154349
1623	156845
1742	159753
1991	153540
3170	157233
1538	167756
2931	163560
1037	166449
1818	168528
844	165480
2899	159725
861	163609
3590	166496
2728	181692
1272	177620
2406	172296
1693	159777
4335	152753
4407	164960
1091	158598
1263	159416
2520	156585
1136	176080
4390	162553
1493	158865
1648	161396
1327	156224
5967	154793
1878	166068
1403	160084
938	169188
2623	157152
2345	167392
1786	166121
1027	154640
7275	174225
1989	154333
1570	166056
3270	158780
5411	153344
1482	166640
10262	163205
1386	169017
7202	165189
979	161330
1433	162778
2382	166714
1998	153788
745	160237
1930	163294
819	158424
1882	165391
2296	167469
2284	166120
1641	161645
1940	154993
1431	156697
2450	158548
1615	154505
1689	165566
4079	169400
2302	170779
3857	152669
3149	175464
1046	168337
1352	173262
1103	173178
2583	172973
5666	171980
3795	173176
4704	169801
5064	152932
1524	154647
7991	158060
818	154121
1722	154697
2623	158552
1710	164461
2860	163109
1935	173944
1454	177806
3022	161149
732	152004
2284	176204
1484	168956
2624	156479
1475	164425
912	157287
2489	157864
3525	155318
1938	169296
2282	156189
1173	159285
2882	176072
1330	172200
1134	158781
850	153504
2432	160868
3392	154589
1372	161630
2196	166433
1361	163149
1497	163452
2586	163565
1242	164541
1178	178156
3103	175181
1159	166505
4387	167052
1911	162003
989	154128
3511	163336
2686	161232
1965	164913
3175	162152
5047	152241
3323	153568
1771	169590
2985	175038
1517	163464
1793	156172
3087	165144
2022	154519
1134	171945
4141	176528
929	164636
2171	174603
3688	165101
1627	169126
1875	162705
1500	159300
995	159508
3377	168145
1585	172976
2663	166272
1511	157596
830	169733
2938	152690
1559	157725
2612	166581
2187	161206
3053	161013
7810	157680
842	163432
1785	174904
2171	156265
2912	165049
1283	159903
910	174185
2586	158669
2391	176028
4855	161308
2807	158925
1039	158676
3251	159264
2445	182029
2398	155172
1463	171348
1750	163081
9238	166336
2286	162656
3246	157569
1679	180192
3269	178497
1695	163992
1707	154527
3964	167752
3557	170857
2859	166196
945	174652
931	160286
7957	165624
760	160649
1469	159369
2266	168660
650	151996
1858	167293
1340	159053
1214	164165
1719	169522
751	171065
4331	155852
2011	165100
11658	171917
2186	167861
2918	169836
1911	166637
4298	174508
5303	169633
1428	168733
1906	170926
1660	171012
2809	167437
4467	154622
2702	158724
1053	169037
2179	164649
4062	175925
2228	158116
848	167753
8459	164096
2217	172178
2069	168821
1129	162272
6918	155525
2332	172071
3275	163728
1951	152393
3450	158940
2942	163608
1323	165480
2323	161712
1458	154178
1659	160560
982	169676
1996	167705
1679	166365
1491	159576
1860	160672
1398	168876
1587	165356
1405	156652
1726	156073
1592	168973
2436	162505
1118	166442
2560	164948
1451	161837
2325	166785
1979	159349
2101	159433
1717	168088
1676	152617
2680	170489
2812	155134
23591	177199
1262	167815
1478	167421
1335	170132
4127	163663
1681	169316
1067	163436
727	161679
1518	161468
1620	168276
6957	174959
5015	170406
3170	153168
2111	165597
3657	156248
3864	162395
2743	166692
1225	156481
1274	167109
1722	155249
1261	165908
2791	152617
2850	158028
2182	160757
2421	163809
1180	175144
928	170445
1367	151966
922	154605
1653	154545
4697	169116
7734	164945
2614	159024
1987	165784
1011	165205
2284	169137
3644	152465
1224	159221
30707	162956
1253	158481
2952	158964
1910	165538
2151	169338
1711	163449
950	164568
1402	166965
896	157321
1431	161969
1527	164879
1510	165077
1260	157845
890	160404
1179	152388
889	178236
2081	162309
2234	156377
2391	169797
1323	172196
2522	164980
811	169025
1362	155161
2970	171664
3489	158033
1507	165361
813	158325
2310	155124
1780	163609
1842	159152
3251	166289
1663	168293
2011	155633
1212	163241
1667	173473
2496	166789
1190	160637
17970	174528
1710	167508
1513	155469
1467	157933
1199	162749
3051	156968
3233	154581
1383	167691
2939	164152
1099	155209
1639	164045
1022	170243
1753	179672
1571	175360
1865	164188
1076	161233
2715	156167
3315	156717
1316	152073
1177	169373
1306	158836
6198	163850
3077	171425
1399	167409
1811	171092
3250	152521
2801	152100
2372	164877
1710	161144
21459	153467
2153	158769
1385	162884
2013	168859
1373	173324
13242	163292
1033	176477
2678	166997
2070	163517
1002	173200
1377	176937
1700	155988
21281	156145
3474	172385
1355	169474
1122	175961
2143	170861
1122	174561
1273	166528
2871	162364
2419	170328
6046	177739
3659	167032
1553	160176
1774	163589
2606	155269
2412	163024
1052	175723
2397	166096
2167	166614
3495	167425
1153	153228
5776	157711
2213	172968
1972	156476
12008	160373
2561	165245
1512	168573
2206	164113
967	163640
1274	169521
2850	162132
2687	171296
3902	170636
2768	157849
1390	164328
1195	155781
4454	172109
3052	158796
1607	175190
4052	179445
2602	160074
988	171542
1239	164581
1514	156745
2011	167304
1852	179540
5505	157885
1692	163805
2307	154817
2235	171825
909	171108
1874	161762
2011	167160
1849	164093
1662	162837
2023	166264
2010	171585
1158	159688
885	159586
1482	164605
1448	162156
1322	175503
3054	173105
903	167929
46593	166556
941	156699
2054	156057
3874	162781
3025	160201
2527	155434
2005	161101
3586	170434
1494	174629
4854	176581
4115	169193
2389	171572
4852	168693
3362	161289
2879	161973
4550	162575
1471	152673
2102	166124
1168	156434
1825	166017
2460	161726
3379	170040
1225	172961
1735	176364
2236	152836
1171	160650
1973	160489
3676	156276
1927	167502
23321	167344
4909	169932
1815	170437
2042	167892
2034	176010
1338	168371
2546	156675
2989	153002
4338	158004
2316	168572
3330	171039
1669	153129
1062	169473
1834	169288
2043	156693
2298	157696
2347	175740
2114	162053
1821	167987
2100	157989
753	164469
2687	153062
7068	156016
2877	166097
4893	152313
1801	163749
2751	159608
1242	161420
3953	168758
1561	168468
2287	170097
2446	164504
1310	158306
4915	162383
2675	167236
1467	155270
749	166576
3889	154104
8276	159493
1067	181464
3153	175027
2750	162285
2499	179896
1573	172069
1938	158369
2804	152292
1685	171836
3754	160553
1690	163050
1742	168036
6090	161984
1059	167401
928	154182
6254	154406
2238	164377
1456	165742
976	161200
5794	172773
2423	160004
1698	159820
1897	165985
2041	155265
1507	166972
985	169996
3558	152441
2576	165461
1455	163636
3095	156656
13390	160980
1570	155693
2493	162437
1906	174724
3355	174545
1118	155267
2493	154980
2969	171333
1122	170404
2990	153009
934	157032
2237	162912
3293	157457
2014	163261
2480	165267
1831	157618
2010	172308
931	179609
1566	168251
726	169528
1232	177776
1921	158296
2395	166201
1174	165252
1687	152385
9969	166028
3144	154489
2603	164621
1925	169631
1487	173233
1798	171093
5813	165420
2258	172770
847	172412
930	166544
2000	173929
693	166116
922	158208
2354	153581
2851	156895
821	169465
5194	155785
2173	169796
1797	178673
1719	164313
1434	168828
3481	167305
3129	157677
725	162492
1136	153756
2021	166445
2623	155369
1694	170280
1937	162140
2566	163144
940	162240
694	163370
2521	167309
1096	168405
1148	166153
1522	154828
2924	155752
3169	158797
19963	167447
1929	164757
935	163016
543	156153
2311	156803
918	161457
2173	160186
1937	165553
1275	166908
2450	172900
10166	164476
1582	153964
1353	173100
2336	167819
2106	165497
10277	166658
923	155308
2171	159261
1027	163716
1494	156148
1015	162780
2615	165468
3915	165336
1179	170264
1488	158737
2099	165035
2335	159980
2218	154428
2535	154542
2434	167384
1003	163504
2273	169255
3818	152989
14827	163957
3032	161557
1361	165725
4413	159353
4219	156280
2226	165135
1004	177752
3986	161006
2850	159429
1198	172553
1211	165304
2851	153653
9454	162675
2789	154968
1054	168328
2754	170980
1078	168189
3406	157338
2172	163177
2781	161737
783	167749
1232	159144
3606	170968
1219	160241
2270	170807
2253	158229
1383	164725
4714	162633
1026	158601
1618	166400
2597	156742
1156	157413
2838	152620
1504	165400
822	151956
4439	153517
1450	166465
2590	164873
613	165573
1550	153956
1708	170749
2058	174298
2574	171353
910	170405
7521	158189
1491	167729
5322	163602
2211	166848
2371	163432
773	164789
1758	175276
3375	167532
1049	167304
1176	157629
3343	159829
1514	166588
1639	164552
2560	161445
8184	156654
1159	158001
3967	164293
4237	175109
2042	163821
1739	160021
1443	166140
4723	164597
1108	169530
1131	169419
8762	172349
1279	153445
948	176193
2450	165917
2751	153945
4678	163944
1422	161328
3349	154153
1411	161887
2026	160132
2582	165881
3421	161544
3213	163104
2924	166944
2315	164780
1863	152720
1825	165292
2486	167285
1147	162325
1466	168612
2072	161032
3246	159992
1470	152560
1335	171981
1982	170685
2528	163937
1103	172305
8078	168792
1491	169218
4169	153460
8024	161288
13051	171100
2379	166507
1591	166749
2356	175513
1558	166761
3036	175821
4594	152321
8683	157569
1446	175945
2758	159681
1463	167193
1271	161656
1443	176140
4002	152400
2932	151817
967	159856
2843	155441
4226	154823
2730	175941
2658	163245
1858	176477
1768	175422
4057	169476
8179	156324
1907	158197
1664	153705
1399	176984
3603	179564
2275	157385
2608	157980
1577	157237
3776	164725
1571	154821
1395	152889
6045	158112
1425	175116
1627	173983
2475	152539
1120	151833
1443	166237
1298	163353
2519	164396
1299	157866
1034	165225
905	159012
3206	153837
2621	173040
5277	173677
4127	157229
1959	177877
1368	168024
2932	170684
3192	166960
3129	179248
6102	159516
2780	152404
1136	159349
1142	165229
1269	156806
3494	152868
2118	157993
1191	162191
2223	152708
1002	172909
5712	164262
2903	162229
4863	155173
2846	161804
2438	159689
1742	159240
1334	171969
2090	154791
5459	170662
1551	168323
4382	157587
2034	157149
756	164368
1246	166184
5437	152034
2505	164484
923	167237
1307	170420
1830	169569
1637	152109
48336	174616
1128	152298
1172	159280
1276	160600
1407	155600
1271	168711
675	155406
3907	174981
1727	160093
2067	165212
2178	153123
3299	170026
1221	157460
3792	160957
1068	172900
1701	163316
2763	166112
2099	175385
3152	156225
1710	177846
2004	164837
7358	155924
928	174568
4701	165829
1714	162113
3937	151967
4784	169125
1652	162569
2461	172091
1640	164588
2536	155904
2573	161988
962	159222
1221	163262
1827	164728
1299	155008
2753	169414
3486	170209
1780	161481
1295	161340
1641	167621
1147	167940
1239	174161
554	157765
1835	179125
1566	165288
3008	167118
3618	156388
4005	153280
1130	168852
2717	181850
1834	162689
1441	169453
2150	166725
1334	163873
2905	163001
5759	173908
1256	165936
1151	173165
2770	154137
1114	168342
1235	174549
2154	155673
5394	152656
2162	172833
3510	158854
4086	177145
1229	152500
2794	180930
4163	168489
2324	168008
3223	155689
1591	162091
1311	171188
1483	172861
2453	153385
1258	162256
1905	155305
2782	166057
1556	174050
1080	159712
1674	158242
2298	160669
2474	166204
2609	156821
3333	169003
2679	167176
1179	161615
2770	152205
1742	169545
2964	155940
2906	171301
2197	166193
1662	167304
3940	156521
4380	169632
1254	166800
1196	168669
1974	174229
1651	153268
6888	163557
2794	170868
4323	171668
2011	155819
1211	165897
811	153900
1111	170216
3644	157900
1590	158166
1647	169332
738	172208
1032	177992
955	157304
4779	167913
1339	168275
682	162113
1349	177236
2142	176798
1914	159025
2814	157401
979	152500
1377	161341
5676	170409
2703	159068
12198	158872
946	162441
2757	160536
3017	155700
5118	152392
3678	174176
1444	160476
1051	160309
1494	160727
1817	166713
1126	157918
1924	168588
1603	167957
10390	173920
1040	165040
1208	168712
1505	164249
1690	155668
2636	171549
1786	160401
985	166889
1547	157513
931	168456
3382	157628
3465	170129
3111	161543
930	157984
1947	174321
6249	163536
2063	163541
1866	168885
966	156532
1320	180888
1459	158313
2354	170317
3893	167547
5947	166193
1187	166833
2566	163483
2091	159448
1577	155605
1343	170005
874	171373
1558	164553
2602	154636
2211	168376
2314	152214
1027	163895
1706	167086
4736	154785
1878	170280
2654	168577
51622	161169
957	163299
1214	163824
1469	166672
1693	170273
968	176991
2083	163308
1516	157457
2662	162816
2649	164836
1450	154265
1685	158425
2130	165868
1886	172558
2195	164521
2822	172184
32119	154194
1576	166585
4606	158732
1632	155225
1727	156309
3099	175256
2138	162481
3325	162319
1220	155709
1131	173465
1642	158801
2511	164837
1586	157001
2083	161065
3716	158445
1135	157134
783	155319
3899	154385
1579	172601
628	167088
854	156073
1952	158768
2134	153890
1016	167185
2378	167224
2851	158024
4494	164374
1722	176028
2094	161396
1203	180508
6761	162992
1090	156460
1002	171386
1174	153728
995	162359
3347	159245
5277	160025
2238	154256
1711	173977
6417	154694
2518	158893
2588	162821
1086	161850
1938	156060
1152	170097
2008	163320
1128	161740
1325	165554
1913	161488
2559	168183
1716	172684
2627	154368
3508	163592
4751	163237
3243	161332
1026	169561
4244	164265
1886	172292
1402	155710
677	168555
1351	164093
12495	164804
3947	171795
2275	159753
1630	154908
1772	160990
993	156232
853	156316
2161	169119
2068	176859
1930	166044
1535	159083
1174	166736
6168	153454
1691	181728
4704	153693
1185	167430
1821	169393
1683	177724
2000	167285
1708	170573
2444	154821
1543	156445
1259	155581
1023	155192
1875	162084
1331	160033
1993	158860
2970	157164
3104	169828
1473	156646
3291	168334
1497	160188
1390	168372
914	152896
1662	175078
3113	152472
4951	174837
1752	159679
2513	174682
5783	169436
1373	167636
1703	167700
5726	152540
1752	158357
3624	167617
1863	170204
1230	158501
2948	159987
3651	175932
1027	181597
1373	170078
6728	159261
7214	174560
1946	163536
2508	156200
1087	166383
1376	172538
2578	163029
2824	152421
946	174869
1300	155640
1307	169805
1966	170584
4507	168285
1368	172364
1487	154448
2599	172779
1949	171464
2302	167281
658	155117
1917	163626
1515	162324
2329	172294
2028	154996
2483	158596
7075	173752
1271	158999
5971	161297
1337	164517
981	170297
1878	162975
1705	168898
1278	159557
1770	160169
691	169217
1085	158157
1834	168017
831	168460
718	154229
2030	159526
2385	163720
1551	173997
3378	174542
2691	169915
5943	164335
4246	157297
1980	175339
2078	172684
1039	161580
2759	155369
929	160967
2171	173192
1345	158542
2525	162977
831	155297
2425	156652
1192	157423
3525	165388
2998	168555
4275	159102
1184	160954
2631	158928
3301	155328
1547	153933
1591	167993
980	166368
1778	154750
2831	154233
4665	169569
745	154740
3752	161497
823	168991
1475	161065
1776	160473
1844	164101
1595	162168
1586	166617
1178	154881
2979	165753
1155	166978
1459	153033
6234	176385
1286	180532
14991	157636
2482	164569
1094	158917
1144	157637
3060	159110
1482	159781
1611	173250
3407	166876
1318	167028
29311	154337
5304	152565
2278	169513
3419	167230
1939	156894
3301	165673
2116	169464
8966	162017
2801	156556
1612	164464
1166	163521
1301	166816
1073	159308
1701	152224
3303	153474
1216	175820
3520	163685
979	169141
2650	164624
1975	172137
2256	165409
1121	161209
998	163886
1051	164501
2371	167064
3103	165068
1047	161167
7151	152854
2003	153217
1004	165669
1156	168516
995	164977
1441	162432
1915	154929
1264	167646
1830	160101
1762	170865
1025	168577
1725	160342
930	168172
1922	156577
2195	168066
522	159372
1882	163272
