# Supplementary material for: ATR inhibition augments the efficacy of lurbinectedin in small‐cell lung cancer
Source: EMBO Mol Med. 2023 Jul 25;15(8):e17313. doi: 10.15252/emmm.202217313 (PMC10405061; doi:10.15252/emmm.202217313)
Supplement: Supplementary file 9 — Source Data for Figure 2 [file EMMM-15-e17313-s002.zip › Figure 2/A/Flow_files_for_quantification/export_Samples_Lurb6_3_Watson-PI-H-S.csv]

FITC-H	PI-H
4744	114737
2673	109632
4396	111444
5034	107770
3618	116738
5940	134445
3879	119538
1518	124564
1423	109310
538	134497
6005	119572
3738	106555
2174	149769
2425	147421
6926	116088
4523	117434
4004	132276
8443	107720
3602	140197
4451	121005
4844	119916
6701	136111
6617	114841
2546	107128
5092	134881
5618	117224
3126	147893
3587	125641
8216	114853
2730	110076
5574	116089
6653	118350
2472	127572
12097	151764
4699	116076
3561	107773
2865	140573
6686	127233
3266	107326
5878	121561
5774	112364
3815	109662
5335	141833
2024	132764
753	150077
4087	130417
4345	124317
5395	106717
1147	130151
3215	107081
3219	115702
4260	129477
2539	150053
624	132633
5074	133468
6256	110145
5033	112318
1931	149829
3991	122000
3183	137651
4566	124353
5524	129676
4462	140253
497	139396
7469	110437
1810	120483
3046	118425
4655	118896
1171	141944
7267	109163
8339	109726
1307	123515
1628	151085
4275	120377
9087	122310
3198	114736
9482	110448
10336	141439
4692	149765
986	151174
3452	135236
1357	148975
3728	137528
4108	123812
578	112514
5242	124801
564	147641
5494	112548
383	110480
3090	138145
982	120569
6283	131656
5438	117350
1039	126284
620	115211
8142	112020
73383	140924
3968	113672
6305	118588
3930	143875
5950	113848
5842	130865
3177	128032
4776	131848
4059	108528
1789	138808
7603	145521
4702	112387
4419	121272
4342	127216
1472	148316
5198	118825
3482	108932
3844	146161
4800	114268
102637	117449
4010	122933
10302	114211
4906	110766
3075	123084
5046	121193
6640	113924
478	127600
8112	117209
1706	148917
1163	151605
4148	143152
3084	107853
1814	145553
3268	135633
2312	111489
9166	121935
4189	115421
4486	124300
2970	146869
6287	126120
7126	136517
5115	109372
3775	113840
2414	142396
14837	140781
6477	111496
4730	141872
2122	139582
2600	111776
5039	144911
4706	149200
3253	121102
5081	145153
837	127928
730	114118
4808	133748
749	118548
4792	135569
2903	126085
2105	151008
3411	117123
5350	109916
3795	108522
2171	119361
3630	115636
5564	138668
1418	138205
4816	129157
6167	107485
7355	117729
1318	147336
3794	131501
5742	127876
5287	115268
48759	108733
4895	111301
6650	107481
8162	146441
3711	131964
3834	136765
5839	116812
7998	111041
5821	111060
1293	147657
4077	114516
7255	120773
7256	131581
3646	113361
2746	129245
6278	126826
6181	111874
5795	108488
10415	122725
4058	121057
9308	116440
1491	151144
1872	138621
4252	120265
3161	133678
4063	112609
6244	112275
4700	124952
3090	113493
882	122652
2074	144476
1951	110617
4792	131852
3648	139155
8958	114032
2302	110000
2789	120578
2858	108077
4675	108732
3394	121308
3691	111813
818	118469
4078	124001
3195	111076
10773	113065
886	149250
5080	136517
5706	113329
11226	118909
7044	112596
3675	121277
7600	115904
5405	127416
2774	111198
3700	113029
7713	149873
6599	113612
2974	139656
5102	110396
2159	142602
3891	109221
7195	108220
10345	130806
4585	116852
9359	134284
6107	108809
7311	139786
2965	117581
6474	141515
2018	148211
2671	132472
4029	107501
1911	150229
4564	120589
3231	115517
2879	116557
2610	145669
5562	108976
17893	127020
1722	136680
3547	111892
3193	122793
3996	108404
7099	115073
920	126952
3364	131918
5020	107900
8454	114543
3416	122864
1485	151092
2057	128832
2524	140377
5610	125805
2449	146818
6482	130781
13017	122048
5117	133213
1918	150164
5994	127093
7439	142063
7582	121194
4715	113792
5364	128441
3103	138761
6884	122187
2108	137571
707	120788
4329	108464
663	116500
5373	117572
5097	108448
1473	141428
2991	116452
5464	137301
5315	110128
1037	124401
4218	113239
1920	145316
846	125488
4906	109532
7153	115181
5190	126385
4206	119776
5073	141547
764	118421
9252	140080
5202	137373
4819	128732
6175	113325
6632	117347
8539	132092
2614	140789
4706	110900
3885	128688
2319	120635
8695	127417
808	129595
775	150417
5774	113394
6029	109269
5718	110589
4589	144623
6217	124662
4954	107552
4706	111721
4947	148920
808	111000
3927	135352
7689	116251
2979	149105
5007	112769
3495	109264
5993	108601
5835	114561
4291	141177
10419	130009
2854	127245
14106	129985
2842	147792
4157	139031
3576	121737
5109	120447
4766	114197
4500	125500
3506	124177
7013	110900
6094	113140
1318	146935
1619	144624
3879	106982
3643	114762
544	106637
3877	107456
3148	151110
4598	108696
4777	123660
2551	106931
3835	114169
2786	106789
5031	123573
3285	120025
7062	136329
6960	142262
4797	109072
6487	116037
2669	142932
5480	140569
4287	112590
3582	123217
4129	148524
5303	118881
4983	131385
3548	107608
5773	114249
876	136162
5557	129584
3428	107673
688	127441
3766	112100
4886	135752
3901	114559
754	132992
453	108004
4466	121968
2171	117958
3797	109216
3936	112008
5342	119184
1947	122563
5339	120595
3720	114128
6943	115092
2646	116773
3795	144313
2831	140627
3227	116587
3872	134569
1427	128057
3675	145369
3163	122946
5316	118561
4433	120856
3061	151596
3234	134749
3530	132633
4278	125513
3875	106888
6995	147808
4308	129245
4139	122945
1945	146625
3540	144676
5097	129721
6067	112106
5868	140265
3526	129122
13160	135989
5147	111269
2773	110521
8183	135869
9109	113265
1492	151321
607	142257
10568	113764
642	125037
3334	127385
4678	135617
5752	133646
5109	110385
916	130704
6846	110585
1169	146060
6072	118636
4431	109182
2741	116201
7594	126372
7514	118789
6979	113365
381	108195
6255	121240
3827	128862
5474	121625
7017	112556
10051	112889
5225	125948
3102	139483
2349	150441
1707	106649
3276	107297
2604	134312
7221	118575
1741	136945
3782	116420
6350	130708
5094	126069
23151	145104
5109	116344
980	116460
2255	131484
16039	145564
6017	111809
3602	107497
2939	125297
4106	110475
5688	117136
6630	113068
1787	133476
6749	114812
5032	126185
4193	126728
3598	110926
4035	124593
1786	142104
2074	111253
2388	106652
2994	123472
6891	119825
4456	112635
5706	111536
4238	126068
7860	110913
2386	151645
4241	134933
4298	114380
4535	150273
586	123640
5319	140349
4638	125784
2530	149810
4565	115981
3963	114481
680	113141
3587	151032
5454	140769
5240	113936
5604	130305
1520	137805
592	134148
4283	127272
4886	117888
2754	144197
2367	144196
7973	130600
5255	134768
6559	130576
3439	106649
5294	117161
684	149899
7062	141091
5411	136427
3531	129429
3123	114579
3459	149915
2534	144412
6742	127540
4283	108733
5367	147416
4541	136448
3106	106772
3577	132716
2542	120884
1714	149729
7913	128192
4826	112116
5818	122873
10617	138603
5297	142289
5310	116295
3027	136349
5815	113341
2949	131820
1922	141789
3739	117561
2406	146468
1608	134285
6018	129501
5337	120144
4555	132081
3754	119904
4332	132766
3118	111690
1415	150548
5507	124061
6182	111681
5065	113641
8755	131320
3776	134684
7762	131360
5843	111308
4318	120514
646	111049
2323	137310
7895	109360
7626	130093
7777	143396
5491	144776
5794	141397
2968	114789
4554	117764
4759	134180
732	151521
11821	119689
1686	144360
5709	113777
655	124921
842	148109
3792	118342
2522	132636
3938	143966
5229	120657
5597	137754
1802	136487
5549	126257
7302	112112
2563	150940
6288	119953
4277	147312
3335	107613
6936	125060
2895	110873
6246	114457
4007	117841
4248	112744
1831	139145
5008	115325
7944	125265
8132	120353
5224	106629
5155	108334
1660	150225
4710	141811
8087	148319
1058	146638
835	129145
2944	134217
1698	133945
3511	111900
6318	110280
9448	131984
1391	141111
1551	107213
10090	117627
5195	113385
1600	147121
4395	111540
2418	108136
3629	108493
4487	136656
5496	110483
3778	109549
3843	111193
5681	119784
2694	151220
5908	107877
5443	124441
2793	125152
807	108397
2220	119905
6015	134405
2705	129933
5452	114388
4294	112193
2491	146344
3419	139184
10294	113128
2442	132739
6566	117493
5953	127421
3101	130281
1706	144437
3778	115376
1566	142076
7315	146676
7134	127608
4907	136292
2861	117572
1004	116320
558	146945
745	133989
7454	134569
828	149232
1380	151745
3991	107801
4975	120081
5135	135665
5539	118516
2978	132916
1030	107351
2730	120171
3938	124206
3175	141557
6234	126045
4569	117838
1702	133764
1308	149888
1986	147137
3987	134868
4304	129065
2699	138473
3992	145417
3186	122008
2143	134045
17980	134929
7631	121551
2627	149379
880	148401
6916	109628
6779	114040
10694	150581
6267	135497
3687	130285
1498	124227
1222	118716
7490	114344
2048	140345
1763	149441
4487	107095
4789	108373
1227	108681
6450	147985
2083	110704
4552	111024
5828	108940
3025	148785
2618	106688
2601	141696
2347	150448
5786	120585
4678	147596
5383	143537
1878	148440
1677	141320
3853	108188
2274	119744
6296	144861
4650	109436
7994	107980
3890	140949
3002	134303
4927	108913
3305	126861
3774	127162
9080	145988
4227	123461
3446	124733
4436	143209
9553	144796
4482	137381
2457	142877
1075	149870
3739	117692
5767	139025
7514	111345
7993	106841
2946	136652
4928	117772
946	148684
1469	122161
4876	117910
7677	134213
4555	116356
666	122080
4291	126602
6377	145722
3176	144160
1814	144204
685	117352
2815	108969
5161	139696
3743	112465
7794	131043
4181	146213
4881	138617
4265	146729
2872	142779
1654	149291
5961	143104
2746	109080
4556	150204
10723	122506
4640	131969
6259	127320
4590	140516
5534	141169
4104	119505
3774	148524
1175	109369
3615	147852
8618	141465
2756	123217
5539	111794
5060	117070
4175	123044
1394	107550
2522	143268
1346	110192
5546	123781
10087	114353
642	135661
5142	113624
4542	108425
9466	122896
1178	150695
3654	109522
6639	108673
4036	136929
4699	117740
3146	127229
2999	138457
6341	120889
6541	113073
1288	150292
3314	139464
5695	116480
4225	132453
6127	113801
1910	146693
4860	138970
2811	108949
2363	116844
4694	107761
3818	133467
2232	147342
5114	108129
5411	130165
9117	123072
5930	114607
4893	112160
788	132108
4463	133441
4244	109253
7650	124665
6031	121233
3545	128132
9336	109579
4362	113657
2123	109625
4667	106740
1311	142861
7722	142459
2312	125795
769	118625
3675	108257
4655	140967
4112	111698
5425	127792
1235	130000
2499	134664
3379	116929
1276	150300
5359	113988
3844	132893
1616	149637
5066	123883
5068	125757
3085	139804
6311	109516
3375	151381
4030	146113
2885	118585
4963	143829
6425	113261
6002	112002
2677	138715
6893	118180
4412	126637
3751	108244
4252	110418
1699	133593
6548	106666
7423	115557
3535	110053
5026	125798
3591	138801
7196	121585
2167	147872
3580	113729
4774	122137
5294	118016
1755	122346
2743	142587
688	112972
5033	107821
1093	122907
891	148550
824	140245
4414	106801
4041	118672
4230	108680
3322	120062
2902	148752
3430	108800
6366	132153
2824	114039
4985	132477
6146	120780
7891	147053
4515	126045
2795	128960
4150	110844
6163	141892
1690	129805
438	137227
5334	120000
7791	115400
5459	148020
2755	138974
11324	135425
6755	127148
3868	145232
5116	112334
9300	148252
5761	122893
13750	139585
5583	109505
1581	109713
822	110490
4222	111125
4428	118829
3910	137756
2904	151563
3080	137385
4600	150260
4483	133553
2936	118633
6878	113804
3633	147440
2066	151513
7874	113427
2814	143269
4080	146264
3895	120551
3929	111544
3539	147952
1971	132328
4433	134920
2497	137032
6068	133268
4059	112696
2220	150052
1129	122433
3431	120637
6146	127992
3844	126636
5514	126200
7191	130389
1233	147289
3328	108276
3126	127512
3195	146529
2407	107645
5285	130740
615	135833
5920	116649
7763	112192
608	135258
2774	122401
3571	120303
7857	120185
14277	126096
16482	129148
4774	136552
2369	145817
939	106568
6600	135601
5716	132937
5702	119376
2271	129428
4131	128272
5362	114916
8114	112420
1298	150685
5016	129030
5942	115296
4530	113958
3098	122560
7476	107321
3460	136346
2459	149576
2671	141438
1263	136960
6810	115397
5667	148525
3849	151591
2795	144439
4802	124572
8119	112401
4751	145960
7246	114784
5070	123986
4894	130087
1134	149595
2427	146741
6004	122282
1785	107204
5719	106669
4238	107951
3086	129213
4374	122640
4659	132748
4218	106745
6080	108832
6707	113460
4661	137708
6727	140221
5708	116448
947	129368
3291	116717
3609	109237
4410	123687
4650	134117
5719	109452
3948	116949
1463	150222
4984	140888
698	110177
4316	126396
4763	108149
3546	143161
5488	107512
5468	133421
2658	137609
6908	116277
4613	149916
5202	115304
5149	122901
6540	110086
3746	131224
7296	121066
859	149363
5382	143812
546	108976
4223	107220
1051	150273
5271	124533
6880	112940
3114	106698
5133	115636
8665	130368
6111	120574
5002	111136
5167	127884
2386	126887
3003	130417
6640	106772
4955	122689
4459	141257
2917	114237
6550	109333
4412	133866
3556	139556
10168	108704
3556	150707
5873	113744
5671	122299
5184	124940
3832	108351
7234	111478
5737	124905
15244	146057
3178	149757
3040	140132
2759	135096
5841	107408
783	118860
846	149833
3022	136609
713	146383
4966	130323
3187	147693
5242	111045
6042	147836
3253	149776
4757	109961
4254	113032
2020	133449
3703	150785
2577	130724
704	125586
3687	117309
735	108872
7704	131153
4063	118153
1606	110012
5315	110757
5009	125756
4715	139293
7918	107504
6059	147417
5375	151377
7072	118785
3817	135744
9847	108384
3815	107349
2659	128941
4617	143516
2999	106863
6829	136925
1573	128072
897	151641
3756	111572
4788	111405
3047	116294
1967	113633
3302	139956
1432	147512
10094	131150
683	134976
3688	134360
2417	124930
7774	135300
6436	109196
2107	109113
6699	111809
6483	136105
3224	128557
3515	136755
4282	112179
3286	132353
6466	122063
4684	138973
694	150981
2946	137213
806	124005
4530	113378
2388	128665
940	119156
811	142021
5771	139080
3993	107257
7806	127685
7442	150212
4901	107560
3412	110249
2506	140936
4627	121216
4691	123311
6846	116744
1551	150181
2824	151357
4575	137420
7966	131017
4104	113788
1559	148418
986	145711
6328	123373
3022	128146
3233	120445
2846	114945
6548	122760
3671	112000
5807	112460
2732	125203
2551	148465
17228	139200
4625	107748
2093	139571
5699	124732
4479	109953
4234	121012
2425	113725
5649	124837
1126	142417
3414	111098
3028	108920
6070	137048
6633	126628
1904	151227
6659	114740
9689	118404
6587	133932
1509	137303
3193	146700
1598	142352
8670	139118
6077	126570
6623	111381
2706	151361
4846	138085
2820	112357
2212	145461
5046	133445
2175	135094
4462	134477
950	108564
3166	123965
2628	109433
5853	111661
7561	111176
7915	108699
8399	107735
4455	121469
1959	136949
3977	117411
6598	140203
1110	126924
4198	107565
4837	131540
3389	116540
7370	121897
3119	120716
7030	119628
12203	126553
4254	110645
5338	144238
2860	122528
1983	114361
3754	108449
5222	115321
2177	141101
2754	150582
2991	123881
2466	145639
4758	108411
8900	107969
5851	145514
4002	126812
3600	110969
733	127081
2365	115928
2099	114597
5510	110809
4506	128661
2053	142607
4379	118181
1596	151681
1922	119738
2584	134748
670	136344
2895	119144
4563	130484
952	132297
3732	130116
4406	134417
6160	117801
7127	112777
5590	114448
731	141693
931	133057
2518	143776
5150	132421
4007	109301
8118	109333
7011	131076
3842	149729
6528	114104
1106	117352
5766	115996
4342	142028
7667	109704
3142	138812
9207	118549
3263	120143
4706	135664
8338	114880
12137	121496
3926	115438
7042	147248
7881	135377
20821	120637
1351	147348
4032	126356
1537	151393
2685	113732
2035	119512
2214	142244
2622	111588
3933	148133
7375	134629
36700	143913
6701	112820
2595	120321
3634	109429
5873	144688
2988	142260
686	142392
6950	146449
3223	147028
6798	121177
2170	135687
4060	117546
5760	130732
4425	119813
4999	125072
6328	110638
5430	143105
3379	108916
8426	145573
6138	127822
3634	136055
2672	126612
4238	120872
5300	136687
9516	129136
3673	140732
6012	113712
2459	138262
7064	138756
6481	116804
6263	123185
2182	126864
8106	137934
5046	127725
5297	129769
4134	116627
4387	121916
5859	110004
4600	113000
3638	120313
9174	138088
3827	120765
6219	120292
5643	138444
2637	118065
4374	125016
2384	122208
4276	109037
4663	110284
1349	147235
1252	123197
7447	114638
3439	110913
2759	150088
6031	121299
3453	107640
3658	126136
6333	122196
3190	116997
906	150401
5854	126604
2991	142696
6039	115005
3485	129308
543	119604
3430	126069
2874	145536
3599	107550
4059	109489
4376	142825
5031	135956
5577	109154
8071	107812
3355	125650
3233	151232
2701	113145
807	128724
2705	149576
6510	134471
5995	123200
4539	110705
5350	110328
3828	123185
3777	110237
1814	116518
4817	107520
12134	113641
4664	134237
6248	125949
6544	120132
5563	117996
3792	123652
4022	125368
2287	141081
3623	116008
5146	127367
6031	117017
3390	130841
6932	118208
1011	107863
6024	106692
4253	144728
653	121529
3817	117381
1907	132380
5991	112344
3529	109973
2202	132284
4421	128265
4172	109897
2090	121940
9595	107612
4150	147856
7714	121569
568	125081
4817	148724
2759	143465
3914	122165
5634	131484
10836	115183
6227	106825
3926	129396
7470	113909
1890	141392
4722	112032
2488	150297
4192	122041
12547	124732
7323	119619
4066	111129
4221	109379
4706	132032
2087	141128
11795	129194
6694	114445
9279	142544
740	129919
3316	124012
3551	115983
3697	139173
6419	118298
7103	110302
2093	117388
2494	143206
6998	107757
5339	114584
4437	125129
2025	128632
3776	149349
2890	112928
2922	129098
6444	112269
3487	151476
4284	108877
3759	110612
2855	118724
7591	128997
3918	110964
2713	113072
5137	138840
4415	140221
4402	110632
571	149991
5688	124349
6515	123388
4124	145675
6633	137489
2435	138853
8091	109598
4613	122673
3609	144573
7954	107029
2767	141580
4650	147500
1031	149496
5036	114259
5477	113721
5487	129739
6454	112002
1015	130777
6509	122320
2986	123573
2951	120737
726	125701
5178	113493
5895	137691
4103	130964
4101	108640
3318	134641
6471	114010
9336	133949
744	116061
5982	118632
3150	107248
3709	144409
684	131553
3485	124432
570	143969
1432	148864
4437	107408
3818	150552
1390	115827
1012	129796
2619	137484
4675	116576
6030	123188
2591	118689
2624	138184
6185	112804
12001	142163
1283	138160
3093	139821
4283	110704
5365	131351
2070	120332
8473	113774
5559	113589
4514	132145
3731	117433
6276	127964
5107	124304
4950	137886
5876	115165
7215	111092
2642	108637
4915	110075
3802	136733
4143	112430
5055	137404
3859	118896
1772	138689
4477	113485
4331	130905
5839	115043
4473	117625
2589	137709
5757	114646
5543	107875
5747	111272
2757	146420
7378	110677
7338	125344
4285	113632
5818	144166
4255	146887
2638	107049
3580	132232
4099	129444
5410	109276
5499	110650
5737	110533
6638	118120
6995	128093
3603	135661
6430	142352
3727	135568
2547	109999
551	107545
7125	116040
1827	130396
3579	125927
7146	112108
4775	135464
3921	140521
5145	123193
4302	137521
8010	114916
3582	143085
3311	125170
981	132383
6029	124651
1778	142800
3824	134137
5289	109213
6312	119768
1964	140268
4523	112742
3403	140948
1062	142344
6303	119565
3302	132500
2043	135709
8322	125017
3178	115100
4907	110917
4952	132777
3442	118449
3968	139760
5491	150248
506	149313
4899	110201
3895	125444
4779	108004
3237	140653
1791	141949
9427	110217
3238	141052
2775	135597
5701	126325
9323	111348
2499	140473
1948	146060
6464	113072
2827	111097
2442	111200
3174	114509
13118	146821
3710	124817
4311	108957
4277	129629
2690	108681
2015	132567
4843	124977
4661	127365
3778	110305
670	119717
1843	134280
5949	122981
1988	129052
4202	133453
4323	110675
4999	123326
3743	129649
6780	107268
6499	110433
10541	117753
3595	122579
4673	135766
5347	123942
5271	126057
3947	111751
1505	151492
1786	110700
12770	122484
1180	128420
1275	111784
6407	115249
6421	112020
3254	136552
6518	134776
493	123065
569	120341
6854	125296
5311	109593
3365	147433
2621	133985
2514	128940
2609	143221
1500	148610
4610	132556
1148	133165
3574	123149
4399	140569
3651	108878
2574	129544
4695	140145
1298	131036
5411	106669
2162	123351
5644	124244
5781	141632
6323	128497
4695	121501
3726	111153
6581	146929
4423	117781
7333	114981
10510	130214
2721	126404
4229	112253
4083	134521
2559	138752
8869	119348
4147	111265
4984	126753
687	151223
875	137440
2374	150188
2606	136636
30567	133614
5914	126545
2894	108932
6721	115181
5189	119459
4167	109209
2466	116145
7901	115964
681	134345
10042	131217
5517	124668
3139	150376
1803	128745
4681	148487
4543	111685
4334	149197
3965	143515
3788	141617
7216	116406
6685	149448
6031	147511
4752	132965
3683	109376
4336	108884
4268	114712
7176	126556
987	150576
7724	110314
844	120776
50301	117910
6497	127175
3334	146208
3727	112154
3789	111803
6677	126281
3028	119321
5785	130148
6510	114345
5118	118275
4510	130121
6930	107240
1218	141269
3419	128141
3901	143285
61605	133364
2748	124797
1287	136335
4575	120325
7151	143726
5981	115168
3116	146838
6400	109291
5876	119287
1311	128113
2702	117077
3526	123692
2328	145673
9014	125605
6242	127937
4379	107904
2925	147717
5826	120930
2362	119409
3215	150262
3483	139417
2892	113687
2234	148241
3728	130333
4454	136948
11318	112077
3397	128857
7877	113053
1112	137241
4267	121920
1180	144708
6974	110980
5486	115764
4625	112425
2871	140385
2348	141905
4894	110007
4200	120338
5578	129612
4723	121105
6606	109892
4758	107577
6997	112776
2543	134809
9016	117350
453	133553
3197	138218
4638	140793
4367	115993
5894	130905
7214	112139
5106	139593
6858	130204
3187	137847
5684	131645
3116	111449
3267	118141
1046	148223
2934	118962
3910	126928
4741	108729
4027	106804
764	137021
8487	148457
8038	111157
3948	126381
2138	123756
9413	136979
1978	142649
7962	120097
4394	129404
3755	123572
7069	129992
3360	122732
714	127745
3917	144153
5011	113452
2874	141164
2905	114428
3948	118541
7440	126337
10438	139957
5660	107293
1182	118991
4738	110130
5643	116052
4830	113205
8714	142721
4847	133202
10907	116953
690	149729
6768	126181
3706	143112
5486	144460
7642	120369
1676	146775
8894	114332
4257	126880
7970	110297
5507	111249
1642	108442
6001	119080
6922	132688
7668	134961
4922	132377
2806	107885
4570	123304
2970	123593
2315	107496
4772	116002
6798	140548
7598	132177
8418	129864
2640	125300
8287	133128
4547	136861
1874	114191
2805	131460
5191	147126
2661	151168
1282	151308
4575	107089
5055	144025
7982	140492
4643	149272
4324	144491
3558	141576
2903	114738
2860	116355
1543	151620
9664	118089
5263	144612
6852	133232
1233	138885
3702	121888
10902	117928
3876	112013
1315	133887
5975	118936
6589	132001
1374	139273
2585	110197
842	124965
6814	114984
2973	143633
3486	118632
8142	122608
3216	122094
6187	111070
3656	125005
2571	131447
7446	128410
3067	137493
7351	108840
4153	143051
4121	111695
14294	125363
9353	111223
2814	120172
10236	112940
5870	126356
1321	128846
6858	111521
4306	118665
6390	118165
6558	108960
4809	132348
2228	123325
1651	115989
3014	132453
6132	119500
4140	108615
8208	118202
4488	107257
2946	141914
5562	135641
6555	110393
5279	137375
6826	122386
1730	108192
5226	145408
5159	120613
6408	114455
6955	115368
2872	113219
3750	126001
4160	115780
3210	120048
805	138637
3437	111145
4411	119040
2386	138509
6735	142035
7426	112688
5503	107305
7999	147760
1620	117736
3875	133693
5139	117213
1263	148149
10865	141269
3683	130372
5562	121968
3021	146089
3167	118057
11118	143545
3215	118120
6167	110928
777	131487
3863	114980
3070	148458
3315	109175
2254	145697
11753	126332
2763	118341
567	142376
3843	134236
5428	117573
3706	129726
8475	118140
4970	143697
5626	122236
2176	107621
3367	115505
4758	115295
2283	129177
5571	106916
14643	147573
5987	120596
8141	122287
5851	116844
4118	140973
5102	110025
2871	114361
3951	135936
4378	114572
3367	109629
3351	142609
5351	118448
4663	133713
4838	137693
3610	136244
1835	150888
3902	108464
4146	122676
5087	140825
6459	143548
3645	124741
2842	123865
4001	111521
740	143804
979	109361
4183	140672
8309	112044
3879	110045
1767	120677
5066	111896
7847	122380
6147	112970
1738	136656
614	147321
2271	138876
6150	123853
1616	142999
2994	149748
1171	150857
6178	119985
5827	112329
7382	116356
12570	147485
3850	107628
10598	113857
2257	138596
5456	121586
1643	138969
5002	108813
3719	109845
3422	124588
5439	124401
4330	108248
7315	128509
1836	124825
2659	130944
6555	108120
6166	115801
764	116025
3642	120189
2630	150720
1693	123577
3765	122953
3796	136937
12152	118468
4059	115888
7959	114001
5159	114776
4498	124345
4822	107709
5598	107952
1437	134189
3183	134579
1099	140669
7453	111082
5815	115343
5698	110340
7466	117404
6459	106732
1799	149693
1211	134516
9279	108336
5631	118720
947	123337
4465	136974
5107	117333
6197	121532
6099	114244
4642	114644
4260	139468
6481	108624
3472	116995
1156	145308
1731	129372
10001	118436
2459	124774
686	118750
3195	121112
4636	107917
5659	141434
5086	117836
7922	124096
2991	140775
798	123284
2602	116913
5708	139993
698	145925
3174	125092
7515	118489
4332	138767
4900	117107
5197	108327
2057	127802
10071	122044
4062	126825
2211	151224
2357	140917
3771	113427
4850	116133
2023	142217
623	128540
3603	134696
4360	106712
5128	117472
7481	122647
3614	145773
1424	148124
2171	119402
3354	110737
3246	106981
[truncated: 229 more rows]
