# Supplementary material for: ATR inhibition augments the efficacy of lurbinectedin in small‐cell lung cancer
Source: EMBO Mol Med. 2023 Jul 25;15(8):e17313. doi: 10.15252/emmm.202217313 (PMC10405061; doi:10.15252/emmm.202217313)
Supplement: Supplementary file 9 — Source Data for Figure 2 [file EMMM-15-e17313-s002.zip › Figure 2/A/Flow_files_for_quantification/export_Samples_Lurb6_4_Watson-PI-H-G1.csv]

FITC-H	PI-H
375	88741
5326	100603
434	91141
511	96257
670	99364
518	101980
599	91897
751	92409
564	87233
537	96348
1612	92785
10141	86521
685	92332
1819	97985
474	93007
379	86320
562	87741
591	101536
640	95246
743	96870
874	93349
1000	87916
530	94190
582	96520
3371	96788
598	95280
448	95878
1302	98968
3629	102753
3359	100905
641	81981
2130	100468
337	89900
483	93061
1844	93880
825	95596
5019	100925
542	96952
2002	96539
761	100197
395	90493
1298	105013
757	88992
3614	104706
435	89038
796	89681
2131	98886
2162	97060
1450	95196
1753	86452
542	94048
846	89928
855	91848
3964	99623
5800	101309
5657	101669
25991	95177
562	98764
979	89763
721	93373
559	96832
10343	104704
2799	103242
539	95932
361	85081
2275	95516
7875	96077
501	90305
431	89952
658	94316
462	100046
1257	94169
2699	97269
461	90649
467	91556
2851	100637
3989	103943
699	97497
1950	96453
607	93312
417	90305
3316	103997
659	93051
716	96360
882	96472
817	106444
2770	101723
1181	91917
808	92336
3115	106333
1717	104124
507	85812
716	91984
503	97089
445	94692
671	99849
1322	98101
1657	103688
559	106008
696	86721
9062	99384
5290	101329
787	94069
1761	99205
347	94649
822	92624
1126	89085
571	94951
737	93532
986	91300
20561	102993
819	91860
469	94245
912	92848
1270	86556
3991	100384
1532	89645
441	88618
3431	96336
3218	102881
1327	89317
404	97767
798	98140
630	95180
2882	97624
454	94102
458	92707
428	89189
646	90212
782	91524
6888	105256
575	90191
5403	105720
374	97236
773	94709
651	102192
3467	94041
946	87605
422	97606
1478	98245
1691	96520
593	83360
6807	106057
579	92418
730	84429
606	87916
807	100596
8166	86941
588	90708
3176	101820
649	94112
5326	92149
915	92608
2854	96270
481	100550
573	100669
920	83504
462	95773
651	89208
396	91080
471	89482
615	93928
4598	100979
355	92957
673	94540
408	88208
687	90985
578	94237
421	87028
607	96272
1358	95292
870	105305
466	104981
514	91885
3946	106416
548	94545
558	95732
4605	106124
404	90769
1566	99193
3646	100036
757	94348
1142	91835
670	89444
651	94277
826	92029
783	88552
856	101439
2621	99144
644	95864
398	92822
395	95050
722	84583
12823	98296
2485	96561
3211	99124
1044	92810
526	92288
535	97347
3599	88022
549	97208
432	90820
604	88408
1193	91973
850	91428
592	92108
4698	99181
3246	91730
6203	102034
1121	101399
4268	101440
364	93065
591	97652
478	90104
479	88644
585	95565
554	90708
594	93317
1186	94548
4168	92605
522	94716
678	96539
440	92013
530	97688
634	103597
553	89972
1090	97196
441	91791
506	91271
784	93370
643	91804
1039	96648
841	100388
449	92010
397	90549
4227	96084
390	93373
654	93261
552	88244
469	89229
12702	106277
513	94929
5727	105090
3754	96049
558	91989
1178	94096
735	95024
710	96053
842	98505
4459	93164
3625	106241
579	102453
535	86049
3895	97541
1033	84688
545	86200
433	92425
348	87972
751	93001
232	90905
1457	100673
4470	101776
629	95816
711	101393
464	92113
700	91325
662	92533
430	87221
922	98504
978	98664
623	94869
7376	95905
3685	98069
690	94216
458	92353
3656	102808
447	89860
422	92013
1619	95217
699	98398
1145	94976
615	98173
879	97745
11731	101409
1974	94916
1266	95226
527	82046
838	100116
3951	92095
1325	95564
587	93921
491	88041
551	85804
530	94092
1003	94096
1375	99869
2057	103464
590	91613
515	96120
434	91165
851	94637
762	85440
1006	97780
651	89640
498	87744
3108	92516
1088	92762
511	90300
562	89697
806	93861
486	96197
4060	98404
794	95037
3339	100673
363	91229
530	93468
747	98284
362	93733
710	90577
1264	86592
1633	92877
6628	103520
2015	97867
459	97712
730	100641
515	95045
571	98802
406	95988
562	96340
587	88402
491	90969
528	95058
555	92233
799	94851
444	96460
1266	96388
3575	100442
1084	95137
1152	97748
2246	94668
403	92788
587	92937
2194	99812
761	102109
635	99709
3219	102424
5712	99452
450	89885
568	92782
599	94537
6584	98397
680	94092
2686	97208
779	92324
464	91397
5797	102433
471	93928
774	98602
598	86328
1560	95340
5162	100268
5458	103943
779	87917
538	86844
3685	96385
1196	93664
1332	101129
3557	99464
554	93909
569	93285
676	100031
955	99796
3684	103325
551	95192
1910	93981
727	92024
7350	99889
3675	104804
475	95549
1021	98491
609	90680
3510	102545
629	86848
574	89889
920	96565
475	97108
2015	95081
389	98204
669	96784
1496	95570
634	93207
1754	98088
731	98292
1114	98129
2989	99115
900	97356
402	94248
574	95513
742	91644
563	92899
446	96620
453	85436
636	94212
494	84640
368	87713
1634	99265
5075	103788
2402	101673
613	93989
493	93272
814	99725
431	93549
1124	98037
671	96073
475	93905
1126	94388
434	93084
933	90101
372	93390
521	103393
2243	98865
508	87684
849	95489
1395	89112
509	87294
1506	99465
3462	100405
875	94616
466	94202
579	91948
2963	102452
3251	98787
2117	102935
522	96545
466	86936
4702	105900
594	93073
1889	90912
789	94860
2994	96848
536	94200
879	94225
5183	97440
475	99524
450	87296
462	94759
988	87868
1922	99856
366	92855
6402	105328
1076	96209
514	94794
578	88757
2011	94321
1200	97509
5657	100682
598	91660
1170	98165
1498	93784
551	96061
441	97648
747	90427
534	90685
470	88177
5887	103133
607	92741
495	92341
6162	101301
944	92580
1216	95127
575	94612
838	103924
493	94197
2956	97913
6560	102295
565	87700
7411	106101
2416	101615
694	99783
592	95752
1119	92756
662	97378
1284	94461
6701	87581
700	94628
622	86856
946	99342
1102	89121
2091	88441
1051	94293
1708	95897
413	87397
502	86841
675	88645
5281	105404
10696	95654
552	96908
2468	98584
1735	92132
946	99167
522	91372
550	90760
3610	91060
404	92016
2870	100372
535	90305
462	95744
582	88780
731	92831
858	98284
2544	92669
551	95672
400	96663
404	97176
630	96048
2038	98520
793	92544
4600	100023
2583	95656
732	93480
408	86797
720	98446
1835	103784
598	89149
594	94348
487	94297
1550	95747
1127	96402
660	96608
1259	97804
407	91113
3696	104681
1210	102189
452	91272
856	92868
3455	105088
1134	98376
1794	96020
554	90855
753	95703
1091	86117
3777	99245
2920	102029
437	95779
755	94069
608	92869
2577	99943
506	89548
568	85701
747	92271
500	92162
502	97029
3557	101224
954	99268
670	91485
3992	97739
883	95909
551	92256
734	96192
402	85128
688	97602
1700	89496
465	97617
333	92040
5746	103261
439	82445
792	92173
860	96972
492	92821
517	94616
524	97333
5119	104754
827	94105
675	96553
1017	98940
3855	95808
1235	91097
849	94409
1085	95385
635	84089
594	87513
843	95641
875	95220
2456	100705
682	96073
670	96140
563	90424
1214	93594
677	88513
2815	92058
810	97360
547	94375
1597	94772
660	94133
415	92258
805	100861
2413	95320
995	103472
513	92123
545	91657
626	97448
1828	86843
1143	102524
1086	97184
494	95525
547	93156
450	93928
4175	102445
495	97869
482	91619
557	94853
586	93233
995	101033
464	92464
2094	100540
1814	103732
530	100185
445	92773
499	95897
479	93260
783	98405
5030	101110
659	89314
450	95584
531	87757
678	97499
386	89085
538	91840
482	92560
4868	102220
344	100007
4538	100160
5259	106066
536	88368
1184	101576
515	96114
1514	87632
588	97805
1844	102112
566	87157
3994	99305
1897	96193
2870	104844
1015	102820
585	84553
499	84752
1485	104117
807	92500
1275	93661
529	98293
815	98260
513	88346
623	93673
2200	100024
341	97448
719	90505
2240	102160
488	90232
2714	102657
447	88209
574	90039
582	84217
4398	102388
590	92593
390	94308
750	97092
669	93488
1791	97192
418	96237
556	99275
2506	104912
545	84426
913	93679
426	93917
483	93996
582	88041
686	100649
979	94664
2241	96605
622	93833
718	90489
1379	101717
837	94337
3071	99036
658	92646
666	101541
665	96125
2280	92430
910	89416
3571	94079
654	98179
2591	104793
648	98140
489	96540
551	90724
643	95244
688	94913
3245	101481
1417	90247
645	98304
1499	93588
534	93505
456	91775
564	89442
591	94129
589	89469
462	86993
428	90817
483	90124
3718	102738
4707	104764
408	84612
553	96900
619	82556
1073	98566
566	96189
451	85500
1229	89953
548	97564
1142	98481
2745	97167
661	97781
1047	96495
827	91669
461	89272
1003	95924
846	98464
685	99328
406	94268
575	103815
594	94636
548	91165
3569	105012
1469	97705
494	89297
496	94017
419	89740
462	89812
2622	91384
3302	101301
349	97704
602	100496
1003	89013
357	89720
588	90752
3316	104413
3443	86615
576	100744
661	93852
4102	102349
868	95244
483	93897
364	89909
1522	100361
568	94387
667	93964
828	95541
499	97984
383	90944
573	93964
435	93360
524	93324
470	93287
899	91945
459	89888
2279	89373
4863	98068
1502	99340
794	89152
463	100754
491	98664
541	95157
714	91208
490	94481
598	95846
1090	88594
1031	94252
475	91321
782	93535
1214	103868
629	98454
662	94045
403	92881
1895	104097
859	95834
517	93473
383	92524
552	95585
1554	101392
792	92734
1763	92264
873	102192
858	90153
573	85531
938	94165
1712	97886
668	84205
558	85985
489	95877
699	90765
1661	88435
532	98842
490	87971
506	93511
1125	92287
382	86396
2133	87928
1930	97103
475	92376
2259	91341
434	95517
3447	97157
3433	101064
797	88813
613	86442
511	92293
582	89540
659	86849
671	97316
48560	99440
4342	103761
827	91913
823	98675
1063	101749
986	94559
1185	87612
735	89909
538	91762
514	93309
495	96761
822	95732
2001	95776
632	87285
2746	96924
439	92856
660	95416
480	88293
521	96732
633	89057
531	85525
662	96321
2474	99317
633	89908
516	89840
1170	106069
668	95345
579	88146
496	95593
694	101344
2772	103880
739	97021
600	88524
862	90817
1510	100064
703	101544
5219	104084
1081	101381
826	87173
4046	104098
591	90662
4922	100252
611	90583
671	85771
461	95297
1227	100477
747	100957
569	92724
515	88841
451	91916
711	91763
630	94995
567	97256
670	97288
537	88397
559	96331
480	88608
739	101550
263	96921
1583	96081
403	93620
662	101269
755	98324
584	92933
574	89444
2780	88208
624	89316
414	83914
4235	100572
856	92576
597	95205
533	91192
983	97813
419	95301
402	86696
926	96488
544	93628
587	90575
1011	94069
488	93929
680	91633
982	88797
439	84213
801	92377
1459	96794
601	90992
796	82820
464	92434
579	95673
2835	96409
630	95693
637	94639
655	95140
427	92910
3814	101237
409	97433
7778	94313
3038	95980
496	92865
609	89233
795	96715
575	96957
5508	104804
462	94492
791	92136
539	90968
5106	102955
611	101524
2211	86424
586	88881
591	92924
989	96196
473	90745
2166	106425
876	89577
516	93267
934	95573
505	93288
398	84564
331	84465
390	88304
1622	98132
2768	96268
694	92725
922	90745
604	95332
4314	97968
551	88765
565	92217
981	105069
1013	98004
455	83100
4080	100069
491	91965
515	94909
527	91013
587	95280
374	90208
4270	99121
746	82125
741	95090
852	94409
798	97140
510	95342
4435	98858
866	103190
461	92872
400	92093
3044	95793
483	90002
992	94933
392	90375
796	89395
5790	88417
1081	94677
784	93485
661	88601
3774	101176
610	93957
913	96431
656	94077
11936	105134
499	90053
505	92501
771	91133
515	98564
774	96017
467	84399
482	94300
626	97772
655	95561
662	89064
1528	84700
26315	99836
697	89477
398	94602
701	94296
971	90493
522	90916
386	93985
630	91561
2867	97772
3431	104081
389	90976
1107	96206
2543	94976
603	84827
722	91160
2801	90523
645	95805
1566	86633
629	91957
4231	100273
570	101009
715	103356
932	99596
3062	101233
1090	95841
664	92168
669	97453
4603	103517
763	89265
614	87361
666	88314
2006	91457
557	92940
1966	90649
654	84979
1038	92236
4672	99793
442	94741
2626	103209
862	98661
910	97896
2234	97813
3626	103268
3679	95458
1075	91768
467	91292
879	89564
1892	106181
368	92129
414	90124
627	92600
1257	99392
840	88049
7143	104999
743	93412
481	86361
585	92010
522	87777
755	89403
379	87516
3932	102853
1238	91269
5394	106408
852	101350
666	100097
2782	98037
980	87724
1229	100516
530	88738
534	96636
593	96977
675	98873
467	93353
444	92501
388	91550
629	86644
5594	104945
1138	94600
5239	91480
987	99656
1017	91977
475	88248
641	94784
672	95104
2153	105785
550	94481
507	89808
404	89288
911	97733
800	93584
537	102840
3732	100171
1277	89606
2123	93625
718	89108
835	93904
735	86149
651	94403
4931	95233
518	90652
378	88633
806	94588
358	91228
2943	99205
610	93908
4875	103864
1744	93852
1510	97183
7470	105165
408	94562
2570	105441
814	91581
1408	87636
903	93085
765	99673
3482	92213
1463	94457
452	88897
666	95106
620	93612
1143	103469
2162	100273
3231	91526
459	86384
2243	102113
832	91629
1906	89183
407	102241
1427	94700
5915	105152
1049	92969
445	91841
1063	97192
478	91275
611	97655
991	98457
1063	99589
7247	106229
578	90055
594	92468
1501	95456
614	102041
526	94548
603	99025
701	98121
554	92306
4513	90765
2047	95269
1078	100977
428	94392
812	94057
606	90616
3950	103601
4694	99635
1122	91766
3742	97302
486	93129
1409	92544
504	92492
392	90053
1381	91840
2558	106650
2784	101406
506	91356
487	94136
527	94203
466	92764
858	97293
590	92553
383	93308
6774	102424
390	92224
4671	106377
422	91216
5424	99852
754	95284
645	98784
763	93972
5911	95690
752	98691
391	94488
2694	96306
2407	103992
5326	104488
449	98044
1015	95059
861	101499
576	93820
3002	94277
688	84905
318	89633
424	95205
3530	90590
4279	104499
929	99583
5815	99561
498	97147
488	96156
420	92349
517	95936
3746	95849
598	99965
662	99425
701	96898
3187	104525
506	96625
726	95309
659	92764
578	94330
1007	85731
524	84697
1159	99664
727	98320
659	93862
561	99666
4515	94813
1179	84077
406	93053
465	96617
466	85868
5122	105772
3428	105248
936	101868
2046	96172
494	97464
2710	96532
1328	95649
709	101809
370	98657
695	98496
626	95793
1362	96340
910	91845
719	96228
490	91985
386	95176
479	87927
430	97482
760	98185
1111	97096
1578	100228
1278	97050
527	89364
6281	100548
1647	95880
448	92832
3726	103544
606	95189
3012	93636
5157	103644
499	98044
1063	89981
518	91046
492	93742
5149	98734
555	98952
586	98056
4223	104786
989	100055
586	90659
571	95116
494	91204
600	92865
516	99593
495	98901
743	89773
3550	93569
2412	92677
3874	98496
1940	97386
976	92017
2328	86936
481	93152
2739	93437
1176	95577
628	93500
540	91604
430	86021
806	85807
532	91060
396	87956
1263	93125
561	96065
6083	101760
499	97869
688	95852
775	92425
1031	90489
1179	91976
514	93332
543	97101
757	96212
448	87734
577	97917
569	91357
1146	94317
545	96492
555	85765
664	97687
1366	98732
621	94213
742	97893
578	85025
2693	102460
553	96334
437	95708
599	88532
618	97916
592	90565
522	98536
524	96904
468	96099
791	88400
659	93272
703	94376
530	83021
1594	97056
513	97645
659	101822
591	96020
559	95609
602	95437
567	93573
979	102862
921	98826
656	90341
5359	99136
1215	96897
562	93885
427	94376
544	96933
2241	100166
1166	87737
604	95361
394	88429
3468	102996
499	93956
643	96560
490	89093
1274	92877
399	98532
1573	99786
1035	96143
779	93613
336	95425
792	89869
2528	99865
5446	104757
6929	103020
1466	101125
421	89963
463	97393
519	91049
666	92604
631	99624
675	94855
477	101809
423	88058
518	91696
1063	91761
549	93114
1478	98457
527	92346
514	92837
567	95498
708	94817
419	89919
608	82533
1196	82061
499	89166
859	95765
378	92438
461	92146
539	91742
748	95836
654	95185
687	92809
3493	98697
679	97487
417	92017
660	84276
554	93298
722	93338
921	96327
1786	92073
1153	103605
1145	95926
530	91593
943	97234
679	89033
486	86642
497	93036
752	105897
3094	106176
559	100857
510	84331
419	89129
790	94836
509	92461
866	92601
555	90397
941	89744
443	93708
634	96297
692	99541
1067	92876
462	95390
835	90497
14018	106688
1150	92040
842	90059
659	94283
516	97854
712	84041
2202	101561
383	89220
894	87901
2986	90633
432	97217
1347	88826
1562	98160
6379	102708
502	89180
3434	95643
1369	91945
964	94260
651	104019
447	97199
1379	101769
403	90905
1227	95305
1966	94492
729	99177
804	99366
562	94728
769	90033
367	95325
5810	103372
8046	105724
1095	101415
2148	101395
742	90068
1330	93016
738	94657
4314	103320
3482	98737
479	94709
336	86818
451	97905
1745	101261
637	89968
546	91361
467	97440
677	104292
2082	94913
530	94768
3774	98265
679	96373
469	95836
488	93016
564	94716
503	98108
742	95273
5016	103112
750	92228
737	92397
607	91084
729	99128
524	101729
622	91209
722	97253
1402	96989
352	86317
622	96817
564	90620
470	93569
5243	104449
7827	104152
1911	96197
825	104459
526	88873
640	92928
630	92912
559	95356
550	87596
879	89599
1014	103624
4320	98182
449	88581
605	95673
2512	99861
440	93989
1842	98348
539	99104
2619	100821
938	85406
3433	97197
948	94865
474	93258
2572	96002
943	85880
1479	89513
454	91441
420	95328
943	98801
389	91097
585	92496
457	95782
546	91037
761	96552
850	92501
734	84824
495	95148
3754	105447
3555	100012
520	91236
697	96673
593	88180
658	89540
448	97243
714	98045
3162	103230
553	88181
715	92780
6099	97509
373	87296
2258	98534
3486	97648
801	95165
428	95745
711	91082
959	106226
577	99284
1051	84540
650	96628
1095	93069
646	95156
1373	97080
1469	96317
2882	105777
373	90777
827	90909
2063	98280
682	91317
468	85549
626	91892
1945	103916
527	96368
918	102383
3342	102304
680	94970
701	102277
606	101109
3611	100646
1199	99440
5303	102017
469	90922
550	92056
684	97447
7285	91677
2302	106037
555	87113
3416	94345
489	95308
1203	92828
572	98519
3104	97456
1584	95665
387	95305
556	96597
4178	104315
626	89265
575	95197
603	92820
853	89173
3161	98674
2929	105355
1275	95889
1442	104561
490	95369
4746	95090
610	89321
481	100560
685	98806
862	96910
590	90813
316	92661
1120	91720
439	91608
697	99003
355	95873
614	94519
674	93136
1050	88912
3022	101180
1257	99994
4349	96500
1144	98226
934	97195
4116	99372
818	90693
943	89956
2212	94258
3898	104857
435	96389
1077	95989
675	95008
407	98820
4398	103868
559	90580
690	91930
488	96165
591	93149
352	86932
827	85229
442	91988
659	87871
6229	106404
958	98788
1496	93560
785	90589
2538	94300
787	103457
752	99732
442	90631
2154	98276
2786	106671
870	102824
8586	104573
477	98040
4864	83741
673	90408
479	89492
1258	97068
599	97884
930	90605
617	90924
455	97237
1842	85933
568	103261
667	93761
904	93308
3234	96357
368	83774
915	95932
846	101644
2016	90693
903	98481
847	92424
570	101173
583	87206
552	95741
620	95089
583	94513
1537	104501
1989	95833
378	96576
452	91224
407	88859
651	94661
476	97329
1242	99831
1730	98716
670	99833
573	104864
738	91545
555	96678
908	93728
2294	92685
1776	99656
548	92410
703	101561
1755	91100
561	98486
1491	96000
786	100596
634	97204
490	87470
312	89001
807	99985
1035	100764
2761	91854
645	89920
386	90573
831	97113
419	97356
621	95000
4968	105073
670	96062
521	97359
415	88677
511	97040
453	89870
513	88732
4141	91673
445	95800
503	86285
839	94377
615	95218
646	91418
4460	101520
803	93683
871	93373
674	98561
2552	101532
431	100160
4424	101204
597	93890
824	103193
532	91677
713	106705
1593	93548
5671	100554
475	84173
440	91109
3310	102989
466	93658
613	89884
1282	100731
882	85464
631	101025
4452	100276
1561	98380
617	95289
5779	102596
727	96184
4315	102036
478	104221
435	83529
685	89181
489	92930
514	87866
810	87920
930	95050
524	93988
537	91916
459	89684
626	97354
2588	92045
624	85776
546	90720
649	93128
399	90580
597	98085
866	92521
745	103321
583	95300
1366	100439
574	99548
559	92781
5355	96225
529	93808
2152	98944
409	86697
710	91583
4269	103637
537	96705
898	95916
1536	98273
3810	98119
421	92292
7346	100225
1139	99713
692	101476
785	96495
867	97453
501	92108
2716	102991
3055	101108
3344	100989
563	94552
1077	105612
792	101660
632	90739
848	96632
866	88152
332	92305
515	95792
482	93672
1542	90906
702	95496
527	96713
4899	90542
759	102372
574	90889
3186	92805
738	89933
529	92065
558	95176
1456	90480
671	93737
733	89296
2523	100911
3481	102833
1089	97100
387	94313
2330	86145
1130	102645
5682	96620
558	97197
579	88005
2506	101133
1282	95103
8044	101744
567	97525
1039	100366
8092	103568
836	93491
560	93445
1242	97468
1733	93113
5306	90356
576	93933
500	90192
3906	101549
536	89612
535	94585
482	98357
957	87897
3652	93224
488	91358
613	95160
477	92489
618	85502
436	94144
638	94897
824	97100
331	93692
773	87522
585	96789
821	99229
482	93140
1670	102896
542	97465
523	87502
395	94133
909	100043
5118	105034
539	94188
947	92597
766	95841
4103	89673
472	94774
1819	95780
1539	97572
499	89685
634	92569
428	98117
571	91950
3405	101037
899	96549
3024	101600
1142	95113
1421	96313
450	91428
697	94143
963	91713
3072	102556
525	85137
1210	91974
4743	91272
606	96337
487	92357
588	86616
398	92150
956	96093
686	88884
563	95157
794	98581
595	94337
4261	104733
922	98737
542	95951
562	93657
1967	90945
1049	99145
727	96220
1937	94318
694	87294
438	90821
543	95229
3648	91457
1922	103848
587	92901
471	94321
686	91031
7599	91884
1060	91404
1183	97008
2299	95785
604	97502
528	84685
495	97796
728	88354
399	94224
3002	99603
590	87652
485	89948
631	98429
1943	91565
676	91548
574	97205
635	88489
4467	90609
3072	99808
4270	99180
2137	98569
485	96309
1315	93704
550	86582
563	86872
1033	91745
4175	94911
952	90811
816	101457
742	94244
577	98512
1961	96547
714	90427
4290	101410
587	97080
618	94629
662	84540
284	98324
481	96752
569	93215
441	91969
480	93056
821	95753
580	93654
751	90676
472	86194
454	93582
464	91733
698	92819
658	95368
9818	95335
655	96854
7195	100608
555	92007
483	96008
898	90880
762	97357
3651	92793
965	98744
954	90705
1271	95265
826	92277
2757	99232
1291	97744
858	95388
351	93865
3677	97192
666	93821
3847	98223
870	95769
421	97988
761	99692
763	97297
4469	98440
425	90926
823	98065
3591	101009
3323	97848
3238	106241
562	98773
679	92744
1959	95210
432	91088
697	83692
603	103216
698	90564
506	96077
663	96936
550	87352
605	91016
589	92752
1751	92228
466	95004
834	101710
844	97520
507	90405
546	96149
675	91489
632	92294
461	97929
4481	104940
420	99709
2109	87033
5287	101737
520	92135
771	95757
910	95048
649	101276
687	97464
643	95877
542	89744
2074	100622
5510	102575
693	86856
9921	97237
537	98965
1031	99737
777	95772
516	105296
506	95492
3278	104882
[truncated: 2,827 more rows]
