# Supplementary material for: ATR inhibition augments the efficacy of lurbinectedin in small‐cell lung cancer
Source: EMBO Mol Med. 2023 Jul 25;15(8):e17313. doi: 10.15252/emmm.202217313 (PMC10405061; doi:10.15252/emmm.202217313)
Supplement: Supplementary file 9 — Source Data for Figure 2 [file EMMM-15-e17313-s002.zip › Figure 2/A/Flow_files_for_quantification/export_Samples_Lurb6_4_Watson-PI-H-G2.csv]

FITC-H	PI-H
819	155040
770	169904
1516	164760
1063	166716
1169	171023
5463	164296
1890	151308
1128	159964
1211	166884
1093	169321
372	157728
7363	151497
1204	165848
2123	168382
890	171829
6911	163280
3512	164156
1823	168472
2868	151069
1265	158264
2366	163744
1014	171733
2034	151353
1592	169514
2067	163576
18775	172260
23638	172006
1174	170361
14770	153840
3806	175657
1553	161221
2030	167245
1933	164077
1417	161845
1053	161853
2270	151976
2579	169811
1495	169028
2336	157070
1890	174781
1058	175456
4687	166673
3083	154126
1112	164908
1683	162882
1586	166005
5853	176601
1720	178028
1335	157817
1450	164940
1559	165569
2691	152917
924	157756
1830	162681
2175	163658
1694	165540
1720	158968
1901	174573
2285	170800
1819	160025
2285	178319
12606	162056
2213	165297
2103	156967
5119	154885
1702	171517
910	159197
2008	157401
948	159081
2183	168573
3494	152564
2651	155843
3904	164553
536	152096
2210	166264
1450	168016
1670	162185
2145	153021
970	158177
1573	157804
940	159341
2949	168612
1687	152972
2079	175853
2143	157164
782	176705
3122	167304
897	163871
2414	173321
3935	154932
2158	152172
2532	162544
1554	158533
2683	161781
3250	165776
1063	164899
1191	155202
1523	168324
1527	156916
1052	162168
4078	156376
1811	157164
4930	155281
4472	175076
2103	157347
3311	159152
1678	170864
2143	172605
1466	162329
7374	163981
1111	152724
1049	162214
1697	151153
1547	168601
2255	155088
2466	176176
1667	164913
3934	167844
2053	159860
1948	152476
1219	166080
1526	161968
2581	157051
994	165166
2596	162321
1279	167924
708	158720
3102	171189
1133	171529
866	175352
1645	173223
4655	152300
1182	167850
1481	157848
1168	167902
6751	151590
1237	176769
1696	157733
1397	155385
1334	159384
1852	163096
3293	165328
1392	162160
1830	162372
2281	170453
1842	168229
1306	164976
1623	162810
1619	158453
1234	162692
1573	162216
1059	160507
1402	160569
1011	157926
851	161076
1252	159973
3089	160580
1708	164509
1719	151765
934	161724
2545	151929
1463	155717
2712	162897
2314	164824
1362	171160
795	174593
2136	167561
4814	171597
2915	150961
1982	158708
1684	177321
1419	158200
2311	165925
3280	158261
1678	152593
1215	179176
1822	172169
1625	154822
2650	153184
899	166178
1445	158283
3171	167812
4337	167669
1246	160017
666	161854
1903	164601
1901	170456
5180	161904
1674	174228
2558	153016
2126	165280
8442	157361
971	161492
1670	151853
5735	155319
2410	167382
1622	168012
1689	159977
2186	163164
1588	161741
1818	173396
1978	169723
2764	161869
2094	172421
3755	167019
1314	168641
2985	157817
2450	167000
1339	170880
776	171645
3454	165716
1386	155263
2065	152853
28285	165119
2473	154656
2189	171145
2067	163328
2762	169263
1636	154057
2201	159800
2307	171453
1044	152561
2567	162998
3571	151638
1519	157624
1302	167560
1191	157265
1457	158126
1201	151198
1738	170708
1432	156280
1998	170041
3833	166700
6999	154450
792	153109
1400	161901
4121	177958
2871	183183
1055	162152
2854	170485
3539	165589
2843	157093
608	157441
1608	163121
2598	152421
2048	153129
2607	152716
6056	173232
2388	180260
1609	162200
1344	169413
1334	162632
1091	159841
1319	160023
2215	153677
2183	155581
627	159320
2992	168734
6031	172005
1135	156260
890	166677
32527	166045
2642	156016
4612	153305
1687	160919
1762	162832
1439	167537
2823	166222
1565	151084
2328	156253
911	160715
2039	160865
1431	158057
3193	160212
1762	162212
2127	172454
992	161631
1798	163337
3263	157665
1056	161978
5355	161132
1403	171420
1277	181429
1004	169180
2475	159692
2777	158861
2201	162745
1163	164660
1061	175676
1626	177623
2323	167864
2643	157987
1530	157913
1514	165393
1047	171805
2431	158561
1683	161785
859	165153
953	169841
1314	155370
3206	154429
1706	159857
1139	163129
2446	155108
2491	166273
2565	156483
5007	151884
936	168024
2425	163133
2283	166568
1650	170093
4560	173886
2639	152464
1455	153265
4986	184012
2214	176632
3732	156944
1743	160968
696	169994
2314	158141
3639	152369
894	174361
2831	169475
1127	161525
1560	171169
2423	161589
1206	169917
1431	160913
5565	158312
11626	169033
1453	156488
1362	171665
1459	153636
8172	172748
1596	163716
3952	177192
2391	174390
1853	164752
2415	162488
2304	177104
3806	181486
2710	167453
1467	159985
748	154953
1302	154636
1851	168931
2138	152320
824	167957
7847	155446
2329	157773
2399	169260
1143	161913
1846	157785
724	167827
1194	161605
3422	168780
4876	169833
9910	164824
926	169066
2060	165629
1846	169400
1220	166039
1441	169140
2766	152739
1685	170487
748	174136
2855	162655
3511	158325
15380	164052
2600	154752
998	166273
1194	175268
2854	156374
2316	154576
2974	166733
2712	172697
3927	159725
1195	162780
1093	180597
3586	151368
2622	164279
2710	156380
3867	172065
1547	176913
1873	156169
1881	156041
3000	168040
1222	167470
1679	161222
1336	151864
983	162340
2410	159045
942	174212
3451	161948
1475	161249
884	155208
5359	178280
885	158257
1098	158959
3387	160141
3222	169560
2275	163725
1384	169516
2143	169865
3850	174044
1524	155312
2531	172537
859	170199
1048	164585
3043	163828
2587	168436
2602	164329
1855	161680
2419	160056
956	165892
1509	174509
2267	160933
599	175007
2106	171961
3411	156057
1702	160140
2264	151117
1252	165253
5920	155352
3650	159901
7216	160408
2489	153063
1794	162472
2046	173518
2139	154369
1284	164929
6350	154488
13243	155504
2904	160637
1521	169173
2742	151873
2211	164559
3218	153716
32501	162713
1674	172601
1226	165540
6144	160996
1499	152916
1650	171273
1351	157169
3592	159668
1784	161265
7671	151165
1975	156944
3261	154272
3137	153981
950	163848
5511	158609
679	168745
850	158817
601	170643
1838	151280
3091	161800
705	168313
1425	165217
3216	154857
853	153557
1153	162633
2114	171273
3441	153713
1396	179628
4111	155151
2629	178333
1858	162961
1411	162065
2682	160077
18468	158097
1019	155576
3274	158576
3643	165024
627	167216
975	176117
1652	153748
3211	166592
12610	151632
5852	151729
2297	160381
1398	156433
3956	158337
1078	171505
2181	155262
6567	160185
1157	160640
1683	169820
5893	155720
6782	166315
2959	160851
1264	164564
1479	170504
1024	168409
2892	159984
2631	157340
1182	160358
3215	171185
3706	157381
1265	171408
1362	162995
2962	169480
4854	158725
2204	162886
956	157524
1827	165864
3102	175716
2861	166309
3494	162869
1703	157616
3613	154959
2347	168144
1170	157986
1541	164453
2005	168653
3155	170314
5430	168549
2215	160807
1469	159941
2128	156287
3561	170080
2674	170284
4319	155598
3497	168112
1740	163532
1458	172063
1686	151929
2131	161124
5619	154813
5674	153005
714	170349
2083	163165
2665	167824
7407	177601
1726	173530
1226	166805
4376	152028
2909	161969
3007	157209
1370	155052
2528	160964
2250	163846
3528	167601
2115	166076
1294	170245
1034	164053
3428	156146
690	171076
2865	151153
742	174616
3966	155040
1531	170804
4142	154784
1525	151680
1450	153361
1726	169941
2676	156132
2519	163916
1962	167184
2210	157217
1897	164080
1556	155176
2791	155573
1107	151581
1150	169188
1520	161341
1511	155044
2376	166060
1338	174288
8458	175729
804	163908
2019	161592
2918	162065
1887	167579
4002	169606
1242	163148
1015	163817
10659	167957
20703	155744
3419	155213
1876	175857
1974	165712
1534	157367
2840	153444
2447	163816
1844	159472
1306	170583
1095	173778
1863	157459
1991	170124
1558	174133
1050	153945
3299	160530
1676	168582
1807	179089
1631	169996
4953	165897
1375	169836
2913	171560
2717	178037
1522	173720
831	164263
1995	169067
867	167768
2179	151098
3260	154373
2855	155420
1438	166893
1455	153044
2313	168512
1506	156905
1701	161147
4799	157351
1922	152040
1852	168921
1046	161089
3595	169305
1255	155668
2457	163560
831	174937
1293	163704
5108	166840
2093	152427
1311	158208
1147	165725
2070	155320
2257	165269
1710	166632
1364	162423
1482	177109
1442	169915
2422	169445
3018	168169
2366	153621
1778	164448
1447	155513
1776	154763
3138	172720
1470	150996
839	160892
2329	154664
2435	164664
1703	166637
3539	153080
3229	168556
1266	154168
1703	166461
1257	157464
10146	165101
2894	154828
3526	152379
1955	158385
1338	157968
1652	157083
1167	160404
21995	162240
2808	156077
2839	151373
1251	152260
2355	165129
1804	171675
4107	152265
1771	155875
1499	163495
3131	155270
1553	161933
2407	161769
1868	163408
945	159685
1057	175941
1230	165264
1071	154553
2833	166657
1407	170960
3292	158320
1076	152593
1074	159781
2190	161489
4280	158604
2079	161416
3645	170457
1675	153525
4419	169796
1654	175108
2715	165653
1195	162597
1210	159268
1418	154473
1105	166320
2649	151520
3070	151750
2035	165345
1313	159561
1219	156105
1318	170055
2566	162332
2271	152941
4164	156916
1269	155110
5738	153853
2458	175959
1186	181357
1934	157317
1318	164235
1120	161680
1219	158149
1055	157218
1197	165568
3731	156928
869	160489
5211	161448
1895	153273
1930	164149
1495	164065
2558	164360
1677	159353
3548	156737
958	151273
2992	157452
1167	168243
1866	168633
3586	163453
3170	164009
1203	160366
1930	168621
2859	165868
1763	160309
1371	158260
2217	168745
2409	169269
907	172212
7755	153721
5143	171629
5295	155584
1897	164485
3242	167414
3443	161868
1608	173073
5787	159429
2660	158372
5055	165101
1239	159888
2199	155249
822	167012
1337	154473
2937	169552
1327	178734
915	160955
1256	167129
2584	173608
1613	166276
2126	158366
1942	155176
1370	174330
7942	156444
695	166094
1951	159361
4702	169656
2667	166821
1890	169492
2527	174791
951	167233
2598	161849
2147	172720
1403	163156
3613	169800
1659	164684
1175	157993
4007	158280
2357	167661
3153	153932
678	151305
1232	169636
999	180129
5582	163877
1555	168841
1590	169562
2265	151092
1524	163237
2036	168152
1302	175908
1723	168481
735	154000
1579	153460
4199	151576
1811	166409
2630	161221
1754	175212
1839	167322
7551	166492
1469	182752
1283	163489
6280	168731
3521	164617
3316	168556
800	153872
1425	160376
856	162370
4492	162974
1346	164104
2652	167132
4024	164745
2195	170344
1990	162763
1527	169156
1449	170117
2327	168612
3347	172272
1002	158701
1405	169981
1550	154721
2033	156679
3105	162720
1950	166821
907	177261
2530	151068
2349	158305
1511	158590
2988	164193
2889	164396
3667	155712
2448	164025
2951	167433
1753	156557
798	175041
1974	151240
1286	164880
963	161623
5122	163542
1622	163737
902	170949
777	154612
973	171941
5719	162876
3552	167713
1745	158210
3620	152112
1428	163877
2333	166301
867	154593
2710	156469
1145	156854
2277	166148
1804	164389
3908	171629
2442	162768
4351	165661
3464	166793
1921	153045
2392	151629
6128	180349
1631	167239
1826	156597
925	179849
2352	166982
863	154812
2255	162884
1606	173012
1250	173416
2091	175602
1970	157596
1337	168965
1539	176633
1458	169328
2885	161196
3221	163328
3637	167865
1805	171115
1255	177904
1286	172392
1140	157816
1678	179800
2331	169685
1238	179056
1120	173461
1319	151583
674	160253
2110	160939
1960	176540
1189	158828
2380	167045
1436	166533
2780	171629
2672	161629
1691	155396
1118	156196
6167	159577
5043	154825
1882	167448
2213	155697
2594	156720
3249	154091
1367	162764
1949	167804
1102	158807
1032	160560
3187	176713
2555	155016
1491	168921
2555	153248
1261	156469
4121	151417
2892	152372
903	163420
7255	176900
3775	158524
997	152501
1770	156944
13390	161844
6370	158984
899	169666
1929	170252
1818	163710
1474	174358
1220	156273
5181	164572
2963	154221
3551	158857
1398	164129
2011	163349
1874	159957
1834	162325
899	159391
1395	163452
1678	167697
772	152256
1166	166992
4408	155781
3065	167893
2897	169652
3615	151841
966	162445
1500	175917
992	152708
749	151746
1211	173156
5264	160537
1206	170163
1834	171296
1763	164805
2003	167009
1766	164622
2393	151800
674	160857
1210	180769
3266	159281
1887	157024
2462	164896
3775	161204
3127	152199
4131	162153
1718	170249
1096	178121
3319	174140
858	167289
6477	153813
2199	159444
1146	169605
1516	163649
2143	157812
3774	152561
1539	169681
3077	160873
2001	166688
861	158917
2451	160356
2869	172241
894	178121
1298	164989
1031	172219
1147	157704
1582	169587
2654	173560
3692	159864
4867	178948
1103	162449
982	178917
961	166161
4402	157937
6452	156773
2820	158896
1286	155758
853	152893
2249	167865
5110	168101
1337	162541
9555	165921
1997	156969
1560	174793
1746	168681
1666	174865
3732	177285
1634	165825
2122	160025
3115	166472
1442	168557
1563	173552
1439	170892
1567	157565
5438	172101
2854	156125
1667	176365
1567	175157
2415	152708
2287	170965
1331	165553
1046	155921
4727	173165
3538	169316
1085	154129
2626	161788
1143	160789
1523	155780
1175	172033
2286	155025
782	153776
1303	158664
787	163453
2387	158016
1059	166853
1195	162901
6294	152736
1236	164105
2621	165265
764	161965
4663	155320
2246	166192
1617	155028
754	169508
2488	151822
4385	159749
2301	168943
1387	169801
3035	160700
2199	163911
2469	171765
879	160368
2961	166325
2166	159708
3734	164408
1435	161005
2070	165399
1292	182285
2207	172794
1474	169520
1830	175676
2575	168252
1898	175968
2590	166788
1966	157471
3206	171901
2883	160208
2549	169732
1319	159892
1122	167587
1487	153012
1847	160600
1485	164542
1162	151644
2969	166454
6779	162636
4701	153369
4078	167625
1283	160000
2383	152140
1008	180404
3087	172409
991	153112
3547	161452
894	152007
866	173336
913	161511
2847	170288
2526	166045
1504	164084
1555	181417
4187	158817
2895	176703
2089	174800
1284	168188
1588	161573
2409	162033
4001	172096
1271	167819
1397	166417
2514	151384
4315	159881
1625	164496
2245	163629
895	176724
1656	154186
960	180149
911	151393
1079	173368
2301	164808
1131	161257
7114	160653
1259	155888
1533	157908
3927	160321
2577	154965
2404	167576
585	160997
1311	152568
1386	168732
3490	155132
594	155164
2164	169040
1190	162015
2217	166788
5985	183727
6321	151845
1432	169349
2651	174300
3451	157612
2205	156819
1251	159374
1322	158712
2254	152253
6500	165300
5470	153551
7241	151985
4503	164156
1775	154372
1155	153579
1164	175696
1461	157175
1330	156648
1315	169381
579	159869
780	177045
2005	163877
1638	161052
4320	160655
1241	152157
1156	172601
2486	162358
2991	156213
1601	168829
2891	166173
1284	164394
2314	176050
1198	165859
1731	176823
831	152536
2596	173010
1703	168481
896	176285
4522	156876
884	162069
4055	165240
1163	156446
2379	176780
971	164950
1738	158653
3040	165801
1223	165449
5306	163528
1358	165821
1668	159348
1851	161996
1138	164488
24548	151536
3039	154111
2494	159156
34013	171772
1354	153385
1408	162865
1219	171701
1398	158548
2990	170592
2047	179561
2366	161133
2525	153245
1412	178644
1831	168204
1010	169144
1422	168910
3070	178020
6972	154804
6038	154769
3220	151794
1701	164020
2304	165986
1516	156643
3186	171049
1193	173728
4652	168329
2578	152508
1715	155433
4690	152040
1823	171981
1186	153308
2462	181353
2632	173428
2151	171668
3005	155897
2347	168192
1874	164561
2967	161960
6315	155965
3937	177272
3431	153613
1641	166387
1413	168405
3754	168140
2046	161381
1704	170231
4371	161991
2551	162549
1539	163772
1290	168016
1058	155416
1903	153914
2219	173894
1001	175429
5008	165729
1215	180981
1059	153468
2363	168261
715	172964
2251	154400
1918	162869
3131	157033
3006	166700
4563	151729
1939	160817
4407	158021
606	154841
2542	157489
16282	152827
2626	163152
1548	170232
4942	152505
2559	165589
2096	152871
1127	154524
2574	154573
2067	169645
750	167084
2015	170729
1892	167444
2334	168561
1381	167650
1142	161817
1090	162628
2549	162065
1875	158036
2923	162109
3671	170705
1197	167008
1564	156754
15943	172296
2394	162423
1111	156729
2566	167247
22078	157840
1515	157997
2670	161096
27890	178685
1213	166736
1554	157973
6067	168548
14455	173698
1349	169089
2300	159597
2394	159449
758	159628
2534	172700
1991	162805
1208	160380
893	174396
2599	169428
4020	175752
978	159244
1561	162152
1512	171701
2895	153124
2814	170453
1037	158660
7115	163488
1991	167276
1002	166424
1590	156924
1271	164472
641	157424
4823	171891
12791	161440
2766	155692
830	159008
2286	151800
3103	154513
1647	164908
2644	154754
1235	171008
2895	154932
3398	158144
850	170436
2098	175580
1584	154795
2930	170308
1973	174696
2605	171441
27157	176232
648	173827
3825	168543
910	164881
2487	180800
1468	168517
2854	157753
1795	163628
2339	164680
7362	166128
897	163218
1458	165137
3010	170344
1029	165141
5339	173722
2315	155977
1998	165468
1630	163980
1446	166998
1437	168764
2171	169585
2102	170452
1670	171325
1544	172685
2607	173126
950	182132
2118	152936
1595	164161
710	161069
1409	163943
1038	177979
1657	166312
962	165788
2311	165403
819	178882
8688	157768
1481	170269
3290	158403
2278	151401
2684	161609
3151	165157
1923	163968
1791	153808
2068	156283
3371	153584
1702	170312
2262	159824
2871	164513
628	158153
2611	162406
927	155976
1396	179278
2911	159624
3122	156568
2397	158576
2770	168504
4055	161949
6626	155920
7670	168824
1468	159600
2498	159504
2235	154790
2278	166080
1491	157465
4099	164865
2629	156302
