# Supplementary material for: ATR inhibition augments the efficacy of lurbinectedin in small‐cell lung cancer
Source: EMBO Mol Med. 2023 Jul 25;15(8):e17313. doi: 10.15252/emmm.202217313 (PMC10405061; doi:10.15252/emmm.202217313)
Supplement: Supplementary file 9 — Source Data for Figure 2 [file EMMM-15-e17313-s002.zip › Figure 2/A/Flow_files_for_quantification/export_Samples_Lurb6_4_Watson-PI-H-S.csv]

FITC-H	PI-H
4526	126914
4049	143802
2614	120825
2116	118353
8905	111808
3425	107456
2734	112617
2067	147686
1315	130358
7461	126128
3788	112061
2813	109540
2563	128653
5731	126300
5138	113820
4719	111060
3900	119722
5169	138365
5109	139619
5618	146444
2786	137188
3194	132204
954	112585
6738	116047
5813	126713
5467	124501
2066	149918
7892	121317
3182	131506
5887	131491
6138	125732
2518	112517
3413	109376
3079	133874
9678	111641
4700	113775
9308	111908
7140	109280
9270	125092
2483	113774
6513	130237
2202	138744
12955	134022
5882	119152
3752	132144
2710	112049
870	150412
1671	107925
726	130305
4887	119819
3747	119577
12329	115529
7809	108569
5164	115742
5010	116628
2916	139404
2447	148494
5382	119678
4842	117321
5109	149965
14978	133057
930	107434
4749	143004
8962	144234
7281	146097
5296	126743
3239	113088
5899	116340
5195	120411
979	133104
4851	134656
2795	141649
5050	128664
6959	138229
1551	140558
5155	139570
6982	115549
1418	144674
3131	121543
12710	111752
6456	118751
7556	111932
5798	114889
2371	147239
5402	113816
3801	109225
2953	119356
3076	110040
4184	112855
4096	146229
5143	111030
4653	117905
1415	139664
5239	111713
2503	133136
2890	113334
3261	112864
6218	149535
8548	110245
5846	110517
7326	122045
8078	111856
4079	139409
7035	110517
2399	106952
2338	145025
4042	140308
15223	107699
7201	112060
8239	140315
1393	138293
4876	127754
1919	112880
3050	148809
3692	147392
11477	117376
1968	144144
4039	144680
3122	118417
12173	121157
5153	112016
4343	136930
5494	140604
4013	106768
4659	112476
912	131480
6235	133884
2165	130621
8836	132326
2662	119541
2658	137056
4895	125493
3006	137749
6715	133177
1685	150644
2828	119044
9635	121096
4042	108185
4830	116621
2351	116149
5259	135665
5055	132604
1999	120417
4892	117660
6562	134429
4280	130952
2201	117144
10962	126439
5772	109428
1878	147724
6514	107969
1895	128805
3599	127764
5321	109548
2533	113703
3575	108929
14502	110322
4928	137958
1611	131857
1627	145753
3681	129845
2100	130449
1778	140189
3119	132332
3534	114929
3087	117380
8687	122708
1771	118252
3758	108701
2871	132664
3291	148541
4058	118017
5006	130157
4506	141711
4306	110829
2259	149049
5351	122160
2824	142308
5129	120383
2363	139622
4105	118557
2465	138126
2191	150352
2615	138818
609	130372
5092	137279
1952	147369
3178	138241
4639	111901
3545	120276
5247	127920
807	124548
2290	141115
5298	120008
2560	147720
1546	150777
2602	150826
7941	116620
3831	141092
4706	125800
4138	135754
6810	112829
31086	139573
6363	126065
4618	127312
641	112354
3673	130216
4735	118588
7030	123513
4479	110021
6930	134221
3008	150269
3353	129280
6142	120185
4915	107799
887	120921
629	113376
9078	136440
3503	117181
4523	122183
4645	126256
7934	124634
3406	112081
5986	109837
4481	115101
711	138101
4078	123969
3114	137688
2047	121624
3735	135265
3484	134225
7074	124528
4200	114285
7410	116317
5017	124372
5938	112429
2198	139633
2383	114708
7063	111161
3135	123788
8746	132191
3149	136353
3107	140574
5898	107076
4267	107164
2198	117257
3316	109852
3600	122913
904	110872
1902	145024
9310	118849
4646	107597
5323	147903
3931	144523
790	150301
1157	119258
3374	119788
4226	107017
1719	121404
2200	135697
2964	110908
4023	122957
2305	150440
3910	137127
6778	109433
4056	111187
6899	121392
7474	111457
1883	113845
4262	116295
3476	132188
4710	117614
3562	117050
2644	142889
2851	107752
2888	128544
2711	106925
1099	149529
3959	140804
5651	127525
5038	115316
2169	150720
866	124397
2252	136169
2313	118649
3351	129251
4158	149505
3714	150702
5442	111916
8029	113113
6462	128370
2256	120189
3512	109877
5349	119561
3858	117260
4771	150100
8207	124585
3880	108795
3510	120176
7008	146654
7496	116988
8046	128367
6547	110701
1651	130220
4568	149868
5924	145256
1662	127224
5471	112913
5248	126584
3418	107252
2874	137060
4023	135024
5169	136608
5011	135689
767	138448
4155	115757
1886	134048
4796	116077
2602	109392
10280	115072
3171	150280
1855	107448
608	113972
4843	110209
2971	142552
3215	116145
3402	142371
3277	123460
6891	122884
2850	121992
2379	112889
6969	122658
4759	111454
10194	139273
3172	113972
6913	112149
4270	129964
3169	136288
3702	113864
9915	120112
4751	127340
4995	146673
5978	129384
5602	107772
5466	138056
4287	109540
3250	147532
6287	127004
905	118922
6693	114427
5318	139416
5147	147262
4115	109205
2283	150317
6210	112821
5996	140432
10140	113737
568	146980
6995	108597
6416	138123
1076	122207
8265	108765
4772	117448
2325	130277
3838	115440
2901	122429
3997	141744
3443	125351
3563	121996
6642	115900
4255	121200
2981	109296
3155	114629
1224	109748
2032	108393
2670	122661
5482	115208
7075	116316
615	120366
2807	140477
3650	134585
7568	124513
4300	134215
4178	137307
6574	112016
4455	127521
5677	121709
3098	133112
4181	149728
6922	116488
1167	141793
3767	107052
4314	121049
3579	109412
1768	137272
3991	109940
2246	108212
4033	127737
3946	139944
3659	149073
3395	141161
6808	128567
4029	108372
3911	136412
2949	109595
5158	109063
2096	142300
3450	148857
5271	130765
5666	118161
5635	136473
1818	141385
5028	137212
4555	112057
5139	115285
3659	146748
1590	130596
7335	107096
890	127788
2651	107028
3279	137645
521	116609
7439	141349
4627	141952
3278	109753
4073	111745
4384	133463
7634	125996
716	133192
4883	147200
3965	135033
4536	107876
4859	121701
2489	111095
1792	106724
3535	116808
666	118293
3614	116561
802	120820
5169	114701
2557	128729
6323	131355
4943	136472
4102	115596
3981	132448
2085	128206
5706	116329
5262	112999
2900	124829
4093	108011
3391	136845
9174	125677
3267	120275
8538	109996
4366	118712
3877	112165
5282	107834
5753	132689
6091	120404
6435	109563
888	137537
3452	111172
2997	143500
4136	108217
5938	132560
2717	139815
3358	108397
1894	148980
4374	121389
8355	114800
2119	108873
5533	140557
4915	140631
1255	145284
9687	113557
5816	113677
4856	121001
1000	130753
8782	130855
726	131722
3147	112280
7975	113081
5943	121789
3175	113571
3843	135141
1726	136244
2973	120824
3249	107578
5586	119940
5786	115774
4454	142068
4700	108986
1489	150637
7095	131992
3292	144265
1713	122701
6165	110739
3547	108465
4530	135805
5722	108852
15911	142729
3903	128016
4594	109277
4193	112165
6799	107875
3393	107839
3655	122433
5966	133448
4230	142073
1387	150237
5526	111528
7096	143993
7183	114424
4204	130096
6341	117144
1604	150584
1611	120420
9589	119408
14383	124330
3351	149448
5750	129052
3323	107398
3630	113297
5173	140933
2870	108221
5758	110954
1833	147456
8951	108477
7340	112109
2859	147378
5522	114929
2969	117185
4782	132871
6843	120584
6183	116452
11997	128052
3511	126895
12918	136188
596	136980
935	108119
939	144532
3547	110936
1927	115039
9435	122049
476	139565
5984	124365
3827	150513
2705	127920
6039	114901
2040	132557
6251	113665
2925	138076
2043	131674
3284	109572
6401	127242
6534	114373
3148	110039
3951	115323
10674	116556
655	126713
5354	124297
4956	129758
6776	122028
6596	131833
8071	111201
1752	146113
3285	149684
8807	109953
8091	120672
6412	112433
1235	148456
14134	111744
13881	111889
3931	121188
2240	127541
8459	147661
4099	130013
2611	144637
2211	146541
24774	127009
3692	140617
3639	108088
6875	111149
11038	119960
4975	141384
2247	116033
624	126457
6747	115508
690	131458
5413	141368
4128	122320
3818	147484
4895	128840
5766	150893
2806	114856
4907	139921
5311	125777
803	135133
2012	132604
6355	126229
3010	108900
3802	115044
3879	134982
4123	119129
2198	131072
2769	127273
3342	126116
3067	143417
1079	110017
4439	129932
4018	118200
4655	109901
33023	130888
3755	132251
6098	125121
3867	132416
850	149873
3828	109753
5067	128705
6014	137884
2747	122264
3527	139632
4772	129917
6069	120948
3576	146224
3243	111658
2132	121445
6039	142852
959	122341
4770	142889
9072	111463
5843	107104
4278	131117
9902	118696
11634	132653
2815	145833
4159	147604
1299	150624
6178	110010
2204	143200
3126	119748
978	125253
4760	107189
1282	143277
2706	144919
5276	117193
6548	110089
4981	135484
4275	119645
4676	135880
3123	118776
964	140353
5249	123568
3846	119449
10066	136588
4242	124085
5871	121864
4375	106840
2191	108865
6617	112430
2083	147193
1764	144415
2796	130041
2346	106750
5271	122976
3129	122164
2332	113973
3406	111697
585	134241
3226	147817
3356	113554
2729	113572
4672	146864
2695	146669
7741	111513
4939	129644
4921	133551
878	107324
3565	110401
2599	149971
6786	110692
1538	136521
2521	116640
3316	130951
5697	120996
3306	134193
3389	116816
1075	148548
4022	127653
1949	116885
2018	130401
812	106892
5015	108092
3591	145509
3814	112292
5128	108112
2879	125150
3350	143014
5746	130809
6689	116361
5741	118581
8364	128344
4864	143520
4930	134213
5160	114700
4445	122093
3879	120561
8718	150029
2889	111997
6455	107825
3278	128760
5920	111621
7214	113936
3024	132149
3574	127451
4195	131684
3050	119757
4861	124468
4703	124156
3666	128725
4413	115509
550	119128
2903	123236
823	123658
9049	136756
17908	110616
19370	127470
4207	146457
4935	125640
3847	129185
654	111873
3886	118816
2988	124529
9127	130689
2130	150300
5902	115954
7518	111232
4861	107729
1705	149221
3072	116968
706	145989
7209	112902
4673	125205
5255	118576
5663	110176
4035	120041
3044	142230
3934	138012
914	129176
9187	136045
6895	109309
4343	133758
3657	111404
5159	113429
4747	110404
7171	135313
4327	133634
6298	119884
3566	150557
1765	126357
7175	122373
4077	128505
2427	127760
3119	107688
4995	127140
8473	114682
6066	135856
772	143401
23998	113933
3582	121037
2511	123140
3136	143210
829	146236
4959	130100
4719	139005
3304	123480
10029	122116
8142	140089
8075	142890
2563	122072
7551	142620
2196	129017
3367	139556
2620	108629
5485	125588
5106	128074
2541	115097
5396	119964
3471	141967
15775	145673
760	131020
7218	124452
6827	119042
4548	137258
5459	131649
4645	108220
2026	140636
2574	119084
3683	107478
3170	116133
4430	120641
1702	112321
8939	138172
4650	112853
4047	117365
5216	112452
6951	113113
3299	141333
7994	144092
6164	119650
5888	118297
2384	149780
6440	132025
5924	125070
4230	111468
2236	125025
2053	136941
2944	149880
6018	107052
9782	140897
2262	122854
4915	123105
2838	143788
9286	122021
8098	120012
7266	138596
3187	141018
4754	107099
4676	119657
1153	115633
714	131849
3825	107987
5605	136039
10772	113924
5274	112040
7826	127600
3443	109000
3955	146067
3639	126790
8522	129865
4366	123788
4987	115096
3671	121388
4327	146300
6032	124496
4340	108677
4310	111001
5236	110107
5319	111756
2032	144789
3283	133189
2851	111792
7746	125148
5648	112008
5024	117917
2967	119940
6233	117449
4355	149800
5134	112425
5915	115287
3716	150913
883	121197
7126	125456
4026	108701
6238	137425
3103	146009
7512	121164
4831	117347
4456	111263
3738	140933
8242	134028
9128	144916
3040	121016
3100	134160
6436	122031
5683	116732
4170	108460
5571	126197
5635	109413
4162	134068
4726	135157
3322	112317
7466	117430
4364	133523
4966	145288
4218	111708
4326	144029
1281	123692
613	132833
5089	144804
2946	122315
7411	121204
5463	113227
5352	109176
4959	108561
8106	112236
7832	110777
4285	111487
3894	150789
3205	136988
3784	115329
5806	111942
625	118202
4691	124121
4025	144832
3538	110305
6900	125572
3397	107125
5613	129272
2144	134777
3538	110680
7929	125785
1163	145609
5395	113105
4673	108808
1907	147777
3618	109029
3377	149337
4782	109197
4062	111403
4848	109351
1273	110961
950	148853
2150	130932
7966	111908
4471	109460
690	107768
8911	116423
5293	117044
1859	134861
6954	149808
868	140473
6185	114469
5040	112440
5626	137140
2709	121601
6739	107752
3377	115148
4348	137067
5566	125164
7864	107487
4096	129885
2944	145676
800	126110
5207	129224
10070	142520
3193	149028
8419	113768
3098	112916
4774	132040
3848	114020
2865	133766
10316	124760
2654	145249
5883	138220
3234	147773
23250	108601
730	130559
4242	108740
3381	119789
4531	141252
2259	132100
6438	128997
540	125784
3358	113452
624	117344
2435	114068
2742	112913
4367	121405
810	115620
5151	108147
2614	148788
1455	145552
2598	107925
2801	126465
4647	109580
842	108553
9443	124181
3853	137976
6567	110524
7099	138714
12191	129112
3386	143665
1722	117889
4250	111889
7954	108992
4117	126469
5970	131281
5155	123305
2635	137314
3908	117287
1444	149957
1765	149092
3138	135536
2264	139241
2770	107343
2867	128993
6755	140168
7341	114153
4967	114751
3844	109683
3187	132008
7223	108084
2723	121512
1786	109244
5036	110469
3081	117593
1699	131469
2282	107248
8495	124868
2147	149509
3971	119852
5615	108582
5142	107252
5167	123661
6820	135818
5413	112145
2994	117716
3311	112101
3511	132282
5475	140557
2386	112885
4258	132775
1368	134261
4715	119264
4418	108823
2134	137072
3901	120393
5500	110019
7183	118889
4077	121681
686	119992
906	122964
5027	124137
2215	128025
3347	147335
3197	123561
688	119908
2509	129261
2787	132756
1006	126257
10206	114797
9488	120902
2126	136909
12073	149773
8222	126348
2384	149882
3027	115033
6077	125396
2382	147198
989	148288
6640	120241
7321	145505
6295	132141
524	114548
15198	128581
2732	107428
6053	135879
870	114953
2257	143472
1006	116029
5590	125564
6307	133053
2581	111857
4334	126893
5643	123101
5471	110372
2902	119177
3840	147895
1834	112069
5054	128485
9035	114401
590	113026
8643	115280
4397	118348
3876	106952
10200	108013
2476	119176
5275	110885
4216	118836
1171	148485
4470	108928
6244	110176
3505	110882
1660	150520
1918	148833
4249	141861
776	142325
3491	120485
4187	124229
4924	117217
3925	135880
1068	147250
5077	150273
4967	121642
2980	131722
3962	114053
3619	126220
5215	114243
2851	111196
5219	113081
693	123520
3777	124485
914	138449
4572	137815
4436	113741
5056	116788
4009	142500
2195	136646
1317	120692
4095	116208
3951	109829
5726	119463
803	115505
3401	113753
3606	138773
44461	116501
1775	118200
1259	149057
4338	121296
3922	139512
2005	115015
3570	139984
4775	121804
8924	130396
8404	117565
1766	147404
2329	146888
8756	116185
5272	124368
7326	121437
4639	106951
4506	114208
9063	109557
4192	108744
750	143197
3748	107192
787	111989
6775	118759
2894	127971
15130	113985
4512	109933
3271	136001
4866	115734
2549	121681
2997	141877
2068	138737
5717	112588
4834	117540
6245	111080
2926	125753
4854	141864
3867	134565
4916	107149
5186	121788
6142	113945
6405	124683
2774	127729
3311	108852
6875	113709
3162	140949
3957	112440
3332	113907
2413	108736
799	122009
4502	121093
4392	131181
3823	121051
5972	126141
1038	146631
6251	128924
3749	141008
6925	116669
3759	123617
964	143653
3309	139325
4616	126565
1541	109032
763	139317
7160	145932
4587	146612
1675	147924
1131	149041
2387	139981
3081	143239
5037	110513
5291	113165
1061	107572
6314	127888
2577	107432
4474	149842
7854	138133
2210	136904
2618	112169
6421	108388
2414	131150
5886	130261
5240	117215
2366	149748
7730	126256
8328	109468
703	118741
5963	111761
875	143569
4002	132686
14907	150160
755	133709
2323	144280
7839	113935
3422	122917
1963	110544
780	147424
1135	147965
3458	119197
7732	116761
2184	126911
4098	126144
5063	108746
7943	140567
5257	128025
2022	127633
7144	141085
3066	107895
1367	125072
700	149113
4115	121964
4946	116286
3759	110348
1074	142453
8382	125729
3577	135077
6211	140397
4509	140496
2185	135548
6072	110772
4571	132748
6223	120289
6892	131753
3754	146253
6210	110845
4434	125693
1052	149639
671	125688
11306	108553
4454	110675
3902	128056
4054	126273
1222	133436
2428	109856
4080	125368
2686	119909
4701	119267
3214	137276
5523	139918
5142	115821
1223	149165
4486	106764
900	144532
1401	141105
7575	141604
4519	143373
2608	148536
7799	112957
1678	135276
3586	125840
8798	106764
10022	110077
4662	142377
4340	149077
4094	111893
7997	108245
6858	106753
4198	131684
3457	124605
3939	128241
4695	150148
5118	130325
2216	112933
3529	117537
6922	123688
2606	120121
7480	109852
4059	113688
3327	110124
4695	110353
4231	144769
5586	132172
999	133323
1611	150401
4826	130432
7327	127356
2710	130105
1518	150155
810	150725
4658	131872
1990	141225
4775	111493
3063	120806
4213	125179
4318	139872
9709	136281
1185	116509
3625	122556
5325	111548
3969	136392
5878	124193
722	147709
5728	108902
4866	140876
1560	122236
4499	147332
705	134837
4075	148730
6516	121376
3796	108831
2819	112485
1691	145717
5542	112400
3130	132791
2523	112798
8870	128245
1933	143216
5924	138076
870	148801
5089	122988
2768	128789
3999	126281
1164	144868
1026	126872
1898	143379
7371	110085
2878	134269
5615	126697
9694	107522
3393	107548
5559	122620
3893	125632
3977	129129
4895	113844
4754	116365
4630	137721
4668	126421
4867	117705
2817	148815
5909	122257
1656	116885
14299	126757
714	127053
5014	149179
4909	144965
6363	116800
4143	109734
6559	107161
7062	107321
2816	141948
6936	109388
7083	117569
6756	114241
9157	113476
687	144316
5042	110504
3433	143884
4326	107604
1404	139473
7867	140378
1822	108281
6115	109620
3551	139497
7935	110393
6338	118462
5932	107280
4510	144579
6091	131316
7087	133396
1711	135001
2318	143104
9547	140845
5332	135252
2398	125896
6750	106824
3815	122760
1688	125574
2538	150125
6250	112011
3939	114907
12321	150878
1644	146449
2876	110172
419	132293
5387	131764
2485	147277
970	135368
6439	124464
6117	121994
6870	134781
7002	119304
3746	122169
6143	120097
3015	125772
2430	141996
2365	108621
2404	141165
5556	143388
4516	114900
4517	135101
6364	110749
1860	128807
8208	113658
3283	129848
4574	126576
6885	116213
5002	109200
8406	128205
5262	149132
7980	110916
7954	118640
6200	127599
4891	126563
4057	136064
4775	110044
2558	116657
3438	142676
3235	120161
6480	133964
599	115764
739	130289
4647	140940
2555	124529
4282	113589
7315	130040
762	141144
6717	117641
2425	144169
1790	131776
7192	125916
2669	134086
5062	149640
1462	148729
975	123957
2067	126529
3321	125089
5498	114524
6976	120149
2682	119960
38347	120700
3786	110237
2495	136445
6030	109841
722	131509
2866	115541
10097	113712
7352	108293
4023	145416
5635	127249
6488	141079
1786	133324
7530	116775
978	119715
6354	119588
6552	117876
2366	142520
10655	107185
2891	117942
6882	119908
4411	111924
1514	144588
3441	140214
1075	149308
3137	107764
3394	143989
6087	138193
5159	109345
5348	130081
5369	118344
3205	108257
14278	143540
10069	129976
4051	128479
4605	113253
4709	122298
4959	110008
3646	110965
5226	119620
4904	110440
6446	112845
1159	132852
6159	110704
5419	108042
2779	121138
6203	120048
6790	130324
4842	148602
2459	132795
5595	112324
4339	123882
4195	126706
7680	132851
8555	127144
4348	116813
9343	112492
9301	127864
1923	108640
1790	144445
3671	121773
3855	121769
2087	107801
2875	110845
5018	119061
11163	118923
4894	121296
3894	114912
1428	109305
986	134000
4454	107873
6823	121142
4086	146376
2170	134879
1883	140436
3620	115009
3707	126181
4181	106833
4297	136431
3162	126828
3642	137406
1182	126952
5388	133041
5575	108995
6002	117081
2030	143617
7662	128713
6108	128348
4047	115674
13228	147016
5009	123876
9332	136440
9057	149361
3348	107544
2555	112277
6501	107440
940	141428
2213	136116
3021	149901
2083	118544
6507	121825
4927	111750
7353	123534
2902	143470
5718	123316
5630	107508
6148	120276
7115	122940
1222	135700
1676	145772
3344	118178
4461	135020
3474	137565
5107	139025
5015	110172
3096	114033
1171	141681
4734	112600
6560	116643
2829	123775
3382	125846
1922	107792
2767	106764
3106	142196
7229	118828
2902	149047
3294	139885
8918	107073
2764	141672
6038	120266
2994	109268
8034	118469
3419	149479
5247	111004
5914	125818
914	139149
7470	108869
1897	106889
1835	140665
10466	126844
3243	138149
2607	125089
7185	129268
4222	116425
720	119717
4394	130872
4337	116661
4562	144895
7735	111305
7238	115385
5669	123387
2334	142145
8958	121738
3259	110172
7830	117375
6526	129226
8838	130328
3375	142448
3259	108853
2207	146993
6951	127496
4104	128196
1785	147381
5588	120853
575	128802
863	139690
20358	112373
1466	142828
2362	121861
6199	128360
5816	127100
6079	107504
3323	147220
4095	124629
8609	136065
4766	115484
2911	142508
6834	141544
1701	119557
3131	143097
10267	118886
5410	107353
1847	149557
3844	121077
2410	148833
8607	132348
5490	113640
4660	143461
4615	119429
3217	148496
7911	120062
4631	125654
3878	117940
5528	123308
1718	115417
3218	130180
4654	131606
5305	119904
5405	128148
2254	127539
4482	108295
1553	119861
3382	120544
5923	135525
2676	131259
6538	116636
6017	108735
6381	108188
1490	128677
6751	130641
7515	141521
2451	106824
1417	137453
1714	146709
2801	112493
5080	108788
6319	116491
10079	131248
6014	136834
2977	137997
5997	111554
3560	133203
7460	109561
4120	110136
3153	110153
6374	107493
5664	122112
10092	118842
1863	142841
5221	133728
2113	119464
5246	133724
2828	127004
780	115424
6021	117139
5133	131304
5657	121548
3691	125080
5887	131504
5820	123247
494	108828
698	116545
3626	142073
3193	133812
3590	119612
799	147695
6110	138821
3981	134860
9242	136392
3478	133142
1396	144109
605	114612
3875	107056
4482	124064
3636	142495
7271	114190
1284	121965
8877	117645
2848	130657
4418	109313
5217	135401
4924	122885
8135	109108
4574	118137
3029	150397
2198	127813
4514	130565
7494	115244
4139	137736
3750	112040
2032	144349
919	141644
4395	131788
5767	119344
705	115109
4400	116100
2363	144680
4937	122284
1574	145800
1390	120115
5123	113053
3222	112689
3784	135465
5243	116590
789	114552
2122	132380
2917	120937
4714	110732
2099	143765
4005	115408
3851	116110
6460	127181
4464	109828
2109	144280
4267	120301
3717	146391
891	149324
3228	117559
5077	145161
4389	120956
1374	124837
2815	150073
2045	143477
4134	111391
2542	143597
2689	138912
3295	142565
6067	138376
4654	107455
615	142252
4988	109447
8923	115440
7167	126640
2249	112515
6458	133848
4990	106997
6466	107872
2466	108626
4311	110188
2174	123671
7934	113769
1888	112100
4551	111388
1153	122128
4854	121105
4958	108073
4458	126109
2759	135813
7339	124093
4936	112872
1271	112973
2203	107592
2826	130522
3322	116332
6227	146073
9266	122429
1446	138387
4076	112316
5871	145545
2834	134390
4994	122736
2242	150333
6862	142228
5789	130073
11434	116800
4381	108296
6989	122673
1899	125948
4521	117901
5738	109862
1603	145961
3986	121705
6548	126128
610	140180
4109	108127
774	127245
3220	132097
800	143193
2346	133564
6567	127632
6208	107008
1075	146204
2311	137565
4879	140960
5931	118292
3734	136705
12612	128165
2008	149000
5141	108997
7880	116857
4803	110932
3127	129373
7147	117829
5286	107716
4788	128008
9762	119520
915	128321
3049	149348
2736	132617
6827	130068
3002	108429
4946	126499
4819	136712
3645	121376
3650	148969
943	149956
7645	108720
1953	147832
3105	148328
6203	129972
3119	139032
3808	138800
5709	113104
5538	121080
4739	122953
1927	128637
3794	131888
3928	109823
5921	122368
9291	111476
5921	109080
3473	125160
7533	118037
7566	118371
4447	111788
4562	107067
3874	112845
6518	135605
8557	141660
1968	150188
6812	115537
3302	127153
898	137242
3479	107265
4150	110780
3078	110562
930	143880
3871	118080
8291	116014
5136	120318
4318	117705
6399	129818
3918	142772
5207	107924
6660	114528
5525	112032
4674	117989
3999	112252
674	135047
2888	135832
3504	137613
5730	107948
2052	111104
3312	117564
7362	114772
4880	109025
4640	147761
5547	118855
2769	123887
1232	122870
22965	150765
826	124236
3097	142793
3362	131040
987	112980
2138	118232
5434	121032
6772	133768
1122	139013
5513	116241
4308	106941
6632	134848
551	145249
4439	108084
2634	124227
1213	137820
2478	129743
6915	120689
1415	108164
5267	130449
4387	112824
2094	120092
1023	121541
3870	124589
6871	112005
5670	115759
4311	111238
5248	111792
4508	133585
2546	150005
3541	107875
4358	107981
6048	115345
3118	117109
4228	130104
923	116141
5411	116664
6100	108171
5012	112537
4353	149509
5239	125171
5039	143869
759	150919
2907	148633
3040	144580
3806	127744
3579	111408
2406	141439
672	118100
4321	148703
7841	139429
6736	110804
3980	112397
4263	142001
4830	121648
5340	135984
6452	134528
3740	107840
4126	139467
4166	121649
4451	143269
9635	111797
5029	131104
5250	108468
3368	126365
6610	141305
2575	109225
6914	125812
15650	107359
5211	125005
3154	139324
4883	150841
3135	113320
11487	120272
6914	121020
1797	119865
3387	112571
6711	114023
5400	134870
4666	111918
4820	135277
6043	109561
4708	137568
1200	143033
681	124704
7478	125053
5859	109461
2606	131525
1529	124348
3295	130871
11034	123174
3485	147255
2436	117094
1225	150548
4136	107666
12012	142700
3305	128096
1966	147196
3336	143320
1767	108669
18244	110065
7001	127689
4792	129616
6995	110449
5873	108034
4292	148789
887	147820
5605	119197
4585	138690
2690	122601
7412	115219
5377	140593
4691	133277
3378	121137
2401	139285
4905	125857
[truncated: 125 more rows]
