# Supplementary material for: ATR inhibition augments the efficacy of lurbinectedin in small‐cell lung cancer
Source: EMBO Mol Med. 2023 Jul 25;15(8):e17313. doi: 10.15252/emmm.202217313 (PMC10405061; doi:10.15252/emmm.202217313)
Supplement: Supplementary file 9 — Source Data for Figure 2 [file EMMM-15-e17313-s002.zip › Figure 2/A/Quantified_data.xlsx]

## Sheet: Sheet1
Hours	G1				G2M				S
0	836.003	819.792	810.208	831.968	1873.04	1946.2	1845.01	1798.12	1457.4	1441.75	1394.03	1436.96
1	904.14	898.014	914.813	903.259	2068.38	2271.95	1947.88	1972.96	1735.14	1734.66	1716.83	1626.54
2	1165.42	1124.76	1042.46	1060.25	2197.94	2196.84	2080.89	2017.17	2258.53	2267.4	2137.89	2199.67
3	1186.39	1137.51	1108.97	1072.75	2293.66	2484.72	2270.9	2000.85	2861.75	2777.13	2761.52	2748.93
4	1078.43	1006.72	1058.46	1036.58	2136.63	2111.78	2015	2203.37	3292.27	3112.87	3188.83	3257.26
6	1385.56	1420.17	1483.72	1434.75	2813	2828.96	2721.81	2612.39	4548.34	4746.33	4623.37	4563.35
