# Supplementary material for: ATR inhibition augments the efficacy of lurbinectedin in small‐cell lung cancer
Source: EMBO Mol Med. 2023 Jul 25;15(8):e17313. doi: 10.15252/emmm.202217313 (PMC10405061; doi:10.15252/emmm.202217313)
Supplement: Supplementary file 9 — Source Data for Figure 2 [file EMMM-15-e17313-s002.zip › Figure 2/B/Flow Files for Quantification/export_Samples_BRZ_1_Single Cells.csv]

APC-Cy7-H	FITC-H	PI-H
1875	295	72186
4615	1259	120269
1554	276	61536
2014	279	70188
1835	6998	87371
12365	545	88751
3538	815	123896
3167	419	73858
2775	593	99856
3431	649	126108
1730	309	81584
8760	686	86265
1802	293	72497
6171	439	78953
7254	634	104220
1623	262	70080
1530	342	69105
3886	730	116989
10525	1079	101282
1572	266	77637
1104	342	75777
11639	503	89760
4651	590	127736
1809	403	75180
6530	26429	102171
1403	329	71861
1511	182	77394
9514	1484	128880
9343	509	95649
10281	634	94953
7311	284	76281
4439	276	71765
4420	811	78396
2150	406	70320
10526	906	118084
2735	406	80585
8951	646	126721
1959	293	74347
2070	526	81488
12556	948	108117
2866	599	125274
10575	653	109439
1494	477	61704
5396	565	87760
2122	387	77429
8313	682	101452
6526	255	125752
5135	671	89344
7550	687	90872
8626	343	83010
4106	545	82829
2259	586	75345
1899	324	77388
3766	422	79957
7827	489	105133
2938	250	67161
2050	362	70021
1382	294	65164
3135	549	78627
1673	323	68133
2246	454	78929
15139	736	118430
2271	465	78282
2304	843	80399
1271	408	69384
13915	516	98645
1575	721	64880
11963	539	89669
1935	509	85184
2167	349	74074
11751	550	95624
1703	689	69585
7898	1035	128262
1863	331	75832
3342	368	76618
1986	331	74508
2218	486	68965
1836	598	76739
3489	291	70791
3665	511	79237
11743	529	102969
2655	378	81248
2473	373	83919
1699	204	81605
1510	400	73217
1947	270	63976
2078	285	74761
2123	389	77329
1578	303	72194
1857	252	73872
1877	344	67460
3283	9278	111312
11299	653	91660
4486	1690	77177
1771	354	71555
2325	298	76112
3198	440	121424
2131	327	74144
10522	412	106141
9933	521	105324
1639	340	75356
1986	318	69444
1998	337	75276
1481	319	69181
9706	629	108758
2026	367	73620
1527	262	67548
1402	303	69624
3074	829	128704
15237	1326	137957
3538	689	147697
2254	365	76404
1970	546	76472
1610	329	68209
1534	280	68913
3510	14731	130977
1931	315	71768
1739	621	65682
2119	309	105828
1687	340	72358
1864	407	74637
1870	454	72681
13854	508	88548
1614	276	70207
1523	275	62153
2018	302	74540
9637	484	85981
4202	511	113488
5649	337	74768
1733	276	80142
1490	231	76239
6259	352	76048
2579	409	75633
14024	801	92472
4803	385	73977
9557	382	104247
14728	857	105528
13278	1006	116533
1674	257	76032
1706	298	75640
1808	418	75629
1919	340	73805
7066	1074	91312
12003	467	107433
992	401	58928
1574	300	75948
1642	275	77233
3199	3951	109904
2962	586	116744
1499	337	70459
2258	296	74810
2467	981	116325
2790	480	99900
13480	846	123832
1943	354	83340
1351	12465	63216
1799	246	76204
3127	540	132109
1910	440	68670
1482	277	72675
1807	334	78708
5062	1280	111324
1570	299	71368
1267	278	66260
1790	274	68144
13478	496	92693
1266	258	66657
7034	478	79097
10366	670	92087
2642	1342	119115
1838	274	70644
1934	563	76904
3125	1040	128604
1571	390	69473
1823	402	75008
2386	613	78281
5428	23024	103716
9279	4801	102205
7771	678	105913
2030	442	64632
2321	294	90037
2727	513	117081
2142	403	77806
1751	353	73597
7023	1242	98544
1790	258	71976
14623	2195	105405
1047	243	65105
8167	611	86093
1603	336	69725
13405	571	114145
9311	321	76656
13963	462	92156
3644	628	82208
1895	520	72328
2094	363	68528
1390	451	73362
9131	680	85068
1870	386	79213
2059	410	71013
1910	378	67821
1979	314	63790
2178	391	72567
16375	509	95448
2312	593	76076
2214	308	73563
1760	370	71708
16830	528	109425
4134	325	87360
2459	480	116053
1554	257	72557
1880	11110	89140
1661	278	69552
6094	8197	97217
2631	1380	87257
1592	288	74444
7738	800	103838
1334	6350	62832
2262	394	72544
18631	2805	113633
6239	319	82201
2046	479	74344
2027	297	71524
8690	339	89740
2599	390	82465
3646	700	120296
9965	413	90592
5543	1502	123824
7156	748	86456
1691	448	71828
1595	454	69368
2071	453	71186
9690	554	87344
1485	639	77849
1563	291	71626
1527	293	65508
3159	695	76507
6787	403	77597
1740	924	67337
5394	418	84780
1882	250	72733
12814	503	77120
4774	485	90123
3735	38527	103904
2367	362	85573
5629	982	114499
2175	353	72389
5258	337	70884
3780	49524	100811
2615	292	70504
17583	819	132551
1883	329	78373
1950	320	70804
3285	438	117016
4347	324	122389
1273	308	62704
2335	606	85515
2023	361	69573
5202	3049	105392
1427	260	74261
1747	228	67961
2190	438	77609
14996	672	100196
2135	368	79261
1417	207	68985
1398	351	68584
15531	789	92072
1767	288	80431
1818	516	71225
2475	324	87072
8931	700	100755
11302	703	94065
11719	658	96196
2230	509	73466
3514	4398	125227
5594	542	73481
1586	297	68124
1499	252	70560
7919	2323	86902
11162	459	94629
5763	351	78131
5975	408	78260
2763	813	90968
4735	731	111388
1730	315	70005
3234	375	82513
2021	257	68420
2539	450	76088
5555	751	65066
2199	330	82636
5059	286	66928
1594	244	65992
2598	553	130781
7747	405	75104
7309	45963	79024
3602	18294	156989
1715	352	67969
2451	510	84627
3602	1359	145024
1058	277	70249
8943	459	85797
2015	268	66976
12098	428	106137
6547	536	84056
2398	259	70588
20062	714	143484
1118	608	71509
3935	38235	144197
1503	293	72309
1648	518	72760
2437	393	106412
1847	251	72727
4230	848	103052
1427	243	65833
1684	346	75572
4717	540	132792
1732	1163	65829
2075	273	72617
10203	485	125602
1935	351	75560
1719	318	70957
3845	455	118013
7066	682	106713
16691	9771	93012
1528	319	70297
9703	691	99252
3083	546	133207
4095	423	74209
15090	648	109801
10675	520	103704
9911	484	97584
14354	771	95409
1762	393	67859
2107	824	106584
2234	351	75529
13761	683	105564
1754	18769	102378
1703	388	71733
1762	346	74478
2966	630	112978
1106	313	70000
7755	376	80437
9114	432	112897
1934	355	76464
10015	705	99304
9781	466	110921
9567	1058	85256
1887	371	70808
5658	18181	107885
1362	348	75789
1663	267	68921
1634	235	64580
1879	13731	87824
3183	523	122211
12330	339	71284
1307	286	72293
1918	723	75968
1919	362	84337
4912	383	73476
7510	8240	99330
2807	6474	124921
1991	346	70641
1459	261	65316
1878	258	73738
1691	384	73560
1843	352	83104
2355	343	80130
9503	361	80176
1503	331	69033
1210	237	65741
2919	425	121268
11055	613	76476
5927	619	128041
2019	383	75524
1958	321	77370
2694	539	84969
1302	388	77009
8959	614	130277
2287	417	77571
10560	3280	108325
3483	827	129185
1849	345	75448
9330	558	110181
2338	349	75021
13834	848	113090
4378	406	71060
5964	433	75433
1730	320	68141
1594	367	66772
1589	278	74172
1854	363	72297
4463	461	78629
4386	305	80208
20561	1156	159687
10310	479	93622
1778	334	70132
10170	752	112328
1258	704	72537
8007	607	130311
1842	369	76173
1414	238	65292
1419	322	71312
2011	426	76109
2742	809	139954
8471	14957	109548
1531	217	65960
17210	607	119724
3227	812	127736
2078	317	74681
1607	5583	70940
4040	1441	112571
2985	5654	96161
1657	398	69825
1276	284	68774
9983	618	78084
3533	319	78100
2424	731	111872
14483	952	118632
12391	440	119966
2798	676	73988
5737	456	75153
2367	393	103104
1938	276	72706
14107	618	94945
6456	422	70906
3430	382	81727
1923	558	90728
1963	294	71249
3160	22738	105760
1915	297	67552
1294	8676	84108
1886	350	73061
4315	375	77673
2317	330	82493
10058	842	117009
11324	1447	109071
1298	442	69416
3286	442	127277
1478	334	68284
1295	303	69940
1839	518	73632
1475	310	66921
3441	518	81940
14967	1290	96374
2086	12144	84069
1347	293	62971
1402	276	70988
2107	270	69497
2156	411	73648
18288	399	100651
12274	997	128339
2002	341	71305
1546	332	56372
15158	463	110797
4267	401	78197
10422	737	88532
1862	329	72896
14715	870	112388
1803	247	74020
1534	291	72312
1970	478	79077
1295	276	63800
3063	413	75017
4707	391	78148
12113	343	78340
15178	871	105097
3095	429	119248
9343	431	95000
2314	357	68820
3385	811	124533
12653	1270	124920
2210	362	74941
9550	439	90560
10750	381	81904
13494	446	91745
1415	230	69904
1671	251	72705
1314	369	75597
2158	391	72946
1342	399	74347
5207	367	78480
1775	286	69752
1795	354	74725
1662	284	68680
2274	504	80925
2103	478	78360
6747	361	73757
1730	306	70180
3105	2291	100788
1931	7556	76879
1566	359	70840
1886	438	74849
7294	654	82033
2014	327	74328
1486	286	75217
12298	600	81453
7754	518	101357
1971	354	78829
9179	678	111448
1435	313	73612
10575	706	121004
1162	212	60261
2001	6850	101549
2127	535	78960
1914	408	78149
1223	382	64888
1834	318	76527
2151	473	79876
1859	310	75244
14795	1275	93207
1534	5072	71302
1544	303	70154
14263	441	92293
10593	548	99496
1686	437	68912
2414	330	83830
2010	8307	118916
1482	375	68424
5203	574	75025
2503	362	79525
1736	342	67271
2011	343	80344
10911	522	79868
1556	306	69772
3653	563	71996
7415	449	80249
5834	414	75621
12652	474	103411
2054	307	71893
1315	255	66640
2219	8991	95306
11550	923	95163
15255	603	109388
11846	1289	106876
9897	465	87768
3087	478	124702
9686	563	96132
5507	10814	112208
17450	992	118969
8472	936	94096
1915	297	73192
6268	875	125300
1803	274	70329
1994	398	82458
1395	205	64264
8475	974	92705
1234	2980	71597
6058	310	81096
984	378	45704
10440	290	75712
5842	1478	136175
1647	270	74895
1975	323	80204
2235	175	89081
7117	948	100037
10111	774	92656
2907	2458	92217
2271	10469	94224
1274	621	56616
3842	696	98568
6695	2199	115588
1865	426	71508
11498	27501	89513
2282	522	70752
3138	618	129592
5014	452	71372
3799	436	126389
1554	264	72697
1562	368	62441
1678	263	74500
12123	515	101500
15943	1038	114948
1654	252	65852
2026	440	76564
4218	817	148544
17282	1027	135193
1874	274	69283
1474	17211	87440
13267	354	101720
1799	388	64716
13207	413	77884
5863	630	129004
2038	407	76541
5014	439	78013
5268	14320	125776
1538	393	82744
5591	466	74952
11855	646	116453
2213	1894	72300
2030	255	80650
1944	262	68214
2238	375	75538
2363	380	84540
2613	474	93595
2571	541	124548
1554	348	74196
7592	522	123896
1515	279	73771
3146	568	124273
2698	1097	122072
1630	266	75656
6462	1239	112277
2087	416	74633
2345	471	96324
12199	368	90704
1435	302	70916
1619	247	65524
1683	271	75404
1601	251	68014
1967	920	103120
1550	386	59537
2075	342	70036
2983	592	126690
1755	228	66044
1572	611	67825
2062	271	71456
8400	691	127065
5591	569	77025
6926	562	103865
3986	980	136037
1626	319	72444
11246	5912	88208
1774	330	70000
1271	6608	56899
6738	8550	86463
3899	1551	97349
2211	382	80708
2073	606	81652
6693	341	104091
4374	10051	140776
1674	540	75549
2138	447	77037
2531	8486	101764
2113	408	72845
10582	1011	112930
6639	1054	120889
2871	542	118825
1767	315	71536
1638	7659	99745
7866	1023	115325
2184	310	74677
1855	379	69921
9571	641	104245
7516	396	104588
6231	598	73916
2149	487	125029
1381	268	64659
1958	314	74096
6170	688	69396
11922	952	99728
1254	334	65385
1719	414	65221
2631	494	120361
1926	293	72424
1945	267	74177
7578	404	71265
1367	407	71325
4402	298	73884
8259	658	97029
1446	343	79660
1835	273	77016
10837	1107	114124
1866	338	68733
12228	735	119025
1459	269	63857
1692	258	71268
1750	246	68913
1655	382	78117
16715	959	155928
5950	349	78121
14042	718	139545
1463	306	61724
1859	341	78536
1491	292	71136
2110	270	81252
6498	801	92080
2379	526	79185
4758	501	125044
2995	687	121049
10195	1132	111825
2363	381	85268
3042	468	85882
10698	596	89905
3006	322	75854
3959	1104	120029
6883	830	102857
1631	313	72336
1566	475	64757
8459	405	105632
8077	480	84180
1915	285	69794
1918	475	74252
1812	352	68900
3007	467	82324
6827	374	117144
2083	292	71659
1922	575	69793
2041	344	73724
1615	299	67456
2034	381	77225
4451	14296	110580
1539	287	72164
14539	4550	82729
7535	510	102753
10403	13718	120296
3950	306	70351
1986	303	79160
3734	628	104799
4362	8049	109804
1655	222	75896
13705	526	99843
2091	283	76532
1462	274	72772
13686	740	118744
1875	368	72741
8073	697	102319
5011	829	103145
14511	485	106089
4218	1184	115821
8099	699	83285
1507	242	66717
1843	210	68476
1863	283	75200
12331	609	91340
1518	303	73089
3991	390	81040
1735	566	68643
8627	649	95284
7419	521	125493
2207	338	79593
9512	1058	90201
5850	514	81401
1917	333	82192
1451	249	64174
1402	337	69668
1348	268	76400
2027	524	80800
8539	806	110711
1782	301	85589
1719	336	75416
3146	336	79958
1671	4402	77793
23003	830	138773
1806	328	70426
8543	1046	111033
3211	531	80517
2013	463	73337
1683	278	77493
1565	386	73377
5691	554	78365
6078	273	69425
1899	282	79460
10485	894	123121
2038	303	77232
1758	290	71393
6142	458	85825
8367	882	98172
1500	243	57577
1322	358	79199
3407	768	117192
1791	538	75696
1903	320	75000
2626	11012	106836
2741	6403	94825
1814	300	72082
1566	327	71585
10127	728	96220
1706	315	77252
12646	637	103691
1915	318	78220
1911	290	78313
1821	346	71960
1411	5791	64200
2124	722	77202
2855	15769	116636
2243	572	91312
4315	5151	63825
14123	429	83272
1622	383	74185
2163	285	77388
1445	803	68293
6931	309	107025
1878	402	70096
13035	615	114383
8215	763	116149
1676	260	74261
2663	739	91065
10494	484	92300
2091	475	91944
4076	452	80076
2236	331	75349
1683	230	67781
1586	414	69429
1910	570	78964
2007	438	78037
3024	455	131668
4510	622	115260
2139	323	75592
1887	311	71756
1111	508	55836
10094	1027	116937
14183	628	97572
14545	402	102776
19227	731	94984
1316	534	59989
1923	675	73977
1631	283	71998
11774	382	87517
2492	407	88630
11250	701	108565
1908	303	69877
2070	388	70716
5331	321	78481
2574	292	78500
1786	321	70872
2159	5470	62653
11194	784	112616
2038	292	65099
7191	860	100380
1514	298	64417
5602	483	72424
1798	299	67492
3172	948	122620
1822	288	83095
2611	404	79193
3860	477	125077
1852	418	77127
5258	523	76627
1859	550	76020
1582	287	59837
2587	386	73192
2247	410	80176
2818	3072	94281
1771	340	75537
9514	996	125273
2791	537	113057
2098	338	72048
2826	433	101352
1915	15772	86049
3130	604	85036
10175	344	89027
14358	565	101487
1805	383	72567
17131	1227	108200
14874	775	94278
2199	472	80247
7886	512	103300
1863	424	76935
1779	34876	95124
1627	309	69645
2263	299	74417
6211	527	75101
3788	283	78739
1726	331	73704
6523	646	96159
2083	236	69033
7007	1314	125912
9050	700	122458
15841	428	99361
3681	445	75220
10087	489	83520
6058	1557	91069
3139	422	96139
6823	851	89728
11522	661	97297
1746	230	68673
12214	8543	91806
1762	284	77909
1934	538	74629
1547	357	73797
7330	454	82009
3344	757	127333
1966	288	73709
6410	431	77972
3259	1367	126261
13838	586	91823
1991	504	78705
6406	883	90681
1801	298	70236
7439	290	70680
11646	22587	84912
8642	772	118905
7231	692	126921
1821	222	72336
1559	1927	50833
1324	268	63665
3247	837	116817
7375	494	73892
4910	913	97587
2015	540	70370
7125	431	84361
4519	15023	81052
7235	330	79552
3590	551	117217
1638	407	71000
1997	508	77036
1942	379	78681
1519	301	71665
1355	250	74241
2957	414	73352
3209	13953	117468
3422	350	71346
11066	386	92450
10438	550	100419
2108	383	82400
2242	490	83972
2646	39654	85144
2687	1303	75990
4723	25245	145547
11363	438	98528
5023	1344	113100
5315	468	82456
2502	9526	80083
3587	5039	112713
1667	244	69280
5983	610	94261
5074	419	72933
1661	264	69285
1799	367	75262
2394	4646	101776
6994	683	97184
1655	458	74461
1668	288	81140
1980	442	77164
1771	237	75009
6735	379	81413
8159	614	127045
11291	620	94545
2574	409	82581
1062	264	67364
5671	401	79836
2535	464	77660
1914	334	73344
3127	667	121901
7066	471	79704
9959	506	112565
12795	3814	101273
11891	495	86435
2271	380	75517
6023	715	111613
1019	771	73305
1567	462	70593
2482	302	78481
14567	1292	116888
2186	378	77299
1878	355	66245
2535	400	109741
6003	1064	137481
7970	461	76120
1504	322	66609
1601	230	71049
4002	1351	125729
7777	437	89977
1843	318	71673
2967	568	122909
7158	412	125884
10119	522	84463
7446	646	89783
8363	747	121381
1747	314	69980
1458	258	69419
1647	551	71841
4051	8704	101416
2163	594	75096
10143	591	82592
5699	449	117688
8000	503	101417
2394	320	73092
5377	443	80678
12179	626	98476
1846	427	72124
1265	370	76825
1995	321	73981
1427	282	73557
3474	479	112080
1871	302	68029
7829	7669	82605
12631	487	92455
1427	514	76161
1435	251	64164
1414	399	76496
2267	435	80985
2554	704	85081
11013	623	110368
10231	452	95149
1939	290	71556
9228	615	100784
2278	480	77072
1626	411	68100
9222	366	107235
5169	402	74596
2557	362	74227
2188	548	75208
2858	395	99701
2150	432	74360
1822	598	73871
9459	773	110382
2745	647	89868
2175	448	72385
1634	326	69325
4087	668	83656
4690	1252	124212
3118	842	87234
2204	477	73776
14463	411	86081
2806	319	81289
11486	419	109128
1263	418	76233
1235	452	51693
9009	703	87550
2698	475	78252
1511	264	71882
3473	475	133095
1830	29730	90592
1631	203	68235
1366	291	63296
3227	517	83224
2003	495	75069
12867	999	93247
16710	696	118729
1630	227	66945
2938	799	123463
1867	455	79052
2319	362	76696
1702	291	68602
1666	294	67909
7551	811	121265
1795	303	81736
1479	197	65285
12659	463	99347
2162	4418	87728
1867	361	69416
1270	234	65953
1873	334	73799
1699	255	72518
24814	784	116065
8050	428	83311
1382	308	73972
9459	505	115896
1673	272	72875
2169	245	75119
9066	530	88417
1816	286	78564
1264	239	68228
11639	570	97329
1767	295	72863
1523	2163	57872
12434	514	101050
1726	307	66705
1810	338	80081
3758	1127	122565
2514	543	78348
1699	264	69680
1631	180	71172
3170	934	85766
3472	736	133052
1783	341	72825
1552	272	77585
8071	1164	111948
1314	272	66412
2222	275	73969
1111	34239	55365
13991	494	87564
2619	665	90312
3762	392	79381
1999	375	82725
1987	402	86880
1959	428	76148
5447	791	117756
2371	529	80557
2759	804	95124
1998	372	72692
3051	930	125147
6626	346	76104
11614	589	91918
8146	547	113209
1730	361	70864
5043	395	71513
9615	1190	107396
9173	391	87311
2606	4799	102180
2019	263	69027
1291	275	66553
2667	737	77648
1634	250	70104
10383	446	89204
1914	338	67560
1990	343	74412
1702	399	82484
1682	347	70242
3667	861	115707
8318	905	85319
15386	990	139668
1647	296	72364
1842	278	71329
2350	702	75309
1946	478	74804
1743	275	68718
1385	447	72540
8014	659	137341
2798	530	86236
1723	336	71173
1914	343	78848
7455	609	105633
2780	761	93140
3578	342	67760
1959	250	70872
14735	451	102609
2939	422	126180
1667	524	68809
9863	377	96277
4304	1006	83588
15026	734	96080
1481	310	77513
15547	478	110651
2160	564	79800
1675	266	66302
9264	574	87978
4839	685	100857
3654	619	134261
1378	250	69212
5210	591	109857
3488	888	131861
2034	248	76572
1682	376	76693
3442	666	92591
1418	345	73188
7015	693	119834
14134	1742	114433
3346	577	136117
8035	666	92213
1535	414	62841
2368	6418	123844
1907	376	73494
2098	346	69229
12485	559	100577
1254	231	66841
9219	495	91493
1759	382	72691
2787	722	116535
1439	302	68185
1676	407	71536
6532	718	80706
1894	332	73008
12735	535	91019
13592	369	89628
1799	326	72368
1651	13210	74429
7610	739	102981
10248	607	77325
9449	667	96292
1874	290	79076
4324	446	72256
2726	406	108344
2050	6745	71292
2883	683	115856
12924	7741	115187
8814	7519	94793
857	278	62800
7152	834	91389
1195	236	60602
2571	2546	114549
2650	590	94064
6011	397	73601
1688	352	73917
2003	376	76620
1686	423	69401
1850	283	75462
1835	266	68828
2112	361	73424
2735	513	76444
2303	424	74881
1935	339	83125
1462	210	62724
9087	639	125001
7575	352	93877
2002	429	91928
1354	11543	68417
1762	457	77652
2944	6249	107005
6103	488	81621
2285	289	73140
1966	297	75260
1486	311	76737
2266	351	73425
2626	631	119025
7283	18231	105440
1638	266	65198
2075	5375	79448
1396	276	68733
9758	563	84852
1673	389	76705
8189	762	95541
1366	379	72276
2174	609	70741
11042	1491	104408
9182	1245	117868
3403	514	128084
7939	488	97947
14328	746	100017
10703	1342	113946
1224	315	68353
8711	387	110877
3111	15627	123485
10287	556	111410
9363	607	90489
1738	571	77713
9061	687	90560
2044	446	81445
9269	598	86125
8797	477	85704
15639	1309	98874
4650	417	71540
1807	222	70126
1638	233	71261
2794	410	123348
1434	346	70036
6987	1310	115791
5226	521	83481
1529	331	73507
8086	539	97863
2071	349	72990
1315	347	73385
1786	234	67512
1804	430	70060
1736	289	65992
2082	392	75689
10670	429	89434
2435	395	111484
2913	843	91605
2460	5636	106108
4002	596	87052
7229	357	97112
1975	322	79545
2030	420	83614
8067	453	76021
2078	416	71080
11014	583	99880
4755	342	83679
2142	303	67688
9651	406	84788
9878	684	107964
1395	366	63844
9786	674	120712
6127	441	75529
1590	432	70522
2497	354	75641
2203	532	82100
2267	487	79076
1878	289	77816
9014	694	128261
3167	815	114168
1774	382	73077
5014	420	95580
1611	254	69557
1879	451	83016
2043	428	78013
3907	436	85900
3051	11724	125029
11155	1126	114436
2002	455	79109
1296	293	73677
2495	521	78009
13474	3862	109111
10386	804	128557
1643	542	75484
9480	548	95492
9846	968	123929
6362	389	79692
3362	879	118877
6371	333	81189
1438	280	70017
2690	716	124710
3170	1126	131302
11502	595	99624
4199	368	86009
9365	8473	93729
5029	946	117025
1411	224	70629
1906	475	74745
1679	310	72596
13385	1458	106080
15770	768	105799
1922	308	67941
4226	967	89341
1443	798	70989
1658	327	69024
8287	749	106636
7319	899	89177
2242	335	80300
1550	362	61376
7006	598	140614
8815	629	96685
11151	405	91121
782	2969	49434
1818	277	74356
1615	326	73420
2675	848	78589
3401	720	90624
1462	478	73170
9138	621	129972
4842	465	83093
1965	359	76969
7724	438	97761
1803	336	79168
1925	343	80473
1311	351	65350
2726	470	80608
2076	333	77845
1665	347	63689
8465	617	86160
5742	503	72251
2197	431	112763
1727	401	75460
1862	710	79991
1867	277	80176
7779	402	87538
10694	596	93876
3523	485	131936
14750	632	92173
3056	787	120217
3742	735	140041
3735	377	84892
1697	351	91664
4827	315	77937
19355	452	116011
3228	31097	94405
3354	618	121320
2784	295	68194
3050	440	111032
3253	697	80172
7926	888	124404
2679	425	83101
1929	526	78025
1650	165	68272
1290	250	67832
1791	367	77478
1523	397	68009
1963	319	67222
3141	685	114468
6006	346	83060
1526	535	68508
1826	282	72216
2067	283	79593
1909	306	73645
17238	792	125804
3146	773	88785
1654	330	81101
8366	379	95346
5119	403	77772
2054	399	71628
1938	388	70473
1782	251	66237
8542	360	78221
6183	889	113392
8138	543	80004
9670	1066	96501
3147	472	83884
1570	413	78513
11563	762	98325
2224	402	74244
1690	308	76152
7862	595	99728
10325	5846	94840
15614	955	108356
3921	515	76357
13253	561	78933
8583	385	85981
1776	288	79556
2284	428	79032
10335	1110	108985
2440	520	78684
13526	458	94340
2346	414	77889
3448	394	107052
11606	600	101028
7109	572	72603
9751	413	115947
1646	431	72097
1975	247	76240
3347	986	131369
8153	937	107477
4392	328	80036
1907	291	74004
1230	8523	74647
1855	462	74216
1603	288	73835
1416	397	72297
2815	182	70152
10510	571	92096
2338	352	77069
12598	484	96793
15035	900	143244
1915	256	73461
13418	479	122185
1727	464	71025
1523	360	68708
4743	437	76625
1818	307	61572
1728	370	68415
1547	308	73349
1866	571	70628
1197	287	44057
1758	318	74378
2051	251	74661
1883	347	71695
1107	235	58508
2057	318	71088
1694	328	80393
1576	264	71277
5846	782	81953
2454	608	76131
1482	2517	71157
13922	489	88325
3202	955	98788
3243	452	112848
10450	603	112788
2842	6136	94567
9103	392	80776
1522	6242	82085
1974	423	73809
11700	463	100481
2808	611	74157
2509	1304	118336
1490	1130	57815
1852	318	68073
9823	528	95253
1882	551	63794
1481	566	72301
6526	1112	112024
9126	898	95216
4568	748	124982
11976	597	127932
1875	526	71705
1558	285	70472
1816	326	69652
3351	808	129592
1287	313	66885
1694	251	66668
2290	601	77172
11358	576	105145
5599	539	107188
2445	494	81780
15865	486	99602
7343	504	81302
1283	474	66041
1577	383	64352
1463	6067	76593
3119	28316	113901
7035	1717	124498
1634	338	72729
1710	379	70145
1910	314	81772
7256	399	76423
4337	2886	79661
1602	439	79486
11042	215	77505
12769	2460	141472
17315	521	89064
3735	8893	105012
16206	882	105659
1882	284	76461
21247	535	127661
2158	393	83190
5011	823	103248
1703	399	63684
12988	3515	152628
6278	563	87084
4906	271	68568
1687	14116	96117
2359	19164	90757
6874	442	85776
2004	342	68804
3485	1021	127701
14279	550	124133
1893	1302	68957
13027	521	110897
8163	451	93897
2307	4698	77506
2122	490	74041
2054	459	80805
1868	350	75109
7896	920	125465
14622	831	116125
1719	303	73904
11450	739	89779
1674	352	72345
1454	261	62941
1119	208	67784
2130	504	76394
3958	784	118861
1606	535	79293
9323	519	81829
9523	696	101240
9487	560	99566
7402	974	111876
14290	732	108041
3139	589	108462
4606	345	115040
8329	332	79037
2514	358	83252
10802	521	73360
2730	445	99047
1546	324	68631
1180	355	59545
2111	554	79037
4486	608	79998
1855	308	69224
1958	361	76641
18139	413	108652
1646	290	78544
1703	338	72221
1676	354	75312
1862	314	80001
1782	274	71805
8047	739	117192
1711	324	67368
1743	521	71073
1727	390	66457
6147	396	73645
3635	3607	120700
1179	417	67813
1527	259	71704
1999	416	63761
1595	287	70284
2671	5866	86777
5167	325	70355
1391	349	60681
11843	511	96302
2338	380	83062
7298	728	90318
7715	1175	99629
1578	349	72117
2254	418	83233
5826	342	86236
2762	729	72549
2592	3273	128375
1859	303	71117
1684	342	75625
1310	4078	62929
4326	462	74145
3358	68966	86425
12218	655	99348
6798	1124	114835
1491	361	68696
1798	563	76443
2200	546	126605
9999	560	136119
1448	243	70077
10683	659	113633
1583	264	74685
1864	346	73410
9211	400	103781
1773	335	68677
13982	412	108804
1515	240	74519
1858	306	76781
11179	681	100632
1671	370	71141
9283	475	87641
3734	454	125304
1891	298	75109
2334	535	84405
2411	702	116089
15102	562	105861
5047	365	77188
2743	337	105604
1687	797	66596
7587	19302	79232
12942	568	114589
2807	711	99108
1631	283	74716
1559	410	78166
6134	646	96056
6911	475	74524
1442	314	66685
2327	312	77429
4119	440	81196
6791	936	100781
1987	406	71608
1924	288	78201
1381	303	71004
2954	555	129928
1495	555	71911
1835	4439	84420
1622	367	80363
1438	232	67924
1686	553	76884
6331	653	82001
1918	394	74606
3674	565	128129
1850	477	75720
7695	1139	109245
1423	260	72864
2178	324	77816
6602	533	76664
12970	998	116104
2299	12294	86504
6287	726	112040
6698	535	78971
7100	580	101068
3106	558	135200
11439	353	102964
12300	436	106101
1874	1230	74946
7432	583	84417
2006	370	68613
10931	418	108452
2134	688	84668
1671	350	73968
2402	503	83739
2032	328	72913
2653	406	83749
2526	421	86786
1819	576	73481
4915	486	74120
12721	1114	113206
3002	501	130745
7662	325	83234
1875	353	74814
8410	418	83897
11067	409	93285
2178	358	73545
5343	2397	160312
15007	1308	110746
2703	492	118241
19839	780	115985
2002	305	76769
1586	286	76723
10954	4010	90404
1603	306	72874
7150	516	98366
1587	354	75813
2075	546	99609
7695	343	86921
2503	399	78689
8914	554	121193
8618	623	77576
1922	282	79558
1942	330	78060
1878	275	73780
1895	436	73169
6114	471	77288
2151	332	76537
1722	450	65959
1020	2052	47516
3754	1119	133761
10749	879	106034
1911	692	74658
3439	591	124378
1859	260	69236
2123	379	79534
2459	622	110060
6502	533	81537
9815	335	79256
1835	342	74157
2079	559	73648
5830	34032	99843
7762	675	96973
9419	558	110460
1580	310	80125
1972	495	74665
2172	364	80152
1642	290	75716
1718	318	68930
2026	350	73902
9223	423	97633
3403	388	76767
7990	290	84432
2351	427	84009
1403	357	72160
1840	330	73182
1916	311	82442
1734	209	68792
10927	555	95273
17999	1209	157512
2882	1078	122110
5031	738	115721
2009	342	82088
5324	575	119497
5643	407	96496
1575	602	69684
5741	2266	98400
1686	336	78008
8594	527	95372
1794	389	69696
2378	742	75829
3031	486	135212
1777	224	72296
12818	582	90440
13290	711	103636
3316	722	116128
8959	460	91789
1762	344	72976
1864	414	74748
4666	338	71688
1586	319	72136
1934	366	75957
2614	658	89514
16507	1960	97577
2916	457	132689
2570	864	84087
1858	347	72179
9494	418	124721
3423	588	78780
2130	501	68581
1630	441	73132
1659	305	86673
1666	258	70161
1482	283	68288
1854	340	80604
3992	666	143090
5162	785	129983
2062	349	84060
3345	313	79377
1533	452	67885
13962	714	105928
7053	648	98797
1671	271	76240
7054	431	104677
1460	317	71652
2782	695	125461
2584	635	80952
1687	323	71485
6750	10406	92605
4034	2859	96705
5387	515	74906
1984	331	72312
1567	334	63036
1374	306	71671
1390	400	72269
11175	446	93788
9338	1034	115904
7651	500	114676
7299	308	82715
1967	224	66248
2466	518	86867
1899	421	70877
2754	470	98948
1440	319	70449
1522	514	68513
1682	290	77409
8846	18325	87732
5903	1402	93705
6107	1324	127272
3379	908	131580
3455	427	80461
2578	759	85017
1791	281	73777
7950	936	135569
2538	406	97054
2567	731	116709
2171	578	70853
1739	229	70761
4669	816	127525
5654	691	103048
1815	339	72821
2050	367	78236
2222	328	77593
16014	521	92716
2090	327	79133
9623	598	103304
9199	17301	113664
2586	415	78695
3071	857	114874
13123	546	123917
1758	604	78433
1711	254	73376
1166	395	58307
2147	394	78396
6027	761	106693
2075	423	76765
1754	322	74676
1792	279	75833
8879	687	71073
1235	3362	73429
2594	12295	117021
1667	334	73860
4258	1431	140169
1739	296	69804
8287	335	75001
12007	588	100410
1631	278	78249
10427	337	83101
1843	290	67245
4788	330	74848
1306	399	66446
3803	1487	116997
3999	494	116020
12172	612	91368
1867	345	74877
1580	276	70675
17400	387	104613
2230	391	80329
1343	308	76784
1526	227	68376
1764	375	69944
2578	715	117765
2371	416	77469
1939	306	67428
5055	477	72588
2710	294	68673
1698	354	67765
1971	12954	94192
2543	415	116088
4739	860	102914
3238	487	116545
1895	300	73344
15947	451	94677
1767	508	73240
1819	486	81121
4102	327	79899
10638	431	91430
1786	299	73023
5991	351	88066
1992	322	79110
12407	302	79633
9464	1010	124612
9638	742	95368
1427	303	67328
2375	378	68309
6110	877	122707
7939	591	108865
1948	398	74705
7005	907	87940
7518	445	78321
8530	284	76144
13387	574	108674
1810	265	74636
1247	338	60100
1967	274	78644
1475	230	64729
3487	914	116612
8130	555	107109
4453	850	171695
9783	707	76907
3226	35878	125800
14275	5021	118072
3312	1052	120749
1447	315	68788
1705	343	69882
1627	350	84184
1942	338	70045
1671	266	76564
1803	285	72305
2039	442	76549
1934	322	88945
7215	331	74567
4567	377	90597
1919	344	74500
8491	527	108777
1458	325	65083
2861	1387	123437
7259	584	100177
2287	314	96285
14670	726	96620
2678	467	83124
1511	305	63708
12782	595	86612
13294	932	125908
3219	663	106947
3078	969	85348
10773	555	88157
15876	400	107980
1515	221	68008
1814	248	69612
7458	541	94328
2994	584	110897
1922	405	82202
3654	538	132709
1526	387	69109
1999	307	76300
12774	539	121245
3566	410	80101
7605	484	79429
1911	364	70657
1731	279	66848
1473	335	72361
4075	1039	138184
1631	439	65732
1555	301	75632
1953	400	78779
2095	332	76526
1891	351	79449
4818	519	85059
9043	1010	127206
3783	1276	142016
2491	377	86065
10498	381	84665
1816	322	78458
7691	435	83637
3475	43041	84293
2027	6035	77977
1487	311	78925
1732	366	73677
1958	404	69549
2930	536	112617
2027	315	73045
10547	969	93783
1995	316	76999
1683	364	72621
6998	29054	96130
3264	7811	106344
12387	370	88948
2458	470	96645
2159	411	81848
13350	546	116706
2255	272	77088
2079	322	73785
1747	313	74741
2132	271	72887
1374	390	69840
8175	467	102417
1709	994	92819
1776	284	75061
5934	606	81696
1482	310	74889
1635	327	75604
1966	323	75000
1614	259	71056
7803	598	122853
3739	829	124703
12157	731	100544
5719	282	70760
13158	634	98825
1083	398	51333
1347	395	75413
13254	543	95455
3439	313	73393
3387	1015	121381
1778	411	76652
1898	524	69941
2423	328	83656
1438	249	73041
10019	359	87453
12530	556	102437
2207	619	75186
1435	648	73154
2307	373	91789
1646	475	75665
1579	418	75682
1678	330	68241
1115	383	72444
1934	490	74697
2274	342	77303
2354	1694	84989
1898	509	74093
8338	661	137532
1485	1621	86740
1526	298	67113
14606	954	96065
1694	211	71348
1733	243	71353
3125	473	121035
6721	386	81160
6599	771	106280
2018	274	73709
2292	355	80122
1600	136	65037
9526	889	102916
1529	295	68236
2129	370	79605
3400	389	72804
1887	267	72833
2527	523	109745
8262	9394	90968
11122	64801	98045
1518	278	71600
1624	286	78668
3106	1054	126557
1890	289	96720
2104	360	71886
2563	3595	81161
2478	1948	96115
1310	326	73820
3302	602	119024
18711	461	115476
1803	419	77418
9267	1097	123952
1786	339	85047
1431	309	68900
1510	415	75637
1526	461	69533
2302	494	109417
13321	491	105858
1735	288	75684
3131	483	132520
6538	22977	102912
1899	328	70488
9831	999	106212
8798	1732	101364
5999	787	82853
7480	649	92000
2314	739	113261
8779	844	78369
1566	286	74221
7804	357	81065
3719	652	121284
5251	464	88514
[truncated: 6,569 more rows]
