# Supplementary material for: ATR inhibition augments the efficacy of lurbinectedin in small‐cell lung cancer
Source: EMBO Mol Med. 2023 Jul 25;15(8):e17313. doi: 10.15252/emmm.202217313 (PMC10405061; doi:10.15252/emmm.202217313)
Supplement: Supplementary file 9 — Source Data for Figure 2 [file EMMM-15-e17313-s002.zip › Figure 2/B/Flow Files for Quantification/export_Samples_BRZ_2_Single Cells.csv]

APC-Cy7-H	FITC-H	PI-H
5642	11043	99014
2191	442	74135
1711	266	53405
1893	528	81238
1711	298	76021
2322	666	74573
1677	314	73949
2587	366	115073
4890	542	109032
11319	538	104631
3571	494	130760
2110	707	73844
1903	307	77781
8754	598	109432
1731	279	65681
1763	327	83931
3966	451	73022
1955	344	67412
2742	1393	119900
2179	344	72697
13635	455	109464
1667	281	64726
2062	326	77263
6826	821	136105
1362	250	61064
6271	366	81792
2014	673	81117
3276	481	72957
2230	338	75789
785	250	62998
2974	294	70936
1455	291	72149
2075	311	66387
2228	416	84055
1686	344	78269
3176	350	82256
2163	365	76929
10743	531	77260
3670	495	128173
6066	565	119216
1395	440	67269
2638	277	68944
3694	743	121797
2686	516	110682
10191	319	102317
8247	716	121838
1658	242	73393
1883	242	68204
18130	40497	154101
6757	928	122809
9990	438	90622
1651	323	78007
3943	943	134441
1707	296	73708
13755	667	84790
1846	391	76273
1302	334	67247
3480	4105	96324
11257	590	124021
1871	475	80753
3051	6980	96293
1459	243	65109
7060	536	79385
3077	954	89240
2834	1108	104054
10311	658	73249
11793	357	93548
1990	402	74784
1902	311	68904
1534	392	73920
2267	374	77661
2063	491	80833
2116	287	79960
8527	586	111195
2354	439	79180
2139	277	80861
2389	546	85904
1850	358	65573
14651	668	101180
2845	438	119157
1432	277	66285
1695	523	74300
1699	302	70845
8726	971	95192
8831	395	87100
2314	317	72119
1460	338	76457
2511	365	81861
1993	350	77967
2958	601	71190
7527	775	88525
2443	3363	88345
4563	369	69345
3899	554	79145
3774	865	91800
1650	463	76605
1640	212	66774
13927	503	98676
1233	440	62521
8350	437	106917
2451	402	87643
4227	896	142185
2379	371	112226
2076	343	69988
1471	246	71452
7534	426	82049
2031	437	76309
2222	294	85033
8918	467	105370
1987	290	69152
1767	287	66869
1858	3049	85953
1567	253	72620
2817	538	116897
1707	244	64211
6302	1414	123388
8647	429	76772
2378	474	109600
2946	490	87808
2055	431	71541
2062	318	73684
3051	571	129617
10459	488	88513
2318	335	69597
11526	574	88902
17319	950	106933
2404	308	67909
6713	712	83608
2060	479	73484
2047	414	73398
1922	427	78225
10182	808	83845
1666	352	70856
9423	9241	75672
5103	816	90008
1791	427	69120
1583	410	72253
1834	310	71841
1712	275	74040
9957	659	119248
7270	14012	102551
8002	668	93905
2807	419	115992
4903	1042	112317
1755	325	77196
1130	228	67352
1613	335	76605
1567	320	76509
1698	280	72481
16022	602	96604
1541	225	65100
14371	694	103424
2637	538	104673
3525	440	112892
5402	36694	83622
2103	369	76177
5407	512	118581
1350	1400	80192
1398	354	64648
10303	691	117981
3080	429	100197
1667	322	72783
4918	331	73736
1153	359	68913
2178	340	75217
1295	198	63545
8946	550	103022
1570	302	67260
2182	491	68788
2804	1328	89109
2502	416	74341
1795	322	72061
1459	335	73140
2591	694	105136
9141	601	100849
2655	515	80339
2587	416	102958
2074	561	79492
2003	10595	89484
2269	415	78394
5907	409	78966
1789	342	79928
4602	461	71563
2658	594	119325
8390	526	100290
2654	1158	97472
2655	478	82033
2450	671	127558
1466	299	64045
4426	351	77404
1674	304	74550
1475	495	74437
2011	330	73309
1686	271	69768
1328	307	69292
1885	279	69984
7743	612	88760
1366	390	67688
10366	470	89179
1466	337	54869
1750	399	78184
2715	435	83642
4546	737	132661
1694	1053	76185
2007	407	72617
1515	147	66114
2135	439	98715
3271	482	101492
10910	798	104049
3499	348	79002
1605	367	72585
6271	367	64016
1303	335	61352
2147	368	78436
2287	602	79413
12087	454	93648
11347	920	99748
4687	363	72573
2315	658	84933
2666	412	73885
7051	500	70541
2142	741	75354
1945	335	74505
5382	607	103828
2143	543	82233
1494	322	65044
1583	306	68201
1129	207	50760
1475	231	65729
1662	563	67365
1367	331	69685
2075	388	66920
1367	191	63113
13935	655	102310
3047	722	105245
1446	249	72828
1739	508	83896
7639	338	89420
2855	354	77620
9437	539	98806
1537	300	71448
4290	295	75554
1639	338	63321
1591	370	62059
2383	355	86022
2402	4110	96920
9618	430	101347
13766	466	103325
3423	860	122997
2094	785	65919
1035	332	64593
9955	430	90960
10312	17586	85664
1774	388	72525
2622	9466	89012
5235	726	122338
1873	319	73424
2875	426	78500
3083	513	117636
4607	362	72679
4971	570	82052
1430	4884	67580
1475	354	68267
2194	6279	110017
9173	747	91941
1409	3696	62978
11349	671	111231
11639	1132	106680
1635	394	76170
1530	317	70731
9427	587	94228
8326	1447	112429
10778	840	124128
1599	404	72556
3317	598	119986
1818	1859	72713
2923	601	101783
2999	367	124496
1762	399	67152
1531	475	76691
2366	517	128353
8350	541	113032
2015	503	75109
2002	328	71936
13966	430	86772
1674	1076	76084
1678	205	72136
1923	395	71617
1642	299	71756
2023	306	81443
1593	325	69284
1739	238	67628
1595	318	76284
8863	993	123394
8943	807	110112
9045	753	87088
1604	256	69793
12867	362	97852
2247	445	70045
2615	593	78728
2083	356	78212
1763	339	75940
1663	416	70504
2947	36971	134860
13257	454	102309
2123	245	74133
2995	374	78109
891	293	47941
1867	381	76391
3742	667	124816
1426	2039	60845
2370	318	72749
2015	402	74808
3175	385	73752
1391	296	67091
2230	315	94953
4734	946	122256
2049	317	75758
1294	242	53680
1801	288	73917
4894	592	114800
2046	353	71280
13318	15023	92584
2486	337	78657
9774	819	97073
2219	14431	116868
9047	739	108804
3591	537	90763
3419	1020	128118
2470	451	79530
11499	1013	107333
8132	403	77107
1842	245	70661
12531	559	160453
1499	273	69848
2575	414	116532
1847	257	69664
1242	215	64077
3950	545	75826
1719	313	74696
1298	231	65493
6318	1195	86715
1804	262	75364
1693	266	71153
2374	592	86611
1645	427	77977
2327	443	83280
1799	231	74716
2385	963	78536
10123	22817	125001
1419	290	74549
1593	281	74336
1611	312	68829
2230	430	76662
1868	348	72337
2958	691	127617
1232	314	69964
2478	326	70580
5982	1116	81209
3027	641	113481
2946	14993	123404
2131	276	82785
2477	296	78781
7535	534	111045
1669	344	64988
3814	1910	120600
1742	309	69681
8391	847	92172
1974	372	73001
2251	274	76177
2307	382	74176
6450	403	108320
1282	219	69682
1615	254	69829
2547	482	88360
13886	526	106700
4643	33636	77594
6810	354	76941
1883	308	69097
1575	209	64014
4695	579	67855
1662	286	71916
1627	315	69968
7865	742	127236
2814	517	114807
1276	303	68789
3142	983	84725
5755	445	94668
3168	13107	152209
4578	331	76705
3187	574	125106
2622	346	67799
1894	442	73324
918	270	64884
2146	461	100520
1813	378	74132
3918	802	119021
2375	410	73616
10186	715	113152
8442	1383	103337
1506	278	62817
13022	650	111997
2908	330	74157
1750	8698	80469
2001	743	74328
2163	318	68000
2211	270	70076
7442	357	81163
2887	251	127004
1707	338	80821
2194	285	78036
2149	403	82801
1715	301	77346
7163	462	124723
1771	382	72593
1523	356	62441
1803	326	75817
1874	334	65312
1784	303	72696
2633	366	102188
1726	291	70133
3283	374	125945
1779	462	68537
1519	293	72194
1849	1357	74377
3419	627	113164
20690	561	131436
13364	487	86952
5951	540	61933
1366	276	59544
1759	301	69273
1427	232	69356
2759	331	70541
2162	658	74517
1927	268	78013
1790	387	70245
1718	18762	104989
1693	238	65224
5663	2287	114961
10287	462	89585
1707	320	72925
2330	475	77469
1631	302	74808
2171	320	69797
11211	484	99189
2315	450	69853
4635	507	76829
3313	715	121301
3183	576	80265
1836	343	73993
1407	327	69680
1986	265	73543
3127	1127	128276
1663	321	70009
2546	568	119820
1943	10464	87243
1927	319	65073
3254	2838	122146
10583	655	111041
1818	249	71556
1770	443	79372
3334	615	69482
15052	511	101873
1950	272	72961
1746	339	73381
9166	824	120745
3138	423	100093
3258	697	115876
2063	330	64620
1507	421	71885
1621	270	69464
1775	263	68952
2036	3620	65336
4643	2963	104340
16702	559	106825
3751	568	121000
4916	576	90082
6390	350	64537
6617	414	111952
4935	345	68008
3161	853	127261
7794	670	163330
1934	449	75116
5027	359	81749
6851	33639	103200
2652	691	76508
2527	348	74756
1937	258	70585
1659	271	73890
11210	910	97817
2179	424	69561
11323	1250	124008
1855	413	75404
1231	374	70116
1274	391	68207
7242	487	116447
5883	482	79866
7859	522	116864
1275	303	62081
9906	583	91968
1838	398	77006
1902	418	79532
8110	1333	104284
11818	570	97513
1015	13083	58789
1614	290	66004
2094	458	73013
10202	1618	87361
1754	567	74896
3039	551	66432
1797	310	71472
2051	304	72489
10494	691	104933
10171	7226	110244
9995	771	83640
2650	504	82249
1582	293	71365
2307	12194	83953
13830	492	102100
8948	1334	111269
9699	698	106184
1783	333	80128
3914	778	125977
1523	428	74428
2010	659	103689
1703	549	68449
1654	278	65733
1346	242	77489
1867	411	74684
9687	839	87248
2306	259	72921
9090	864	97961
3783	709	87470
4103	433	69704
18135	1105	115200
1718	284	72724
1418	267	66892
2121	382	74428
6246	335	72752
1659	291	71275
7594	608	85744
2714	450	107464
2539	531	80665
3190	596	122413
9301	576	73237
8006	616	88488
2174	4653	65013
3022	7185	98547
10591	570	99776
2024	228	63416
2838	434	126736
5443	510	123705
2338	293	69493
2271	355	72240
5180	32051	122184
9803	834	101773
1562	255	72373
1606	295	70197
3339	332	69532
1383	299	66425
1411	287	67941
1746	231	66173
8458	447	103773
8882	603	85850
2718	3266	100641
1855	329	71530
4010	271	87655
9215	521	77528
12819	599	107702
1226	237	66028
2119	369	73850
7555	565	109924
5123	844	88037
7890	438	87795
4706	404	75892
2414	612	72579
1793	293	75333
6377	790	106053
2851	1622	118661
1739	218	64829
1787	206	74253
8587	782	107110
2236	274	74616
6965	296	78505
2133	40549	110697
1730	271	65868
1867	3589	67460
1610	306	58613
19641	1443	115072
9842	357	112797
4362	547	110061
2933	1142	129220
2103	601	71808
12314	857	94637
14359	749	107129
2299	607	87604
2060	287	65107
2203	18223	89980
3475	482	105336
11155	339	96770
2255	302	83911
1847	364	71452
2694	506	73705
2079	324	63369
2106	336	76349
8339	953	103182
1650	335	74173
1854	324	73963
1622	333	68987
1871	437	72305
1590	445	72537
7795	820	85242
3179	395	69645
1510	276	70121
2090	297	73994
1298	480	54276
1886	222	73704
6706	274	73237
10639	641	103183
8058	1033	92104
1722	291	70206
1507	275	63937
11607	767	91625
7831	1146	119165
3727	474	119134
1767	398	72545
6710	917	118304
1879	538	96541
1714	340	72984
3003	476	95720
2130	491	71009
4730	310	76336
6945	678	82530
1248	218	67029
1638	9894	74073
2262	338	77053
7042	947	102200
11970	727	80427
10982	611	91684
1539	245	64408
10507	791	85168
2323	421	75257
1994	246	70056
1615	209	69157
1174	219	68622
5424	580	78664
2158	441	79061
7749	1475	100701
1726	458	70796
3830	560	110316
1722	388	67681
2219	322	75526
11874	448	84169
1650	327	68801
2994	677	81921
2210	3144	103171
1567	407	64945
1822	315	77048
1837	271	68833
7664	653	80625
2074	342	77376
1975	331	75349
1975	298	79660
1551	308	70685
2155	407	81585
1958	465	76141
2338	431	88329
1756	308	70564
2415	374	93333
8178	1227	117844
2446	583	76938
1518	422	67978
1815	17820	95345
1778	478	66160
12663	969	110014
2566	485	74992
7110	58187	131151
1017	417	64667
11451	434	96852
1915	297	67660
1983	414	69488
4994	496	84536
6887	757	121695
3527	821	126000
3087	511	113960
15600	21666	110456
6370	840	124993
2023	494	73328
15191	4390	92386
3672	417	81457
1910	299	72572
1651	6849	97404
1911	407	95538
1950	311	70257
2835	1504	104772
8182	478	78396
1754	361	74876
1426	249	72333
1691	379	73180
2611	523	79380
2346	260	81206
1818	297	71085
3202	401	70637
10359	447	86945
1929	276	73557
1697	339	72396
1654	365	74242
1814	264	68224
1446	415	68504
4970	330	74389
13994	417	99991
2915	403	78045
3186	529	120326
2038	349	73905
7234	870	111726
1815	346	74539
13827	475	109725
1678	256	65585
2441	404	102612
2015	241	73240
963	363	51871
1142	229	64737
1370	279	65421
10319	458	102768
4699	981	127992
6879	3274	103372
2250	303	77216
1294	368	66033
1555	316	76590
1663	346	67293
20554	795	96308
1546	64167	48285
7416	581	81844
1623	273	69310
6130	1035	118437
1762	533	68605
11579	567	85825
11279	22072	114488
1531	330	75187
7858	1006	104916
2387	404	87717
5710	324	78980
1543	288	72067
1576	231	68276
1974	298	70713
1683	228	64272
1851	370	72352
1797	372	70709
8019	439	98309
1935	524	80316
1915	306	63928
2018	1645	77596
1758	300	72110
2743	5622	111365
1715	245	70272
9639	884	117081
1394	246	63285
9438	710	99845
2171	387	81008
1742	279	71565
1601	489	71272
1591	299	69884
11202	486	92636
7019	482	72672
2371	322	73840
1900	36382	98557
5607	203	67963
2181	395	74228
3279	766	127173
2139	370	71928
13908	618	119273
4710	934	125077
1934	309	73820
2458	447	85504
1915	294	77097
1898	5242	90096
8384	62379	104752
1904	355	73744
2467	330	97240
2017	288	70681
1409	355	72961
2639	861	116845
5043	761	109667
2957	469	123757
12242	755	114328
9430	494	110956
2222	4781	107173
2038	439	75271
1582	391	78253
8810	651	93169
3167	554	124672
1723	427	106504
6878	834	89607
18023	782	122468
1411	269	73332
1671	303	69532
9394	571	90177
1458	370	67553
8866	770	95712
9166	311	84828
1929	294	67077
3038	462	126284
4634	415	69748
8922	631	103844
1742	299	66698
1839	368	82941
7940	432	75748
1616	331	74504
2119	328	68795
12273	30917	113969
1519	312	74832
13028	528	84337
10726	738	75972
7139	1012	114329
1319	315	63905
14919	558	91344
3495	779	130829
2843	647	77644
3455	801	137344
8730	790	102033
1644	331	76592
8943	754	87769
10611	1653	82180
8991	662	111108
6964	619	86729
1922	287	70940
2586	33119	101268
1490	293	69844
1486	5025	69345
2270	302	79457
2270	371	78824
1990	541	74688
2946	898	126054
1697	451	64004
3200	542	115924
8019	594	83477
10687	510	87865
1799	286	66233
1466	242	71117
19481	498	111500
1743	324	73000
6954	1042	99437
1807	40095	94156
2739	483	75032
3021	568	118485
12177	515	91661
1734	358	68424
10183	724	102560
1546	4579	65439
2514	370	81717
5339	773	155347
2070	351	73945
7427	724	107178
2489	3525	79105
2039	273	74165
2247	284	70554
6226	563	94925
5871	490	74325
1502	288	66404
5750	903	127500
2594	428	69664
1710	240	65652
1870	372	82960
1335	273	63429
1718	3581	65083
2554	3200	71270
8894	349	81185
1234	5362	68780
2270	494	75466
1686	299	74229
2326	648	78583
2981	952	107149
6190	338	78569
1963	551	103344
1819	270	72328
1951	600	78900
1402	540	68989
10159	498	101381
1755	366	78896
3524	553	125783
1788	331	74053
12696	379	99693
3705	551	126889
1450	230	58665
7514	374	76632
1874	294	71869
7152	612	83045
7367	299	76590
9667	1631	120488
2719	723	90845
2883	1322	86929
10626	415	126384
1691	12888	90537
1883	310	70281
3026	430	112575
2866	484	81544
2239	537	75172
8844	1182	133660
9364	2914	129548
2127	273	76031
6206	411	72286
2717	418	78253
1926	467	78308
1785	253	76441
9838	977	87461
16314	963	113537
1579	299	80076
3995	418	70304
12614	3250	117541
2245	308	70134
1711	359	72344
12507	355	76860
8117	1316	93405
12027	783	110736
1774	381	77517
2292	285	78141
2154	285	74585
6331	289	75637
3207	27244	90436
6631	790	96432
4549	10422	107176
1558	351	70389
7439	716	115941
1787	225	67930
8118	602	78837
3066	1504	121785
5225	23833	108844
1603	274	69249
6275	745	121867
1802	402	66736
1652	279	67568
6110	326	79142
9082	515	86330
2468	334	78528
2047	490	75025
1516	367	72001
1410	298	67732
1446	252	69644
8867	275	82779
15039	434	86544
5801	39170	123862
2138	715	84090
6687	651	133384
5799	6705	115104
1636	270	71477
1708	383	88605
2111	414	79474
1435	350	72676
1800	547	67251
2096	307	72554
2142	335	75415
2514	363	69203
1846	311	74604
2720	713	130311
1363	276	64118
1423	371	65217
6521	359	86348
1946	15475	92572
3399	851	135059
6927	305	85145
10982	510	90080
3242	823	122348
1831	363	72680
1662	227	68344
1686	332	70061
7618	1052	112372
5523	351	84389
1502	338	74008
5683	390	74357
3769	934	129605
1810	308	72278
10505	766	86660
2278	240	70112
1634	343	77084
17026	990	152444
1615	400	76162
1448	308	72190
4302	578	128081
11533	336	104688
2255	15755	96187
1988	321	73416
6451	12759	163608
2058	402	74285
18542	491	117043
8411	501	80308
2919	8827	92569
1564	290	63344
8224	615	112207
11107	792	126818
1523	273	69632
1974	225	70817
2795	17000	114409
2670	16891	111369
3433	2537	99160
1978	357	72861
9942	425	86681
2690	690	84989
2054	248	71433
5862	291	69321
6607	252	69380
2254	307	72672
1878	278	74748
3603	1875	78961
5214	1220	120117
2241	6178	66813
6550	327	82060
1527	406	76109
16622	756	121464
7869	47924	87596
1546	225	67425
9382	355	76529
1634	290	75768
2891	586	85672
1850	321	69273
6286	575	91060
2738	315	68385
1851	659	79120
1439	287	76188
2138	506	74393
10479	36578	88884
1527	231	73828
3923	489	75632
2033	392	67272
1710	341	74748
1939	268	67440
2543	319	76157
6450	328	77709
5829	422	76572
9278	573	78841
6229	338	85429
2271	418	73518
1590	276	71849
4270	850	131596
7609	358	78610
6323	426	83530
4330	940	132280
1750	298	75556
2527	594	79132
1802	356	69897
1397	295	70957
1542	458	72437
2114	495	67633
2889	437	122976
1171	382	61755
1973	379	71736
1602	317	70905
1778	515	65929
3738	5215	123788
1902	385	68255
1431	232	64852
5123	1054	116552
1690	333	72036
1424	411	75035
10009	653	88101
2464	636	85065
3126	577	122061
2258	295	71531
7556	722	93280
6280	414	93881
8490	941	90506
17107	420	98840
8714	447	83589
2130	519	75570
1901	269	65865
1669	258	76813
15858	535	110262
3931	351	71220
2570	365	87532
1891	342	76705
1587	398	75163
1679	262	75417
1482	359	69153
1974	371	74897
1511	270	57217
2400	503	71026
8294	517	100961
2015	412	74274
2351	374	75626
1802	273	67469
2382	504	79581
1734	251	62616
2081	462	88294
9827	571	113430
1825	368	73245
3963	655	127973
2599	412	81234
11860	622	98419
1693	278	66874
6874	407	125724
2663	502	80480
2266	440	88614
6830	827	109520
2800	591	80852
1326	263	68570
10957	594	91617
3435	505	118341
2260	398	75712
6131	498	86645
11518	774	104877
1835	288	71221
1674	280	68629
2179	337	69637
2383	477	75497
1883	281	71068
1287	295	58937
4153	16934	132943
2115	499	70956
1714	342	71454
1632	294	69093
1647	334	73704
12025	1646	104874
1711	403	73732
8194	275	75628
1100	277	69680
11759	579	92485
1623	281	68756
1462	287	63956
1730	304	68999
1455	631	67409
2886	447	82857
2415	667	77276
10927	545	91409
9318	738	95537
4275	1099	127061
8487	40744	99283
13418	534	101804
4862	432	72645
3558	250	64953
2226	481	73269
2335	449	81078
12053	739	100393
1542	224	69924
1925	354	76061
2119	451	74357
1678	431	74929
1675	398	73632
2110	352	71966
6826	598	102629
2191	494	92724
1443	333	68717
2635	19495	108306
6959	732	123812
2599	1547	99725
1623	242	67158
1799	259	70093
1287	617	65020
2046	490	69385
2007	202	64393
1706	327	69641
1670	410	65317
868	410	48913
12250	661	93853
15559	517	88732
1987	472	74544
4775	30340	108828
1398	409	76913
2087	418	77180
3034	447	110024
8059	640	96481
1767	215	59669
2763	351	81017
2380	311	73548
11250	516	98973
2062	305	74372
4507	497	98617
12998	474	95436
1534	230	66567
8330	1080	109444
1474	224	60808
2154	1503	75257
2411	659	82548
1243	5266	66152
2730	383	74003
2567	606	76960
2626	776	102435
5407	383	75198
1776	290	73784
1918	294	73904
3027	420	115822
15043	656	107026
4294	455	86701
7175	527	107146
2126	557	82253
10437	327	76976
10663	440	110696
8453	1308	92660
2794	614	111988
3167	549	130669
1787	406	106981
1734	519	76784
2734	479	134610
8524	1558	91060
1523	246	64181
1591	340	72837
2066	353	70176
2034	355	76168
9494	447	94721
8168	1078	98988
1871	466	73721
2131	323	69913
6519	1258	99849
1926	501	70222
2095	301	75469
4510	839	150853
13252	463	89422
1886	499	70545
1559	663	64469
1698	364	85900
1771	620	81916
2030	355	70329
1229	330	65481
2948	570	110889
9231	411	77745
3246	2400	118864
1622	333	69989
4746	483	98921
1939	317	73068
3216	1015	83972
2166	376	69673
1690	283	67300
1992	406	75686
2187	333	79911
1478	265	72297
1847	402	62865
8899	775	87884
4434	17278	122740
2565	916	122737
3355	546	127645
4548	418	70704
8374	466	81632
8083	412	77349
1443	320	66960
1702	23682	83917
8335	610	121153
1943	520	76696
1554	495	71372
2187	342	70445
10518	650	83986
5064	335	76844
10090	1248	116540
1786	255	72974
1610	282	61916
2730	447	124165
1998	257	75313
2339	418	73229
2090	277	70941
1990	387	78865
5691	487	77588
8878	418	97643
1831	277	74449
4319	1239	116156
2170	302	74733
2179	430	78253
1610	439	58644
1678	350	61883
1935	358	74228
9423	1063	100781
10820	473	82875
3260	415	109278
6399	574	75647
1641	257	64785
2362	523	76768
7791	589	87417
2122	290	75966
9797	382	92725
2436	436	115312
1574	4132	75323
1274	488	66117
2312	610	80474
1758	269	67831
3484	518	127605
2480	641	83816
6415	1034	129380
1415	400	65821
1035	211	44328
6542	372	78185
2443	680	121760
13698	721	100773
1602	291	67380
8539	946	131186
2878	576	127205
7286	448	86365
2014	660	77753
2206	406	75241
1722	323	72629
6359	454	87156
12143	27339	94732
8029	403	116588
2308	655	83660
5491	549	75465
5487	2992	112668
5170	926	78091
9731	436	79073
13127	487	108318
10560	449	85197
2361	735	82433
9103	26442	107637
11591	505	119260
9168	594	100557
2843	742	113329
1631	258	65436
7809	666	118922
2208	326	78233
2495	602	122085
1855	337	67159
1546	293	66992
3054	302	76868
1807	5768	81717
8391	1083	114668
11339	597	111979
3376	743	90729
8047	513	93847
10039	360	95527
3659	623	143513
2371	501	103209
10363	598	117602
1592	276	74448
13916	687	110636
12311	697	101045
1999	288	70308
11651	732	88481
3198	344	77918
1842	287	71600
2698	300	76817
12291	533	112676
3147	764	95138
1934	256	66829
6799	722	84213
2815	497	120780
1534	326	68784
3365	6953	96996
1555	292	71225
11378	550	101544
8453	834	96292
1970	258	72843
1902	291	72884
5207	443	89200
1883	261	70617
3522	853	104033
1919	406	83189
2107	2779	108127
9578	314	80628
2115	435	84668
7479	886	94597
1307	192	67753
1389	2596	60289
12746	666	95820
2018	369	72964
1911	287	72584
1775	342	79720
4974	1174	103577
1530	290	67379
1854	358	74755
2027	538	77660
1927	349	70176
2117	382	81288
2902	647	121411
1706	249	72301
1638	271	68257
3260	10998	99709
7603	371	79572
9738	427	93590
6157	453	77945
550	230	43184
1379	363	72846
1230	199	61426
7791	1018	119905
1898	336	78534
2506	418	77060
1226	281	70388
13709	380	104139
7562	1059	116428
2953	567	81832
5979	374	79695
12042	418	101852
8979	398	72733
1583	279	68779
1669	4526	65017
1754	406	66389
1828	274	63729
12471	1247	106450
2119	335	77136
4311	315	70012
11995	541	89061
1447	274	68908
2398	567	91624
1487	363	54103
5487	387	82117
1286	251	65961
5515	8806	119029
11635	711	120456
1939	527	71504
2158	272	75656
3162	567	78165
3186	999	128348
4247	2018	188340
2111	454	68198
3214	672	80539
11507	491	87090
8594	778	122057
7770	878	120941
1831	331	75897
10636	615	89469
1987	303	75802
2034	370	70265
3266	539	123696
1667	378	75976
1583	347	66149
7522	686	96525
2055	380	75686
15455	404	93356
1007	278	65292
2217	399	77240
1845	493	66164
1806	321	75766
1955	376	77002
2199	283	67861
1286	270	71789
2070	421	79236
1863	332	72439
15706	819	109400
1915	313	77465
2559	405	68237
2082	499	81440
8227	539	83521
4892	391	72981
3750	299	68460
6787	488	80881
1830	404	74157
2395	458	119345
6887	935	110807
7913	331	80816
1314	274	65496
5141	405	79197
2047	343	72509
1862	459	73860
2025	425	71142
2766	494	122701
2782	1575	111805
2035	1448	94152
1810	289	68193
1770	259	68905
4426	787	157881
4002	592	138209
2841	543	124972
1523	332	69668
1596	295	71232
1686	309	67292
1502	352	74479
1590	252	68148
2139	295	72924
2098	345	71369
2677	1353	77288
3267	852	123357
2157	417	70153
1970	336	77825
1839	363	68440
2683	377	76328
13570	565	89049
1372	288	64872
1278	309	64892
8178	936	103024
11018	339	86440
6086	750	95636
2626	491	119817
7558	384	78325
2214	409	74880
2675	310	70393
2063	289	70648
1855	385	70897
11162	853	124241
1719	313	72361
4275	830	111972
6659	351	78932
7967	388	82216
14034	1422	113864
9370	573	99303
1344	380	70241
2431	571	73624
1890	319	76219
10422	442	104053
12482	685	120569
2190	329	120928
7046	579	86925
5382	580	82011
1862	473	72353
1643	285	69879
9597	561	108809
2158	414	67992
6707	318	80069
9590	560	107247
1730	367	79909
1646	270	67160
3015	302	67347
1308	538	77738
1967	467	74489
1591	422	65097
1800	307	69420
3511	627	93121
3401	466	83172
10198	393	76296
2614	561	117530
1987	331	74757
7995	399	77060
2419	418	82637
2463	430	76456
2927	382	125404
2870	676	136809
2080	327	72796
1642	313	69773
1283	283	72622
4107	362	80497
10793	323	86672
1911	327	71833
2271	343	77671
2535	548	97704
1550	333	68011
11451	563	110517
6454	342	78481
13426	1761	100125
3308	518	100528
3711	437	129329
1990	388	70828
3280	778	121328
1639	364	66307
2711	753	94540
1830	276	76571
2678	551	90116
2015	489	75557
3159	575	131793
2422	391	83865
7471	621	68059
1378	259	69248
1406	306	75996
1737	14154	99165
1547	587	73442
7163	1171	117136
2173	418	72260
7152	486	80497
2327	16728	106271
2659	603	76031
8646	385	91996
8834	638	78563
13607	480	111780
3742	642	144868
1907	332	67648
1342	6359	71468
9765	673	101621
1855	601	88684
2367	11683	116285
1914	230	74128
1691	293	70769
2655	339	80596
2162	380	68192
1686	273	71078
7035	605	119425
1454	314	69772
1830	315	71828
1770	7613	65873
9691	693	101808
9711	531	76468
1327	266	61598
1567	280	70180
1483	262	66217
1158	346	68868
7766	394	81918
3515	542	123632
1711	230	65284
3791	318	70080
2286	376	78453
2210	318	70033
1619	3952	65980
1611	351	72264
1475	334	69976
1447	324	54829
13811	615	98290
5158	750	79085
1559	14116	70992
2064	362	68265
6870	408	74621
1654	357	74349
2386	333	72201
15102	1865	106069
9183	573	108512
3451	390	73373
2530	1016	111060
11982	606	118424
13620	548	89880
1391	6854	50864
1923	259	73135
1935	335	71392
1999	287	75136
1755	340	76756
1755	404	69812
2194	69730	90684
1839	271	68289
3222	718	119096
3863	544	80384
2511	458	79032
12870	1285	102257
1987	293	71711
2064	442	74928
5570	464	70714
3247	476	75485
10371	404	100540
1906	300	62125
1535	323	75347
1612	394	64536
1643	307	69373
2602	518	76172
11132	1018	124930
2010	341	68804
1608	437	74204
2018	296	69785
13283	694	109013
9334	513	101360
3187	500	78396
8990	834	94402
2839	303	74209
1619	323	69077
1188	284	57213
1402	247	64389
6494	427	79128
1570	543	69772
1936	478	74236
2425	9829	112500
2582	495	73129
1739	421	67704
1516	258	74353
7719	650	120569
1919	3380	74988
1567	354	68704
3935	515	71888
1166	274	64329
1358	1048	41251
2115	551	81602
1780	314	69185
1946	2375	79380
6785	495	69025
1499	399	72313
1684	305	74360
3854	345	73712
14759	434	102152
1443	361	82344
2419	442	88051
10385	569	85736
9328	511	78848
1783	321	74568
9619	531	82424
12779	683	98568
2430	409	80017
6193	768	79552
2326	446	79596
2070	10589	77596
1669	303	69583
12015	591	74118
1986	250	76720
6794	10170	78904
1895	444	75269
1750	182	83062
1522	563	73402
20592	602	107344
5248	585	94000
11902	452	103945
2179	346	78560
4103	47014	95252
1879	342	74004
12477	797	122556
2151	373	78548
2319	6727	118964
3323	689	123400
4130	4121	113610
1270	407	73836
6999	24214	105676
1526	230	72553
2399	11728	108012
9783	485	121436
2658	512	88224
6766	501	96909
2499	11347	107576
7130	426	74832
1726	285	71532
1578	280	77343
7378	959	90301
1353	290	58025
8407	613	99270
2881	699	115544
8069	380	90908
11304	619	85864
3061	502	98869
1995	417	72745
1915	272	71249
10759	464	95109
2309	383	76133
2263	550	76885
1714	265	75600
7027	28107	131209
21591	706	144752
1802	424	81296
1566	196	61606
3186	513	84921
7496	780	123362
2023	357	82541
12902	463	95252
2635	1014	78652
1603	4877	79337
5522	379	69192
8203	506	74089
6954	475	72936
2066	451	69816
1768	421	70233
1451	284	59781
11670	406	96197
1838	291	77069
1318	220	66519
1739	329	77192
5853	1170	107860
1154	202	58049
10110	538	89200
7354	1183	86212
10891	701	92506
9234	761	115945
9350	827	92992
1566	242	65285
12759	594	133891
1799	256	69020
2490	16172	102568
7469	523	129941
1739	720	72789
11682	486	86934
1798	321	79916
2174	265	70392
6693	795	92573
1770	333	69605
4842	503	81114
1943	347	72624
1550	249	67703
10919	443	92525
1319	291	70845
1991	274	71863
10062	731	123377
4051	856	148324
1970	430	76769
1527	410	69117
2761	561	123332
1627	320	60598
1619	279	71020
14203	1175	154732
1418	281	77373
2203	815	79228
1814	18451	96405
2163	271	72236
14145	371	92677
11779	383	87532
3277	748	128019
1187	319	64708
12035	557	114612
2382	444	82696
1918	284	69064
1990	298	80338
2784	685	120969
1922	416	73398
1809	248	67229
3062	365	78888
6659	433	80207
2606	7606	112394
1783	471	80385
9454	2382	83530
2686	542	105345
1496	313	64124
1210	314	60332
1605	405	66489
2358	348	74385
1607	349	69123
2058	283	72445
1591	260	72152
9835	594	122828
3261	515	89716
9728	480	97500
1890	554	77725
2259	414	87496
1866	337	71917
2477	430	84576
1105	283	72924
3199	533	68504
9342	534	96873
8383	383	99011
3894	386	72548
8751	441	83423
1822	430	73192
5026	5931	73023
1578	526	64120
1510	326	65744
1278	954	65589
11471	738	107117
1458	287	70280
3034	433	124757
1723	423	70921
2143	274	65241
4578	32794	100877
3167	728	123655
5930	479	113344
1993	31278	97376
6115	268	81445
11131	566	114352
1918	312	71630
1659	293	71042
1730	2225	74872
1975	354	80751
1790	273	70509
3723	1054	144312
1627	362	71034
2178	443	77308
8517	490	85567
1367	330	69193
14243	388	112333
1620	280	66603
1486	280	68845
3988	985	148985
8723	1006	113464
1302	5121	60345
1727	2402	73173
1886	412	70380
7703	507	84420
3116	588	128276
1648	335	72192
1970	287	77314
10122	494	87617
11023	843	90605
5354	525	80264
6858	482	82824
1218	262	70626
1710	295	74125
2615	687	83712
12921	561	96980
5918	461	69725
10207	724	111788
10507	1089	103776
1126	382	69644
2079	518	71997
2119	364	70263
2863	606	105758
5092	459	66686
6342	559	72645
14958	935	126797
2063	600	73192
1874	354	73507
2274	427	74361
1418	226	67976
1655	295	69585
2024	289	72826
4312	963	122696
2602	595	105960
1400	259	67344
1571	246	65357
1802	329	69360
1562	379	76140
1763	282	73681
1909	341	71397
1289	311	64012
1922	395	76133
5406	1950	98925
3971	630	89828
3574	681	134451
1486	400	61968
12395	383	91966
6534	477	79788
4626	1695	103676
1658	295	72940
1945	308	72156
2858	435	76169
2921	1390	99349
1676	383	75503
7334	419	87400
1774	434	78784
2723	711	84028
12953	878	105708
4379	354	75312
1948	354	81696
3323	47558	104719
1554	316	73275
2111	15875	104297
2298	510	82982
1418	495	71556
1351	378	65448
2287	323	79537
2057	511	78447
1592	301	68492
2099	301	80559
2198	257	69536
2982	410	84728
1638	496	64568
3218	640	117885
3519	477	75436
6322	910	98085
11844	803	120056
1691	493	83948
1762	240	65989
16320	700	131901
1875	411	75133
2551	682	106720
3615	767	121348
1867	333	81044
1779	279	68526
2270	300	82585
4207	452	77178
18658	534	102436
1839	277	67055
2045	303	73629
5122	1374	128349
7115	866	72283
14627	1899	98026
1674	19779	91880
1611	306	66043
3727	484	72949
1383	270	59123
8931	651	91873
3267	5971	113777
13727	437	97373
2143	317	71957
2419	272	82297
1085	3311	63772
1649	338	66427
1630	292	75701
7063	510	102197
2165	480	81869
3391	956	119244
2774	558	120642
4534	366	76904
2075	315	76939
6679	1023	85236
2047	341	70492
9218	699	108439
3026	553	129404
2335	314	77756
1711	490	64693
12678	1118	111717
6386	544	78445
1711	241	66012
2427	451	100609
1874	306	72909
7095	668	101574
2055	301	75540
7697	466	79090
7802	430	92144
1774	243	65068
2766	642	120020
10650	985	107553
2286	4603	80044
4930	469	78856
4382	301	83429
2722	394	89872
2037	296	77108
2662	768	116724
1888	349	81520
1823	291	79471
1139	230	54235
1603	285	68784
8725	770	95376
3714	516	131121
7486	457	79460
2019	359	73514
2121	608	103404
1863	379	68472
4724	338	67133
2724	16499	120349
1647	295	77161
5494	305	83852
8051	620	75641
3259	499	117591
7115	601	87005
1594	386	66469
4259	726	115761
8303	423	79025
9906	543	90571
1718	403	71285
1810	327	71136
1412	418	69348
8710	46274	122388
1958	274	65900
8482	484	91554
1246	321	64652
5078	384	77668
12503	939	104368
7154	346	74597
2050	427	75783
9094	543	88600
3407	460	77858
1959	444	68281
9862	410	100741
3082	514	121065
1886	14635	81215
9319	348	75312
6931	11872	98484
2126	17307	88109
8714	575	87433
1795	338	67062
4232	337	82628
4107	23699	141269
[truncated: 6,616 more rows]
