# Supplementary material for: ATR inhibition augments the efficacy of lurbinectedin in small‐cell lung cancer
Source: EMBO Mol Med. 2023 Jul 25;15(8):e17313. doi: 10.15252/emmm.202217313 (PMC10405061; doi:10.15252/emmm.202217313)
Supplement: Supplementary file 9 — Source Data for Figure 2 [file EMMM-15-e17313-s002.zip › Figure 2/B/Flow Files for Quantification/export_Samples_BRZ_3_Single Cells.csv]

APC-Cy7-H	FITC-H	PI-H
1554	293	70396
1682	271	67077
1558	314	67139
4999	473	76228
3907	335	72365
9910	552	87194
8570	13485	104005
2611	454	106180
2663	15363	97592
2119	446	71772
5362	4005	115525
1771	249	73961
1422	195	66080
5714	462	103325
10621	423	90244
1611	286	64933
1686	283	73769
7406	515	102240
12782	487	113540
4415	615	121685
2633	403	85987
1658	382	68862
1447	334	66797
2560	32487	113005
8819	15021	96444
1975	324	74860
1882	287	76092
2078	613	86821
5382	381	94388
1442	309	69324
1886	259	70705
14827	747	92280
1502	339	71986
8794	637	82471
2260	345	83224
9955	776	101321
2543	565	122164
2549	590	88820
2091	982	96496
2007	270	70523
6718	379	102787
2628	591	112877
1755	832	80296
1900	254	67124
2270	470	74532
7011	450	78768
1250	248	66545
1733	254	66633
7583	521	121789
3075	651	125312
6070	798	134249
2071	396	68262
2175	2442	116437
10851	438	111825
1722	360	76448
1992	324	77680
2252	394	73516
2234	591	105955
7470	725	86284
1591	25975	83948
874	306	50000
1282	563	61088
2183	502	84332
2093	403	75309
1717	346	72444
1640	400	68634
1283	322	66817
1281	226	65267
2471	470	81724
3073	329	78425
2055	249	80061
8638	1001	98620
6571	341	84204
1948	272	73133
2785	10838	112352
10653	954	94900
1707	8829	68222
1518	291	70293
2552	583	88201
1974	296	66831
1643	343	69697
7501	458	108688
1302	283	69413
2619	327	108669
2413	395	114733
7650	412	81481
6463	484	74409
7108	530	74735
1563	286	70139
4043	383	73113
6230	4298	96600
1645	325	80297
1116	395	60264
1566	275	71377
1718	298	67842
1067	217	45604
2391	368	75413
1304	6550	66731
6179	602	84975
5460	780	92624
1855	283	71066
1831	390	73537
1862	291	74974
1739	307	81565
2798	2887	98723
2419	397	73540
1798	502	66913
17658	632	105565
2279	350	79840
2850	606	119233
11987	432	86462
2151	463	95473
1454	307	65613
2199	660	114433
10044	532	85005
2023	326	73456
10913	498	89460
1607	284	71872
1578	467	72228
4231	391	80760
1239	279	73360
1814	341	70657
12607	437	119865
1275	496	70349
9718	707	100160
2352	472	113046
9191	365	81393
8743	583	93249
1619	259	70173
2287	349	74137
3031	1173	83265
9167	556	96177
1831	333	68952
8699	699	98064
4362	451	83877
1937	651	80173
10409	972	98464
1937	410	77037
2047	641	84980
3228	431	128649
1746	443	72541
5058	362	79612
12286	690	112729
9093	442	84676
2247	435	80180
5585	409	84900
8198	20068	114977
12154	579	94836
2507	1043	115908
1824	310	72373
1654	479	74819
1426	294	72901
2588	606	118882
2275	345	75862
3211	591	122289
3004	23698	108856
2015	314	71469
1295	379	66127
1933	288	65473
11750	502	119784
2954	457	90580
1562	339	69756
5330	621	81810
2048	292	74496
7435	530	86331
1826	300	68672
2148	259	91780
14019	453	116431
1923	319	78882
3291	35330	85160
2255	565	94244
8654	960	126569
6530	590	92471
1351	258	72068
7715	1151	107504
1678	272	69492
5010	35086	118233
1887	838	78365
1691	311	76089
1895	346	76140
2684	437	113436
8507	6811	107201
6631	659	98012
1590	283	65668
722	898	45184
7495	425	73764
2727	764	117925
5942	989	99621
2724	567	94254
1290	266	71304
8031	565	102458
1743	532	80094
1340	262	69597
3407	903	129468
7598	508	69830
10846	558	93696
1394	248	66673
2005	295	67766
10726	580	117607
3441	1314	133649
4803	600	89008
9662	407	105997
2286	445	70980
1102	4510	65757
3407	543	131352
1936	283	68217
16442	659	114758
1669	405	71813
1679	299	72713
2921	20978	117145
1460	262	65228
2274	450	74296
1659	311	61693
9930	358	81084
1695	355	73666
1795	333	70285
13643	731	101909
1935	328	74560
1858	514	70227
1995	315	75957
2337	355	75172
10058	755	89929
1475	398	68956
3283	5695	117916
1715	245	68668
1671	320	74696
1784	295	67860
5910	643	111473
1694	440	76656
6734	1151	101120
14509	691	99896
2830	370	98000
1908	353	66749
1855	387	71081
10487	497	80289
6122	445	72108
2770	614	86091
6114	637	78953
3441	9026	134327
2434	702	102676
1654	483	80280
8267	342	84557
5730	349	75876
1495	344	74538
1920	9741	88684
5071	353	77778
2026	311	72333
2062	322	73761
4575	11411	109680
3910	30905	96160
5762	431	81269
1962	370	74477
1694	294	74835
4858	338	75647
2530	886	86844
9457	816	116036
3595	19231	96564
11490	678	98197
6014	407	73876
7854	371	80288
1946	439	68189
5873	699	93402
3146	507	113249
1675	345	75053
1495	366	65440
10139	658	112549
1699	410	70549
1851	307	78345
3498	417	127320
9211	441	92361
3447	925	98172
1875	313	72725
12894	459	84016
1998	350	74920
1607	311	70667
16494	406	93544
16162	754	110132
3958	671	146508
4466	873	88504
1811	388	77801
1972	317	78132
1710	1108	85240
1754	259	67477
2215	559	79868
1368	270	64299
3199	440	71260
9762	858	108508
1535	237	61956
7498	425	103845
2062	241	73197
9835	350	93937
1911	369	68300
1597	301	68549
2269	509	73004
1457	340	71648
5031	1119	86492
15223	744	119662
1367	425	69957
1850	823	60088
1918	351	73388
3407	584	92845
7511	18513	105037
2363	421	73650
1335	329	66655
1986	367	75608
1938	333	73904
6855	54408	101189
7578	662	81001
12939	607	106208
2211	359	75488
1691	279	70656
8967	449	85540
1024	230	51297
1590	432	66588
1663	249	68809
1388	250	72452
1170	236	64889
9632	445	94952
2190	307	70829
2078	411	80125
1679	315	74012
3060	307	75405
2311	338	75782
1690	431	73881
2142	290	74324
1382	299	70429
1851	10739	93559
6282	563	79860
1643	1114	97133
1745	319	69609
2762	466	129612
9107	386	85355
1762	301	79650
1538	1558	101992
1443	288	68743
2295	413	80017
1948	367	72627
2006	606	78897
10055	2654	113993
6934	388	77768
2887	11404	107200
13844	407	112625
1371	313	70478
10232	10673	142333
1804	293	73413
9200	675	114733
1847	317	73757
3191	791	89520
4195	564	111068
1719	340	71104
2806	491	83701
3463	2386	112568
5387	376	98053
2550	318	63469
7926	559	95197
1935	337	69523
6039	599	83154
1631	419	65353
1731	203	67788
1631	479	75793
7482	571	92525
5231	2470	153009
2681	409	92733
1632	459	73277
8142	1335	75984
3126	605	123952
2138	320	78140
8734	566	99368
7368	4042	70572
3168	736	121910
2255	368	73316
7934	309	82745
11470	792	91873
1474	260	66756
3570	651	137805
1895	288	72249
9530	588	78005
1859	422	78988
12486	472	109288
2415	336	81300
1939	313	66797
4986	12965	164815
1831	346	66740
1941	2381	106617
1821	402	82540
1881	430	77653
2844	299	72393
5998	19047	110619
2031	305	69862
1567	610	72140
12971	709	116424
1356	314	66020
2651	871	99500
5731	799	88296
8898	575	95077
3133	20790	131822
10710	514	95273
2982	545	130043
2416	469	75236
7330	438	81376
9272	350	86830
10888	400	96874
3651	37758	126301
994	221	64973
1615	331	71849
1360	854	56866
1793	375	76661
7547	385	83305
2415	11678	114783
12655	593	117076
1918	382	72941
2015	10414	107308
1550	226	68913
16655	1102	119644
9198	813	113615
1683	313	69664
1606	290	73777
9846	658	91785
2283	386	78435
4167	412	72300
2151	2715	97820
2350	4891	77868
4378	728	135264
2051	241	72298
1303	246	67764
1562	235	68161
13170	743	110080
999	653	68108
1826	291	76203
5579	587	90185
2363	571	76176
2935	647	119399
2996	758	101708
11243	609	90192
6702	628	85247
2473	520	105392
6039	380	75428
10210	305	81441
6374	759	120620
1522	250	73977
10652	638	97213
1754	275	71377
3064	796	114353
10802	667	102665
1691	244	67685
1836	369	68826
1854	288	71760
5727	442	73889
2002	411	78619
2543	569	87112
6731	1124	122773
5519	512	78325
8542	394	96352
1387	236	63537
1815	410	76034
6911	403	77992
1843	278	68586
9007	488	118761
2810	501	131828
2670	697	77629
2075	526	71432
5387	663	77356
1542	336	71768
2523	452	115389
10678	1683	101288
1875	262	76123
2378	8222	93292
1369	334	54628
4975	609	93265
11398	1275	117025
1663	339	73211
8158	352	79301
1934	258	70252
3154	643	118480
2127	226	67560
7790	720	122115
9291	394	78012
3503	432	125256
1595	272	64412
1843	277	70441
2282	391	84164
1775	405	76801
6542	323	79469
4736	450	80933
10672	804	120737
1974	339	73472
8310	13129	102739
1526	283	71145
2019	386	74581
1683	234	72348
3771	613	118333
1715	387	87565
1606	235	77168
3790	833	87144
2835	901	80197
1622	310	72680
4723	665	77351
10543	524	115040
1622	313	66624
3070	483	116433
5638	566	70337
6639	398	75076
2172	484	72219
1846	324	68785
1611	392	74744
6338	539	80133
1663	334	69596
1415	278	69522
4210	583	111276
1975	380	79189
7198	1485	117257
15343	668	126657
7119	451	81295
1714	314	70669
3407	900	135617
3791	465	79501
2315	310	66193
1918	324	72848
1875	313	76213
6159	2549	104760
1555	312	66965
9367	399	85777
1846	375	71746
8283	578	94589
9708	559	85868
4687	645	143812
2867	943	79553
3198	269	73485
2058	347	73141
2002	329	75328
1699	5924	77391
2514	406	74056
4279	384	80633
2506	12825	103159
2137	8070	104912
2971	302	74528
2255	562	74356
2011	374	81458
1970	334	72376
1026	2765	57144
11878	438	86746
11659	2997	101376
2437	442	81307
11015	481	115012
8707	438	95584
3209	701	121032
9147	470	95280
3622	986	129141
3330	347	72693
1947	389	81417
8427	911	89449
10109	620	101781
11390	410	86476
2343	467	109493
1670	296	79604
7734	745	98228
7039	342	93837
4746	839	85089
2594	679	92794
2411	533	82217
11739	526	95136
2074	2888	68321
1451	290	70086
2071	482	74452
9100	675	78663
1701	231	64888
1630	236	70512
14775	574	102264
2231	315	68310
1842	274	76289
1870	638	78864
2479	470	117589
10770	615	94521
5211	778	151808
6609	705	95048
7838	452	78748
7602	749	96608
2641	513	84350
12895	623	87809
2074	255	71432
1263	326	62409
2938	20743	113354
7659	378	95767
2179	401	82990
1801	570	80649
1355	273	61655
2458	987	88101
1127	301	42485
1690	288	72076
23862	1331	153212
4302	533	83268
9343	541	119075
1920	474	75308
1258	250	56172
2767	1069	119583
15419	571	112973
2515	516	97301
1586	266	70501
8150	540	128140
6744	739	113841
3096	3172	108301
4401	1256	135513
3270	807	119260
1155	296	53916
2347	480	125908
1694	360	72297
5958	478	104597
1797	316	75405
1902	319	79120
1405	275	72440
14379	920	121380
1011	285	53621
9602	979	118036
7951	656	101121
1436	274	70009
7826	339	85609
2058	328	74105
14322	747	94607
2374	520	88395
10146	11912	117300
2253	496	84666
5131	454	95525
2249	363	73630
2471	15923	101200
8683	662	129949
3958	625	135840
2354	421	97140
2190	347	76792
7399	813	124793
2807	611	114411
1983	306	77521
1591	299	73048
7790	375	89904
1778	2686	93437
2354	393	89481
3062	433	125906
10247	600	99921
3326	871	90672
1535	233	68649
1743	282	71323
3212	440	79312
8158	482	85121
2942	466	101720
1537	414	69495
2638	539	95985
1768	358	72892
1359	243	58409
1674	341	68592
2827	7264	101848
2926	715	81257
11698	621	126765
1915	330	78347
9825	781	88528
17271	721	115866
7985	329	99619
2450	6925	122452
15411	1153	111738
7379	434	89808
1695	308	81012
1771	719	68752
6383	446	101033
3290	686	112476
2094	426	78968
6404	429	88572
1715	296	70573
6029	916	95449
4031	605	120676
1571	321	73904
1675	290	68824
1962	359	76101
1490	311	71436
1655	262	65757
1827	303	78797
10686	507	116905
2439	405	78877
1607	245	66756
6303	414	115821
2257	1105	73424
10583	6605	108068
2092	551	79081
6734	572	108118
1418	225	68233
1922	351	69053
1835	2579	56809
1742	231	70265
7102	791	84095
3027	820	119297
2723	532	111297
2693	350	74702
2018	682	84232
2027	407	75473
2349	470	109925
1971	408	76792
10587	512	80265
3311	537	129261
2269	413	71940
2199	591	86509
7592	494	93338
3206	599	102630
2479	448	75152
5170	364	72392
2754	403	83440
1786	390	75768
10078	516	85534
1478	242	72981
1206	287	60350
10831	451	113185
1706	268	77880
2519	306	66064
2699	8244	100612
3582	1511	128989
2851	6374	120720
13743	434	109970
2278	349	70781
2030	327	70589
1623	256	72176
8330	589	86038
1646	403	77806
6006	923	92288
8124	54953	101834
4619	695	81889
2523	374	89097
14690	742	98665
5415	468	78089
2835	5543	106081
4250	14510	115394
2554	814	89621
3303	334	77555
11848	669	103064
1932	272	75085
9006	595	100129
1759	497	74960
2047	534	83720
1830	408	73269
10247	2497	88765
8243	439	94788
6846	531	95504
2019	336	76388
1310	520	70760
4890	552	114125
3620	574	123521
2395	418	79461
5628	740	86272
1402	368	67044
7110	546	85024
4051	543	75284
2326	2330	109093
1825	400	76444
3706	613	120292
1935	445	71609
9619	552	93596
1751	519	74321
1599	284	68595
1794	4337	73567
3344	651	126348
1971	362	72125
7738	24914	93964
1631	432	70100
1518	236	67800
1780	263	73160
2575	367	83051
1456	321	70756
9962	810	109429
2194	17080	89372
1584	330	67893
1843	380	71117
1840	225	73101
9015	1346	118284
1658	379	72592
4113	912	123020
1154	291	70302
1962	347	77837
1574	367	69001
1750	365	71913
2472	659	79524
1535	1448	58337
8362	469	93130
3262	370	118508
4442	434	59709
6714	574	94618
9774	567	87425
1994	403	71438
2051	339	73692
3218	586	131132
6102	546	91697
1715	405	73969
1427	447	77561
2031	360	79734
12926	642	114875
1947	423	68208
1975	337	75142
2022	442	66906
1762	251	78374
9778	831	105313
1490	254	68433
8214	298	86773
1808	293	80624
1786	415	67704
1930	333	73040
1378	302	66991
8638	563	81604
2878	747	124780
1286	249	64669
1939	286	77384
3638	1081	132413
1715	351	66008
4617	15589	111977
6443	416	111915
1603	275	74777
7934	558	113541
1710	337	70412
1770	294	67384
1698	281	74665
1486	405	71852
7510	765	77901
8915	401	72544
1630	308	60669
2491	481	102037
1418	216	64169
1479	316	62620
7811	466	82347
2190	325	70172
4098	304	77211
3195	2347	133128
2111	292	69004
9058	576	113881
2330	322	71585
3669	478	133216
3326	679	136772
2590	4862	111024
2144	6330	105472
2359	479	102165
1512	272	72112
2506	634	76904
8452	2863	93824
5547	794	121499
9915	401	94745
1383	351	72364
5370	890	102886
1911	320	74632
1641	274	73444
1483	209	67004
12215	415	97605
6751	19369	119081
1565	377	71177
1726	311	73084
2055	319	73717
1586	272	72176
2450	425	106914
12252	674	88425
1871	391	74637
1972	455	78668
1711	12187	49986
2148	225	75209
2863	435	117560
1912	349	70445
5407	256	73080
1695	431	74738
2007	2527	82112
4743	352	73776
3480	671	134125
1570	308	69301
6186	423	106532
2274	571	80577
14008	2236	96623
1946	295	77157
1250	255	67213
10742	23464	131362
7307	22420	104421
14534	456	120240
2225	831	110540
10469	481	116554
3133	342	81412
3107	526	84284
1401	304	63314
3065	13447	124477
2915	26420	115989
2714	279	67461
2946	13924	121236
4998	424	76361
1278	243	62065
2527	501	116091
1347	325	70268
7036	403	75713
2046	307	69793
5090	407	73575
1587	336	70319
4559	1818	126496
1902	475	70168
1671	306	68328
1631	399	70108
8790	491	104169
3596	558	117236
7151	620	100817
2670	455	92124
1490	250	70064
6570	865	111320
2974	419	104601
12026	416	91202
7947	482	82317
8245	795	121832
1722	318	61173
10407	831	100533
2090	13096	121540
1435	234	62165
2230	484	87552
1882	299	68928
6922	669	106132
1485	327	76641
1979	401	73865
1568	291	68305
1586	323	71442
1818	367	76853
7666	337	81900
8246	548	97144
4734	325	77041
6900	844	96444
11413	511	88189
1947	414	70608
2019	408	72898
12586	553	115368
2274	641	74916
1734	349	72085
2190	983	76948
2358	400	77716
1382	342	65537
7520	960	88149
1542	288	68452
7803	770	120337
9292	796	88809
5667	382	81568
1662	284	69220
7882	939	96656
6703	745	126341
2513	655	118977
9159	407	97357
1643	310	74249
4798	679	52197
1190	262	64089
3167	530	73709
2514	525	98642
1904	419	79608
7762	479	93921
2086	479	68222
10342	504	122373
8626	1302	117841
1434	270	68033
8747	471	100194
2451	327	78825
6859	728	94764
6834	559	71505
1363	294	59560
2302	243	69388
1770	247	70958
2782	601	111886
8423	952	99365
1783	309	73857
1527	412	66403
2346	514	92172
3540	939	127167
3643	1747	114727
5223	409	81317
10418	598	99048
1707	226	67244
5503	923	136880
16241	607	104969
1872	451	73972
1411	355	76989
8508	634	86764
3847	548	75432
10994	737	101783
2502	6097	102837
2231	436	85824
2831	414	81186
3958	1271	141265
1279	293	74619
3707	561	132969
1593	283	77524
2723	674	130941
2307	401	86041
2458	5321	118173
2183	318	78800
1658	290	62230
9375	606	103313
1712	256	72351
1580	292	68528
11991	620	89938
1338	802	52555
1874	288	79734
1687	231	72472
8671	471	89946
7891	482	89316
1408	274	66089
1683	305	65143
7894	566	110019
15582	375	96685
1536	282	53095
1263	239	73065
3052	759	138728
1599	293	67347
1511	376	72209
1935	352	64201
8439	1009	102633
2694	550	85809
9446	417	99281
3842	454	76220
3198	342	67737
5903	1114	78921
1889	455	82224
3127	578	124784
1875	324	71608
2194	322	80732
11615	825	90264
2282	324	62016
9045	1744	94976
5862	617	102491
3246	568	135014
1695	314	72713
1992	406	71698
2379	391	95145
2007	314	71436
6765	506	99597
10154	732	99708
10619	589	112995
5638	303	67609
6738	543	76765
4746	414	73588
4607	6851	119261
1650	421	72096
5126	1192	113332
1943	364	75223
3414	482	125366
4331	442	72256
7983	657	92726
14235	714	115368
10292	880	89128
1614	242	63409
1358	291	60100
6267	368	75697
3202	678	130430
12327	457	102265
1715	509	75520
1770	396	69344
2219	280	84435
4114	342	76581
2390	348	74196
4810	330	75721
944	286	62208
1426	236	68525
1178	257	77080
4882	28764	80669
2415	607	74756
1412	259	65878
1343	310	72117
1678	268	73044
1808	401	76441
2330	722	82787
8307	505	81657
16320	2104	142520
6063	296	71976
2738	264	66913
1467	176	66280
2006	342	77653
1768	360	85680
1050	324	48084
3380	17086	118461
2304	841	72417
1822	293	68260
1360	259	70883
7726	342	71325
3931	8375	95973
7246	1013	99631
1543	416	72104
6767	355	85162
2416	488	74361
2084	286	68932
1531	223	77708
8494	2193	120595
1198	215	72309
6486	23096	92648
13910	3333	110110
3410	619	145024
1392	292	75508
8191	426	82480
1282	439	80229
11791	634	120040
9498	342	113137
9043	445	110269
2154	334	76713
1544	1061	94963
2390	466	96801
1591	314	62361
1860	419	78474
1675	423	79542
1718	304	67496
1539	394	72308
17371	413	94229
1647	448	62353
1423	283	64897
1894	546	76981
1772	379	70176
1486	227	68616
2778	5287	120230
8942	25732	114816
1600	231	63211
10649	438	84413
1659	247	80285
2970	738	89948
2270	9989	76883
1537	302	68796
2268	264	76401
15107	1011	109296
8531	1248	129781
1465	290	71377
2030	307	79185
1883	226	69740
1572	318	70344
1297	307	79293
3568	350	71975
8943	15773	83694
1863	342	75648
2224	344	77810
7093	476	95780
862	166	46489
1823	373	68284
2879	717	88693
1642	291	74164
5023	366	81468
7543	517	77808
9162	378	76212
2459	507	76257
2875	29640	74373
1870	245	68636
3015	613	128572
1658	281	73180
1686	246	65828
1867	230	71441
1615	272	74925
1693	272	70093
5322	499	81966
2390	526	68450
2586	1290	109825
2899	694	112561
2103	646	76369
3582	548	134312
1442	244	68352
8403	576	120181
1503	426	71325
2911	11722	100708
1342	399	67817
4597	342	76393
2051	9201	119312
9179	471	122378
2003	744	81767
7858	373	94952
4158	670	133129
7827	695	110635
2809	349	77978
2009	446	76465
6807	530	82757
1213	1146	45284
10641	772	109560
10595	541	89761
1455	211	63765
9163	9982	113081
2107	416	75651
1876	271	74516
1484	328	70750
4771	446	70833
1667	327	67105
2929	373	72708
8367	803	89325
6674	742	75408
1738	263	64689
3282	1102	142256
3259	673	122228
8022	595	88092
1719	256	63173
1611	274	76982
2179	342	102016
1391	2570	49660
1663	210	72294
1952	349	73841
8067	339	70345
4722	526	79329
2011	387	70492
1974	355	74863
8375	15384	101828
1258	234	61481
1679	403	75685
5547	338	74629
2027	514	81294
12942	37854	113826
7535	1196	96268
14094	375	89757
962	209	65993
1231	212	67113
3758	291	80022
1930	256	69140
10149	1405	108305
9815	406	90751
2490	383	82122
12455	636	89611
2575	637	86304
1698	400	84288
6990	388	75688
3781	556	126221
1816	337	66389
4035	595	90305
1447	277	66480
2561	648	93353
10899	393	80375
1553	294	71636
14157	919	133632
2480	14944	122245
6462	679	69937
10074	522	84852
12063	336	81954
2872	611	97513
1480	412	66116
3015	831	67330
1223	271	66120
5383	578	83474
6299	558	120117
1958	310	72221
1934	303	74626
2167	334	63905
11474	723	111049
1582	346	70208
13198	1818	77576
2658	2460	117965
8458	697	86012
2023	435	80273
1951	240	71257
10216	430	83381
6197	856	122481
1798	383	75280
3650	298	73622
4466	289	69548
1295	379	82569
2634	9303	93884
12760	14343	120844
1775	289	70470
2763	806	75876
1893	346	81097
2339	543	83717
2310	384	82024
2822	594	126546
2591	330	75353
2474	756	113244
5690	422	78581
4446	354	79105
3519	339	76428
1382	283	64673
7287	729	76536
7059	445	79874
1787	287	63845
1511	307	69082
5954	25972	131892
13198	483	104012
3355	799	127829
1715	381	74412
12111	484	80869
2063	289	76088
3389	475	68058
2759	409	121812
1970	263	76061
1470	379	58096
10186	487	89253
2558	7355	90708
1743	385	70020
1762	295	70317
1688	253	69253
2834	462	96989
1732	336	72752
5313	814	82140
2035	413	77575
2168	312	76074
11463	490	106193
10068	780	101764
1880	433	80595
1897	459	73913
1516	242	71411
3255	659	130529
1658	465	64585
1663	399	80476
3490	6422	127502
12523	746	81592
9526	639	99765
2037	406	75142
2322	858	83386
1831	686	67476
8131	551	80960
11774	540	92045
2034	282	70737
8907	328	96170
2150	407	75973
5077	615	82772
2286	286	90381
1639	293	68116
1411	255	73343
4218	432	68722
2689	5194	100416
2358	300	73741
1771	331	77017
2067	419	75217
6926	621	119404
9798	390	90189
5346	546	110608
1173	244	64684
7859	563	81032
2183	429	70645
1850	298	77656
2947	395	121353
1926	341	74694
12534	446	92860
5627	422	79561
1517	273	66205
12147	899	97459
6970	3494	86792
9890	627	85997
2047	465	77141
1874	266	71145
8141	639	116629
2403	10700	94264
1682	265	68776
2388	309	99044
1863	369	68903
2584	291	75672
2010	388	71752
2123	282	72912
1872	560	75432
1622	375	77420
1682	361	67432
10767	341	82572
1351	382	73284
15395	926	154020
3723	486	123872
2639	448	80972
4201	532	70860
10535	654	112308
1994	805	101337
1637	218	69293
2466	11051	97969
1356	277	62877
2372	468	77685
2031	392	79394
2102	316	69340
1595	284	83269
1674	334	75625
1706	263	74985
2201	399	76189
1658	279	77780
3366	342	68589
2730	1431	96689
2247	328	74664
1094	368	67229
1615	298	72844
6617	5398	98232
2074	347	70658
1927	258	69304
2770	855	127865
1783	378	70284
1532	242	66832
2441	12526	110821
9722	350	89168
5814	322	72962
1726	278	68641
2339	373	71193
6158	409	76545
9827	431	87417
9399	2048	86672
1699	273	73535
2834	693	116430
1702	356	76083
1442	343	65751
2042	594	89277
11319	398	103858
6723	229	67686
2127	606	68337
3284	1571	103287
17271	564	113809
4559	460	93105
5048	7233	81245
6149	347	73008
1823	308	70505
3658	410	74181
3579	658	145797
1798	445	72825
7122	829	93131
1839	4406	66609
1715	273	74981
2119	303	73153
1610	431	70549
1514	283	74949
10594	439	83926
9818	2712	125164
2811	500	120573
2035	4889	102189
2414	348	78497
20579	2128	133988
1365	352	69492
1501	359	70548
2060	310	77849
11067	732	82072
7395	784	121165
10963	308	96541
3110	519	104785
1751	424	68468
1774	439	77521
1007	238	65808
14836	284	84601
6064	579	72716
3102	823	126425
5962	600	120221
1686	407	66961
1965	380	75768
1774	375	73769
1255	302	62921
8603	881	126125
7493	761	123372
9482	424	86780
2099	330	76540
6238	923	126236
20314	798	141153
2534	353	74777
2163	421	75576
4024	873	143804
4195	668	136887
3083	805	130793
10103	13291	81181
1666	330	75516
4062	32010	95804
4458	331	74732
10323	806	115936
2346	340	77621
1659	365	72712
1579	260	68648
6778	404	93115
5097	413	68400
4499	853	166128
2031	292	72342
4470	387	76853
5494	624	82545
1357	291	65796
1809	284	74349
1594	380	69339
2714	412	74605
1763	318	80696
1970	238	67952
2710	466	116564
2718	659	126068
1998	259	66605
12607	395	106285
8052	489	120601
6998	464	87545
1626	383	69144
1751	464	72693
2401	591	108673
3654	291	73949
5743	1923	153573
1828	392	71365
2399	820	105389
7126	646	80876
2426	735	95331
3150	446	130288
8982	487	99660
2087	281	70071
3338	1186	117288
3770	283	70273
2490	432	70404
1726	244	66965
9299	817	101376
3650	315	76566
3034	386	118608
1784	625	68457
1571	306	74752
1823	261	70712
1487	350	69909
3083	1738	122648
8310	372	97839
2206	407	95108
1738	2209	70881
2082	402	78632
8903	548	84237
1662	286	69384
1526	310	64292
2038	283	76628
1539	324	70124
11463	765	96957
9759	556	94896
2936	380	117660
1802	331	70101
1870	455	75372
2103	286	76496
9231	407	114145
1496	246	70229
3314	883	123064
16718	531	113233
1874	428	71205
8426	795	119835
1994	314	76617
2743	560	96768
6267	580	75396
8066	594	130977
14026	461	105941
9972	566	105221
1554	348	65207
7894	432	92353
2687	536	101688
2051	238	65308
9131	735	111310
1978	687	66180
1650	548	75172
1618	307	73641
3219	1339	84775
8093	537	90768
9499	1005	109997
11207	977	143425
1675	294	67837
13520	380	114233
1952	421	74860
1710	329	77064
2675	397	90589
2046	298	69474
1830	344	77923
1359	277	69622
1898	364	73989
10399	658	96250
8015	763	107272
1438	370	72792
2663	710	127460
1419	571	72529
4118	546	77913
2900	278	82491
1938	286	72326
2434	1458	78216
8235	536	87216
2136	319	74557
1978	295	78076
2198	297	71200
10163	370	77520
1271	293	70948
13634	307	93208
2463	397	76054
1914	491	73544
4196	1067	134610
2215	333	77933
7448	338	72135
1919	255	70604
9354	514	84323
2839	439	128110
4082	603	119129
3411	10923	68109
4778	810	167488
1906	843	80081
3063	680	73316
2082	548	71680
1615	2918	70764
3413	916	144164
1399	243	64220
6311	336	79980
7478	975	131253
3071	409	117575
3337	404	76275
6651	468	113169
1838	354	82428
1878	356	73164
2038	424	75860
10279	793	103776
2975	864	126596
1534	403	66517
22799	1469	154349
5116	445	86949
2427	460	78489
1578	429	61129
8816	778	95504
2703	634	129126
9866	614	87048
1325	330	63984
1584	279	70337
1784	291	76912
10803	388	83988
6251	453	84888
4959	298	71432
2094	285	78237
8484	461	101132
1936	404	71969
9222	415	81853
7186	484	81513
5547	621	100609
2351	480	80220
1759	235	64248
1994	390	81139
8287	560	110142
2310	410	93589
1923	301	72544
4714	52516	142200
2483	622	70202
7774	593	96008
6199	29286	105233
1555	284	70698
1570	509	78292
10374	466	98032
3550	912	132172
1267	263	79656
1907	492	72104
1631	6102	63488
1999	694	76475
2285	12253	95595
9906	631	86016
2575	255	85521
2130	287	77208
1923	332	74401
2899	478	76177
1774	330	66269
3073	14746	98724
1675	235	70700
2594	387	111141
1782	353	74652
1374	274	52638
1762	262	74488
10223	953	107256
5542	609	139205
3174	484	72208
1565	284	70858
1274	365	69644
6754	496	80061
1512	378	64132
4925	622	137001
1871	276	66411
1231	245	60692
1526	399	68800
6451	850	122053
1643	276	67260
2023	15892	106682
1411	272	72469
2006	19062	90448
1518	270	66576
3286	484	120032
13314	569	105942
8928	538	83548
2811	725	132605
1597	357	68688
5302	534	85912
1782	295	77696
3392	475	83708
1855	447	75890
2830	1352	86873
1351	249	66820
1911	472	70153
2447	7303	96104
3135	842	124177
4003	427	119582
1803	436	73813
1487	283	64364
2227	881	76708
10185	3524	92423
1377	179	68814
2055	318	73720
1677	351	80113
3339	1519	124344
6259	329	79468
1770	469	75648
12991	739	100188
4443	1126	77029
1570	295	68637
5375	17314	101420
7283	950	91542
1759	538	69957
1692	305	72649
6383	290	72953
1482	251	74436
7059	319	79736
8096	427	87309
1530	349	68143
2574	464	80938
1239	265	63717
1261	474	53924
1601	4903	58985
1942	339	72004
10696	534	89861
1571	325	76556
9035	472	98889
1603	237	68293
2151	384	76169
1667	359	65777
2350	7794	104113
1779	294	69957
1550	202	68605
13235	703	112239
2691	781	88885
2166	6969	79277
12443	1114	111642
9986	503	118773
2511	533	76686
1614	268	75301
5647	526	92820
1702	332	71021
12730	756	103773
1856	415	74529
2139	343	72129
1946	705	73833
1476	386	67401
3471	335	65397
1614	258	63180
2103	602	78110
1750	234	66724
1379	302	75768
2182	285	73053
8418	626	122672
2839	555	82668
2131	4049	69953
1797	308	71741
2239	436	72182
2050	391	74067
2235	23169	103388
1291	361	63754
2462	532	77237
6682	329	80968
1922	338	75626
10831	814	91732
1659	8998	69964
1690	442	80905
1703	11432	72480
1538	259	68243
1263	383	66949
7951	14661	87157
1822	663	80781
3751	748	151108
8799	773	98108
1969	272	73088
1938	408	74419
1383	223	59441
1867	290	74033
1230	263	58196
1826	379	75718
1438	370	68066
1702	285	74269
12293	661	80517
1411	238	71685
1700	327	73421
4354	617	83552
1750	271	72572
1540	1648	96840
3210	333	70367
1622	306	70288
1762	395	92834
1698	602	77464
6366	586	89928
1876	310	77076
4381	1643	126123
2102	22412	85964
2075	254	74765
2310	374	83588
3369	918	145513
2822	591	124156
8962	422	73208
1749	945	68144
11178	483	103841
6453	355	79080
1418	215	55017
2534	443	86899
1973	283	69816
4154	436	74964
1394	399	70661
1858	493	70301
1902	403	77608
1819	319	76421
9966	1120	86400
1599	405	74777
1712	302	63663
1983	258	68235
3224	615	121932
2061	286	83889
1137	504	62412
7384	415	79781
1367	8650	71081
2743	282	71963
1934	299	75649
9910	792	108929
3362	494	140517
1861	342	72512
8370	581	84421
8342	760	88634
3033	592	128296
1498	713	98629
2286	531	94857
2031	437	71097
6518	492	97609
7966	567	106657
2086	289	72153
1610	440	65588
1475	272	75057
6570	759	98047
1742	267	67424
3468	23933	129972
6796	566	93273
2414	331	88699
1643	265	74881
8087	636	114405
1740	261	71604
2651	1178	141289
11322	931	112390
3251	803	122945
1788	452	69113
1690	305	72766
1505	281	73984
2295	375	72665
14854	949	100328
4553	301	74760
8010	427	85997
4436	789	127780
1766	394	78365
1882	338	74317
12714	411	86241
4103	531	91636
4908	574	77449
6027	1004	86033
5938	641	90653
1599	306	77676
3470	419	68844
5510	422	112044
1651	236	74682
1951	475	91365
1470	339	73492
1695	345	66901
2003	331	78792
1655	417	77566
2499	3997	93321
1347	334	74651
1478	481	74764
7646	19401	94471
6160	853	81952
1746	325	83712
6363	520	106076
1925	299	79396
1566	275	65117
4484	392	74806
1662	299	63584
3479	306	75468
6803	328	80852
6994	371	84979
1396	267	71085
8982	633	116165
11874	754	104081
12494	458	89574
2228	370	72279
11151	1207	93313
9211	384	88947
3034	496	92600
2363	354	78893
1902	556	71057
1215	206	68624
8386	1287	114720
1855	277	67725
1946	281	75660
1723	467	77268
2162	507	69980
2847	574	82496
2262	524	83772
2364	317	75141
10058	513	97069
8075	715	119348
2543	580	118337
822	2220	46193
3919	500	80985
1935	342	73352
2103	525	79776
2787	484	80100
6234	418	78244
3967	974	155553
6894	2845	121088
3774	5452	115720
5506	723	69421
1512	235	76980
7550	879	101592
1899	324	66781
1842	259	66358
1728	339	75444
3381	614	78040
2334	465	71554
11113	515	85693
1950	329	72883
9470	20534	93112
1850	302	70684
2083	334	77607
3903	447	77088
1811	301	76087
11639	483	90217
3917	703	117168
2203	795	84925
11955	758	104911
2075	263	71984
2139	459	85156
1859	283	69581
3154	759	122813
8402	1571	128078
8599	584	79385
1808	372	75205
7503	801	125846
2460	568	99577
15315	1190	115263
1317	266	71520
1623	249	68028
13974	535	107249
1798	4456	62763
1673	232	68161
2706	363	86333
4479	748	121349
1034	205	47757
2492	497	105340
7310	835	127256
10358	442	90201
2233	450	75577
8631	424	77377
1905	362	78793
1482	244	69143
10971	597	120896
1499	274	59864
1790	219	70393
12410	668	155151
1816	905	94643
1771	282	72072
6521	304	70328
2338	386	76361
2538	416	81880
1926	347	71097
7215	683	84342
1583	343	63582
1710	263	78694
2112	441	77081
2303	270	72693
5302	469	79573
1555	274	78384
3317	719	126910
1644	300	70428
2143	334	74093
2007	311	77342
7278	871	113700
8578	719	70368
15074	913	120946
10011	811	127289
2264	666	79952
1349	256	63613
1975	389	81948
6870	926	121580
3044	565	119996
2307	729	76160
2915	796	117385
11786	360	86849
7607	790	80685
1775	302	70268
2735	2986	115680
5549	507	69048
3162	390	75241
1694	478	71575
2000	408	86569
1691	251	71034
8079	483	98120
10434	486	96612
13743	23378	93689
1675	373	75577
2155	372	72913
1530	339	67616
1830	306	74549
1565	274	73123
1715	507	105299
8875	414	109879
2576	404	84768
3029	625	122277
1771	431	79205
1887	227	75056
10565	29210	117093
9091	501	82619
7826	715	111242
1303	233	69549
1453	257	67616
2708	445	116805
3218	598	87386
2035	448	79260
2439	547	99449
14470	664	121628
11063	403	94373
1643	277	66972
3559	435	125545
5130	658	120493
1835	351	73724
6607	454	125576
2794	433	115868
2711	702	80088
1818	401	68788
2482	326	75585
6315	514	78341
1546	300	71769
1723	245	69861
1303	266	68977
2034	303	79156
1750	262	76648
[truncated: 6,570 more rows]
