# Supplementary material for: ATR inhibition augments the efficacy of lurbinectedin in small‐cell lung cancer
Source: EMBO Mol Med. 2023 Jul 25;15(8):e17313. doi: 10.15252/emmm.202217313 (PMC10405061; doi:10.15252/emmm.202217313)
Supplement: Supplementary file 9 — Source Data for Figure 2 [file EMMM-15-e17313-s002.zip › Figure 2/B/Flow Files for Quantification/export_Samples_BRZ_4_Single Cells.csv]

APC-Cy7-H	FITC-H	PI-H
1431	408	62541
2267	482	73970
8894	468	91573
1510	503	69692
4002	874	77560
11786	779	118931
1594	336	73392
1951	254	65252
13051	851	128216
7495	521	78744
1747	249	73464
1282	379	67601
14958	764	101373
5938	13598	77940
4622	377	76888
2752	474	80697
8179	348	71916
1130	307	66128
1906	330	72889
1930	379	72929
6478	675	92545
2187	293	79483
7054	578	99217
1659	338	67748
4989	353	81563
1690	478	67204
7626	23910	123825
9843	525	92300
2207	379	73592
3519	627	120513
951	296	62728
1655	296	73693
10558	570	114866
9587	470	78373
1727	339	68664
2142	947	70496
1866	268	74427
11647	838	106417
6803	472	82550
1686	248	72800
2394	543	73980
1490	380	62198
1371	218	61677
1906	10823	69892
1795	275	65200
2281	423	76829
4062	631	120097
7856	366	82604
9255	655	86561
847	342	58656
9926	1502	103378
3111	710	127968
3170	496	126981
6070	454	88776
1838	286	72091
2644	399	88937
20659	707	110980
6291	755	112213
1522	282	67773
1911	287	71916
1435	258	69488
1688	553	72085
2543	32606	78313
2366	271	75168
1543	271	64581
2290	314	89332
2179	502	75240
4538	667	71376
1739	312	68037
2006	3534	90473
7930	683	80884
1719	258	66540
1790	256	68837
1695	242	66676
2391	471	78262
8289	468	98141
6402	572	105450
14194	605	114433
6539	543	73856
2079	371	76476
1986	314	72364
2127	370	71125
1902	271	66436
1370	268	64989
5134	386	81670
1026	827	44581
4855	410	79412
1519	276	75340
3250	507	107877
1183	328	68837
1257	276	67584
1236	6258	59893
1963	576	73030
8554	384	116920
3902	339	76540
1487	286	61760
1991	280	73245
1562	447	69459
2137	622	103336
1667	270	72395
1302	259	63596
2185	563	113012
2215	618	119318
2118	427	73740
8643	369	82316
2018	357	75465
6924	488	119846
1767	1108	69908
9050	514	79817
5866	426	78059
1468	331	71885
3526	303	68789
2267	459	82501
5394	702	85025
3326	619	78852
13482	307	78604
2811	690	81276
1826	381	68713
1886	475	74804
1887	334	71197
2786	453	118176
1852	389	65372
2078	383	74370
7440	345	94596
4185	787	118149
5990	934	87920
1992	321	71612
5620	292	67696
3071	591	88112
8283	515	108468
1260	237	69585
1623	295	66384
3611	475	78220
1555	224	74809
8635	528	94212
5787	391	79167
1938	410	71456
1207	209	68720
4342	341	71537
2035	498	72998
7856	484	78238
6015	701	145448
2071	595	73179
1800	443	75661
10627	491	85068
11974	899	121376
12297	395	92837
1831	395	68960
2586	485	101868
6444	544	86464
5465	574	107893
1603	325	73717
1686	433	77337
9195	430	108492
2010	342	70965
2487	392	79904
9858	332	78036
3298	604	117228
3214	730	124657
12600	637	88989
2923	566	116796
2030	224	56296
9427	375	84148
6586	487	103741
8063	371	99281
2035	383	74708
9839	390	100373
954	245	67172
1191	490	65123
2406	3107	85865
8256	684	117286
1734	322	75385
1663	295	77045
1878	290	74056
5025	602	76905
2010	494	71500
3390	361	119601
3235	536	109741
1231	285	65204
1826	272	68924
1711	326	72374
1186	234	74705
4733	790	123436
1477	469	73636
2890	327	70000
2150	347	78122
9847	1045	108877
2519	4716	119721
6262	717	82053
2236	639	84805
1363	329	65776
1858	271	67447
7688	523	106368
1563	377	67937
2214	4213	80461
1766	302	74213
3286	587	99508
1695	282	65621
13766	454	107033
19379	640	147056
2338	267	70224
2138	337	73376
4426	356	80344
13564	605	114270
3772	812	92300
1495	231	67909
1783	287	64997
2346	668	97297
1395	8339	75993
1591	251	70736
9498	663	87881
9751	555	90096
5816	731	94633
11770	627	112769
2378	487	72715
2506	516	91817
14787	3932	97088
2311	488	77524
2051	277	72604
9026	1594	107385
6015	6123	83221
2666	1164	107259
2551	329	76145
19118	560	102740
2000	308	72329
10070	432	80495
6798	963	93748
9850	413	85294
2055	611	102728
10737	557	124039
1198	308	65784
2629	588	113425
10326	803	94344
1667	349	76597
8475	710	102916
9058	391	85294
1642	454	73108
12823	494	94169
2574	376	78165
9563	343	97212
4103	387	79200
1954	220	59369
2780	728	78397
2706	888	121679
1792	282	71229
4991	509	79866
9295	561	88801
9857	751	84462
12549	470	97384
1871	238	73081
11924	942	109208
1264	347	57588
1752	259	70660
1958	209	74127
1818	240	70148
12494	767	90433
1851	347	75551
12050	738	105548
2662	15932	122178
1603	355	65925
6943	391	73140
1534	407	69073
3698	442	79612
3211	246	59920
1874	273	75709
1642	377	74560
6666	1126	124024
1516	359	75769
10442	6102	92143
2429	1131	91957
2450	602	71901
10478	727	90331
3982	571	117742
10086	486	98656
2480	805	81920
1479	256	69868
1910	353	67241
14262	767	119040
9811	537	85701
2056	475	76060
9890	514	101437
9960	388	81580
4402	286	71024
1723	358	72968
5874	861	118303
2191	618	95183
1662	280	70697
2398	415	121913
5518	392	80103
2470	2954	69493
12094	578	89961
4506	414	69367
2870	2434	107384
1654	571	66269
1871	325	72933
1214	227	59460
1330	230	67909
1769	294	70121
9371	510	77043
8649	889	126353
3843	450	76088
1318	267	62279
1650	382	71501
1793	3049	70467
2038	328	73420
1726	411	74468
1838	289	69126
1778	338	66960
4914	751	130865
1671	419	56405
1531	265	70745
7496	518	76977
2123	282	70102
8087	609	121653
1634	331	69000
2308	351	80141
1626	416	75546
7163	418	97008
1511	459	68973
11350	414	86871
12222	492	118013
12179	840	94393
9958	820	92685
1162	315	60409
4342	483	116437
4459	403	74090
3414	323	77405
9515	963	98129
2978	50207	129609
2090	579	70057
1654	279	70549
1791	350	74344
4167	302	67332
5658	386	77705
7274	299	84571
12730	1178	94384
2351	11583	98408
4219	402	88139
1415	232	61713
5467	624	104345
1859	494	104581
10326	760	79384
1785	278	72628
1738	489	69457
2253	355	70307
1831	279	69424
7867	1951	82854
1478	286	64398
1626	357	64661
1946	302	72981
2651	596	89036
1919	617	78291
1926	448	77489
2770	387	76836
2761	519	132284
2510	488	130937
4287	618	151672
1903	276	75097
10601	1406	99679
2007	352	72961
10563	743	94437
10698	1174	120420
7022	737	115866
6167	747	85121
2154	439	75980
1651	238	65359
10462	681	101635
1855	317	74710
1362	9975	76117
2066	631	76396
1650	238	68652
1543	132	75700
1818	416	73487
1811	376	78546
1611	301	70716
1639	326	71444
2802	399	111902
1590	360	66169
2631	321	69104
1558	203	67913
2517	510	73964
4862	590	69540
1894	507	78145
2854	334	89753
6622	628	99216
5838	596	83904
3519	501	122472
8506	672	109938
1338	192	66374
3634	354	80591
1349	348	58311
5599	630	115665
10878	542	99904
2119	325	74872
5967	278	66717
1943	319	67781
4695	303	73413
2630	522	81193
1683	275	64147
1759	286	70585
2201	294	71440
1510	347	76464
1957	672	110631
2059	324	73113
3738	794	130700
1922	378	68293
8026	562	75041
8263	304	108548
3051	481	119888
1975	414	77449
2631	434	165332
2063	285	80229
6942	660	90489
5946	424	78637
1234	264	69141
5127	71814	119854
1934	327	77337
1326	279	66708
4018	388	79552
1351	247	67525
2754	556	128289
1961	1909	70825
1375	18152	54676
2145	299	73000
1717	311	71557
4374	2950	95515
1898	599	68208
1870	288	69268
1619	212	71441
1786	295	73889
3846	698	136740
8988	378	101390
2218	350	77171
1795	269	74217
3060	25776	107909
9850	630	94049
2024	286	74523
8795	344	75125
9954	476	112001
1715	246	70057
3578	870	124033
3854	506	75141
1778	254	72849
2694	1042	129095
6707	368	80046
2586	295	74860
7855	381	78921
2067	354	72316
13370	479	78772
7221	458	102398
6414	491	73528
1383	278	68474
8386	446	78585
2213	361	83504
7931	569	81237
1930	430	76833
2006	395	82879
2287	363	70479
5706	1092	88984
1255	313	68014
2199	382	70106
2895	679	107385
1514	562	67948
6098	855	107408
6211	20105	90668
1551	294	64925
2583	983	79121
2655	479	113336
1997	340	69408
1439	463	63880
2646	406	74353
6411	497	75388
1978	352	75601
1867	335	81268
17067	6306	142940
1386	265	69909
1554	258	73396
8894	541	89121
2570	671	117609
7807	477	74698
3306	663	117201
2122	371	76436
7682	451	92125
1919	423	77665
1642	306	60533
1606	379	71885
2203	387	73660
2296	890	81180
1364	278	65872
13714	959	112489
1727	551	75384
9315	617	98492
1830	277	75549
1384	361	59788
10831	454	109280
1906	266	77796
1547	274	74148
6726	1214	108360
4991	459	77396
2639	522	84089
1948	275	73833
2003	342	77741
9422	418	76696
2675	5653	103245
1446	362	67824
3447	31142	76969
1794	331	70556
2903	1054	126658
9166	750	115737
9447	611	86340
1805	319	71936
2502	383	122801
1462	305	73705
2304	390	80125
1295	274	71957
1566	291	69516
3031	1635	83435
1794	281	72181
1638	354	75289
1823	331	73372
1488	334	67885
6280	615	118861
10487	658	84012
8322	423	114037
8070	531	78529
5522	547	78463
8283	927	113048
3446	402	115777
1915	390	66448
4523	622	118841
1967	281	66689
3150	633	131580
2515	320	70312
3176	620	134308
10286	931	88969
2738	407	121429
1951	365	71524
5308	507	78789
4522	447	92111
4051	402	80096
5742	400	76585
3191	949	97853
2623	310	76508
10826	946	108169
7111	557	89044
1823	407	79452
9590	1131	116186
2494	366	73252
7147	347	74545
1370	250	72137
10246	416	86537
3906	6058	106576
2810	352	75130
1410	293	78333
1523	297	60904
5186	314	77289
8563	319	75089
2686	531	110548
4539	801	131441
1430	270	64543
2067	427	75448
2239	278	79790
1115	426	62513
5256	467	76376
2183	382	70524
2058	503	68306
4014	415	85238
1524	1175	59124
3422	678	122661
2147	403	76585
1832	376	69779
1347	305	66868
2767	407	69780
1713	275	66715
5394	490	87249
1875	491	57500
1611	251	66549
2183	815	76309
1650	420	72529
1953	459	80764
2519	474	120913
1952	435	73443
2135	395	73960
2799	599	88199
3611	764	119697
1778	270	69012
9062	427	84514
5668	302	74348
1616	301	78902
3475	318	80573
1218	261	65513
9271	762	91345
1958	461	77356
8182	435	90417
3523	940	126137
1795	325	80965
2854	889	124696
11447	755	98577
1007	6006	38872
1659	254	67852
1715	279	67884
7835	541	93084
4406	1297	131001
9325	604	76274
6069	894	123864
2467	6114	114118
1678	326	74873
1643	364	72396
10082	334	90532
7810	295	82909
2550	9795	109552
1378	455	73044
18583	658	101017
1930	254	68460
7946	623	86204
2847	563	113369
3278	757	122840
10923	655	121805
2583	548	78625
11041	761	82677
2631	505	104240
1802	314	71932
2078	250	72216
1918	238	69402
11318	556	102915
1546	239	74039
1358	252	63193
8070	490	80842
1730	259	73813
4595	367	73782
1839	430	75461
2376	435	90215
1850	315	73703
3675	2369	122229
1775	294	65889
1878	333	77489
3047	453	124758
7627	852	93073
1958	405	65417
2905	539	122005
3059	1812	129354
1715	297	66190
1943	254	69704
1862	244	60209
8391	350	89848
1227	247	70569
1786	362	71536
1175	274	66717
10386	497	83869
3187	454	106105
7299	849	101277
1803	254	70297
1574	314	63556
2298	304	74525
2059	388	72457
5286	743	122508
1471	240	61188
1655	240	70708
1718	322	70455
1903	1098	74773
1820	257	65869
1462	306	66772
2682	531	107549
13464	511	111737
1780	361	71485
2543	474	85839
4851	447	77393
2083	334	68090
1998	354	74268
13767	545	104429
5338	397	76113
2227	482	77995
4726	353	82565
2943	411	85382
1686	362	72229
2602	518	119664
1943	249	67436
1814	306	69244
11567	384	100948
1346	318	66154
1866	253	68579
1338	319	59385
8625	431	79836
13315	444	87960
1450	229	70344
1307	257	67420
1127	255	58464
2906	447	120851
3083	493	138840
4339	751	151952
1639	326	72124
2590	350	76061
2278	315	79037
3283	515	125622
2075	314	68030
2109	294	79675
2083	546	74348
1898	416	71936
2198	442	73231
1253	231	68145
1771	394	68521
2290	430	76984
3255	422	122289
1586	367	69851
8712	424	81596
1938	429	74770
5903	384	80713
3215	455	82544
9358	645	86828
1899	318	70037
1946	298	76201
2107	270	71428
10395	486	95806
7300	861	88801
8083	514	91324
1251	398	68372
1748	471	68960
2044	326	72320
5675	28838	96965
2046	359	76417
1830	543	75773
9877	590	74808
1935	5867	87257
1849	299	71101
3842	656	129732
1991	296	73283
1642	259	66597
2127	546	80020
8649	901	110036
2011	283	78508
6086	494	75856
9475	700	109189
1622	391	65752
3242	819	133493
2746	21116	124462
1547	359	78324
1998	299	70025
1318	227	66746
1478	511	70056
1230	411	69840
2236	443	73609
5014	787	131633
11971	2550	98453
2825	428	94604
1131	268	65157
3162	556	119439
1866	286	72557
1722	359	66644
1639	259	67749
6594	358	77245
9095	976	110897
2611	594	127425
1770	312	65266
9734	442	89675
1527	310	70197
6198	355	84156
1511	293	72557
3399	454	85221
4987	419	79001
2279	314	64793
1123	230	68861
3158	514	126840
3498	445	115436
2232	1413	74981
6427	232	68432
8223	333	84205
6115	563	95600
1872	407	74060
1655	9239	70452
11402	442	105281
2114	478	73717
1611	303	70893
1750	361	76241
12466	659	94392
7115	897	121688
2171	385	78920
8003	898	87552
1655	286	74876
2069	343	76852
5150	1086	73401
2900	532	128615
1867	230	68264
3838	500	133663
6582	597	102735
1810	328	71344
3967	519	120005
2166	279	74452
3112	666	117952
1134	301	55980
2307	371	75889
1974	327	71644
2371	379	70577
1166	286	64116
2931	548	87721
2263	419	80005
1858	259	68512
7730	13082	108328
2134	414	76173
8079	864	89297
4350	1174	122871
1863	279	71077
2122	372	73025
5686	445	69941
2643	476	115702
1971	454	74084
1455	275	67116
1679	495	74156
1943	327	71149
1612	216	74061
3573	793	120637
1754	420	74352
9475	493	118620
2173	315	74049
1987	382	69697
1035	358	59390
4187	534	62705
9565	498	81704
1843	302	68227
2122	374	78124
1643	237	72517
3006	575	127398
1774	227	67772
1441	325	70769
1518	434	72709
2787	381	87464
2437	677	96112
16790	483	98045
2774	576	131916
6874	860	119793
1795	341	71830
2834	318	69356
2487	406	100776
1380	400	68736
2669	1262	112705
5258	422	79323
1550	215	65785
2278	379	68789
1723	259	70933
6782	930	105522
2127	405	84657
11507	399	105020
1586	398	72964
1426	270	69860
2134	328	69549
2300	321	88760
7094	409	81296
2139	474	68786
6614	382	86001
2027	922	78445
1399	254	67233
2035	296	71933
2122	603	79996
1499	416	72550
2620	527	83761
2947	393	79245
7346	482	84428
2790	533	116833
5026	1002	143966
5706	420	100048
5306	307	92896
2186	306	76436
1798	391	68833
1843	299	66580
10296	595	92175
1843	428	70184
1715	322	71726
7639	463	81761
3352	716	124301
1314	19860	68725
4890	514	92780
2393	484	98325
2001	302	70337
3158	493	110296
2362	18542	117392
1617	279	67633
3278	792	123356
6146	629	77181
1455	312	67591
2323	346	74750
1739	567	84089
6752	343	80304
2395	439	72989
1625	271	79146
8335	458	91228
1660	384	74185
1934	285	72289
2135	283	66204
2207	282	71964
1722	303	67979
2882	364	78791
11167	675	82838
2422	312	69943
1402	285	70594
2087	266	68212
1490	310	66661
1286	354	63821
20699	512	113025
3262	260	63844
1815	579	72350
1263	265	66701
2382	331	74198
1427	298	71857
4691	469	81841
7531	800	121811
11290	941	88217
1967	267	69094
5470	546	80341
1474	385	68945
1622	240	74780
2703	419	78463
13058	529	101242
13250	362	99768
1678	359	72733
5958	440	82085
6319	278	76252
1790	265	70525
2104	4219	64585
2997	517	132484
1583	254	75005
1407	286	65489
17674	1033	137753
6719	765	120935
1658	280	74713
9479	454	76836
1659	355	75884
4967	461	79044
1718	267	69837
2634	514	113024
3614	655	124752
1630	398	76444
1647	287	68373
1923	401	74472
1986	9057	112160
7334	812	72909
1431	242	70553
8471	21590	115447
9674	395	85473
7089	330	70665
3974	248	67713
4058	288	66600
3187	380	80221
2827	10308	131564
1522	341	69029
1934	482	75248
1078	508	52861
13986	614	88365
9263	385	93953
2354	282	76305
2118	455	73661
2087	280	78528
7439	337	79811
4525	305	71945
1751	610	72938
1539	319	66878
1571	447	77404
1967	313	74681
2351	394	80297
1314	252	69677
1623	386	70264
2192	359	77540
4578	502	128972
1887	523	63408
1507	302	64861
9903	409	82352
1639	459	66864
1654	466	72129
2435	383	103447
1555	286	68847
1202	277	61661
1458	333	73869
1809	284	71053
1847	540	80684
2143	407	73925
7466	879	104470
1747	275	69456
2518	281	73028
2168	438	71005
1422	5569	77921
1843	3405	85420
2271	303	76117
1343	276	66492
1450	530	64573
1977	727	79084
11039	590	117905
2199	291	71120
1711	452	94937
2230	277	70633
1594	688	73418
1399	348	66252
9725	543	115415
2051	417	82821
2682	623	73365
2542	444	77720
1385	243	64880
12254	894	122792
1946	290	74085
2841	1027	124816
1402	289	65448
1523	274	72021
2235	614	77688
2163	308	89480
9859	771	126271
2723	377	82384
2407	592	83484
2411	344	76152
1475	268	68760
7263	593	91932
2751	422	107900
5140	365	69710
1875	274	73632
1790	247	71716
1695	306	82149
2032	291	71632
6354	339	70912
10450	824	91936
2451	382	80632
1903	416	71541
1662	345	64836
1535	195	66464
1963	381	76307
3327	834	129764
2171	6869	93385
2711	13983	116367
10107	2380	98425
2281	223	67408
6927	536	99278
1346	244	71922
1819	278	70268
3958	370	71495
4227	790	111924
1362	284	68265
7940	3023	74509
11465	480	101564
1874	206	77748
6663	746	115864
1906	524	75161
15074	459	114449
3646	569	125844
15374	825	102196
1509	467	65164
4114	303	88865
6018	444	82665
1543	243	68474
1654	280	56624
8240	326	76384
4184	719	145112
3842	429	82529
1410	340	71744
1603	319	69369
2254	1787	102406
1918	264	71783
8763	385	84973
2047	455	75360
7579	739	116237
1475	592	61255
10331	1002	112173
7489	530	80639
1646	323	69365
2083	314	79645
7785	978	93689
1847	324	66976
1618	450	73212
1850	343	69865
1450	250	62477
8494	339	78349
11331	625	85668
1600	285	72425
6227	523	97614
1406	271	67538
12813	524	111507
16719	356	99857
5711	381	77464
1543	309	68002
2065	4017	84485
2367	351	76089
1473	457	71902
3182	518	118049
3023	308	110465
2094	399	73441
1883	276	66428
2923	5863	100128
2334	10396	111721
10011	723	76709
2583	688	128258
1731	260	65389
11424	676	108981
10084	540	94451
1828	289	67811
2362	426	78028
2255	514	72645
1915	341	72963
6555	532	81061
3038	2507	92340
2422	495	115929
1571	366	61674
4247	498	78641
3646	328	81104
4483	525	67189
1669	274	71383
2036	7440	102294
6918	9707	80827
3747	327	75497
1795	293	72693
8265	639	98589
7867	380	78672
1977	431	70768
7422	5194	90828
1679	344	72164
1547	271	69536
1962	765	77813
7782	272	84769
8529	536	114489
4822	691	74677
4027	325	80648
11865	670	89600
2794	1090	89329
2031	313	77022
1509	11100	70109
2965	637	125220
1442	318	70653
2078	283	71405
1109	342	64252
7727	675	120508
2482	410	77609
12709	907	125868
7430	506	85785
1538	294	70613
1857	403	70336
1697	291	70321
4450	546	112640
5614	708	94164
8042	531	88792
10890	681	100225
7794	1929	116976
6003	623	77585
3275	522	141889
3467	2155	92656
2062	446	73719
9234	40341	102856
1446	573	68612
2382	391	83932
9851	443	99305
1313	281	71788
7511	35980	97252
2206	326	71996
2775	476	119712
1791	298	71938
2934	302	76294
1939	281	65380
2227	305	77835
1555	243	73817
1519	397	79938
1942	396	71557
4923	251	71480
2303	854	77335
6307	924	100700
4113	388	74620
2490	442	83628
4587	915	131529
5896	531	131913
2434	377	93945
1751	346	73728
1809	378	70226
1912	274	67904
2897	12478	124693
7838	16926	104364
2058	326	70349
1751	328	68793
2418	290	77800
5023	466	87641
2398	4136	86896
1711	346	71002
2003	283	71913
8886	337	94929
7287	440	94815
1674	212	72819
1727	313	68128
4303	7688	145904
4788	416	77145
6834	429	88167
2027	389	75972
11738	767	134300
2680	373	106301
1448	229	71425
8130	1028	124460
3571	975	133620
1493	243	71024
14986	670	106537
2575	40344	102179
1698	228	65028
16128	829	110220
1851	274	84834
9691	515	98624
12891	667	99760
2040	383	71565
2108	538	92032
14099	584	103741
2119	347	80587
1754	347	77904
1855	278	67777
12351	1166	97541
1642	360	75357
13202	410	107973
1918	486	78528
9591	734	102728
4250	529	126813
1663	271	77540
1635	282	68787
2667	464	75605
2360	634	109116
1258	291	66903
2586	634	101335
5657	629	113712
1921	312	70688
1523	315	69619
9254	1239	105029
6836	407	74512
4609	373	80841
1465	267	70977
1746	422	75041
1591	478	66859
4223	555	88316
2052	282	73693
2194	392	75661
2042	335	79248
1012	410	47693
2590	466	77252
4011	701	121105
8959	362	92917
1429	226	58044
6403	511	94282
2479	458	71552
4234	1205	136584
1579	288	71780
2103	5282	79948
2240	404	73456
2191	419	69916
1874	279	70490
2510	451	71637
951	441	60045
2494	410	67493
2943	818	130908
8867	668	78722
1562	354	69595
2072	269	72985
1715	484	69280
1882	423	75809
1898	383	74292
1645	330	67812
6924	1273	106357
1967	321	70516
1534	297	70637
2251	9120	107889
8075	435	77388
6954	826	118292
1549	286	67765
1726	370	68516
12555	683	110437
1742	239	72080
3463	1737	86108
2171	498	92596
12207	838	110880
1799	278	65203
1718	297	66356
13450	765	113393
3149	9437	109408
1982	347	66789
2776	427	79692
2462	405	105961
2003	329	73349
15771	538	110356
4419	474	74605
10838	12571	93628
3926	484	112040
13662	494	97435
1790	239	77753
7079	309	77821
2743	607	79624
9727	385	99066
1798	341	66287
2393	379	76140
1365	836	58896
2158	311	77170
3787	559	112460
1486	392	63664
11441	674	90983
1953	250	59581
2550	343	80912
1631	279	73353
2299	531	66045
4558	377	77153
3494	892	115602
9832	655	107484
2102	310	70792
7994	726	112757
1443	275	73701
3150	549	118474
2191	481	90224
8704	999	118197
2023	305	71944
2058	467	69413
8438	20298	82881
10927	538	94972
10358	528	83272
3686	592	114481
7114	668	85045
1759	307	71540
4475	406	79956
9728	943	104863
10818	430	92423
1415	298	68996
11399	322	91472
1963	615	83352
2360	604	79477
1655	420	75588
1462	344	67753
9490	468	87581
2315	541	91420
1564	379	68804
10483	1053	119249
4903	331	70321
6506	398	78616
9490	494	92738
5243	572	130669
10485	444	88901
1587	312	70449
1903	280	66937
2317	316	97541
1526	268	73252
1487	286	64813
6329	537	77192
1742	346	73569
9542	635	94469
1562	287	69349
8438	1041	118920
1682	323	71209
1879	261	76111
7111	638	78571
1585	336	75128
1411	275	74432
2059	450	75961
1223	325	61806
1951	389	73199
3167	1246	118253
1303	270	68076
9146	594	82831
10267	659	104337
1837	278	69895
6726	782	116283
9068	734	96876
3199	440	76317
1270	252	70588
2143	786	73933
6023	559	116909
1746	337	73066
1872	426	75529
1564	271	64876
4903	687	119037
2010	336	78336
1815	362	75621
1571	293	64937
5022	391	70684
5366	439	76533
3343	567	120644
1427	285	74955
6864	299	70152
2715	510	114133
7631	411	81880
2092	1950	93821
1538	294	68161
5402	502	76412
8659	18683	105970
1984	10003	98681
1993	367	79189
2688	370	73955
2832	506	116491
2291	459	77064
2140	382	71949
8578	786	97401
8641	310	79450
1491	310	70533
2163	319	76005
1834	276	67728
4050	633	98048
2037	426	73941
2390	375	80741
2267	407	72276
5278	347	101944
1771	317	64484
1347	430	70717
2315	380	73593
1759	252	73993
7047	691	100144
1867	322	68244
1514	238	69685
1443	311	75124
3019	742	91513
7578	1104	86429
1859	325	77893
8759	443	84079
2070	249	78569
1900	243	67141
2302	475	69232
1482	223	65158
1787	305	71492
1967	420	75560
6455	346	78281
2299	456	76325
2722	5942	92489
10502	696	100754
3126	573	112656
1954	280	71029
1842	38498	82708
4939	1130	86024
2501	510	119211
1691	330	78032
8502	1287	130705
1910	484	64216
2470	335	71561
1858	267	70620
1678	326	73913
2331	307	79612
10912	616	79534
1693	468	78514
3212	400	126361
2418	377	75797
1450	291	68685
2170	321	74381
1488	241	75040
2899	1147	121756
1547	294	67189
3054	831	118508
2255	17696	101293
1896	318	72104
7883	586	110143
2171	307	75013
6143	403	71589
11862	495	92368
2023	237	66329
1375	333	66308
3522	763	116796
7077	527	121049
1570	298	72436
7198	61043	87293
1871	385	72478
1714	342	71416
7427	871	99369
1365	274	72332
2057	2230	72096
2694	319	70657
11183	793	143477
15493	473	103404
9512	556	92525
2205	435	92924
1607	291	68420
1154	486	57441
2451	535	72984
9910	417	100139
1242	240	62984
1734	242	69940
1824	294	64624
1434	366	63864
7550	14947	104756
2422	355	84180
1986	317	69536
3682	414	90280
3039	494	85127
8518	582	97620
1519	285	77661
2559	5438	102960
1791	327	70447
12423	5062	94997
1762	543	71360
1734	243	68116
12222	779	105437
1843	322	75076
5566	830	130445
6055	669	94384
2490	455	74849
7535	398	101504
3140	10042	119325
1539	249	64840
8652	422	119302
2257	400	69432
1663	301	76283
1847	446	73240
2050	338	71561
6522	392	72480
1787	290	71257
3137	595	127261
3398	525	131340
9226	6099	94759
2531	801	80886
1746	384	70977
1455	410	77768
3015	802	124193
2291	477	73636
1878	359	69304
10816	585	86385
1854	290	69329
1351	300	64157
1422	274	70160
1403	334	60647
2679	18241	119224
2427	444	83653
6860	331	74777
2271	387	77064
1522	270	66180
1160	246	71732
2950	479	107425
6391	386	76344
1942	530	74688
8139	470	79405
16262	579	100016
13962	550	110076
1843	278	67358
1676	328	73144
18602	636	110876
1684	224	70688
1595	519	64621
2106	278	73229
2935	433	107273
2610	661	121340
3102	1300	127929
1932	418	65241
1994	279	70133
6700	419	81833
2951	683	139683
5788	412	79492
4227	1196	119636
1331	249	66824
1690	287	72130
2299	353	86696
9347	665	103080
2074	297	73137
1508	235	69956
2430	370	101874
2143	260	77649
1734	363	71097
1666	319	71040
1079	286	63277
2619	461	104597
2503	358	94325
3029	543	121581
5267	328	67813
3734	490	138235
9036	2489	111896
3340	318	69130
7072	320	76325
1707	369	67341
1815	260	81075
1879	332	71209
2119	310	76319
1722	282	73937
1487	382	63685
9666	800	119677
4982	421	75037
1441	244	72777
1936	411	71171
6467	410	76621
1986	378	72613
2191	389	76988
4413	17318	82983
9594	953	89410
1607	321	72693
3971	720	153273
1666	256	73744
1519	274	62757
1775	376	67005
2283	415	73771
4311	898	104749
2054	271	75468
10315	487	96251
2583	341	81165
3366	322	71772
1469	335	68885
1279	287	61278
2430	1777	87245
9122	346	80977
9263	898	123364
1619	356	72276
9882	1675	102513
1211	174	65864
3233	533	123712
1519	346	74500
2499	279	69426
1874	619	73563
2662	560	104837
1382	456	74989
6348	14906	95308
1559	307	75116
1500	232	67983
12307	773	120236
2418	574	78080
8815	507	81441
3283	559	133829
8489	465	78725
2115	383	88881
1846	339	72815
1782	562	76765
1554	271	67755
9935	331	91439
8578	414	94491
1968	277	74747
7006	443	81973
8311	338	76693
1646	334	76849
1546	335	67989
6155	17032	126637
9178	880	94348
8563	1287	118388
9862	476	111352
1790	426	78645
7526	355	94522
1869	227	73375
9984	452	91977
1975	388	69389
1634	356	62897
2255	324	67625
1000	229	66516
7615	388	89265
1626	352	69501
1907	359	77502
2507	370	78973
1836	4007	62745
2018	330	76093
8795	1738	72332
5074	3440	73428
4937	810	158484
1362	216	64473
1914	336	73588
1714	415	69750
9647	631	100539
1998	285	78673
7683	387	101165
3183	756	126368
1666	313	68204
1599	262	69563
2014	293	75073
2019	360	77076
1807	278	66466
2118	334	78704
2297	273	72949
17735	767	109700
10962	488	82461
2056	402	86559
1079	685	55881
1871	421	76336
2362	372	75797
3611	749	116728
1986	257	69637
1474	331	72781
1590	399	81977
2179	331	82508
1695	242	70781
1910	306	80820
7223	450	86759
1681	324	73006
1271	217	69668
1661	265	68991
8530	382	76111
2747	9501	105597
3179	20261	113729
4291	318	75415
1567	362	73771
1725	274	71027
1738	325	73820
3338	415	82435
1411	20797	87787
1934	386	84510
1711	323	66921
2494	51610	107757
7291	927	100986
7964	474	72765
2590	617	84661
6171	273	67482
1514	212	73049
11139	688	96377
1518	292	66005
8726	722	110949
14014	640	118809
1647	318	72412
1527	368	67684
2307	751	80944
1698	294	75392
8658	4815	80367
1798	292	69798
2605	517	74637
6118	731	115997
16758	859	106085
1455	260	64509
1099	382	59249
8595	652	98200
1899	355	72868
5462	640	93380
2636	6218	106924
3183	342	70687
4020	406	121452
2414	387	74069
1604	354	71884
3741	668	127924
1820	364	74677
10883	1035	109025
1610	352	70289
1602	362	69976
12810	499	84441
1199	319	72813
2138	395	75033
2935	517	81506
1826	378	83400
1626	328	65379
1548	278	70237
2230	278	77463
1739	352	71354
1366	294	57053
3287	903	86688
1845	408	71488
1695	294	66717
4060	494	80208
1461	344	68248
1806	344	73432
5958	558	80176
7643	679	94621
7768	446	76741
11831	25973	83413
3884	766	115350
11667	553	81880
2002	324	70966
2244	530	79121
1365	192	69265
7170	1371	127980
5031	691	93617
17675	639	98893
2202	516	122015
19226	1219	127281
1746	347	75828
1503	291	62769
1650	206	67541
1934	499	83305
1548	296	73053
2007	14098	60569
1675	341	74668
7770	494	97876
7355	392	106149
2507	351	105077
1643	388	76469
1783	394	80688
7514	501	87332
5751	736	117592
1082	390	66540
2247	451	73240
1639	308	76505
2947	399	134461
2133	342	75929
9323	426	82160
14119	450	101051
3374	923	127793
1851	301	70428
1079	210	62304
1735	344	72080
8842	440	79813
2119	401	77313
12566	603	105896
3300	885	124824
2070	417	73553
2811	19232	97260
1719	292	72876
2186	525	73894
1810	634	79781
1918	346	74497
2318	291	77616
5274	547	95600
1810	7856	97668
2412	500	77033
1843	287	74372
7330	377	85311
1651	394	75384
8190	318	81548
1618	258	68926
8744	626	91105
9359	672	79853
14450	1993	145088
2079	295	72585
2160	514	66060
1955	304	73109
1244	287	59076
1825	427	73280
830	12743	45769
11190	749	107841
1542	368	65823
1862	311	75384
4007	350	73620
1719	401	72068
1715	366	65984
1612	312	73919
3134	654	123316
1774	323	68628
1819	357	73867
2101	423	78789
7991	705	108908
2222	304	80828
4591	14515	103269
1677	336	71076
1670	360	67308
2202	331	83427
9635	453	86537
1586	277	72248
1783	273	70764
19363	958	106386
1559	292	71792
15173	538	99765
3453	700	84058
9574	723	113581
10451	464	88684
3487	706	131212
1410	253	70937
1325	6764	70552
15103	1558	129432
1463	305	68260
1380	6602	68583
3270	944	128980
2275	706	96163
3437	527	122624
1693	340	70349
2066	308	72512
6795	6889	95271
2802	819	128100
1918	297	71692
3198	1142	134533
3565	799	129336
1843	330	70708
1990	375	77946
9011	642	82233
2215	8261	105192
2738	578	126868
2490	2347	80980
1390	333	68301
1462	500	67577
3599	831	123240
2007	284	66200
7674	611	98406
2587	520	78844
14686	408	87896
1246	4674	69912
4903	463	85601
2142	382	74897
11419	649	100951
2451	15614	120325
2467	302	76469
1645	25835	84884
2286	354	69498
1831	354	71145
7008	601	95229
2164	448	80064
2283	372	74096
7627	1209	130372
7789	431	85664
1377	340	77773
1542	1270	55816
7655	2448	109828
2162	542	74565
3323	470	70696
3474	17933	122941
1815	283	71670
1738	286	68725
2115	341	70412
3715	678	124188
2187	422	77479
1786	555	68596
1343	266	70721
5522	535	72357
1666	324	70813
1619	348	69084
16670	816	110153
2035	285	81280
1591	202	69841
6658	676	80895
6486	433	80768
3895	640	124225
1492	227	70937
1458	254	74831
1469	11186	69542
1566	363	72787
2630	593	118474
4478	1076	152935
2743	903	104805
4615	44119	102311
5403	1175	80224
1679	330	69364
2862	309	64293
1894	387	70028
1918	315	75121
15370	578	96009
1787	323	69161
1691	338	68337
9795	495	109297
13682	1055	85328
1386	431	68290
1675	306	70881
4446	1031	126909
1192	259	64080
2237	15373	89397
1874	411	74584
1787	490	74595
3134	309	79924
9543	454	81557
2550	6619	114281
11750	1388	88085
1606	318	73070
21718	894	94204
1727	426	74781
3175	495	121149
1179	279	70409
10283	518	95836
2338	386	73226
1623	7487	88012
8907	711	75061
3264	467	91185
1891	577	75769
12110	879	92021
1659	458	73250
1347	214	63945
2067	454	74964
6119	331	71746
2202	353	72624
2073	260	78188
3434	400	82280
1763	276	73896
1686	351	69183
9443	433	100496
9857	380	79944
7411	1092	95757
1822	402	65684
3740	753	141024
10714	518	112920
9918	2720	85992
2142	379	83104
1855	274	74603
1447	466	72039
1958	235	63888
1908	360	74597
3902	1839	146133
1422	515	68590
8617	336	77215
3014	527	98684
7602	837	78465
3314	564	131820
5069	905	130765
2151	403	74173
6698	837	124553
2133	307	74912
5706	469	103789
7279	450	77232
3646	769	130641
8894	576	80941
8731	389	92101
1442	430	70753
5850	532	77097
1807	458	84529
1306	303	41981
1955	224	68789
2638	467	81792
13923	485	114101
6603	17965	112157
1439	246	65113
1603	413	70613
1591	314	63153
1575	289	61121
1631	541	71417
2083	357	73813
1986	370	73628
1601	248	68397
2495	580	77385
4011	36296	92612
14477	645	92184
1938	307	77037
8602	832	118631
10457	361	103228
7798	510	101777
2118	503	84714
1859	337	70333
7675	401	112424
6991	703	91569
2629	423	76912
4030	1421	122496
3225	795	137705
1678	415	71988
3662	16430	94009
1671	230	76288
3463	736	124357
2371	360	72766
2398	420	101019
12300	528	89708
2205	654	77929
3091	529	121740
1970	352	76164
1511	281	70637
2398	703	122760
3035	455	132873
[truncated: 6,671 more rows]
