# Supplementary material for: ATR inhibition augments the efficacy of lurbinectedin in small‐cell lung cancer
Source: EMBO Mol Med. 2023 Jul 25;15(8):e17313. doi: 10.15252/emmm.202217313 (PMC10405061; doi:10.15252/emmm.202217313)
Supplement: Supplementary file 9 — Source Data for Figure 2 [file EMMM-15-e17313-s002.zip › Figure 2/B/Flow Files for Quantification/export_Samples_Con_1_Single Cells.csv]

APC-Cy7-H	FITC-H	PI-H
1735	531	74451
6194	712	85278
1942	863	79148
1359	422	71485
3411	1273	126708
2414	1956	129068
2395	1066	82516
4083	806	79606
3007	1499	133281
1483	575	73821
2275	566	88830
1894	547	79929
22997	2714	105690
1094	475	70152
1734	923	81544
18633	1093	112422
9929	786	83358
1786	654	77550
2994	888	98448
15011	1170	76401
3774	617	84321
10883	1824	98334
2207	622	80372
4414	1820	155669
1918	2438	80517
24931	1219	114848
1553	372	73265
3695	831	138861
2419	692	87913
1871	531	76404
3244	1201	134464
4278	801	78477
1842	558	82635
16405	2898	107439
3707	1383	147188
2419	725	80857
1550	5090	59068
23147	2382	128726
25370	1789	143475
2123	913	81980
1922	531	72365
3254	1294	91745
15686	669	86137
21665	1289	121260
18218	1610	130005
2310	1116	101064
17582	1646	96337
6678	1558	135040
2279	671	79929
1535	856	72212
1651	411	77581
1906	499	68869
5997	755	98996
19626	1265	135462
5034	639	82674
13390	1226	86921
14394	1054	119219
18822	1546	119301
2086	1353	92015
23874	1741	112693
1807	499	81477
12831	1180	137085
1672	464	78329
2532	2123	125797
3516	1222	143165
1406	364	74053
2226	475	90513
20671	1247	105788
3510	1421	137277
4911	1435	110064
1615	443	69314
21559	1502	124045
2274	750	79700
4800	2198	161893
3943	760	138130
1783	409	85400
19382	1711	127573
1818	694	70660
1866	551	73748
19919	1829	122841
1927	827	81224
18949	2309	104516
1870	760	81656
19102	2382	136169
2249	1863	110966
1527	531	68176
1408	490	81213
13915	1556	131545
2390	863	84868
15366	3270	156866
1597	939	76692
1718	615	81959
3559	1548	135398
3011	1159	99393
20489	1116	130592
2082	762	79565
21037	3179	124837
1835	661	76209
2010	633	78696
1756	459	69918
1546	619	68664
20446	1728	144887
1811	517	75156
14049	2998	146329
20783	1570	157428
22771	1629	111353
1723	501	77738
12994	1278	97611
16671	1762	111532
28294	2017	127628
27083	1611	117893
17811	1532	120656
1699	746	79141
3123	1474	118335
6623	763	82021
2662	402	90932
23409	1640	124329
1798	468	79191
1183	622	56312
3525	3044	138113
7054	1934	138301
14374	1390	118040
16270	1308	127672
1882	715	75381
3731	2180	124127
16963	862	98636
3059	822	113432
2376	517	78509
2317	835	85397
26482	1419	120580
13735	785	82602
1922	500	83599
13342	922	77980
12274	1270	97220
22175	1331	110068
19686	3097	102744
1834	447	75368
4232	1143	91717
2057	871	98736
2187	710	89629
2175	558	78636
15335	1642	128171
2206	614	77669
12515	1000	110169
12341	1166	90324
3211	1584	135384
1951	507	77692
16374	1416	114369
3615	1190	123060
1737	415	78138
23039	921	129316
1299	282	48256
3243	2705	82290
5179	576	76176
3067	1673	97057
2006	555	82871
2089	603	85993
4702	622	75391
12670	1217	87529
1747	736	82816
2432	558	87157
28751	2060	118549
5578	935	90416
1890	503	85767
2379	913	86721
2034	691	82537
16531	1042	112465
1636	475	70340
2010	797	79896
19902	1188	96910
2852	1590	91852
2278	788	78588
16756	1316	96372
23694	1830	139212
14742	1966	120036
28369	1601	115832
2131	1099	83368
2617	674	88402
1709	500	74918
25548	2263	122373
1686	629	80542
1667	313	67321
6907	971	132404
2822	789	94796
20466	1409	126001
2291	926	72868
12491	758	133174
2313	721	86960
2506	1011	77353
1894	6694	82605
3282	1731	112641
2231	514	85360
2015	638	75941
1814	415	73365
2002	427	81057
25927	2814	139726
2646	952	101109
2019	565	106884
12094	1610	96497
2922	825	93872
2201	427	80260
3318	1175	93204
2074	532	72944
1874	1061	85307
2183	491	91393
7743	530	68380
5358	848	115913
25956	855	107084
2760	827	111832
14794	2268	128356
1619	998	78893
2548	527	85150
1726	474	77525
2167	666	77872
2154	1164	83293
2299	959	117070
1474	476	71745
15136	1291	110625
22611	895	87716
10712	2581	164501
5026	2045	140565
2023	494	76888
1783	587	71472
27366	1834	120237
1658	1229	115972
15743	1827	90176
2415	526	96769
2307	529	85052
1470	411	77632
20483	1548	119468
1746	375	66980
20330	1407	99452
27452	1062	127035
2563	1026	83484
10248	559	87300
3619	1326	150028
2031	431	83513
1907	440	79766
2134	603	83385
1717	705	69992
2959	921	96521
23666	1734	113861
26678	4914	131432
3418	1109	130215
2763	1435	117584
15270	1287	89584
21119	1380	106945
1686	414	78424
26146	2975	150220
21862	987	110385
14735	855	95524
21480	1807	116231
17710	1099	130464
3631	877	159493
1989	701	83466
2122	456	76224
1726	686	86281
2798	1430	85769
3834	785	76935
1486	349	73398
10730	1160	84591
11482	961	75922
8070	838	79057
1978	394	80733
2115	387	86798
7855	799	84337
2084	397	73924
1474	626	73053
1967	656	78781
1698	742	68666
2003	491	74652
2363	582	86800
2090	692	78616
3159	1110	97635
1788	476	75458
1883	625	72429
3011	808	93189
1923	473	76565
2876	846	89145
1991	1257	80692
23695	2554	129053
21016	1409	114864
2277	483	81724
1958	602	75077
2350	922	77113
20562	1594	95612
2203	446	83288
18638	1823	118897
8236	1896	126877
2075	759	78017
1818	551	79808
12757	1450	90988
2178	596	74162
2373	426	82567
10530	1759	99065
15214	1569	108885
1622	432	76477
23447	1185	103413
18134	2458	121812
17646	1649	150868
3455	2474	95501
14686	1113	87676
2319	498	85380
25154	1814	96754
2031	530	73956
1898	783	70008
3370	2077	140968
2143	521	90068
2747	650	89292
1857	594	73990
1301	318	63968
1659	512	76224
15022	918	116845
4259	8073	124124
2486	961	85079
11339	1051	114572
2186	417	82148
1662	542	71304
15407	918	123365
1430	636	73559
2286	490	77780
2881	1163	93676
2369	512	75573
2254	486	88984
1494	647	77272
1936	343	72786
5435	826	84740
23203	1482	117649
2835	1410	92074
29177	2971	132921
16894	779	100012
2222	646	83426
2607	638	92549
9519	1167	96957
11819	1674	124665
20273	1641	124697
1750	715	80726
1922	386	74562
20455	1661	101336
15050	810	122200
29156	2758	125440
1999	552	88696
19971	1355	103949
19463	1887	111723
2027	678	79862
13763	2097	134438
2319	538	78169
15265	1206	97276
2054	431	85271
4211	1894	148902
4295	522	66152
3531	1765	138885
1411	549	80213
21062	4207	107053
20271	967	103601
1855	679	86616
2790	721	92921
19234	1418	123579
2455	1251	83512
1710	485	83224
3626	1331	108636
3091	612	109861
1339	588	77797
1120	525	65942
1379	8563	61181
1787	1094	72573
3335	1931	132105
3266	1257	141236
23881	1373	107565
17218	1868	132327
11888	1815	128140
1687	417	77283
1734	364	78513
31042	2399	134764
2090	847	85893
20381	857	94281
4042	3387	140311
25162	1653	111922
17710	1507	114241
10540	658	86689
2450	374	83165
1818	606	75133
2395	879	80612
1680	374	75612
3435	1135	96068
1634	719	77581
1759	570	79185
2154	559	83196
2802	959	96020
21883	890	108099
1138	455	53536
1958	596	83817
1909	636	75996
1503	525	76454
1999	425	76116
2618	514	91992
4298	2835	147649
20030	1295	105093
20283	1615	99087
1799	413	75709
16706	1521	95128
11166	2723	101113
14383	1246	99964
16734	2189	115885
2322	689	89016
2902	851	131416
21751	1582	90868
2663	1044	82905
5179	993	83368
2028	447	69741
2754	1071	129308
1614	411	76001
1926	847	88060
1626	512	73317
8607	1598	104844
2540	764	84557
2223	702	81982
5241	7233	133976
2770	1392	115340
9746	1101	84677
2111	519	81996
2170	216	82816
3942	959	98877
19155	1049	137050
1550	487	78621
4901	542	85734
1747	563	77688
1822	460	74020
25929	2297	112074
3411	1009	107736
2002	721	85698
3058	1986	124761
13954	1570	135024
11599	847	75173
2083	620	76049
1967	458	78567
2214	887	80939
9705	2046	126873
1647	763	71554
3683	1170	141633
2030	527	97710
2331	949	87540
1638	557	75604
2574	778	128576
2835	1434	123776
1406	422	68493
2315	596	86120
4427	1199	129707
16211	495	77761
4378	538	78857
22003	1847	112230
2131	651	81192
2275	819	81097
12511	1170	101957
4974	1783	94102
19763	1620	118096
2123	486	89180
25669	1819	131920
1979	550	83369
13659	1246	95540
21722	1351	115209
2090	468	80697
2001	542	82764
2955	750	97021
18832	1566	123096
1602	535	83865
1931	944	86263
2506	799	101229
1771	591	77241
1843	2199	67379
13023	2443	99216
7071	2044	78592
3004	1107	90337
4731	3388	129689
17865	1530	120684
2287	633	87616
6897	796	87673
2275	386	81629
19927	1218	104400
2012	356	74729
1812	1555	80988
1468	556	76552
10015	1277	83248
1792	336	83397
2026	673	80271
1874	342	80201
19206	950	110875
23299	1504	110277
23315	1450	112734
21378	1294	116777
20786	2115	125108
16251	1810	133391
3576	688	86652
2078	644	81024
2294	643	87976
23739	1482	128663
3393	1928	104981
20474	977	111805
3656	1266	150268
3254	1214	134680
2566	1087	92504
1838	412	75672
1698	445	87956
15715	1257	109229
2118	683	82785
16699	1347	145808
17695	1526	132059
16898	1775	133164
2098	560	75076
22679	1982	170153
15022	1357	91156
10447	831	91388
2147	467	79981
10823	1319	124496
14181	1983	126240
27859	1849	142045
28989	1519	131808
10758	1654	141466
3258	1321	138541
3615	530	90486
10330	1051	120701
18348	1327	101441
4079	934	141176
1726	612	76865
1519	406	78042
3646	744	109372
18987	1473	133381
1918	672	75700
1809	698	80804
3524	1519	135705
19283	1109	89930
21363	954	101005
23326	1718	118856
2090	550	92288
14866	1483	95093
2271	531	84997
1651	348	74453
5179	1324	134637
1617	964	71669
1917	418	79137
1696	386	74205
1587	644	77361
1904	830	75264
2395	534	82939
1815	443	77141
2846	615	80569
2383	2466	69284
13210	1252	88408
1818	527	75915
2074	423	74945
12926	1216	140193
2147	701	82000
2051	725	86370
17579	1831	117600
1727	451	63492
19269	920	123996
1876	706	79530
19288	1228	108837
2458	1726	77603
15435	1038	94746
3614	1651	136284
2070	481	85549
2096	576	85440
9603	816	138434
4362	1344	93808
13462	916	89229
2032	583	80896
15738	3263	151536
12070	1136	85865
17158	835	97401
1894	555	76916
6027	589	84128
1603	538	77017
10187	1993	86139
1470	661	71389
1978	434	81688
8914	1042	115914
3279	1323	130932
1899	619	80137
25281	1043	127361
3427	610	74929
12610	1304	111018
13851	2024	142363
2606	455	87677
2354	686	72264
4295	1260	146696
1682	558	72353
1371	559	67904
2135	579	83348
20437	1551	125328
2476	660	91117
21899	2058	126716
2430	703	82002
2286	1471	86061
2682	690	105529
2095	400	84360
1487	615	78856
3471	823	138065
4432	1538	160313
13620	1164	94213
1148	7534	57522
5318	819	78247
8986	1538	129947
1969	739	81420
11466	946	90064
2862	1238	150781
20999	1439	131100
1943	583	76757
3207	2558	139121
2967	1024	90697
21845	1207	108364
1535	623	72661
18111	1375	127757
16685	1210	99145
8034	579	91966
22122	1481	119489
23431	2152	102121
24986	2267	152709
3706	497	70281
1622	646	81669
11179	697	87412
1818	538	79225
31250	3124	144165
3987	1631	135566
1934	538	73945
2681	743	92373
1846	482	77953
21175	1085	115279
15503	907	83128
1735	4383	72208
2498	589	76980
12186	881	116756
24076	3623	109597
1961	839	82709
1970	484	66971
20058	1175	107756
1755	5728	75184
13570	1204	98596
23998	3106	116168
2122	550	78884
4868	1752	146856
2134	539	76986
11043	647	99501
14292	818	127162
5786	1341	148293
15760	1301	100092
13514	2071	104396
7974	762	84250
2994	750	115308
2395	562	85088
3435	786	150493
1761	460	80805
14954	1311	128445
20157	1228	137428
7506	663	96357
8918	755	88409
2191	730	85640
1889	930	81149
15176	1519	105301
17699	834	95552
2647	962	89264
9771	993	89552
1595	495	70220
24558	1104	126537
19455	1644	108371
3415	1838	132812
32965	1514	137361
2161	589	78924
2730	1778	137471
18040	1868	153773
19727	1788	104325
2311	451	85626
16016	822	71741
3522	1816	150077
13927	1404	92397
1570	366	79156
2080	385	75216
3243	970	91872
13499	1689	136368
2039	524	70841
3609	1313	154649
4010	1224	140497
2175	614	87817
1606	447	75915
20117	1532	111461
3357	2983	139350
26125	1031	108790
8935	559	81477
2115	1043	86240
1616	616	78753
3407	2415	109108
13895	1290	116196
3146	627	92178
1322	539	73961
9575	660	81188
2130	602	79917
2038	453	85293
1930	548	79824
15307	1458	95792
3529	7558	108274
9847	588	104540
1882	419	77041
2387	506	89712
3993	1041	128177
3808	1715	132849
19223	1916	153044
24100	1687	139069
8467	1048	82096
2731	1267	83497
1741	387	74365
18891	1113	98313
3099	1747	140752
16643	1934	91923
19208	960	147759
7829	618	85036
12297	915	116137
2287	723	87085
8570	829	93624
2187	635	82096
24938	2913	157760
2183	992	87109
2311	845	73167
3790	1408	106493
6283	933	60844
2998	998	124564
18418	1094	139800
2314	451	91008
7855	1001	101612
2735	721	111752
2147	423	81360
2883	1022	87572
2283	544	90908
2754	740	101368
4367	1321	97622
8852	1640	143741
19330	855	110281
2822	3256	90111
15066	1623	95300
16862	1315	121165
20597	1017	111408
2726	658	96893
16502	1650	135669
1922	646	79139
18554	2183	112228
23910	1226	111204
3167	1486	128105
2254	596	78353
10679	1915	142257
23190	1450	128829
2823	571	84281
2979	616	84716
2138	591	81748
2053	539	84213
1626	643	78181
1882	546	75694
9188	683	134756
2270	787	78797
2827	673	112117
5638	1337	127872
7963	1831	115865
22928	831	99784
16335	823	75913
1199	509	75689
4910	1166	87521
1737	608	76340
2852	1618	134396
2945	1575	137121
11345	1479	88289
1970	402	72998
5226	714	102583
2486	606	75939
2159	764	88792
2350	751	83441
3490	1613	113201
22625	1155	123540
7190	627	126237
2588	559	90265
2039	758	81216
2047	652	81954
2127	629	95114
18386	3056	120916
9480	817	86716
3970	1698	143071
2182	487	81213
1874	530	74925
1991	461	74147
1667	481	76997
2491	486	78215
1679	431	79321
20406	1318	137072
2707	1580	73613
2128	1162	78380
12291	1300	141615
2395	814	82320
2772	10494	135178
1690	313	84005
2910	1437	94097
18971	1971	103092
2131	416	82404
2122	611	83470
35427	4996	159213
14626	832	106437
29438	1183	143848
2090	760	75253
1679	906	71300
2258	720	83974
22060	2124	115721
2974	10163	146803
1895	471	77689
2002	411	83820
1422	518	71457
3463	1414	139024
1783	363	75620
21543	1555	116932
13578	791	91343
1807	696	83277
21327	1584	122545
13426	2104	95524
2313	878	89468
2219	454	78317
2033	646	82372
10610	787	81357
2014	610	81928
1631	217	73677
18291	1172	124701
21895	1203	113172
7930	1230	87125
3634	1710	145512
15774	1731	103292
6650	1005	139801
17342	1705	109082
2010	399	78320
2006	504	87192
2193	620	80514
2420	714	85137
1254	355	72293
2162	773	93503
1531	746	78176
2346	495	93883
10970	1601	127376
2939	1043	94531
1551	793	80037
8846	614	82036
2071	430	73429
3427	622	132641
1910	529	75268
14535	1847	129605
17763	2333	138017
1531	450	80033
19823	1669	105573
2755	523	82792
17562	845	121768
28883	2064	145112
2875	449	81873
18634	1347	105121
1632	403	75656
2382	667	87861
2364	511	81509
17387	835	98228
1707	657	76041
22347	1626	124448
2691	786	87865
18727	782	110101
2139	531	88405
2283	443	82566
23768	850	135801
1827	651	69300
24687	1278	137956
22938	1841	103905
3058	1355	138056
26418	1552	126586
2047	720	94018
2995	649	89280
2282	506	76425
1699	345	79033
3554	648	92643
4270	725	133839
2022	733	84261
4270	2205	146068
22874	3297	117849
27611	1509	142277
1703	548	79484
12154	1275	90968
3867	2490	151624
1879	343	73164
18346	1427	148348
20564	1860	108895
1482	328	70304
8738	6378	142763
14358	1076	93175
2539	1047	93477
20058	1436	105524
1706	727	74348
1975	489	74632
1557	457	84289
2459	2428	107593
14986	1397	117388
5376	636	95244
1760	529	77616
2059	489	83820
19942	1123	119152
2323	1196	81761
3792	3374	128548
1974	317	80565
2367	771	79736
1651	455	77500
1330	436	70101
2347	540	84604
1783	408	75373
8742	1195	87233
2104	454	80217
3043	1127	95812
26942	2009	122946
6429	587	79281
2308	600	84045
2360	549	88793
1955	839	84860
2298	702	77948
1655	409	73584
4490	758	93833
3210	661	90500
3107	744	81069
1711	478	73721
1843	436	81525
3269	2102	92801
22810	1602	120692
1715	447	71452
6862	753	80817
3191	2702	132265
2509	1519	130185
3598	3236	144369
8430	402	64665
2182	609	86976
2247	474	99953
2691	554	83301
24939	1321	121965
13254	1824	97712
32383	1539	114875
2246	491	87144
4005	1946	138665
2412	679	91048
1979	416	83135
1955	442	83125
10755	785	89776
3149	2788	137024
2039	413	76388
1749	519	75020
1972	646	76785
3238	2250	133497
1618	498	72416
23391	2006	128593
2192	533	81197
4230	761	88233
1962	825	82589
1747	705	77124
1794	471	70085
3007	3093	141173
1870	692	78296
2512	520	91261
13811	1187	86741
3430	2062	146292
3046	1781	136756
4486	836	140345
2015	360	74485
1994	632	80784
2022	381	66468
2270	437	65285
13799	1303	98487
14474	1897	117333
20479	1116	117801
1718	608	79765
2183	502	83044
2595	1041	87232
2852	695	90147
13311	1105	91252
17243	853	104200
1691	451	76682
1522	459	62133
22762	2838	132625
15871	1168	120988
8953	201	43144
2712	4142	129065
26578	2043	111144
21055	1477	115981
9042	882	110743
2038	662	88209
1797	343	77812
3478	793	130628
18286	1840	117564
2026	601	71021
3295	1096	100111
1718	624	71860
22642	1098	127538
2263	689	93861
3843	1077	146129
10667	688	126532
14558	961	127582
12181	2178	124663
21470	2530	110028
2230	383	81820
2991	484	114561
11562	1109	103505
1819	589	82547
3050	623	128433
2015	459	89789
1517	645	70202
3452	1843	146879
7129	759	83016
3055	444	92680
19319	923	126477
1938	535	80169
1402	310	66489
3072	3015	136449
4827	1882	146055
2930	2919	130145
1802	610	72489
2032	456	80171
2829	822	122364
2113	554	87918
2193	522	86268
4894	493	90392
1957	483	86444
24627	1959	135761
2346	697	90036
1799	487	79192
7171	835	136727
13334	1049	91476
3311	1676	145536
22931	1554	109301
1582	500	77152
1258	611	52500
20627	2271	131977
15111	1438	110064
23135	2519	133104
15930	2243	100356
2434	3755	88503
16959	1095	105880
1567	548	77720
2153	547	79926
1827	611	72633
29299	1473	97540
2503	5224	78554
18155	1425	97943
3375	1242	147601
1467	427	76901
19234	1459	90621
22999	1030	101898
6983	1306	74088
18201	1333	118381
1966	402	74792
2490	715	91932
1984	547	78137
2418	795	93055
1899	525	80677
23943	1715	144328
1859	369	80197
1611	591	80621
2182	559	81760
1990	456	77232
20503	2967	106656
15350	938	97834
2671	474	76324
2426	549	82421
31838	2094	133457
2199	416	84843
2539	671	96384
1861	687	84363
3321	1142	144628
1907	799	80173
26450	1413	108460
18601	1606	134656
10122	1084	80140
5542	871	81784
2205	562	77441
6010	830	92221
1871	819	77957
18970	1814	116692
2099	622	83824
1819	1015	80965
2222	2089	83914
2170	476	83069
18385	1399	116438
21747	831	100510
2961	1248	147401
3106	814	115679
18770	1573	124662
1595	530	71939
1834	845	84062
8011	1338	119433
3651	865	77803
2058	546	79361
1599	634	80502
1386	598	76263
7819	609	80745
2290	847	83528
3619	922	159569
3947	1074	153808
2315	699	77632
2498	786	84088
2307	435	91035
1747	627	78242
3770	1275	82376
3763	1179	132104
3774	711	86180
10020	1555	101073
2310	618	77537
1903	582	76613
16671	860	90701
11951	606	100149
1991	700	84372
1850	586	75289
25571	1754	143032
13888	1929	126089
2114	649	80064
2083	498	79618
2182	662	86185
25339	1874	118129
1755	515	83569
19702	1308	125950
2719	669	81290
1887	466	81661
1374	743	66645
1691	434	74376
1902	405	79564
3234	698	121696
1900	422	75223
2059	502	79979
11523	822	89545
10850	1683	88729
20328	1270	121732
8279	2456	140802
29362	2002	119873
2179	430	88345
30326	2512	107813
2827	1469	134140
18862	2071	117700
6591	1074	140131
3330	2152	129451
16678	920	96669
15447	1495	135372
1815	443	79466
17886	1370	117896
2058	435	74160
1648	370	77984
6955	964	78925
21523	1711	124069
13462	846	101172
1471	370	73071
2229	571	94493
3043	894	95425
2299	469	85501
8042	902	83726
5175	1410	152061
1334	624	80224
1772	635	84136
1890	404	76952
1700	603	75344
2315	1661	86372
6835	1918	129689
19552	1291	113880
7451	1119	95292
2031	432	76216
2121	559	75173
1860	576	76949
10650	1149	91645
18290	1932	100718
8738	854	86168
1999	668	84152
19182	1028	123049
12407	1284	116249
1553	594	90324
16610	2373	107377
2006	553	89557
1970	404	78921
2970	5794	128125
1868	368	81216
2858	574	80668
2754	847	96324
12831	1523	88041
23410	2239	122441
3831	869	82897
2207	1145	85329
2051	458	82340
1586	528	72141
1815	394	74544
1619	609	70508
13519	1079	94827
5909	679	74809
1830	418	84384
16634	1511	135876
4250	1530	145764
2298	2013	129077
1975	527	81444
1375	389	77371
14102	1733	99480
5367	2262	144299
12981	1470	90489
3075	600	90229
13116	1638	113241
17831	2364	91433
19914	1915	92157
3379	1330	132101
2333	1533	102025
21027	1400	129005
8979	1041	80964
2043	628	73016
3446	1351	97832
1938	407	70558
21143	1565	100616
2387	675	87970
2618	634	85085
2130	673	83181
2055	455	79882
1662	535	86345
2058	554	72312
12130	1530	133636
2712	899	129520
20458	1179	109332
2551	669	88128
2214	535	86331
23845	1588	116080
6427	610	84933
2968	675	123218
1871	745	87469
1679	494	78753
2398	800	84710
7315	934	88456
3741	9630	107563
2711	1055	99691
1918	11926	60250
1911	386	79269
2985	2172	134306
1754	583	78944
17957	1415	114403
2062	542	79224
1930	758	82688
1819	395	78576
3412	2202	119813
25909	1675	115469
2023	529	72381
1805	723	80533
1827	391	80408
1686	911	77363
1630	794	73757
3311	2137	142853
14946	814	101237
2175	590	81069
2469	532	93509
3302	986	125380
6723	644	85240
1787	688	72787
1659	658	71043
10126	1105	87189
8179	975	80243
34511	1511	140224
18566	1611	104510
2165	789	87517
11267	1042	135121
3683	14476	99769
1851	765	73721
21018	1103	98538
2015	657	80486
25511	1702	160829
18319	1300	133964
2298	742	77529
18115	1619	97556
3830	3083	140798
19469	1158	114286
2666	810	104921
1979	592	84172
3319	5713	135284
1895	683	72132
1714	374	84177
3009	1379	86436
2163	424	83222
21738	887	126297
3215	998	130828
3899	993	106229
2142	372	84148
1110	566	61845
3291	1850	144692
3890	2159	75433
4646	861	81837
6389	950	86908
18206	1190	143857
3456	1083	138196
2034	584	86156
2643	698	99608
2859	1065	84385
1742	1557	69668
1870	430	78604
22511	2127	121376
2167	511	90511
1831	479	70285
2834	858	129180
17928	1619	117805
14486	1374	148942
3348	677	108308
1947	525	78732
17662	831	95213
6886	951	76791
22963	2732	121149
1766	477	81797
2962	443	88252
1646	1552	61617
1922	531	78813
1974	388	76533
2203	479	80533
2599	739	88208
8115	981	72404
1786	734	77677
2627	959	80252
3019	1343	127500
17018	913	89004
1611	358	80869
1779	585	77701
3114	1694	127700
2971	2443	117660
13430	1214	87327
16939	1268	112325
3479	3295	131827
1979	471	81053
3670	846	111552
1986	2197	76324
2109	904	82489
5491	828	69581
13335	705	105097
9038	626	81834
1815	498	83107
1671	530	69963
18629	1301	104651
13639	1082	95633
1344	14148	54380
12668	1363	93816
3191	626	83459
2130	779	77756
2672	623	94636
3859	589	86799
1640	518	77356
2339	926	78197
22457	1063	110237
3795	469	82837
1982	466	80289
19307	991	99149
12891	1655	136672
1649	733	68772
1938	455	73070
16364	1953	135265
1538	550	81612
20257	2759	106660
2778	1623	92071
2222	619	89049
2846	563	94539
2937	746	82472
17080	983	85071
18982	576	105993
20414	987	92912
3238	395	73321
2650	900	80861
17337	1041	89800
20072	5538	122744
1991	431	79461
1606	628	76057
2036	554	83424
1480	454	71477
8867	926	84917
20363	2201	113360
18491	1743	113989
2842	622	85982
1582	537	78833
1783	388	70545
20977	1570	123513
2822	1477	77477
1378	286	64212
16971	1263	106082
23655	2174	108518
20878	1190	124921
2245	422	84729
19907	1905	130920
2395	579	93184
1887	519	76389
1818	466	81117
3851	1235	133944
2294	812	82629
25668	1047	140161
1935	736	80261
3194	794	111993
1882	713	78941
1920	530	89759
2151	351	72812
20273	1880	124499
10702	781	92853
3118	1119	130670
3555	950	105553
2341	898	84181
1795	408	74913
1730	899	72209
23354	742	112241
18714	1702	110353
20502	1234	115086
19032	1178	100385
1843	399	74577
16522	822	97809
8319	615	89165
2298	646	84216
1933	679	74095
1824	432	78944
2933	795	96544
2003	547	81666
1449	358	75912
2327	1083	78048
1829	763	78461
2718	990	97829
1898	577	75585
1986	534	95066
23578	2195	117251
21393	935	89370
20426	813	88793
16871	1690	94877
1923	1047	78786
2040	911	120004
3842	1469	126401
4727	3043	160702
12323	487	86560
3386	3348	125609
10831	1274	82305
1910	495	81981
22939	1047	124574
25783	794	117276
19362	1558	92009
23838	1250	127037
2435	605	61644
19335	937	95825
3011	1072	89677
2163	746	78597
6287	2002	136717
10143	904	81549
2027	727	78041
2390	675	79426
1790	798	70363
2048	669	89590
1871	574	74089
1890	631	72964
2258	750	78412
16555	1083	108798
1887	575	82659
3379	2231	137100
9987	1067	93300
1643	481	73365
1172	346	66133
1790	429	85082
14247	1542	102241
1865	442	73517
1950	539	73344
1718	778	76352
16283	2034	96370
18418	679	104020
1787	452	71813
1910	692	75752
6929	915	82652
2423	439	82153
2055	943	74505
13335	1831	83329
1850	490	72622
1894	444	78776
24838	1935	148504
13681	2232	91268
1975	17816	75273
2056	459	84613
2366	3280	120649
2238	660	80153
1886	581	77232
3095	803	133244
2244	844	85024
1604	528	70873
1914	452	75824
15622	639	98569
1563	387	79884
15833	615	132193
3934	1301	145250
2074	467	82302
2459	726	119393
3504	995	124701
14244	826	102502
2067	635	81701
1995	878	79120
23598	1298	137365
2947	748	91504
2263	504	85957
1678	703	83249
1902	561	85165
1639	737	65355
2419	646	96847
3878	1122	153840
3026	620	107697
3242	2053	138173
10096	926	83937
1322	325	69104
36298	3158	118681
1733	534	79094
12118	1011	92889
1946	711	72953
2430	515	82553
22122	1655	107810
1786	543	77753
2387	880	77408
3847	1243	133220
2586	822	83136
13178	823	123368
3458	693	97819
2073	531	79817
21504	1277	118493
1986	548	85392
7174	755	80804
1783	870	74332
3099	8062	119690
20019	876	111754
2557	1002	80380
2982	651	111206
9618	684	79551
1843	389	79112
1618	636	74783
13697	1687	90561
2755	718	89081
1349	606	57703
1898	421	75801
2559	715	115636
2451	864	80585
2142	814	77285
2926	958	138637
17411	1503	96857
2027	466	83924
2439	790	90717
1983	508	75839
3843	1395	129385
3454	2012	101565
3974	4740	140981
2577	872	86710
2407	1036	80493
19482	1434	101490
1358	429	76029
1923	403	85368
17018	1323	90298
3087	1919	69432
1569	622	71876
16166	963	110959
2450	705	86452
20379	1739	122425
23879	3558	122421
1811	459	70505
20078	1662	117678
1787	935	77581
2103	658	84554
2531	597	93701
5318	612	87100
13647	1683	98384
1979	541	67014
6913	625	90265
10003	881	91609
1651	835	73529
4383	815	171386
2310	801	88179
3927	3757	110016
25635	1900	115637
22503	1218	112136
1970	785	78760
7666	71395	139945
17458	542	95326
21079	1487	101677
1822	530	75725
2163	662	84614
3939	3206	149180
2059	576	92062
2763	766	99820
2011	542	78775
1711	506	75937
16743	1683	83608
2763	1167	81789
1670	687	69664
2856	4374	136476
2670	842	102696
2126	728	87464
2354	981	79340
19142	1634	109385
9509	1467	86424
14726	1394	91197
2703	742	81108
1178	1215	69328
1675	510	72844
5994	577	74223
2819	1491	138912
6405	1559	129604
1567	455	73740
2495	671	82740
3843	1098	140109
5261	1175	120999
1950	586	82123
2214	518	84713
1886	455	76428
1722	437	76004
2235	607	89335
1971	489	77288
2503	573	89196
1898	382	68541
16391	1082	102528
7175	1006	78997
2248	585	79546
9638	522	76305
2107	1160	77005
1575	523	77616
8460	1053	86036
2710	637	85556
1855	414	86305
18467	978	102798
2622	507	89224
1710	502	77620
2356	567	78729
1536	576	76356
14223	1591	108419
2595	1226	91449
25050	1850	130625
2331	596	78699
2074	626	75886
2306	962	93708
2282	808	83617
6258	642	81884
23641	1579	99624
20783	2623	119974
2119	391	79845
3171	1955	135069
24578	2586	119290
22207	1887	96772
12796	1975	121977
3028	1086	88737
29500	1757	139115
19522	2186	99989
27077	1092	119172
15209	1370	99971
4335	1470	84421
1507	465	88346
2006	1111	82121
1698	371	84175
2108	592	106900
7662	1084	87652
2395	1491	128360
20746	1778	115602
2699	950	91482
1611	542	78817
1442	450	74864
15470	961	124148
3370	827	79000
4255	552	85805
25958	1274	127972
12615	432	90277
3647	1874	142541
20119	1504	125220
2202	854	86656
3267	997	150337
3235	1367	146672
2014	736	81655
2831	851	90406
3604	1021	135316
2388	560	86852
19187	1190	112473
1950	802	81132
2430	432	78766
13127	466	88653
21035	2503	107078
1877	419	74880
2120	396	78011
2774	1098	93895
3854	1209	134205
3311	2136	129700
1622	689	80716
3402	469	81033
20595	1280	99836
3314	1292	78856
1923	511	77096
19502	1171	119044
2003	614	84929
8850	375	75961
13846	1571	93613
17847	1590	111912
2261	962	73869
1689	654	81955
2039	502	83793
2803	712	87389
8145	982	81513
2210	768	83481
1523	7006	71800
2258	559	81337
3742	662	123112
11575	945	85253
3363	1625	131125
10842	926	105224
12367	692	90349
16371	1373	124651
7295	395	50768
1865	928	80548
2935	1348	130681
20338	1207	93489
20395	1962	100300
18978	1119	139256
3446	1420	136261
3042	2299	125125
26814	1740	131328
1599	386	75289
19174	1883	109157
3115	1113	134165
8277	1117	93888
11111	3950	138048
1750	590	78105
24571	3667	115015
2679	516	90216
19843	1193	103109
3067	907	86862
21726	2768	95600
21191	1376	106433
17814	990	81104
10107	1042	89503
22930	785	91396
2844	1271	82578
1978	820	74660
18165	594	96916
1587	520	69365
2252	541	81249
19930	2331	141367
2063	467	82185
2434	1331	117774
25263	1271	130368
4483	798	82895
3762	1227	132556
13049	1223	87325
2659	556	91701
3738	2482	139965
1719	842	83905
2467	605	87981
12476	957	93570
5887	715	87292
2324	28671	52723
12454	790	88033
2566	991	92233
2103	440	87057
1738	327	71215
16666	1242	124996
2438	2861	123795
16715	1166	107468
2146	573	71888
24479	2307	105309
2022	520	74936
18663	1514	101804
25863	899	92353
13128	2102	142858
2895	970	110228
1799	464	81833
2154	439	75516
3717	1826	133113
2203	549	80624
3739	1634	141456
2255	821	111332
2911	714	101494
1935	778	78772
1935	617	83532
2407	618	89017
1990	1051	80285
16214	1428	119143
22948	1572	93325
2283	667	84609
1999	406	87917
1801	715	78296
3430	1350	148484
1923	448	73624
10508	2346	89780
2126	677	88333
2785	551	106504
24965	4044	117821
1955	618	70584
17098	1687	77114
10195	856	74465
22981	1972	119349
4207	4606	153373
1946	360	81392
1990	329	80073
11334	1510	115481
2063	439	81072
2709	2565	119303
3119	1159	140710
1990	692	76500
24206	1020	116812
1771	396	69412
16694	1324	139566
3847	1015	129901
2766	754	85101
3735	1288	84880
2039	628	107500
24492	1783	101581
14795	3016	132856
2239	722	77016
17813	1503	129666
2331	806	79006
10538	1881	81233
6864	1273	149681
1707	703	76990
1813	565	73804
2291	685	84693
18558	1092	113357
19228	1138	101153
1003	619	56132
19498	1243	95652
2983	1015	94860
2139	932	73121
1549	424	69137
13271	1390	88862
11618	1483	132352
16958	1391	135974
11799	1312	117859
1314	778	72368
1643	741	84148
2866	1249	127000
2134	789	79268
7630	813	77820
13250	1022	96228
2746	729	84033
17606	1200	122179
2115	478	87732
17819	1438	126697
2042	684	80324
2697	1005	92974
2331	775	79868
25198	1121	109037
2530	1487	124572
2358	691	81113
24143	1702	112120
3450	1109	125652
20939	2335	123374
13526	883	90867
3294	1428	142488
2854	778	91681
17288	1681	108549
22631	2219	101539
20942	1603	93784
1915	875	76656
22921	866	120616
3563	610	71716
16995	1498	102452
1495	486	65801
7982	1051	85361
2803	946	120836
2498	541	89701
2398	710	75291
1853	679	70396
3147	979	139433
18850	1202	130308
6620	798	84100
25923	2587	114481
2511	594	80164
1811	489	72065
19692	804	84890
1283	434	67741
1733	847	76469
2455	1566	90392
2262	754	77413
12191	857	85237
19107	1665	112114
14619	1028	82952
1710	678	72545
1795	405	75835
21960	1670	109921
1639	423	77721
2906	1566	127899
9931	1958	134760
3735	1584	99190
1731	564	80416
5857	7236	155613
2142	2061	80969
1940	489	80502
1602	499	68069
16883	1563	118977
3577	926	102417
2470	640	122809
1282	451	68528
24148	2519	116971
4366	51952	146932
2626	652	82528
1955	462	80472
2237	723	68909
2206	498	86972
21338	1597	117851
1911	752	75117
2173	583	81792
10795	1170	76249
1879	786	73503
15741	6066	113428
3962	840	78249
1667	534	76448
3006	715	123191
1491	486	72169
2143	534	84504
1648	487	71441
1628	674	78349
2207	537	85821
3078	1088	89607
1722	562	76537
2050	566	85393
2579	627	85068
2762	2542	131448
4162	1050	156628
1818	462	78512
2101	596	77724
3122	1303	142585
3155	2232	120533
19366	1245	90290
3514	1335	139921
17610	1024	125365
11751	884	92140
1311	742	70433
2456	1035	90933
1755	554	76091
3162	2043	89580
2130	880	75273
3146	4424	149577
31373	3823	116605
21847	1070	106709
2602	450	98078
20007	1790	124841
23507	714	96717
13559	1460	101096
23390	2222	109487
21678	1245	107072
1683	786	77396
5199	2186	157913
1766	372	79216
1880	368	76820
4128	1449	159595
23431	1357	137329
14890	1309	94733
2167	289	55304
24726	1855	114269
2159	464	78988
1793	423	78549
29183	2304	102115
1571	2870	79277
1975	418	77771
3720	895	152837
2097	732	79349
20402	1342	98180
2074	339	73773
3370	775	136236
2143	433	84022
3271	1275	136873
2268	3066	87657
14387	1420	113332
2088	719	93101
23654	1363	107265
2403	710	86399
3763	1084	114692
11562	1214	74733
10850	595	84949
4034	1375	135548
1499	418	82712
5026	756	85116
2048	827	93036
7343	715	99272
1626	654	77135
22191	1643	119205
11857	639	88828
1874	476	78295
21596	1497	115992
12421	1074	87688
27558	915	106267
6359	1426	113729
1539	599	72679
1283	642	73441
3182	2755	126203
1698	607	77068
3410	14573	129510
6346	830	105863
19291	1296	116376
2818	566	87036
21015	1828	116205
24678	2002	118600
15443	891	82251
10958	895	86773
12961	2000	116921
2459	840	84202
22227	1755	143536
2179	536	92128
1513	648	72224
22830	987	101462
2426	639	78941
2671	990	108588
3330	1458	129803
15342	1399	120236
2528	528	85421
19775	1220	128541
4090	1786	125360
2015	442	77533
1770	419	72226
28404	1526	120745
[truncated: 6,307 more rows]
