# Supplementary material for: ATR inhibition augments the efficacy of lurbinectedin in small‐cell lung cancer
Source: EMBO Mol Med. 2023 Jul 25;15(8):e17313. doi: 10.15252/emmm.202217313 (PMC10405061; doi:10.15252/emmm.202217313)
Supplement: Supplementary file 9 — Source Data for Figure 2 [file EMMM-15-e17313-s002.zip › Figure 2/B/Flow Files for Quantification/export_Samples_Con_2_Single Cells.csv]

APC-Cy7-H	FITC-H	PI-H
1706	599	86295
3979	4570	145265
1879	540	81143
16502	1599	124348
23068	1687	121596
2786	760	108033
16538	528	112152
1807	455	71284
2759	629	93959
13330	754	92856
1762	648	78938
3955	787	145577
2021	375	79613
3483	1979	133515
10658	1224	137120
1827	560	82513
4322	1626	146305
2125	407	77014
1879	390	81021
2689	539	86272
21582	1831	120415
3785	658	87304
1765	447	77565
1874	730	77896
25063	2483	134154
2182	541	83325
1948	447	78237
2026	762	89088
1519	541	70181
2899	648	92640
2307	522	85056
2406	772	85725
14955	1155	108625
2641	665	86800
16839	818	83144
21529	903	105589
2074	562	75970
1622	608	81677
1655	819	76577
2131	1783	85749
1595	455	76700
12878	1667	90848
5778	1058	127232
2210	600	83072
8495	706	93199
4063	1343	139477
1867	524	81949
9115	1206	115929
6373	1152	80728
2148	607	84037
16566	1520	134348
2138	596	83020
1933	410	85232
13685	1640	84419
23591	1202	103141
2405	698	83605
15466	1686	127085
15286	675	109000
2394	460	80569
2319	601	78712
2265	468	80036
4062	2306	110608
10346	1099	123144
2114	374	79797
5131	3821	147700
2511	633	85496
12298	702	87053
2124	15203	82752
16316	1523	97449
9162	878	84121
2106	759	74409
2226	773	92500
2258	581	95621
2532	489	87589
1917	673	80705
3222	832	143405
1935	607	72553
14490	927	94492
1875	598	82549
16249	746	96165
3834	1855	137276
13202	1197	88758
1631	644	62513
3539	870	117581
16502	882	116656
7758	830	78792
3175	858	103449
19767	2537	166321
7062	1260	87065
22930	991	112180
23646	1288	113440
15559	1962	152552
2347	544	76157
2534	561	85226
20611	1498	139356
1823	519	76908
21707	1583	105060
1219	493	65677
1946	392	76533
1639	1044	73776
20383	1556	120928
20743	1254	119904
15466	1143	104637
4199	702	79164
3387	986	111796
1784	791	77813
1866	434	78149
2058	621	80445
3716	775	138801
15830	1155	145160
2491	522	86312
1763	594	80287
23307	1745	114600
15786	1250	120212
2314	386	91172
4482	1375	139823
11370	1321	94156
1735	573	73998
1814	518	74593
23076	1926	103897
3539	3107	151009
1891	582	84017
19847	1383	136990
11899	1553	125705
1974	576	76012
3835	1564	141617
3590	829	142217
25487	1276	131739
18910	1687	100996
14707	1350	106849
1955	530	81037
2086	496	95060
2450	825	73084
24755	1250	114733
28950	1824	117772
1826	507	81447
14623	1594	136540
1619	391	64937
1847	878	78761
21571	1353	130210
1577	374	76640
8481	1111	100011
2370	1038	75832
2330	495	84585
12022	1061	90329
21712	1290	122556
19702	1182	122633
12170	783	80160
2108	559	85662
1722	671	77656
3502	1183	104420
1758	746	76916
27251	1799	144872
24714	1797	120320
6416	795	93853
2314	558	88225
14658	911	86329
10435	558	85226
2079	457	80933
2816	852	85072
1782	351	77348
15015	1523	110277
17819	1458	104441
1679	1156	77472
15522	716	91488
1583	448	73117
14158	1176	95964
22898	1118	114626
7362	2261	122961
2186	532	87994
26730	1495	116392
16970	1175	91665
10591	801	83389
16230	2506	134444
2098	485	82520
1870	452	84317
1680	631	82353
14586	1248	94833
3586	1284	122777
15523	1703	90689
15993	855	93217
7919	597	77073
13308	830	84240
20615	1031	108874
2471	638	94285
19231	1763	138556
4142	830	102895
2106	538	79732
24123	1675	136828
22598	2555	125309
3080	962	137404
2838	1556	103092
2658	851	83627
1809	513	75425
2275	1554	85413
2160	665	81284
1355	497	66593
2091	634	86428
2026	383	74072
3467	593	108317
18789	1310	124933
2198	783	90432
21395	801	79325
2747	592	85446
17986	1088	92424
24991	2564	122376
2486	982	80604
18862	814	135317
6706	674	85365
1574	550	69656
2475	435	91540
7290	1833	134573
15571	1664	129564
2573	758	90664
8711	1092	120909
18967	1775	110077
3042	531	87921
2057	362	81052
2524	551	88073
16542	1181	108959
20363	958	116060
3427	1014	146756
2731	1081	72172
23635	1414	127598
11823	1217	99025
2842	566	89565
20012	2150	148760
3807	2544	120745
2264	533	92388
2847	5495	101545
2866	784	103636
3235	687	142661
1559	433	75176
14692	1838	142063
3634	1510	146340
5919	1208	142353
16659	980	99797
3283	4887	129388
21258	1209	109414
1855	507	86633
11122	1015	87020
3278	455	77256
18682	1117	121309
18645	991	101440
16635	1606	120212
21845	1055	99001
1673	710	72576
1987	521	81159
9028	1595	132144
3102	624	86609
2082	599	79422
2203	533	94796
1474	388	70613
1772	555	92321
2307	469	90374
2302	498	82761
18099	1575	121896
3280	1355	145836
21074	1292	128295
3578	1324	140292
2420	657	88315
24598	1979	135460
15766	1330	101051
1975	846	80140
13155	1174	96548
2065	383	84788
1910	353	85504
21310	899	114592
1870	585	73803
2391	864	87322
8200	1085	87981
7022	1051	91332
1398	611	73364
4122	829	133180
20612	1092	113942
3518	1244	98598
3339	30144	111312
2218	578	82920
2236	738	86874
6090	952	83770
14449	1937	96505
1674	386	83450
12455	1914	99012
3059	512	118501
14127	1724	123460
1775	460	73412
2367	590	74908
1858	606	82709
2038	2241	106345
2146	477	88604
2270	525	82813
1792	461	79781
1927	1071	95981
19598	3337	114345
2095	702	76485
24833	1994	141122
2044	726	84555
2982	982	121323
22002	2065	142258
1295	799	65845
2254	486	81556
1719	463	71397
20987	1587	114633
18627	1891	103816
19931	1083	97705
2071	1234	82812
2334	663	84484
5571	1323	102865
3258	1651	131866
1966	644	80133
3522	505	85256
2022	439	72524
19442	3011	99664
2946	867	74794
20022	1959	109630
3623	1772	126333
22535	1422	119412
16584	2854	96552
2968	1159	91721
1306	406	81185
4094	1034	156133
2374	847	89477
3602	1140	138129
4471	1074	124781
1978	550	85811
15842	1376	140929
18508	926	98437
1806	874	86509
2215	695	84829
10596	1246	81413
10317	562	84072
28430	2155	110408
4338	35837	155993
1593	423	73575
2303	387	93109
12742	745	96240
2142	659	86704
3671	1664	151898
2732	528	90861
1915	886	87073
2532	633	96925
2591	542	86769
17563	638	94964
3646	3168	147794
1935	449	82079
1963	557	68676
2642	602	111107
1806	431	81181
1606	328	60156
4423	1058	134257
1650	366	67801
1835	414	75121
21737	2799	128437
22798	1842	113584
3271	1178	110529
19156	1249	111241
19654	586	110294
4410	430	80689
2210	670	84005
2194	446	77073
6993	690	94189
8182	984	130912
2150	659	80316
20294	1010	92160
19508	1090	125928
8387	591	81668
2033	535	78757
1999	574	86176
2220	435	78211
1835	945	75324
20823	1334	100944
9506	1087	99216
2899	895	102845
6527	1614	143545
2995	1412	111684
22632	973	136069
2783	714	86688
2674	701	83633
21450	788	109105
3026	988	113433
1575	474	69199
18963	1378	99716
10916	689	91294
2529	510	85100
3623	1755	136520
19295	1764	93304
22347	1577	122245
23567	1839	123208
17254	2194	135221
28912	1970	97957
7066	571	75924
2007	637	85673
18099	1053	103308
4335	1940	139281
1912	605	87732
2907	1184	125957
2546	486	92369
19723	810	93813
1991	644	87064
14214	1050	91168
2312	483	74452
1535	294	72827
2502	557	80128
2499	707	87085
23490	1069	129628
2091	633	89437
2161	570	84157
15327	1360	116918
2130	386	87246
1375	404	65976
2158	583	82937
2060	556	74049
1863	590	74185
2133	551	86244
5186	594	93516
6006	940	87720
2702	533	87545
14634	1330	87948
1932	615	83248
3864	857	109405
2987	613	86712
2792	441	86045
2351	598	83040
21859	987	98365
7686	2503	131043
2410	452	92557
3147	926	97112
22998	1837	125337
2875	1239	148161
24071	1538	120668
3228	1103	133609
20711	2261	111336
1762	803	74421
3343	6409	92079
4122	1628	121042
1891	431	86457
1667	337	79724
15358	850	111316
13807	1746	137801
2363	462	87237
4434	2182	145200
3095	1840	142117
3967	848	156157
22339	1166	128448
2280	345	77701
20506	1623	109409
1751	795	79213
15858	1169	100428
18287	2329	158398
8052	768	91403
3830	979	108908
19614	1201	110059
26290	1435	124309
2785	581	90800
2052	706	89029
27028	1201	154281
11670	817	86405
17314	3110	136713
25058	1973	147853
2202	1118	78912
20618	1317	95858
1526	393	73113
19978	2381	110536
17592	1970	110648
18406	865	102031
1689	466	82472
1655	459	73221
2086	507	72718
1775	600	74237
3799	1579	101660
3406	1346	142268
2079	692	90384
3305	803	125206
19238	1115	109372
3710	2518	126380
2667	653	81984
2046	722	82597
2635	441	89364
2633	451	77492
3591	571	82388
4346	1838	156963
1445	548	77652
910	343	53495
13371	2045	160752
19486	1401	142814
1687	391	65109
3564	826	123205
1963	417	73980
10130	734	91601
1784	711	77833
2318	358	82944
2527	862	93334
2635	600	97272
2015	566	78306
2842	983	87745
9339	818	79572
1806	519	75301
3234	1095	149563
2399	798	73585
19592	946	129988
20155	1184	111105
17321	1731	128241
1799	485	75893
2254	718	83389
3113	931	113861
2062	790	80285
7579	1308	83789
1615	567	81845
2270	558	83670
6287	2176	127753
2111	579	79888
19481	1046	103654
1200	563	62278
2466	465	85460
3712	2153	145916
1677	342	75581
15496	1378	81889
17914	1298	110225
2403	790	89271
2703	686	84562
1854	480	88113
2419	698	88486
2601	543	89516
21083	1335	117236
14245	1150	95965
18957	899	105696
13416	886	84613
3548	1270	147127
4759	978	100336
3687	1527	127552
2042	714	82356
21235	1913	107286
2202	20081	80027
1579	508	77726
3462	2549	143893
21057	1965	110164
24595	877	120012
3487	1267	135512
4663	3296	159200
2070	910	79821
1831	607	94280
2883	758	93916
3794	5649	88979
2539	661	94764
2249	550	85182
11407	818	132856
2064	846	83695
14043	1214	96814
9771	1260	85861
2823	466	82106
15711	777	101833
24591	1875	118633
19423	1091	102505
17690	1092	111862
1718	912	80824
1906	367	77972
2431	633	82473
2454	744	84365
33155	2295	146622
1514	375	71765
11919	986	138649
2110	435	79744
3782	5554	141410
2618	2444	132772
3826	1334	111372
2576	695	92389
15950	1098	136161
2437	987	76841
2515	415	77245
3202	1006	140325
12054	1353	90241
1742	473	77651
2422	666	77137
1462	1761	72449
1944	223	63980
9651	799	96397
10519	1586	135464
2370	807	90318
1981	670	83365
1923	549	80340
21866	1186	121408
18311	1043	95809
15693	1299	123713
3401	2215	134631
2271	518	80028
2058	552	71293
2990	619	79440
3563	989	153678
2375	388	84296
27458	2024	168450
1783	612	78613
2286	762	77312
2402	779	103704
16690	1212	107007
17159	1140	105028
24563	1533	118837
3515	912	143221
1967	395	76369
9322	1507	95066
3095	3750	137845
9426	762	100136
1439	535	82285
1954	522	78653
3518	995	99856
13480	1218	134552
2092	569	77368
1614	595	69048
1898	625	76137
4987	1082	150912
19592	1880	130149
1623	742	65537
1938	577	67896
2162	1466	74633
1514	403	77377
5588	500	87108
16966	1422	122476
2987	450	95216
19763	771	113810
17435	1531	112008
2115	555	75498
2314	563	78210
17463	1149	105716
1810	906	74607
2050	545	76273
2182	766	79017
25556	2167	145329
17850	1571	105849
18466	1523	127169
1778	441	80879
1747	398	74961
20171	1565	113688
13058	1491	93933
1832	606	84600
1786	357	85680
16006	1535	97204
1878	632	76620
30723	1859	119761
2206	486	85588
2217	499	89409
20622	2494	111452
1593	332	72134
1942	540	84636
3993	1051	140585
2338	657	85048
2270	498	80380
1595	406	79787
3670	542	88436
28875	1326	146076
2323	526	93714
1771	508	78466
3062	746	141996
2613	1602	94932
1762	793	79449
15274	1579	89467
25489	982	125540
1634	675	62904
20594	1649	113313
2493	506	82246
1800	558	73600
12059	1127	107580
1882	988	75600
7030	554	80221
2933	794	107628
1935	467	81612
3462	1602	126924
11339	1751	96172
15602	1189	122448
1882	391	81172
12619	1264	102780
1831	722	81765
1491	511	82184
2519	912	86285
3279	978	120317
1813	5579	78645
14194	1200	92916
11875	1843	98462
1894	595	74732
4003	2102	92475
12308	688	93638
2191	378	76319
2315	462	109092
1453	547	65904
2070	643	87540
7938	687	84136
20137	969	110724
15150	1309	104912
2224	546	77804
2389	547	82607
2339	559	83497
1703	1190	85104
2147	688	86980
1659	506	81732
2399	598	91770
11361	927	102260
2263	559	90224
18439	731	110192
8136	762	77846
2356	515	74213
7643	499	88204
13439	1285	154305
11735	615	87682
2843	1683	134869
3310	1183	150010
14628	1503	93632
3250	875	94461
2618	1298	88350
26235	859	97749
1877	447	77921
3763	768	105349
3227	1356	135645
24047	1796	150521
2387	384	89292
2851	2323	86028
3390	703	144474
1779	651	85693
2578	1050	87500
3568	3553	142108
23631	1756	134528
22383	988	100811
2921	2022	97224
2019	732	79789
26606	1549	134113
3542	542	105912
16233	1338	117220
1949	586	74540
2439	534	88185
1876	503	69235
22367	2006	111904
2054	687	109682
2127	711	82752
3150	1344	122968
34403	2408	160807
1974	664	82577
2099	558	85872
3150	298	65849
2406	1559	126689
2419	692	85344
2922	5507	135348
2398	1130	90985
1607	441	77148
19794	1434	117199
21943	1145	133116
2526	855	77136
3871	594	87784
2047	690	77624
2335	530	98029
1850	355	76164
3255	512	70005
17410	1046	156557
3684	798	84409
6560	906	91445
2755	838	93809
1631	659	77765
2253	657	82115
26350	1248	126804
29050	2319	124705
2164	880	89044
22046	3163	105973
2695	730	87802
2211	700	81873
2179	550	79209
1830	543	82624
2283	471	75672
2002	646	75870
2311	1226	87245
18540	1146	120081
3895	1658	136469
23815	1362	135097
1643	452	62175
4118	671	74608
2102	514	91640
1264	1030	78064
2097	852	87471
12182	1955	100940
3288	674	101577
2263	492	85837
1406	403	81727
3686	874	132289
22823	3275	123945
2695	1890	130105
3654	771	82517
5878	1033	94299
19961	1034	98961
23155	1982	126541
20091	1747	138707
2776	598	95021
19962	1400	121897
2958	758	125101
3339	2947	143491
12255	918	85060
8822	987	118227
21366	914	121286
2191	1046	97669
12935	1055	95653
17003	1232	99681
24455	1399	117925
1742	430	83308
2078	675	79164
2230	490	82373
2604	473	79534
2191	534	79037
2318	767	73941
1957	422	84133
5767	662	122679
21195	649	115252
2199	828	84269
26448	3789	134912
10354	1648	95104
1831	454	87901
1518	541	72588
3358	972	132044
3833	665	139657
18339	1386	132534
1770	664	77337
18294	1039	99132
1731	410	78788
1674	346	79385
11050	856	92561
4258	1048	77729
4231	1173	148288
2777	1112	113945
2253	418	78017
14474	729	130593
20657	1859	98793
2130	553	85331
3027	1893	86270
25263	1219	137176
1690	787	85154
1895	447	78072
19807	1618	122792
10974	925	130861
8164	1317	91885
2223	669	93789
1837	741	84652
2307	678	86780
22754	1552	124176
2014	624	80221
12767	814	76989
1775	611	74681
10423	1380	90293
3374	1354	136136
2361	452	84617
1822	559	77034
2003	613	81365
3716	1199	135741
2187	551	87588
22155	1227	122921
6503	1675	101545
30234	655	103765
31875	2950	140733
4095	2641	162848
2456	662	89697
1794	451	77497
1967	755	77840
1930	548	77429
2375	904	72752
22750	2279	144304
2087	338	71705
28146	1821	116069
19098	1404	126684
19846	967	126757
8607	649	83432
15091	695	95797
1898	799	81124
16799	1947	119466
2050	646	83793
20150	1144	100861
1686	298	70528
3182	2874	128832
2155	460	88333
1990	577	83049
16857	930	125013
25379	2095	115575
1780	474	78960
13752	999	78428
2126	531	84048
1950	483	76280
23867	1942	130893
1671	619	80744
1825	812	80943
3379	1074	127061
1693	375	80873
2099	562	84837
10663	826	90225
17730	1295	124454
17792	1783	119772
2155	759	119364
2177	1148	95101
2063	670	75129
2403	694	87101
1723	417	76480
2088	847	80781
6787	824	80325
1671	330	79289
1662	469	73401
22379	1262	107940
1783	515	85795
32202	2182	157605
2274	600	82940
1384	385	72925
2107	535	80223
2011	488	81410
11165	596	85196
2507	834	85640
16432	1254	91612
18795	1104	119036
11151	836	81148
19078	1266	110760
2415	699	92840
3196	489	93803
2263	668	75777
13006	1149	95812
27302	2087	129937
2058	450	89552
3555	666	128262
6438	1695	80449
1983	533	85784
21066	1743	100477
15342	964	92233
4070	1289	147953
22871	1349	130636
4782	1483	147323
19075	1481	127564
21217	2474	122081
1617	634	70369
3215	804	90849
1830	443	73433
1891	450	83004
2026	584	78624
26424	2514	124744
2827	955	97951
3568	1451	133736
4058	6146	127560
4358	23156	195842
2244	1070	82648
20733	575	108267
2654	974	117680
11198	1150	89416
2034	514	84621
2077	438	77337
2266	1571	92540
2562	1034	93740
1843	594	89861
3594	1011	146695
9294	1252	89448
11238	574	93264
1607	358	77185
1471	442	52820
2371	931	76749
14127	1526	140468
1730	755	83820
1578	699	83613
19905	2038	114873
8914	1364	92769
3083	990	134120
14250	1044	82928
1605	520	74669
1896	346	72448
2459	535	82760
3651	2590	140832
3781	958	145044
1774	386	69525
10319	1107	150164
3226	1271	150291
2003	452	81154
2083	391	91048
8235	926	93729
2047	623	80380
27394	1446	138273
13610	1673	112496
3382	1798	141657
15067	950	111185
3031	1295	95974
3130	702	87586
8549	1160	90860
4185	4030	149849
1716	493	76137
21455	1042	100749
12539	1366	93809
17520	2442	102941
2078	536	84668
2235	542	86377
37555	1916	164697
21006	1752	113020
17702	1171	97188
3495	938	101813
6547	925	105425
2437	489	88053
2999	705	95741
4385	894	123777
2843	756	89065
1835	869	74641
3283	1053	129641
25963	1175	134076
2230	874	86983
2174	522	82636
4491	2230	163258
15080	1213	93081
2051	351	72763
4181	1590	93744
3991	938	155596
2155	542	74672
20332	2587	102374
11723	862	93777
1707	823	78449
2107	839	85427
2050	511	82827
2103	3067	80740
1874	511	86963
16514	1708	100536
2303	494	87648
2114	477	88560
1950	429	81112
16475	1282	109524
5754	1343	136905
25193	1171	123460
2542	523	85541
11169	1546	85708
2135	518	87677
1914	330	83117
2674	999	80112
4942	2235	150885
28040	1585	134253
8431	1092	120824
8687	1088	93744
2335	735	82993
1554	584	75561
2014	428	76613
14834	1578	123489
21631	1248	140408
2058	681	75369
19163	1403	103388
1963	382	82013
20034	1850	111203
5036	1470	154792
2475	485	94892
3154	842	112789
3315	1483	88676
18530	1787	126580
9818	937	93869
22437	1752	107377
1987	731	76684
1375	722	40977
22551	1847	109345
20590	1805	115168
2054	766	78903
2134	743	82616
2520	610	85660
2426	427	78396
2159	432	77289
26761	1769	142511
19478	1582	130056
1897	420	85389
1299	434	81628
1718	447	78384
2040	662	83516
3614	2002	98496
5698	965	90694
2675	1198	79077
21103	2024	121056
11330	1238	98380
3651	1247	137829
7563	1125	89234
1666	465	77436
13750	618	84673
1321	534	70884
2055	697	83385
14103	1466	92812
2886	944	124355
22631	1394	133081
1402	491	81477
1452	818	76872
1630	2899	100907
3359	697	146908
2214	602	80921
2890	837	104080
19670	1563	110994
2043	354	68465
1794	687	77218
1319	441	67240
1358	354	71121
2167	1363	80293
2667	634	122241
1942	345	79680
19127	1132	107413
3467	1150	129730
1646	235	76105
2342	442	83360
22646	1252	135710
15478	748	105455
1798	284	73916
1370	543	76433
1223	451	58196
2142	482	90137
2538	479	84845
2014	977	81321
1918	509	62260
2167	999	87132
11686	737	96203
1898	419	76936
5441	523	80480
2203	737	82153
24484	2327	144260
1122	1568	62066
1969	496	93064
1222	539	73665
1924	894	76895
2515	635	85634
3554	999	139893
3295	1236	91901
2540	598	92300
10504	1592	150369
16654	1191	131364
2823	1774	126325
6279	446	80007
2094	774	88652
23362	1378	114376
1914	401	78328
2073	923	83632
18135	1581	103461
18139	939	116137
2983	620	110399
20198	1447	126846
2707	811	87329
2027	406	84617
11507	1154	97617
15237	1279	128165
2115	816	84929
18875	1560	96272
2043	529	78384
2346	731	87409
2277	494	81044
17104	995	94424
2498	803	84568
2287	686	88244
15786	1576	146002
2411	427	89960
2479	641	89505
1559	398	67061
2463	929	91233
19828	1231	120447
1958	452	79565
1566	520	80752
20297	1465	130232
18374	1377	93501
2752	706	98192
25702	2949	136317
2222	804	101628
1871	376	85368
2051	887	80958
3935	864	86949
1267	523	76968
2890	4275	131152
2198	826	81677
1935	415	71623
3627	597	123181
18098	1189	105604
18685	890	127955
21518	627	118592
2358	570	83090
1722	535	84860
3238	896	124376
2283	359	78308
1658	443	70769
4922	2711	144261
12294	896	75698
4009	997	149721
22335	3738	144373
3695	1088	161280
2119	537	80167
2014	282	78581
4930	750	85425
15362	1094	140373
2491	1919	129972
16775	996	96424
1891	903	89387
5168	598	78857
14771	1319	83396
8123	720	77158
1707	370	78588
2650	926	94636
2042	1056	72079
3143	3056	123832
11039	1213	90689
1770	767	73673
2523	1207	92636
17082	1960	122045
1911	376	75056
2399	807	111177
19691	1319	116391
1542	427	79229
3088	580	85721
9408	1028	91913
15052	1062	91776
7283	693	75461
26075	2121	140333
21743	1886	105400
6873	594	67853
3874	2207	99764
25441	1203	120357
1979	811	79015
2030	401	71872
1898	793	82116
21178	976	115021
2278	446	79056
8831	1590	114240
2594	512	75548
22615	2438	119892
3263	814	89176
1782	388	80369
3275	1018	106166
1810	736	80846
1282	327	75261
13266	1285	110606
16294	715	128993
14307	865	100077
3103	1117	89896
2110	1142	69713
4019	1867	154356
20802	1544	115463
1685	821	77880
1994	618	83551
1841	419	80712
2314	938	90205
14586	1682	90676
2142	405	71353
2057	595	78446
3207	1831	134208
13489	1700	99346
2246	598	92889
2034	632	79013
8366	631	80521
4331	2491	99697
2641	1139	94332
2239	623	86568
2850	1731	145255
2099	800	88589
22605	1717	109337
2530	522	88461
4870	639	88081
7267	676	103304
3813	993	153326
13090	1396	120112
4210	3322	152640
2294	573	81753
2526	607	86756
3225	1818	137471
6322	691	109428
6925	610	102006
12950	1759	100072
19186	814	90680
1855	637	75444
3907	1334	144329
3150	3873	108044
4033	1822	150249
18203	1878	139152
5639	4041	134788
3437	682	91149
20694	1570	98900
2563	662	87049
2706	954	80253
2593	5115	142528
2202	701	80176
2003	427	79392
1882	599	77537
3858	702	91617
2011	732	86336
2254	505	82045
8772	926	87377
2118	517	79073
1271	475	71572
30932	2897	122829
1684	455	84049
1493	3205	68284
1703	690	71909
20499	1726	110416
2786	1039	83657
1991	465	79652
4298	1324	155536
25423	2352	121957
11919	1417	131948
10257	1326	150024
2007	755	76588
26295	2099	122021
2110	474	83804
22098	1788	107312
1923	543	81368
1566	593	74236
16516	930	101693
2960	694	104969
6362	672	102136
22171	2298	125481
18414	1299	109436
1519	594	77005
10874	1533	92776
17691	1198	122025
25667	1807	114516
1887	487	72480
2048	471	84354
5580	1211	95932
2138	534	95569
1882	490	85178
2065	548	80745
25838	2017	137063
2358	456	87045
2423	446	81072
2277	446	84288
1538	2482	71097
17478	1659	126677
2790	1002	91351
23971	1483	133782
15376	1966	92817
12422	2001	86725
17150	1293	126015
24696	1891	125081
2335	540	89208
9962	1303	92617
2398	575	83112
16559	1726	126275
28198	2359	126845
19775	1965	108243
2270	580	90636
3958	1215	144768
28362	1050	126248
5706	703	94488
16997	957	105681
1666	495	83520
1602	507	77979
2094	726	81992
3646	668	144478
1664	456	81362
2130	479	67042
23058	1824	131796
1531	776	77188
7051	1616	137225
4782	669	84088
4163	3147	143277
1669	716	82514
8263	882	86528
8132	1383	140993
2907	1199	111204
1962	620	84159
1391	442	67898
4546	2193	136901
25942	1071	109021
1615	494	75376
2510	511	91717
14727	1253	133213
2535	568	86432
25306	2482	141284
2063	595	81897
7340	834	95913
2190	547	73065
3715	1475	153543
12209	1604	94398
17472	1522	95716
18890	1690	107764
4898	602	96876
1426	438	68061
2838	720	90217
22911	1338	123833
2694	2535	91597
3767	618	94913
2032	893	89988
7330	602	83097
1980	400	80120
1878	446	81181
1507	351	71653
3387	1526	113485
1656	636	74037
2720	935	92478
4048	1891	165268
1483	733	78013
8179	805	90061
15175	1352	104377
1506	343	69942
23074	2515	136236
13498	1781	149165
16614	1304	104073
23326	1458	96227
1637	442	80761
5659	1552	101912
2883	685	89879
3421	633	100793
5203	982	131229
10451	1348	144959
2639	1212	93798
2559	763	92348
21690	1236	140870
1902	449	76979
14869	1187	121940
1919	486	79927
1962	615	81638
2290	622	86541
24806	1459	125883
3235	657	95281
1859	421	81684
3094	1027	127737
1555	822	76197
1523	402	75970
3311	825	155107
2330	344	87869
21543	1484	146708
2051	357	82164
2555	606	88685
22167	2310	123684
17291	836	96253
9896	1890	139096
17196	1490	118984
20955	1453	108277
17312	1025	119272
1353	322	70320
1951	483	82540
16939	528	116728
2530	1590	88372
1778	606	75404
2402	979	87112
2679	564	76937
10985	1064	80144
3416	1327	136572
2094	667	76089
3486	1350	142869
1950	613	79236
5794	1363	100232
1811	993	71810
2975	622	85733
19219	785	99064
5633	724	128928
1678	357	81172
1830	478	77277
1906	891	67819
3346	1103	148805
1816	1953	73705
1627	724	78769
14747	1430	94233
2362	387	78482
2250	643	83472
18479	914	111365
3615	1374	131709
3597	358	81197
2154	587	91459
21211	1321	112530
1858	435	81482
15638	932	122838
20052	2343	164678
2487	905	100221
19714	1416	94976
1550	498	74405
2030	689	81221
31829	1855	160356
3422	3823	130644
14878	675	101893
2186	579	79385
2026	1001	82633
23874	1703	115569
15410	965	107113
3251	932	135444
1984	542	89658
1381	768	71229
9997	936	94316
2624	579	121011
5707	1012	84233
2119	762	85657
2291	535	78076
3459	1397	109845
2026	421	80048
4984	2406	147465
2459	1396	91768
3321	1255	136348
2299	488	86724
2583	611	86042
2466	1189	81160
25371	1088	133743
9890	3522	142588
15210	1302	91400
2869	516	79635
16760	1239	93413
1882	980	56568
19919	1506	102349
11214	1139	98720
23727	1258	127288
20067	3134	130420
5235	943	137813
24543	1941	125992
3138	1335	127268
20677	1569	119079
1539	482	78087
3062	1051	136748
3682	22744	128711
12565	1065	96845
1632	575	77673
1662	3894	104267
10153	2745	144740
1867	456	75957
3705	1615	139854
2250	475	82893
4217	1887	123381
3291	738	88005
2466	677	87729
1453	500	75921
1751	699	71697
2822	923	85393
2258	542	83732
24523	1464	128421
4900	905	149029
1639	588	71528
21759	1708	116929
20318	1564	97160
21503	1374	107561
12126	1332	88512
1842	824	79308
1951	503	81124
2402	1067	92830
20347	1257	123440
12874	883	94556
2311	718	85601
24396	1414	129458
3823	1967	147625
14814	1117	82520
26935	1005	122201
2608	625	90725
2203	437	78658
18094	925	104777
2750	735	91858
14805	1494	139256
2178	499	82863
13765	3362	113812
1662	3660	83176
24119	1730	131284
1702	525	80979
4689	995	83028
10167	1301	94504
25126	2304	120129
5382	414	86832
2443	1140	92265
7783	863	78129
13683	1590	102941
1903	491	76589
17638	2438	125456
20490	1706	126012
2066	341	85168
2143	450	84461
21535	994	131629
2807	864	93156
7119	866	80689
2265	366	85777
2877	1832	126127
34762	1860	130812
23642	937	112552
2302	553	74012
11359	1322	90324
2310	1591	76848
2033	1061	80569
2538	635	98622
14939	5262	116848
1871	409	87017
21851	1431	108157
1778	446	82257
2678	639	90074
1815	434	76377
2319	843	79157
2244	594	84604
7311	457	73172
1542	400	77672
2202	1087	85769
1478	594	64613
3584	661	131837
9067	1029	81305
1695	482	80476
2954	871	88415
17095	539	81108
2023	1051	82949
3594	2175	141709
15179	1082	113489
2655	666	86853
1499	536	73521
16699	1166	115163
12510	678	127628
3687	826	133932
3790	18846	161740
1432	620	69768
4286	1817	155436
14315	797	123225
2456	558	91928
1611	321	60785
2646	554	92436
2182	946	81836
28791	2074	124204
2763	669	85353
8767	477	93840
3270	584	116750
6109	911	79501
29325	2075	143167
7960	813	103489
3799	1414	133957
9355	632	81240
2346	687	88657
1655	431	69247
21447	1199	112573
22423	1695	129984
1951	380	80479
1998	638	83824
17826	1763	112776
2186	331	89785
17923	698	91746
2079	421	85820
2291	482	82418
3791	6590	141864
2270	406	79608
1875	497	79928
19270	911	123221
18463	1789	101006
2190	534	89485
4234	1090	156564
1502	437	74548
4023	1950	139298
13527	1024	94504
1738	666	77497
1890	674	81521
18375	1269	124302
17207	1151	107386
1974	485	95012
2052	542	76448
2534	590	92914
13030	2190	105490
1953	370	88217
2954	478	83388
3543	1762	128321
20476	895	109054
1970	422	83868
24321	3374	108325
1901	371	76075
2333	679	88226
16823	974	127429
4754	1067	85236
2246	852	78998
19300	1728	90536
1749	354	72216
3298	1499	144901
2343	711	94141
2246	840	92993
9811	873	75785
3083	1190	96334
1733	729	85872
18467	3303	100868
2728	32125	129021
16070	2490	129345
5804	1223	109213
2377	684	85749
24747	1998	133390
3838	1401	150665
2094	440	79664
2899	812	88636
15610	1798	93317
2850	1684	128756
2766	1018	89224
3760	1307	142820
2434	542	93972
26915	1381	116060
18439	1505	126808
25821	852	130883
27398	2010	124856
14675	789	91244
1987	1335	67895
2379	614	79620
17039	1552	99513
1794	422	77884
21330	2046	112971
4094	1627	135960
1903	539	82385
3306	2533	101468
2099	612	89461
20846	923	114993
2027	623	80452
2895	814	129212
2422	449	85832
26318	1392	120945
1635	458	86048
2353	834	95981
2334	678	84481
1495	435	78553
2134	697	86737
3187	773	144413
2747	651	84672
19679	1361	105736
3486	1355	105227
2191	5613	87492
19050	1695	97383
2434	573	95230
2272	436	88030
2941	1357	128636
1816	742	82628
16567	1463	100745
7987	1007	80532
7142	1388	145161
12419	1050	94157
1519	662	78309
1719	586	78816
1433	479	65797
1491	368	76661
2514	704	81309
2603	834	86341
3295	1094	97049
16666	914	96628
1944	611	85072
1823	1116	92965
1616	755	78301
2318	767	87253
1846	454	77292
1299	680	76807
1678	540	75665
1763	547	72813
21570	1616	105848
25088	1696	147649
1830	581	86453
1782	468	76814
16322	1593	106648
1962	339	79013
1895	1127	73332
4042	1194	130461
2348	613	78789
24166	1190	130677
1969	579	82797
1878	486	71585
16130	1210	102168
3581	2271	110300
23395	848	104373
2062	469	82860
3425	1203	104305
5334	940	147876
2274	499	81920
2691	994	129608
12598	1182	120141
10812	864	92655
1656	810	77976
24370	1475	110465
2382	727	84173
3110	1415	84904
27435	1231	125896
1935	597	83125
2618	512	116306
13094	1423	91305
1835	695	78113
1771	455	67521
8027	750	90675
2086	863	73247
3563	1914	140985
2847	760	92157
2607	480	80133
3733	896	147004
22818	1544	127552
4665	1579	90969
1898	371	85864
1687	352	74189
17610	986	104161
21003	1998	98660
2196	657	84580
1411	2607	64457
1643	406	71714
3095	2507	136421
4112	851	79920
2126	552	82111
4002	1252	144449
4249	989	133973
2065	615	82825
2878	706	85749
1823	486	80360
1675	381	79688
3551	502	81585
10411	1316	76521
1544	446	79184
3842	5134	155025
2926	1689	142559
1842	636	80595
1958	1018	79925
3636	2618	144389
17023	728	95460
1570	694	72656
1745	397	70757
3411	999	91604
3242	606	111497
19743	1852	106665
2291	463	82344
10583	1376	119260
2059	670	81665
2103	731	74848
2274	910	82321
24450	1783	120169
5036	2691	99277
1982	667	74408
1957	408	83646
7107	1048	86076
2749	929	81472
2771	645	121528
16311	1661	98361
1919	525	76240
2575	823	81256
17495	999	110385
1835	432	77494
1902	689	90876
4191	1251	155197
2111	710	81581
3028	811	137780
1742	606	73720
1806	590	82040
7379	1511	162995
26463	1374	129145
12534	689	71060
15721	2589	107801
2130	406	72976
1987	663	72425
19582	942	116872
3006	1171	91605
1444	3954	74740
1838	510	78113
1850	577	79230
1669	525	82563
11118	932	83581
2339	651	89740
16621	2636	132481
2315	522	85036
3058	1559	120883
2490	1453	95763
12910	1613	100401
11615	966	88696
19490	1897	105221
25018	1483	116821
2342	483	86293
4331	1249	142133
1867	393	69084
28826	2194	119654
23783	1861	110296
2094	669	86488
3266	623	130244
2566	1099	80055
18323	843	118965
18970	1955	123862
16797	1418	137521
1999	1044	80865
3189	1021	96648
18151	788	102106
9872	890	90249
2117	447	81496
9435	1078	89933
2072	579	77478
1815	466	78225
3270	686	98059
16994	1241	111323
1572	398	82736
2601	451	77892
18766	1471	105283
6266	562	85198
19000	1259	97701
14717	778	109003
24702	1615	134744
28986	1810	105989
2371	584	96471
1891	574	85024
2370	1088	88629
20375	1397	109001
26562	1707	122630
1490	267	73188
2870	6863	97562
3522	20722	136549
2510	461	87569
2126	631	74641
879	399	55504
1446	543	77297
7663	992	130524
16458	1543	115429
2163	583	81295
2369	531	86404
2473	630	88883
2266	451	85860
2822	664	87281
23831	991	113074
1883	501	74169
1990	451	90401
1813	464	70790
20071	1211	121516
10376	923	99796
2255	625	81717
1985	796	79348
17302	611	107961
1890	579	78695
16915	940	142249
2754	11596	133840
2463	419	82733
2199	730	96919
3711	7875	142157
4239	1203	152533
19867	2724	137837
22794	1388	100958
21766	1455	99929
21410	1557	120433
2406	754	82968
2076	489	82065
3466	3255	148841
6834	1718	139717
1794	589	80888
2417	2660	133261
1784	695	76922
4614	1258	159672
1822	361	77953
1971	550	91328
22249	1854	111482
2182	835	77336
2639	474	87796
1819	475	78680
15231	1085	114885
4106	1944	160457
2495	972	87493
3074	1026	142299
14891	703	123217
18214	1190	110101
2046	394	81524
1506	510	67975
19771	1442	95875
14729	1306	89635
28622	1255	107132
19154	1655	97600
11414	1335	140574
2045	542	80902
3379	5304	133841
2098	402	85394
23475	994	108033
1801	346	82225
21099	1075	123217
7502	742	91413
4705	1233	135619
11647	1885	140663
1702	535	73933
2421	447	76044
2227	801	83880
1998	1788	65012
1998	446	73799
4170	986	95841
3170	879	93784
2042	529	74179
3142	1046	94823
2502	598	95180
28451	1353	139897
8822	1013	80573
5954	850	84344
3367	983	134991
2591	640	86424
2510	565	83252
3811	9617	130585
1747	460	86715
1993	536	82385
11234	1322	137321
23190	743	114327
1674	507	72620
2024	10138	82064
14776	1465	90576
13474	1994	94737
14468	1173	92965
1838	343	77109
2202	627	80497
17777	772	107924
2215	671	78477
2007	735	74525
2411	647	90280
2707	843	88473
1683	766	83004
2142	671	80180
2644	813	89712
3286	1495	107237
3542	1216	103069
2039	433	83256
1726	502	82548
21662	1272	119152
2179	540	90012
29366	1965	133773
4079	3095	174141
13663	1263	96327
19458	1684	98564
3518	1582	129884
13003	1283	79737
2146	539	93753
1622	498	68304
5821	778	116897
12158	1310	108044
1691	395	78089
11374	1075	91710
2009	532	90441
20091	1327	133637
12582	1217	141218
2475	1012	89961
1515	431	75069
12281	1348	127076
9215	1824	149737
3175	1210	90343
3495	968	144887
1939	511	96061
3018	633	98609
1782	459	75336
12331	997	85486
1803	694	80372
[truncated: 6,460 more rows]
