# Supplementary material for: ATR inhibition augments the efficacy of lurbinectedin in small‐cell lung cancer
Source: EMBO Mol Med. 2023 Jul 25;15(8):e17313. doi: 10.15252/emmm.202217313 (PMC10405061; doi:10.15252/emmm.202217313)
Supplement: Supplementary file 9 — Source Data for Figure 2 [file EMMM-15-e17313-s002.zip › Figure 2/B/Flow Files for Quantification/export_Samples_Con_3_Single Cells.csv]

APC-Cy7-H	FITC-H	PI-H
3106	1411	126278
4795	1544	129925
21536	810	115977
2523	648	81268
1654	542	73722
1547	488	82420
5162	521	86172
21259	1674	140301
2563	1682	97441
23799	887	135909
24136	1050	111098
1579	473	80646
1734	500	76396
21005	2167	101480
13510	854	95411
1743	767	75568
10096	593	93987
22622	2062	110978
2648	977	130093
20975	1327	108810
11083	1127	84087
1542	437	82209
18825	1193	101143
21456	2291	116132
2147	646	77742
2587	538	85461
19389	3674	126692
1878	624	82473
1779	568	80380
2338	473	83094
1859	409	84373
2406	2207	120152
7118	946	79528
19233	1870	129029
2567	446	89616
4946	3804	159686
12178	1265	93765
3579	879	112560
4474	2934	131949
26859	1637	119388
19200	1973	95925
2154	483	81716
3297	479	80317
1801	582	75617
3346	715	139502
14410	2030	103005
2955	1453	128088
2302	922	94576
1945	551	81836
2419	1774	111932
1539	693	66448
2678	849	118432
7670	1602	116752
3983	1424	151857
3091	4790	136693
1982	618	82584
2202	758	86236
2290	496	78969
2439	825	81638
23830	1259	117578
3938	958	84876
6339	1203	125369
1354	537	76833
3659	1152	134264
2526	587	82643
3558	1246	100092
23919	1301	115932
8829	1013	96573
3139	736	134178
19061	3374	112108
2099	571	90648
1892	457	77809
14183	1790	104772
4826	1507	146144
4466	377	69785
15745	914	133073
2846	1574	122820
1955	659	74104
1759	532	79780
19307	707	123609
20335	2799	124198
17003	1288	94169
2110	606	87543
2010	612	83801
2711	719	126517
3494	1982	109932
1857	430	70963
2327	538	86509
17694	822	102445
2023	514	78304
1806	426	68880
2216	869	91673
21218	1444	139297
3389	848	119692
1846	782	76157
2968	849	133936
1894	835	82629
1995	614	85001
8397	1080	91109
1574	714	77664
1957	639	81253
2286	675	94946
3341	1570	122001
8549	888	89146
14063	898	104673
1694	554	84603
19224	1493	115287
2371	893	72961
2054	671	84230
18959	2089	96368
1703	601	73165
19740	1601	118077
13210	1552	90989
13040	734	101032
1367	299	65728
16038	1026	87213
17698	1694	94588
2207	642	81330
25158	1953	121102
1947	482	72988
15083	1014	115196
2154	514	86893
2164	435	85439
20978	1575	98569
3569	2202	149972
1623	341	74058
13823	807	72011
3435	1258	138725
14622	1081	89736
20433	1449	135573
26474	2314	127844
4106	4554	148772
18434	1937	112301
5569	1175	77404
1419	456	70573
23932	1093	113466
19687	1951	113601
21211	2050	133864
8466	665	87428
3831	1231	139716
3854	1540	149817
7262	1086	133641
1759	389	67876
2019	514	82589
23463	1342	109668
3663	1567	146664
15262	1470	87873
1518	487	72482
14465	1001	130492
1504	456	67965
14162	1119	83685
25747	2099	125106
3348	982	98921
23062	1533	108811
1914	468	79128
14966	805	96464
2247	575	79984
3127	1042	141956
1890	521	82437
2235	622	76376
17491	1889	133573
2143	602	76861
1320	494	81185
1742	854	78897
2495	1815	88905
1834	17635	87660
9984	1442	89685
3758	1224	145324
25187	1533	114273
21623	1607	117419
3097	748	144861
1863	5171	65669
11066	796	106657
3726	2933	130353
26987	1547	102304
22498	1701	106161
1806	601	75389
3903	904	89644
2247	456	90345
2847	738	84860
23518	3559	136731
23675	2476	120704
18307	831	104240
2018	1077	79089
7142	1279	81329
1585	414	75498
20550	1523	130109
3359	1913	144204
6868	871	84257
3292	2466	141019
2623	1104	130341
9319	1937	140172
14822	1560	139533
1875	1031	81352
1867	671	80153
1691	452	73225
17935	1557	87024
18427	1043	103273
2750	650	122575
11763	1420	89907
11772	1872	126533
2152	834	89161
1890	439	80490
21539	1610	134065
1928	792	85649
2975	1621	136104
18130	2191	99768
8242	1359	93209
2202	458	86593
1638	619	61420
11918	1373	134000
3527	2707	129372
12415	798	81989
2459	847	103712
2274	1084	76762
22539	961	97944
16118	2046	132445
1683	603	76900
19187	3103	91776
2550	967	87277
17642	603	97654
2090	600	77761
1903	645	71045
3735	1110	132924
2150	412	83693
20216	1490	96410
1991	821	85626
2223	423	77913
11778	2176	127049
2503	862	80325
10379	1122	90809
2267	712	82452
2890	4458	126535
1566	672	75577
3182	1477	139134
3626	1568	127801
2095	1205	82737
1751	927	73768
2057	858	81193
14462	1368	115403
24059	2109	134805
21153	1543	119709
1543	982	68080
3395	1053	130204
13910	2041	110704
2047	799	76667
1769	715	72341
20271	1527	108081
21815	1487	118353
3030	1210	114777
2059	901	86725
17040	1197	108077
13362	1381	88854
2905	790	135053
4076	703	84313
1566	703	79544
2627	1622	84581
3054	568	83321
1943	657	77593
5996	650	106448
26626	1780	124484
21646	1425	116072
17678	994	116105
17835	1476	120174
1602	566	74343
2594	2191	128964
1849	623	76598
17414	994	123368
2231	547	75435
3615	1555	140264
15226	1895	98447
1732	778	77249
18879	675	86609
3033	2125	135167
12526	1291	93616
1799	357	71677
2642	1503	87293
4494	1297	93032
2238	808	91800
2346	1365	98604
1835	919	71813
2802	1007	94532
13498	1539	124096
4998	1542	103573
11841	1251	85856
3226	1399	133228
13819	1146	133609
1406	346	80906
2274	858	96800
2474	837	86996
3532	1521	137976
2274	541	81652
14919	828	102541
2154	672	83807
1283	554	64073
13394	2257	151713
2235	790	83939
2388	667	87145
4051	1793	100824
1725	861	76268
12311	1214	132412
1883	548	79176
2223	631	89212
5702	863	83957
1650	1538	64925
14542	814	113497
3219	1985	129280
2522	1092	124833
1822	862	79316
1943	607	91500
7758	2206	140681
15475	1826	91048
1838	710	86420
3110	1359	91532
5851	569	81587
3182	1807	106716
1887	528	74440
1691	612	71280
2495	4382	78557
1943	529	74464
10993	873	94681
1858	722	79544
16798	1557	105975
11289	827	85808
11535	1163	91016
1956	1122	76727
5471	1168	87128
12078	1239	92445
1503	648	67233
2334	554	87421
2010	550	85152
18259	852	97328
1990	591	83573
4487	1034	130936
2285	730	87118
23298	1156	107097
1294	544	69528
18479	1848	139413
6510	984	136509
2042	588	78580
11336	1029	83800
9786	677	76428
9930	3317	144166
23151	1112	100877
1772	666	86210
3243	3156	138217
2258	869	74838
2043	668	80889
2236	516	82115
2843	641	86028
3086	2352	90709
1834	916	73016
2047	422	74752
1774	675	78968
18398	1035	98189
2402	464	91726
14074	706	89884
24694	2084	111025
2038	882	91470
2714	1414	89777
1691	736	75012
23434	1288	119293
1710	378	74621
6912	788	76456
3101	851	98488
2765	17388	101576
17931	1496	120293
16256	1730	109541
17470	1118	127467
2315	634	90932
3755	1496	126204
1989	837	83497
2531	866	89468
2089	1280	84116
1817	395	77101
2687	1007	89798
13326	2012	128970
3943	4655	127680
18567	1934	86664
3299	995	104733
18255	1166	103785
1758	629	73697
1791	527	73048
23402	778	95133
2118	799	84938
2550	686	89034
1979	456	88693
23448	995	127517
36106	1956	136407
17878	1383	110257
24518	1716	113033
1605	554	80908
1843	1079	73154
2288	482	77279
3333	1491	127620
21779	1444	120012
2166	667	76292
21322	1369	104220
2806	1342	113099
18587	1382	102393
2435	597	86633
3046	626	81240
30809	1710	99296
1793	517	87373
2222	850	77324
3715	2965	139325
13080	1044	91804
20806	834	121950
21587	2238	105552
1467	612	83137
2834	1382	93356
2256	412	78076
3662	14579	125377
2415	1089	83431
17770	597	97965
2214	818	82636
1574	632	73020
9234	972	89877
2311	587	80116
2095	474	69061
2302	435	86141
2131	590	76947
1951	570	86893
20678	2443	124857
26207	1742	117973
14779	1605	115097
2123	650	85736
2073	807	81649
21311	1774	104332
1898	1777	75280
3241	819	104785
2043	512	78745
19094	1330	98676
23166	2323	124796
15767	1044	128612
4244	430	62926
3944	974	136913
2006	509	84156
15513	1928	131017
12758	1287	116428
2102	553	90972
3491	4354	140484
1554	743	78707
2025	481	79332
19914	1392	115681
1879	734	80226
16868	1755	101581
2451	793	92177
2034	2379	73891
2058	450	83465
1767	1927	104400
2999	807	127588
3179	1619	116500
3517	956	145421
4062	638	86829
3299	979	83048
6047	932	86798
18827	2715	105452
3698	994	86073
1982	884	93286
1814	580	76556
1767	511	73420
22154	1483	126192
2199	653	83614
22846	1654	109014
1747	370	72875
2049	898	94009
1671	536	75105
15956	1565	102446
1303	562	70728
5650	618	80460
1689	618	74273
22238	2196	128940
23110	1444	109908
22527	2944	106898
22410	1669	121644
1490	434	70936
2083	481	82641
1791	749	75935
1430	674	75096
1407	802	68904
1911	889	89920
25351	1906	123136
19291	1092	121108
11758	687	87423
1479	890	68552
1751	947	83897
17983	2024	114416
2062	560	81977
1674	255	74900
10855	1435	96088
22308	1847	116533
3771	1600	127621
15394	811	93972
13059	1109	78357
17397	1050	114184
25419	1181	116637
22471	971	94305
1930	414	75228
2323	695	82949
1675	1535	69381
2351	537	79860
16719	1696	91265
20750	2417	103233
2867	607	119797
7460	1273	91240
6724	826	79153
3410	1847	157820
1699	540	75044
2359	427	76825
1938	446	79502
1655	763	80163
2877	646	90315
22538	1360	87628
1466	431	70508
1742	699	70889
3243	3530	102976
2154	408	75805
2475	1002	75472
7371	1010	83190
2196	856	108291
1771	680	86341
3303	1174	98836
13375	1389	86049
23958	1369	166521
1343	367	67341
2263	1925	113161
18686	1471	89518
8658	877	89197
1919	430	74229
17087	1188	104918
18282	1201	112785
1599	797	77828
1743	845	82185
18287	1056	82060
2494	574	81073
8839	1310	133281
20486	1071	108597
4356	998	95169
26595	2555	111456
1626	410	72604
1866	515	81161
2114	532	79057
3130	1030	91904
1718	828	73537
3622	802	125053
18769	2339	125057
17183	1579	114653
1772	353	79860
1654	758	67572
3399	2046	142124
10033	1150	116532
28178	2602	127245
21570	1086	132312
17938	1161	121104
19714	1171	114864
20691	1245	113211
17131	1159	109980
7465	960	83252
1674	598	78441
23703	2201	112394
23170	1614	125889
1770	606	80209
14122	1710	130208
2243	445	73304
1662	737	75669
1511	376	74358
2839	2262	133448
2602	452	79241
2919	1227	79204
2993	1320	86324
2643	1686	119425
5991	1221	138697
17924	1383	107498
2890	2056	112349
20891	1767	105236
28603	2691	108693
1615	547	77701
10062	629	85697
18154	727	100952
3439	4315	132592
3406	665	127436
2903	827	129024
3334	3403	131317
2554	656	85365
20737	928	112324
1326	1004	58368
20266	1103	100473
2302	543	77211
2679	541	84128
23194	3608	132331
20999	1549	146170
2127	815	108769
4633	1459	129884
10495	2493	139512
20766	2838	116560
1775	479	77241
8449	624	83732
2119	1444	77371
20606	1152	124258
9567	1142	77313
1911	463	77601
3730	2881	138324
2517	1313	96489
3469	8633	97161
1751	885	81019
2590	2991	127848
5482	395	58117
2663	828	125890
18256	3544	165844
2398	1937	77329
7469	922	78484
2439	633	86476
2334	855	93769
2982	954	129034
16022	1255	95401
1763	879	80856
1474	890	68580
3903	1280	130809
2115	2199	84581
3068	7817	122668
3338	1836	94045
26818	1846	112517
2095	13353	59720
16660	1165	91817
9042	942	90229
17226	939	96196
14222	1855	140073
14791	953	95369
2262	545	78748
1190	658	65198
2305	423	86785
1943	411	73345
2616	535	85497
1989	596	85572
4062	2291	154525
2505	783	106344
2222	603	80868
1817	496	73809
1444	395	78357
2783	603	83541
1347	496	75352
3486	1619	100297
7602	517	81088
13196	692	110613
2655	671	110045
2538	848	93648
22171	2090	137577
1914	816	89658
3063	1013	150500
25330	1474	139488
1601	939	72593
3392	685	73784
7755	1980	128245
24423	1967	150701
21221	1439	102562
3199	2143	128468
1552	1064	62664
2559	717	83112
3454	3221	135360
22710	1430	93879
12062	871	82149
3203	6608	139081
2247	568	79565
1672	419	74537
1867	355	77249
1534	452	61516
1818	483	77716
2335	1074	103161
1742	652	83340
1984	640	72018
1138	642	66521
1831	540	73852
2022	943	107917
2535	885	82933
21174	1183	107557
18338	2096	100537
18534	1192	102061
9875	1599	129781
10135	915	86611
18182	1554	72994
1939	483	81913
21375	1551	109413
1853	463	78381
1883	614	78249
2219	501	81465
2298	639	81013
3491	2918	136857
1890	420	68604
1495	554	73877
18499	1238	131857
3131	2213	133236
26702	2699	109491
1847	1025	72469
6127	955	88385
1819	399	74604
1667	423	76109
20627	903	77484
19978	1910	137497
2070	336	72062
1739	557	83532
29887	4647	147057
3179	972	105550
23406	809	104349
818	438	54145
2398	610	94443
24675	1168	130805
17547	1058	108951
11403	683	83079
1951	642	78552
1799	443	69074
2343	1120	83000
21784	1276	111156
3927	27670	131393
22439	1982	134065
7268	1090	77968
2875	1775	107007
20802	751	111300
3730	592	76876
19403	1567	108964
4234	1150	96677
1879	756	81283
3494	1074	136536
1667	578	77917
1743	356	76843
1990	746	95921
1631	524	68148
30031	875	122096
2154	595	77277
2231	503	87252
1702	499	75977
22538	1387	100560
23032	2031	120559
1710	452	75721
3482	907	101901
10892	1180	83651
23041	1113	111596
11079	1543	129732
8231	1589	129388
2043	858	87245
1782	310	61780
2939	537	106639
1678	622	76768
1667	521	81973
3438	1879	127630
10359	1460	100609
18263	1205	106299
1739	438	67824
1723	739	74106
15487	1407	86774
15992	1309	101560
18838	1240	119237
2342	1542	85169
21514	1145	97752
28855	1816	106652
2007	619	79758
1823	536	87077
18928	3041	121133
2435	2107	121904
1589	320	73660
2558	779	88972
2187	605	77008
1935	634	82957
21843	2102	123808
4031	2761	129269
2013	438	86397
1911	923	81532
3183	595	126997
10320	1654	124610
1683	439	74297
1379	375	73987
8440	630	86081
2287	875	81512
18702	2883	122159
14471	1136	88772
3212	1883	132653
1826	525	72881
1522	589	72177
11226	1565	85529
1515	633	64692
2083	1116	78827
1907	518	84761
2936	783	98539
1911	1134	81920
2386	519	76225
1840	479	81849
15606	1906	141301
2714	534	83632
15168	1538	87825
8558	1009	79085
12826	1786	91940
10791	1939	130684
2736	1866	81945
2075	431	82025
3270	2582	125917
1754	416	80004
25254	1185	97757
8990	1051	82277
2931	1875	122348
3142	1333	133181
1640	665	68086
5091	1587	142869
1744	425	77372
1258	899	58470
1518	689	73044
1371	498	70607
18595	1186	129653
16377	1417	91821
2315	586	77220
35170	2843	133780
1390	421	70088
13872	2303	133576
19987	1370	99459
12450	1240	85164
2282	1498	120677
1572	510	74360
2154	657	76093
3879	1887	86267
2199	564	82296
1894	614	70321
3223	1725	139129
2223	784	124920
20680	737	95009
1478	430	67177
2666	684	83228
2583	1106	125801
2015	477	87712
3370	923	104681
13487	1613	91274
5322	3803	142185
1713	483	72956
17427	1411	87548
1750	612	74160
29179	1143	124085
1778	536	81577
1799	574	75841
18484	1428	93709
28047	1273	114395
3571	1081	128421
9326	1161	79937
1510	634	71930
1967	504	81552
20748	878	111720
26104	1701	118796
5067	1398	141084
42320	2593	161412
1965	489	81060
1918	546	75803
2098	628	81413
22823	1249	106676
2335	387	80740
23735	1978	106996
7770	524	82727
2230	1135	91155
1725	427	80869
20343	848	100370
2604	697	95936
4855	827	83825
2506	887	84752
1814	489	74772
13819	716	75612
1562	676	77854
2150	505	76932
5899	707	99632
2688	959	87184
3118	1189	92533
1847	431	78549
8777	1182	112848
1770	757	85421
23296	1690	110273
10001	1593	132585
3966	1534	146476
1799	294	71689
1287	318	69173
4050	2575	143276
26986	2331	127993
2678	739	93235
17550	1110	106913
25419	1416	113304
2506	919	90725
2374	612	96675
1846	679	75829
2678	3819	119121
24079	1278	108844
10635	899	86712
1574	877	79437
24786	1575	120381
1759	421	81029
1635	530	72273
1799	380	78140
20455	1997	111374
3870	934	143206
2594	1178	83465
8939	552	88043
3960	1193	152112
1898	537	72944
16459	1936	129689
1671	631	79733
23179	1035	95409
18501	1095	85957
9034	1257	81848
1963	1030	92825
22042	1091	116904
16527	1201	94216
1342	496	79452
1675	398	77083
25638	2078	131756
2085	920	84125
2760	777	116579
3350	1840	154948
1694	444	74933
2389	1228	89013
1775	408	79930
1615	439	75212
15102	2005	137661
1598	451	60517
2203	570	76792
2348	1038	91126
1948	851	77904
1534	561	75912
1731	661	69508
3530	1816	132409
1880	676	78548
20458	2205	120052
18243	1878	103473
2030	651	81969
2682	660	112518
23574	1311	120564
24865	3244	151548
13097	1277	93597
2106	822	85678
1705	599	73257
1838	584	80116
1847	650	75365
1782	1574	68973
2411	639	78981
4149	739	75771
7650	758	89024
2530	5478	127096
2882	3342	131756
3323	1158	125964
3803	785	113508
3087	897	135496
11052	1107	80741
5532	3635	86061
2136	415	78221
3189	2454	126928
18015	1454	86800
11150	907	82333
2118	835	86453
2994	1053	92945
1610	661	72324
1594	486	70212
1618	671	76659
23328	1839	110325
1959	493	76088
3587	2506	147004
3559	1817	145137
2006	565	75826
1686	651	78832
25993	1711	120183
26106	3502	101156
1522	1059	79917
6862	915	80736
2799	758	90195
3118	678	121176
16151	1142	93051
1874	535	78820
1823	1079	72496
1919	548	75624
1662	534	75241
2027	491	76040
1785	411	76712
1403	386	63877
9744	687	94709
1358	318	59443
1867	435	75780
2159	498	73260
1770	566	82029
2118	487	85203
3319	914	146404
10226	1339	96400
7771	1649	129877
17566	2015	92020
13085	1699	85533
3416	1000	132460
19603	1231	98248
16504	1590	135824
2067	605	74321
1550	434	79982
4875	708	88485
31534	2577	116613
1586	607	76880
3359	1778	138132
1726	498	79777
2442	2451	116517
18342	1710	107345
1611	647	69552
5119	1066	70228
17815	1026	96377
18230	1914	92813
2785	470	76349
2262	745	79061
3402	948	137177
2991	1140	95580
22410	1093	114617
2091	567	85992
2938	1278	138448
2206	403	79004
1822	424	77860
2186	796	74057
2263	1090	88502
22826	2245	122272
23184	1084	127683
2874	1232	88120
2798	1142	88292
18439	875	102133
3603	1919	129784
17255	1518	105741
2630	1115	75622
2242	623	83602
3266	1014	122170
1994	661	82408
1950	845	80848
6291	1699	141673
2176	465	77305
1835	352	75884
1919	548	80416
2179	647	81984
2878	1098	116821
15006	1335	87285
3390	2038	117687
1928	835	81897
2110	861	75424
1435	370	75208
20371	927	101433
26193	3760	154464
18295	1959	108028
21574	1755	116957
13339	2096	132209
14015	1917	98025
4805	1895	133703
1682	603	75086
2347	677	77484
1651	304	73705
1782	430	80588
2146	1041	73724
3438	3836	139119
22810	1787	123549
2474	480	88281
2238	1087	72267
17200	1219	114753
1408	403	73924
3629	1440	145064
13093	685	79712
1909	554	79856
1805	435	82176
1990	1167	82344
2963	1157	76628
3250	2613	126655
2067	371	75180
1743	496	78216
2487	2269	78888
1701	447	70992
3003	1942	96901
6337	670	76852
21610	1579	121036
8759	914	103690
1942	624	80720
19427	1438	148037
4302	1969	133537
1833	696	80208
1631	475	77040
1706	869	66389
2298	606	87797
18071	1977	98265
8351	827	86700
2223	510	78118
21665	2062	99430
3140	708	104401
22470	1456	100769
3866	2290	116160
19890	1786	109885
3378	1412	121309
1711	486	77797
16718	1932	125318
2066	464	116741
3034	4078	116316
1843	578	70151
4302	1892	133290
44567	3180	161763
25395	1944	106700
1664	361	80064
20595	1361	140757
30399	1437	153964
2110	757	81623
24771	1306	100093
9717	1389	83846
1510	406	69272
2827	931	82682
20127	1263	133014
15358	1061	93213
17365	807	100381
24306	792	100821
1799	512	72934
1702	646	68760
2232	2851	66045
9483	795	78352
18010	1072	96592
24699	1692	126602
21743	2577	142928
21062	831	97030
1617	470	72072
18626	1642	124665
1934	705	73972
2659	792	125608
23414	1295	122308
1875	529	82689
2180	415	79094
22598	1398	101052
1509	305	76108
3605	1277	152669
4619	2644	138706
24223	1704	108573
8446	1597	133461
1919	594	78573
1371	518	79212
1767	411	76317
11335	594	79252
21914	1555	126056
17071	1721	92469
15495	1640	144564
20271	2401	147208
24811	2207	102004
17281	1077	128380
2763	1143	103719
20260	1704	97455
6759	1225	130600
19455	690	96021
4171	1047	143681
2563	1094	95048
2346	414	80921
1983	7638	81065
13698	990	103298
2435	895	88213
2443	968	80767
1489	879	73841
1703	422	79897
6403	2072	84277
1718	401	76372
1987	1018	84511
1495	694	77153
24933	1434	124045
4174	763	88749
4111	3109	135529
11843	1389	87027
23671	2269	107683
3321	973	136404
16212	947	126508
1439	356	71922
22483	1431	95865
1887	662	80120
20518	1073	109989
21119	1595	118536
1931	546	77756
28248	1843	115549
20915	2576	101945
1635	433	69013
33459	3107	131516
2299	1169	68334
10474	2215	109926
1962	477	83241
1774	439	82889
19690	3243	116989
2031	604	81170
2060	535	77569
2391	799	98873
20571	1425	102741
1926	619	78661
2123	618	100853
2145	994	71548
1946	459	78710
2041	529	80637
11034	752	87636
17487	910	96761
1190	601	66080
23527	1316	125352
2485	855	93320
2075	436	82719
1703	799	74520
2806	2835	125920
5027	795	80405
17588	2276	128573
2076	508	77936
11427	1497	86709
2071	461	80097
23887	1428	105376
2178	547	81932
2105	660	85216
2387	771	85853
2015	736	108939
1390	501	84065
21874	2074	129237
20615	2334	128336
9858	1648	89317
20911	765	118576
3547	1598	131120
1727	527	80696
3518	1266	94436
23147	2281	114501
16358	1984	111475
1868	534	72801
2770	1067	89901
21096	798	98496
3550	1554	152867
14158	2021	126337
3299	3235	127468
2043	828	76460
10514	3308	150349
3497	1126	146956
12099	2019	132789
6310	729	78508
3335	690	135112
11144	2420	90432
14971	1686	84752
1895	594	70088
2143	434	75889
2371	727	103549
19526	2079	132298
4195	3470	151933
1597	468	74253
1762	596	77860
4001	1125	140641
1683	528	74256
2530	398	80821
22285	1211	118436
2509	475	86660
1378	486	71985
1995	663	77410
2647	571	84825
5130	1863	134849
3435	869	96232
2399	773	81844
24638	1273	135907
2010	534	89709
10051	1244	90496
1906	1645	78480
9471	1294	75612
1622	659	74340
19303	1938	98244
15259	1167	84273
18211	1062	96880
1451	839	74849
2698	1654	125344
2795	1751	92984
7245	612	102733
1954	1071	83321
1806	569	74364
1555	1011	68433
4331	1515	138297
2427	497	86345
1730	487	81914
23532	1565	142878
13434	1323	137784
17625	2082	108678
7143	604	82181
2658	3159	133512
2130	621	85969
22577	1967	117464
2003	872	78057
3498	3410	131473
2931	2609	119780
2455	741	82189
8377	609	82200
1883	787	81297
3475	1579	95604
2078	885	79229
8610	731	125457
2008	680	79595
1886	766	68871
15969	1017	97724
2247	1087	73797
1378	475	76601
2714	889	87304
22626	2858	104769
19712	2106	101385
2410	795	79542
19423	872	99667
9038	1272	90225
1934	724	74044
17767	1980	106885
33435	1626	134665
17339	1821	107367
2975	671	82845
4535	1198	124935
11856	865	78112
1521	470	69796
1887	523	75552
2463	571	88176
21327	2616	103154
2961	1220	130521
2390	494	96661
24426	1383	122853
17178	1556	136529
20606	987	127425
25348	1187	126073
1487	580	77258
5206	1488	127801
1833	735	89029
18618	1550	128569
21314	1519	113764
2230	658	74203
1710	536	71007
4814	474	83200
10551	1411	126954
15426	1183	92741
9230	1113	89784
1591	563	71977
1771	609	75141
8754	775	109020
1958	740	76394
1650	648	75244
2254	642	75777
22158	1035	116177
1870	516	80897
20898	1087	127317
3075	1490	94429
10139	1104	76641
7498	1122	87532
11831	1817	83105
1558	437	79016
1970	605	78325
2575	550	81187
1910	661	77905
11283	2466	125972
1873	625	75912
1818	594	76880
2458	955	82992
2205	430	76446
3281	1130	153548
2779	1923	120689
2832	5722	126456
1434	418	70776
2083	1258	86216
9010	1115	125920
2479	479	83359
2048	504	81692
22622	823	103081
1998	758	79594
15686	2950	98864
2399	1232	81300
3830	5664	143356
4413	1093	126012
14006	805	94404
3435	2054	122818
7958	1359	86360
1738	777	82723
2501	11087	121497
1878	533	77397
1907	674	76528
22563	906	110104
3056	3363	120549
18983	961	107775
1990	1152	80382
9614	1408	139101
1478	850	78429
3627	1757	133400
2568	693	86473
24123	2260	120081
2265	557	78409
17671	2439	116780
7015	1021	88684
3758	3879	138196
5229	1619	136893
15841	2411	106648
12366	976	117926
19431	1856	121943
17533	1922	131408
1450	499	68464
2704	6446	122521
14233	1509	100393
2303	906	88845
2031	545	75519
22466	1820	112456
16338	1910	131617
2650	2486	122929
4158	635	121053
1755	450	73001
1702	355	75372
19083	1660	104392
1721	590	77688
3295	1190	100216
3431	1662	125122
2227	630	81152
21810	792	99812
1522	800	73828
1963	655	66993
15772	2592	98564
19798	1872	124975
2999	1555	100252
1866	425	82652
8770	726	88448
28246	1874	124893
2990	765	138136
18843	1344	109901
27138	1050	123348
11658	1081	82284
3088	1430	105248
10067	1336	109117
1822	670	75109
1506	416	71441
5663	1071	87472
19342	2318	127567
2823	958	90976
22423	1470	128176
1691	819	76924
2979	730	86182
12630	1124	93656
1678	565	66256
1599	632	79979
22327	2023	110577
2541	608	78643
2138	793	85668
2263	823	79249
2002	25881	71300
1728	618	76156
2103	630	80881
1818	496	75028
1430	509	73504
2011	521	72916
2606	1040	85841
1727	602	77601
2630	1791	126808
26505	1978	110340
2927	2106	122841
1762	627	80125
2875	1273	135556
2966	742	75816
15761	2083	102853
2751	1160	113280
12026	1185	89781
19462	1042	107426
1672	582	74815
16343	1376	139684
2221	554	77916
5403	686	78544
4651	1446	130600
2666	923	118965
1927	984	82200
2790	1424	89449
1658	652	76733
1772	576	78617
11155	1214	87617
26442	1598	123956
19935	1347	115409
2250	590	74736
1903	811	73175
2433	1111	123240
4565	15014	170869
1921	526	71260
2142	594	81115
14126	1112	99232
16537	2215	112544
19367	1028	92380
1759	710	76852
2690	1470	105072
3103	2434	122105
1946	1271	86220
1732	458	73926
3177	2047	101037
3425	1137	122833
2504	712	91299
3755	12457	135465
20730	1432	93521
2220	1440	98609
1671	438	69189
4094	1814	81005
2143	548	80622
2022	626	83267
2163	931	87600
14650	574	83581
1890	834	77784
8394	3184	127549
2291	474	86776
13631	974	93246
8066	878	90317
18490	911	118722
2718	803	87829
2262	1380	83705
1691	425	76385
23075	1003	104353
1823	701	77933
26238	1814	122836
1502	590	74380
1737	355	70625
2923	1482	92409
15157	2175	87765
1695	631	82941
11200	1024	126240
19874	2527	89357
2115	516	83123
3683	795	81321
2022	885	79493
10031	1292	82190
2190	717	82349
17338	1651	115747
19196	1160	105845
25754	1374	109345
23682	2777	125208
19062	2335	111605
3154	2132	131033
5590	767	77693
20878	1409	89999
2218	778	90528
2054	548	68221
14073	1167	89637
1883	507	75497
3017	1255	134349
1690	468	69732
2446	867	90696
1901	570	77929
1963	542	72406
4087	1626	129969
4286	864	159043
1606	2368	72524
9323	654	88852
19535	1130	125664
2919	898	125973
2235	5470	105420
28014	1567	135045
15875	1941	89889
5703	744	86457
1676	1234	75568
2715	685	111860
1322	325	71669
2655	628	83825
17156	1248	101304
2095	585	75824
16779	2183	112740
2831	595	85280
2231	683	89704
4274	1294	134045
1747	524	82540
1895	490	80840
1854	614	85120
2743	1463	133402
3149	1582	94648
2039	485	79008
1531	343	76533
1794	783	73924
2288	703	80316
3252	2011	123997
19117	2500	164611
11359	1548	93046
2775	665	111249
2782	1489	126225
3102	1317	137784
3261	965	122074
3540	922	138600
1568	642	72871
14289	1199	90381
1624	576	75525
15016	1419	91509
2010	448	79301
8482	899	94750
3448	1952	160413
1743	1684	79217
22227	2058	121284
1747	410	68274
9891	938	132816
22693	2375	171190
2054	501	78299
11789	1174	91651
1879	399	75841
1643	562	77863
21520	1866	114284
11803	1724	101107
2030	623	92264
1830	462	82284
18806	1550	122060
2186	467	74872
2474	5379	117638
12315	2126	98560
6094	978	90533
15346	1883	96440
1868	5983	99532
2058	555	76356
1931	650	79087
1914	635	78577
3723	7505	138645
2451	1038	83257
20361	1753	116413
1771	587	69712
13896	1030	87169
4018	1954	99269
16104	1631	131009
20771	1911	102121
1700	497	79365
16646	1923	110885
17804	1249	139685
4990	807	73720
16426	1159	87969
3107	1279	127321
12827	2470	126136
2194	1177	74327
11107	1190	82729
1710	445	73401
2270	905	121957
16851	1510	126112
1834	379	80656
18328	2870	105321
1903	538	74844
1709	361	73439
22687	1465	103871
1671	577	67557
3954	1019	107341
1453	692	68588
1835	526	79050
2099	734	90800
1619	621	89288
1754	511	82992
3164	2419	126686
1634	406	71433
1826	671	79232
26163	1128	113265
14623	1096	88212
23264	853	104912
1599	999	75240
2863	1557	144896
2663	1046	87712
1942	622	79437
1867	368	72245
16475	1338	121956
3071	1193	132884
2994	522	92954
2419	493	75472
2126	1025	75823
7620	982	88221
2196	662	80783
3291	2944	135589
4251	1808	143857
22282	1897	124113
9391	1067	80910
23163	1330	107133
2807	847	125608
3854	1475	123023
14947	879	137249
1205	8774	65240
1698	637	73931
29975	2380	122252
10418	1775	82432
2442	850	86667
2406	491	77309
19223	709	79912
18535	1669	107797
4042	2376	133444
1765	804	82021
1959	439	80573
1562	714	71489
1927	638	73385
2614	774	127036
18985	1259	107741
2579	723	88597
22495	1954	122928
2037	799	79229
2400	570	92238
2823	11712	107632
12890	953	89645
3654	4325	139628
16136	1481	93494
23663	1002	114984
24910	1039	133321
20938	1324	101093
12842	1803	88451
1990	479	81073
19419	1247	116389
17807	935	99361
1495	530	72337
2445	938	110793
3427	2014	133156
24421	1209	101489
2622	938	90336
1702	474	72393
20530	866	100404
18735	816	112537
6130	609	87436
17040	1398	105533
3226	3821	133948
1838	487	73306
9702	538	90448
2167	603	73585
18243	1636	114781
1794	439	75188
2355	886	110605
3078	5312	124785
22067	2461	92464
7792	854	75308
2135	490	80864
27330	2022	107150
2210	702	78461
34194	2629	111728
2943	1425	135521
1330	719	66172
2202	735	90196
1938	591	80077
1982	582	78356
3707	633	96585
1742	786	70368
27639	1459	121169
1350	848	61353
1983	521	70923
10226	912	79704
11842	1144	113152
1971	688	73397
25163	1384	104074
21635	1906	124069
4954	674	93693
3575	1148	132689
2663	7477	95337
2092	827	76907
5727	766	82708
2898	1721	115816
2711	1029	122973
5083	2089	129985
2100	884	81537
9334	1177	81642
1654	518	71588
21740	2364	115462
15883	1907	84913
13862	1558	124057
3843	1888	138034
3258	874	125224
1763	664	77546
9387	1310	82137
2138	739	89306
1415	686	69557
3076	1349	126678
3160	516	80403
17515	903	104860
2122	635	77704
11810	1027	83424
20915	1298	103273
1450	704	80064
11199	775	81629
2110	534	81614
1766	575	74492
6799	624	81624
19499	1215	136918
4970	842	74369
1465	1084	78517
3196	3017	135117
1575	585	73101
1914	446	71459
1522	728	75352
1743	592	74870
2075	372	74896
3746	810	85945
19575	1275	99912
17159	1424	89044
2103	767	84383
1907	998	78932
3548	763	142365
1543	513	72772
2110	642	84161
15962	790	87272
6504	1046	83500
20695	1473	99509
25900	2194	107644
27215	2374	102209
1986	811	85024
1394	607	61001
15499	1079	97869
1623	608	73372
1194	350	77164
2815	974	108456
19046	1457	103928
21718	730	84245
9470	1547	91223
2215	690	78237
1739	551	76740
2363	469	92486
1646	763	76481
2241	642	84614
3471	1262	131041
1546	648	67196
19706	2759	132312
1643	467	77148
12675	882	88358
1879	409	76672
2195	1153	88237
1626	1146	74991
2943	2455	128128
1955	394	72068
2314	627	85085
2910	1711	125688
1446	504	70581
1686	363	72957
3139	1427	139132
3886	3230	148976
1417	545	77261
3019	1290	128341
3103	1020	125473
11955	1528	127436
14043	994	91486
1146	531	71908
1890	405	67364
10283	1010	88013
13547	963	113743
1863	1036	74225
2616	655	89780
9343	663	91488
2202	584	81797
1331	426	76351
3770	1635	142117
5118	637	75928
8416	913	75612
3823	934	130865
21979	1493	99920
3458	4650	142549
2070	623	76257
15118	1056	106070
5542	1554	88465
2771	637	87160
2325	727	75320
3139	2202	132940
10227	959	87137
2107	441	76910
2302	697	80428
21330	1798	109264
2323	499	78549
1670	757	72977
2198	716	78658
10627	1087	95537
1975	815	72568
3030	8896	123212
1595	743	79504
3064	1295	143697
2027	462	84112
19858	813	119281
2576	1195	77452
9858	820	80097
2119	938	82164
1175	6529	43764
2477	577	97486
1451	605	73521
27214	1082	134036
2560	582	95369
2783	992	128270
20966	1114	113777
4602	1119	124703
2155	524	82200
22180	2378	122301
2330	519	85504
20295	1403	111324
2759	1307	137516
17889	1478	86968
27978	1875	119153
16522	2114	137802
1704	497	73416
4619	4187	151545
2810	1025	104209
14785	1134	135594
1654	758	77708
2696	9298	132344
2766	1278	81998
2483	1250	90193
14055	716	93245
2002	577	76257
2000	650	76664
1928	1298	76940
18006	1049	113565
15930	1914	102705
16731	986	105008
15958	2217	129509
10668	1276	125837
2182	563	76892
10503	1118	78036
2838	822	90629
19343	1332	105820
20372	2006	122365
1303	406	70556
3390	3423	134525
1583	448	75953
1946	378	71444
2655	543	81417
1405	674	76905
2575	1240	87352
1623	463	64968
1514	778	71077
4103	1239	142042
3443	1698	143993
1482	344	73976
1706	321	75684
2787	2094	137149
20843	1051	110300
4699	7268	165588
1638	737	80152
2335	737	73512
4283	2542	151278
2082	676	77429
2172	811	86601
1769	1006	72638
2197	850	84538
5919	1402	124344
1911	401	77912
16463	1971	130577
20774	1410	117856
11795	1285	98988
22591	1603	139699
1659	594	79024
1402	1085	78012
1266	341	59870
2319	763	79776
14482	1237	88486
1650	421	82796
2454	434	77298
1629	593	81377
2156	708	82745
26866	1527	124685
20461	2013	95702
2454	521	77416
2570	597	82109
2155	911	81588
1891	462	81567
2758	7876	122664
2126	614	84409
1802	892	78628
1627	464	74841
18298	1674	104573
3763	487	86150
27411	1353	115432
2075	495	76348
1631	676	73937
3219	2079	143038
2162	808	84981
1386	1056	78693
22461	1388	94449
1574	781	80201
12101	1580	118028
2150	922	82537
2135	399	83917
4964	1315	137272
13111	2958	113821
18583	1111	97269
21397	2094	103229
2942	4021	111308
2258	459	80776
11587	714	119405
3487	1175	118404
2911	646	92201
14746	552	88492
1982	551	80985
1890	514	84872
10655	864	81004
2719	1076	96964
2415	881	88596
14271	2418	80412
15311	1370	130909
6231	816	87156
18442	1443	103053
2052	1255	81907
2090	560	73008
3494	919	84217
2107	493	83320
2794	1554	88847
2102	352	75005
18914	1593	107173
9515	762	73105
7258	1057	112410
2070	18081	63663
1638	614	72537
1698	656	78477
1538	620	79714
1870	394	71116
15890	1883	98313
16806	1357	91621
18915	1004	123507
4102	1418	133868
2060	519	85413
2299	508	75560
3041	1349	134516
1790	522	83940
2992	745	117944
19186	1604	103472
22683	821	115104
15538	854	103946
11327	825	84897
14474	1670	88761
1710	3720	68061
1782	827	81023
7038	874	112284
4371	1909	133209
11603	1967	122920
1691	602	80887
24227	656	92846
28611	1183	118550
1830	474	73493
2114	688	87492
3762	1655	123913
[truncated: 6,478 more rows]
