# Supplementary material for: ATR inhibition augments the efficacy of lurbinectedin in small‐cell lung cancer
Source: EMBO Mol Med. 2023 Jul 25;15(8):e17313. doi: 10.15252/emmm.202217313 (PMC10405061; doi:10.15252/emmm.202217313)
Supplement: Supplementary file 9 — Source Data for Figure 2 [file EMMM-15-e17313-s002.zip › Figure 2/B/Flow Files for Quantification/export_Samples_Con_4_Single Cells.csv]

APC-Cy7-H	FITC-H	PI-H
2091	359	82143
6182	996	82192
2752	688	84418
1688	658	84981
2922	1194	83804
1806	565	87034
2131	2113	70881
1891	488	79561
1721	548	77168
1814	486	78008
1894	486	78440
3234	1586	147100
2578	546	89388
4018	1050	151296
2526	781	78225
3482	12795	138277
26798	1735	131205
2139	474	86352
21318	1559	135555
4467	2811	155545
2645	828	84361
12055	1168	110196
7674	739	92009
19491	1196	105408
1623	469	78997
11759	814	92981
17990	1213	117185
3011	482	82104
2011	631	79880
4631	1225	136766
14358	2504	98998
19675	1725	98025
1979	790	76497
2487	7710	89030
4163	1566	131272
2390	552	86341
2050	635	77440
1670	464	85157
2547	442	84208
15357	1192	94789
1672	586	77920
1815	541	76734
2189	602	78280
1467	459	73928
3331	934	104251
25455	3834	128141
11035	928	89348
8459	1319	139644
2854	746	137084
1739	431	78241
3306	1934	101556
6262	657	92613
2261	857	88880
1814	353	73023
3636	688	136951
1770	1118	74169
2182	1058	79541
14822	1386	120911
2091	536	77148
10203	1500	96232
8367	1121	100189
1947	565	78904
2467	644	83360
2802	1007	86356
6598	1081	113277
3573	1922	148645
2043	746	78717
3392	3629	134569
19255	2284	117162
1656	894	82352
3371	979	147111
17291	723	120309
4845	1207	139345
15024	853	119160
23759	1579	116232
10467	857	87373
19014	740	136184
18754	818	106884
2834	520	95948
1883	866	84812
2655	534	94397
3702	1045	159578
2087	572	90165
18754	1637	133193
12947	3418	118589
15858	1218	95125
18823	1494	141952
2267	634	87109
2322	477	81201
2627	594	91492
2200	867	88340
24111	1357	128561
3019	3612	133583
7306	737	95612
2191	724	77529
15658	1018	89900
19835	1520	119941
1692	430	77373
19467	2502	139868
19878	981	104240
13911	832	100712
3794	1130	139947
2302	822	88016
2005	751	80536
2311	431	87096
15634	1635	145493
2022	776	84632
15956	1378	142456
1662	758	76731
25882	2306	117149
10791	794	81881
2014	682	91240
26275	2275	124149
5258	702	96117
17463	2871	107904
1906	594	81909
2758	1080	142705
23622	1670	115848
2334	729	81561
12443	1830	108264
4003	3180	134852
2566	2429	137072
28775	1099	130948
1694	371	79604
2186	479	76176
3399	1314	106900
12894	1144	131705
2391	984	96209
4183	810	97332
2096	623	84823
2734	448	93286
3242	660	100982
16509	1300	110509
1786	550	84924
1983	658	80713
6445	1323	79188
4451	583	90385
23356	1434	128337
2874	773	84741
14326	1186	96912
6790	1546	133328
1699	527	75765
3054	923	135930
13166	1243	87493
2232	413	81313
2043	920	86216
1487	364	74429
2523	599	85168
4827	479	83546
2775	849	107708
16984	1542	129141
2451	430	81752
1355	442	78056
20202	5174	108685
15230	1814	98261
1955	506	80312
11539	1009	87824
1472	604	75525
2393	688	86355
10867	1193	86400
2309	1107	94140
1985	759	84770
1626	539	65337
1696	422	79648
2279	427	80588
2291	480	84808
2335	868	96845
24023	1012	106855
1907	447	73265
25257	3384	142241
1983	501	75759
2874	1215	136344
1588	420	80452
26578	829	135680
11842	1207	101600
25354	1208	119352
3281	930	93297
4315	1728	139744
16278	1982	128660
13974	1188	115164
9026	1131	87361
1962	506	83416
4504	1170	84968
3930	1186	108344
2607	736	96048
10030	982	125573
20893	1351	106788
1800	417	80201
2892	1293	100893
2129	388	74537
20799	1188	111230
2122	761	93841
2026	451	83649
15701	1168	97408
19568	1747	100251
2738	515	89779
9525	780	88100
1337	686	73133
1890	507	82521
5903	586	106785
2062	703	98925
24586	1600	107296
13831	2702	154926
18555	2842	136057
1502	335	71108
1398	317	71656
4443	590	80477
2569	891	90091
19827	1822	122924
20130	2444	97801
3144	1500	135238
1511	337	72504
2487	678	84965
1629	455	74381
29703	1959	128236
2958	1843	111400
2603	606	83721
2179	749	84781
1953	583	81422
1702	523	80938
18537	1358	116719
15650	1143	99733
16287	2018	125261
21484	1715	113272
6351	872	81888
20803	1099	91153
2296	787	87064
2388	625	84209
25681	1595	124884
16762	979	121528
3303	13249	134400
2010	614	84921
11455	769	87169
2646	915	82776
3093	1146	122225
2219	644	89404
7094	491	72538
1811	574	77211
2039	547	73648
3114	4628	140949
2280	779	91777
25686	1680	131621
24196	2488	134933
15215	748	88056
4503	787	82264
12402	1110	111167
2215	475	84216
8695	809	85064
2442	727	88340
1951	427	78776
1930	482	77036
12467	1430	91052
21935	786	117992
4703	1098	122041
2353	904	86021
26091	1350	125525
1991	587	86816
19339	826	103325
2483	966	94135
18386	976	127756
1352	511	81172
16499	1318	94669
1894	499	82559
15294	594	98992
2320	535	89366
1660	443	81608
3102	1483	93928
1904	470	82372
2285	569	85424
1819	569	81149
13892	1771	137474
19062	1106	112048
26413	2708	118473
2050	816	78421
6434	902	86022
4530	1042	84196
2210	661	90894
2407	547	85657
2039	380	80950
20822	783	119281
2490	579	86448
1853	606	80737
2002	423	82271
1650	603	77229
11002	1970	93765
2286	750	73241
2155	729	87368
3465	755	129425
1599	432	67589
26622	1668	122012
1414	383	70168
1971	484	81825
20866	1027	115229
2096	578	83252
3438	894	134318
3434	1220	91064
13535	1779	87503
2629	527	84085
2070	814	84417
2342	703	84762
4005	1676	137233
2139	1061	85714
4674	1577	156254
34987	3501	144896
1634	544	75428
3072	1110	86240
1965	655	83388
2023	566	80105
2827	426	87904
2395	457	87136
2143	656	85180
2390	404	82506
17018	1048	103029
3490	1137	120821
2077	762	80485
1418	723	70573
1510	351	78609
22126	1602	121397
2215	691	79684
1819	614	86353
12678	887	112545
2602	1044	92304
1606	522	95399
3391	1250	132876
2415	506	85079
2028	589	83526
6654	619	81566
2586	991	91090
21989	1210	110373
17646	1163	119252
22554	1887	103296
25986	1945	139800
1518	411	62772
13133	658	113005
14243	1470	167433
1558	520	76740
1751	529	72636
2119	882	82645
2502	699	88262
2209	542	79098
15667	1582	128714
2098	747	80112
1450	518	76353
1831	467	85373
3555	557	115401
4146	732	88509
5155	1005	89921
4211	2150	151026
18666	1366	120067
17399	747	93869
2571	636	85370
2178	693	88193
15078	1425	154894
3611	3742	134169
1968	638	91160
2946	1214	120650
14658	1741	108307
2258	541	87353
10862	1147	89765
2752	727	82305
2371	646	93593
18522	1332	107097
2127	521	82405
10198	436	86581
1835	697	85557
24673	1674	131068
6966	907	92053
14223	1238	82881
21965	1375	122888
8306	564	83817
1818	454	81632
3914	6343	128112
18494	2349	109665
2262	417	79820
2879	779	83566
3586	2182	157867
2088	793	85220
7122	986	85489
2134	764	77071
3518	942	145277
1932	481	80477
2138	766	81952
21279	1572	123957
3138	1029	132592
23518	1823	114040
21119	1430	131373
1962	467	79396
20986	2271	119400
14034	1815	88344
3970	1067	150758
2401	961	89581
14965	1020	103513
14155	1338	90124
1887	869	80552
2174	798	93721
3434	1090	149365
3657	832	143947
2314	680	82757
1932	444	71041
2410	1298	85481
14366	1948	95165
1736	337	71577
1930	639	87640
2370	603	106438
7263	2205	150281
2702	2476	86163
10231	1037	98155
1879	654	78573
16374	1174	116533
2371	651	86041
2546	962	88716
1418	419	74445
2450	586	84305
8171	875	134494
19311	2383	109040
13730	1642	102621
5063	1412	136000
2143	472	85072
2823	438	86664
12866	1923	93675
2271	646	84666
19483	774	93637
2899	1387	104468
3323	594	126492
1875	412	80854
2934	605	125613
2786	419	89747
20815	878	126792
1807	515	82001
15650	2148	105156
4943	1133	128507
3590	1519	113229
1954	747	89814
2154	746	82390
1996	426	71456
2182	578	79881
2406	562	88080
2155	873	86284
11243	1124	93429
23874	1224	122299
25547	1396	120612
1911	384	74705
28143	1471	117880
2711	591	87657
2099	534	82415
13922	990	134012
16103	1391	149571
26654	1591	110298
1735	536	77492
20242	1425	113045
27871	2131	119604
23563	1061	131560
1722	365	75773
1854	512	82292
20726	1298	89659
20731	1301	121338
1879	490	82100
2303	870	89660
2145	398	79460
30399	2003	132158
2277	634	83266
1939	846	88605
23631	1736	127781
19898	2334	104255
2007	755	77426
2054	498	81577
5346	1852	89549
1870	755	81212
1659	498	72344
4202	854	84749
7505	1375	84407
2255	418	83073
2071	564	85948
1701	603	73189
1862	600	78220
6665	908	87543
1666	533	79424
2083	550	81596
2078	617	87090
2038	411	81785
2021	394	80584
1686	891	69545
14720	983	97696
21648	1911	101472
2963	588	93245
11046	1555	97024
3030	626	100368
2094	597	79181
2586	682	85153
1467	375	80706
1094	592	54017
2206	539	78093
3411	919	132776
9359	2044	116236
2651	672	85736
2951	842	113993
1686	550	80062
2175	436	81339
21187	1403	134418
3243	914	104136
7834	1890	146713
2506	560	94509
20762	973	101621
11831	868	103807
5054	1975	135924
2103	630	84748
4762	687	84109
2323	1042	97808
15205	494	86836
18772	1385	107897
2499	658	83418
17679	1214	107959
1763	1928	66096
1971	450	81466
2175	471	81301
2687	999	95207
27646	2390	137483
9865	979	96424
2445	765	85244
2250	657	92848
17491	931	150392
2414	677	90492
3392	1713	136306
3437	1063	132893
2255	588	85549
3250	3169	109280
2212	669	85940
3934	599	85916
5690	729	80440
2838	750	86116
17303	767	104327
4207	4012	155124
2874	1556	137377
22814	1127	117463
2463	622	90148
3285	908	82743
1533	554	77743
2998	583	93228
1510	509	78172
1771	846	71238
1931	726	89156
27543	1320	128559
12255	1189	90372
2327	492	84885
12118	1389	93076
1834	438	83361
3355	1917	123292
23340	1009	128719
2162	691	82680
27609	2083	144049
25443	1209	106217
12884	1119	90590
10351	639	81596
1845	593	77400
3694	1934	144189
30138	977	143513
12367	1282	96385
3614	893	140829
21583	2112	114312
2233	523	86944
1574	774	74613
8094	798	131485
21070	978	109261
1562	475	76875
3435	863	149276
15095	1056	136086
1967	434	79852
21519	1546	139840
2454	383	82589
2190	714	82215
1799	874	77781
19958	787	97378
1850	431	80468
5947	823	131341
2639	577	87072
15074	2115	103081
2126	803	86540
1419	663	73635
19550	1291	110712
13715	1246	120673
2410	604	78609
2739	574	90984
22546	2116	144328
4292	1575	164413
14178	1461	108812
23598	1649	110794
3384	670	92328
5847	587	78496
4154	1463	149108
17911	828	127241
2303	310	88657
2127	418	80849
1998	601	83829
20967	1472	113362
2969	789	90030
4306	1191	152728
1807	1189	78880
2310	1187	87921
2231	608	86704
24638	1257	130181
17215	1214	125832
1522	638	86732
2286	548	87225
2154	560	84981
1647	430	84593
2644	747	115863
11891	3751	150348
2618	1217	90717
2010	456	83485
2167	421	76858
3721	4233	144238
20114	1898	118469
2146	528	80917
2019	379	79797
2042	406	81748
18830	1798	142699
2487	2983	135096
1374	666	83234
12204	1281	95533
1879	679	79824
2325	601	80330
1602	1578	77159
17307	1179	102109
2030	599	82616
1632	535	77659
2906	947	98868
1799	683	83672
6593	514	75406
2438	2974	114061
1703	431	79025
2671	764	84131
1838	598	83840
2066	448	85836
1811	690	70671
19415	1231	123044
2394	354	81605
2254	676	69297
3120	1081	103772
5829	999	87691
10012	2260	78705
17574	1894	132008
2678	575	90616
7511	1071	91801
8817	1609	137117
1670	342	79576
2034	538	81805
2158	397	80025
2512	418	94645
1971	507	85101
1762	914	81429
22534	1334	118776
2098	433	75020
5303	1413	136064
1639	423	70380
26219	599	109825
20003	1518	103608
26035	1094	115392
7526	958	85265
3315	882	95436
1826	497	79581
2415	542	84312
6263	1190	93474
3635	2136	150372
2094	546	77353
3686	685	82513
1865	695	90217
17597	1552	114649
1627	675	75927
25108	1917	101993
19292	1665	130772
2190	597	83240
2037	727	84865
4186	1099	108780
1939	548	83153
2382	515	90053
2198	782	78984
8238	371	77701
19674	1465	105719
971	1982	62953
1685	355	85821
1878	773	80632
19934	1293	111048
4303	2488	143049
5513	1429	120368
10238	1639	132808
11391	954	86261
2342	803	95829
1847	465	77828
3079	785	97189
2282	422	95602
2183	442	77614
3288	822	129504
1934	522	85380
19134	2072	110397
19454	2657	94668
1722	415	82704
2063	610	84887
15463	1187	114524
6954	1134	89264
17278	1722	131444
33627	3455	143425
4587	2721	163835
16525	1243	105500
2291	658	90970
2739	534	86472
8962	2157	125472
1832	392	82184
2435	534	76849
5988	787	86836
2968	532	89841
2655	857	88853
2092	320	81948
2090	454	81857
21791	2067	106532
6434	687	78552
3639	906	128773
2251	720	83881
23999	2041	122948
1822	632	75783
3229	1919	103984
16119	675	87508
3594	1130	135153
10826	845	83843
4362	618	84449
23474	2166	130609
2978	774	125720
1769	1019	78260
19942	695	105717
2207	492	93608
21782	1226	126181
4361	1009	132604
10666	1231	96353
2031	516	90337
1668	457	82629
2820	1978	140229
3679	733	120972
14415	750	92109
2447	493	87425
2134	18587	75941
1975	710	81208
24005	1726	121609
1591	702	72844
22991	2325	132891
7191	702	84252
15694	1278	142004
18351	1770	93985
1710	629	77169
14050	1352	93616
2347	923	84141
25971	1226	133457
1991	437	81656
16455	1263	98309
21187	2059	120173
1969	596	78781
9489	1046	90575
1647	574	73976
28783	1431	148738
20678	2216	141139
2326	498	78777
2046	498	84944
3251	1358	126493
3198	678	121509
20590	962	107603
2138	540	81445
2046	854	81221
1658	369	76873
7009	889	137196
2170	493	79812
2122	782	85844
2014	545	79824
2983	1627	101784
16832	1102	106292
4638	762	81913
1602	542	90740
2647	1035	91784
3466	2583	140221
18434	1457	119001
22017	1563	103364
1896	644	88678
1823	322	81770
4234	927	89004
5031	1713	163953
17935	804	104630
18559	1801	138272
4919	362	73721
20785	1564	104205
5210	1005	161973
2275	580	86301
15508	2232	113642
1814	353	80840
8007	1316	86475
2107	655	85204
10391	1398	142699
3107	1839	148400
7615	1254	94684
3215	753	133697
3803	602	84152
3234	1079	87703
3868	1504	92561
32331	1943	161798
23882	1348	152517
2894	620	90953
17378	1087	134932
16759	1910	136236
20690	1575	115124
23638	1763	132897
19155	2114	105472
12456	1172	103181
2902	1097	95473
2843	618	85658
15896	839	103111
14766	1867	127108
2674	592	95328
2460	716	91249
1809	794	82290
2690	767	99173
1367	451	73544
2307	830	101516
26422	2106	119472
2459	578	82997
22531	1569	109546
2415	483	88216
4735	1427	106689
2514	1194	130557
24312	883	131768
15486	1493	126596
5434	853	88108
2044	541	82901
2388	428	84569
3535	1151	144557
6331	930	90557
21551	5852	161391
1674	416	84752
3411	1090	149509
1982	419	76760
19482	1181	107653
1696	675	91682
1934	395	85288
2263	732	88373
14019	739	91185
1755	313	77112
2186	800	90508
3860	2541	142900
2314	400	81626
2825	458	82312
8974	1502	98093
2874	856	87989
18530	1426	128049
2267	518	84609
19194	1434	101361
2582	741	89060
1642	465	84663
16698	2467	109231
15727	1023	100780
2146	402	72684
17026	1232	100049
1786	787	77183
1839	504	73500
1987	570	79457
1455	490	79661
2447	817	90135
3113	1230	105313
13799	1138	87174
6671	554	103902
3462	1344	102781
10619	1001	106472
1760	7739	101697
21450	2674	109640
1867	327	75681
3834	540	85352
10955	916	84227
2467	657	81400
2818	660	98000
2059	633	76731
4443	1484	147337
1973	893	78149
19027	1095	101156
2762	490	93496
15370	794	119233
12139	1556	113913
8607	911	78749
1490	586	72680
7875	819	92304
23060	2065	113445
13891	1215	103865
1431	464	70965
1525	475	74125
19675	1382	116904
1919	650	93620
2292	431	88293
27603	1638	113638
16359	2506	143326
2798	739	100592
19138	1142	131401
2351	473	91384
2023	570	83764
2332	786	88064
1787	477	80069
1946	1158	81115
2219	551	79564
24746	1525	116600
2787	1127	94017
17894	2353	101775
2195	461	91685
21482	1806	116873
15846	1827	118703
8840	1429	136868
18702	1171	111224
4803	831	89384
1685	779	79820
27490	2645	119785
19478	1657	124685
1783	498	82860
1587	496	77685
1722	407	80344
2466	535	86933
3131	869	134292
23650	957	120196
20084	1091	115149
18745	1562	134948
2242	1197	91188
2207	558	82555
23093	994	144893
4071	1234	142752
1826	424	75804
15274	1576	91644
2274	11048	97884
5582	978	84910
2555	2323	98324
2395	752	97524
2183	599	84507
17232	1648	111172
2987	619	78662
1906	670	72721
2402	556	77880
5475	776	95237
2170	963	84493
12564	922	91053
3075	879	79756
2967	1910	140920
6767	438	75056
19942	1899	123509
2343	741	79201
1718	375	72451
3162	5643	138180
17607	1678	124128
13785	1044	112656
2271	477	86113
3538	779	157764
2690	648	83700
16798	1596	124872
2806	859	88880
2038	582	80976
2122	649	85020
27994	1178	124805
1944	586	75796
1642	602	79844
2195	651	95709
2931	1563	97357
19242	1708	139981
19296	915	120503
23343	1145	120492
10361	805	84058
4651	3364	148320
16139	820	128446
18271	1119	131649
11221	1015	100504
3554	1051	101799
22031	1427	105260
2287	525	88808
6355	1607	132864
6894	469	80056
2137	635	87084
16098	1622	141589
2398	551	76594
2062	606	84960
1778	529	74709
1814	607	81267
2778	995	83196
3431	1560	103799
1943	2170	77704
3010	766	125072
1795	422	79290
12479	665	79759
11132	699	90412
3911	3841	150895
1987	557	80501
1782	536	83975
3654	1874	151020
2023	681	81591
2590	618	96129
2262	504	82376
20054	1282	134392
3335	4553	155348
3482	1437	111725
1658	749	69613
2142	658	72650
2798	3090	136453
3362	1022	135526
2166	392	82964
7125	1027	93945
4338	902	139600
15035	1013	94850
1899	538	80528
3531	1994	142138
21214	1283	96935
3070	1593	95897
22046	1216	107475
1986	335	75173
14863	1062	135284
24511	1007	119381
1775	1133	82757
2313	522	82072
2327	616	84924
1651	358	76920
1426	317	64629
3651	1567	144824
19430	1289	124183
2083	682	90968
1723	656	73664
2115	812	82824
3167	18727	96238
21166	1349	119487
27703	1943	119981
24355	1696	134072
2255	511	87312
16919	1727	138453
4382	1204	134677
24886	1501	121230
1615	476	76596
1759	4902	73485
24576	1440	96577
2155	899	83570
18242	1426	137928
8635	937	92312
14998	1355	124805
14562	1096	96625
4408	954	136459
1710	375	88024
3079	9175	132336
2310	1926	87533
3362	529	87777
11350	2213	100764
2217	475	84961
1931	613	90606
28423	2086	158380
12063	764	95077
5351	607	84920
1490	483	77147
2910	679	89236
2063	462	80189
12191	1518	85381
14082	931	84361
2164	695	83040
2169	666	90681
1882	724	81870
21645	1683	136192
17062	1180	97214
10995	1269	102469
1603	373	72901
19503	1377	100993
21763	1930	105139
2442	773	79404
6499	915	91449
1569	473	81857
2886	524	87964
21278	585	99162
9380	878	85717
1898	713	78212
5499	1804	156254
1806	592	85629
2433	966	88564
2004	366	73948
1286	587	67800
2186	750	81535
13002	1087	102269
4067	533	81732
4504	2767	153509
1479	817	71816
3011	671	94078
1554	16278	63141
1919	474	88754
24390	1407	104944
2632	574	85908
6034	902	90123
2027	439	76101
2031	385	81232
3890	5983	156039
5242	1101	133061
22059	736	126189
2482	566	83769
2374	552	78528
2523	481	84661
1806	643	80536
3095	763	133553
13095	875	126778
2227	596	86885
1799	724	83697
2798	667	87057
10503	1410	88305
12091	1730	134136
2051	582	88573
3586	1455	150500
3079	934	97603
2669	691	99432
21066	1039	118629
2495	478	85321
23027	1222	120436
33403	1303	163484
2901	537	86425
2290	500	85276
2414	1153	82457
22282	1527	102413
2415	575	82710
2995	1118	137519
27890	1506	128254
17667	1691	132672
12975	1628	125768
15680	1575	93757
3022	1415	137019
2063	782	79637
24171	2122	143977
2450	880	87533
2347	835	93237
7682	707	93285
2278	563	86217
2119	716	85354
1582	486	73172
1943	790	85752
1774	719	79515
2235	659	81093
1867	3488	82528
1683	761	82991
1947	651	87129
14210	1944	98580
3864	1130	127788
1987	787	82537
2514	1258	84536
9774	1495	130817
2166	550	85137
4878	645	97221
2267	674	78621
2053	620	83977
1994	457	89342
2170	467	79061
2167	308	82233
2019	1232	92767
2134	525	87381
2559	602	87870
20506	955	120464
2811	1198	101256
28491	1471	142296
3283	2664	139245
3201	588	132952
18746	875	93169
14602	848	90405
4090	1176	155887
21946	1753	114976
5686	1446	136779
2287	520	90093
2015	592	83693
2069	607	82380
2898	471	87105
1963	638	84385
2187	486	79225
30430	1511	140452
1646	503	71012
20563	891	114417
15167	1064	89973
3887	1363	133556
1750	1821	81092
13764	1059	96918
11638	1179	84653
2690	483	90160
2291	1222	81089
2526	392	89604
17902	1775	101916
1738	742	75361
1592	470	76986
3550	1466	146789
1878	538	83654
2130	420	82488
2973	996	102504
4863	474	91148
2515	591	90128
1951	680	75188
16002	1493	135809
1640	295	77387
1835	406	80177
8793	1842	140900
13630	1190	145525
1987	576	74940
2283	966	87186
2214	1178	83365
3486	2179	135165
2163	560	78425
2011	802	84060
23135	1740	126625
1413	342	74392
15050	583	99684
1766	761	85685
2150	811	82293
22174	1300	140719
1894	362	80733
1805	419	82533
2307	565	77528
2803	1383	94081
3327	1245	92353
2253	699	87231
1878	492	81837
25846	2806	125312
11592	1376	122721
2439	838	80919
1848	457	78709
2306	613	85688
3502	795	114813
25751	1495	143426
1848	731	78773
1870	342	75713
1375	326	84834
24878	2927	122873
2767	514	91434
4079	926	157112
19711	1135	96497
2159	407	71280
2255	590	94688
2329	531	84444
15691	1113	92540
17867	2921	120380
2750	636	86677
24106	2968	131509
12031	1127	98304
22229	1694	131851
1894	420	84493
2014	526	79504
2762	746	84308
1789	559	77096
1770	538	83188
2662	574	85397
1671	303	78305
2451	699	95061
2358	1166	83081
13851	1164	96909
1571	516	69596
1998	416	72112
12423	673	97235
4451	2226	145484
16829	1889	108937
2286	495	86176
1927	450	81544
2356	583	77122
1930	748	86004
7591	890	90467
20398	1966	125784
1819	371	75165
19070	1424	137841
21442	1131	117180
23641	1403	124244
2339	583	92765
16142	1402	99057
4098	2466	148580
22403	934	144813
2156	506	79073
24498	1157	137511
2518	714	89155
2798	755	98491
1877	760	79428
12802	1350	92622
1538	439	75566
1494	657	79745
26050	2006	123268
2398	402	80816
16598	1427	130593
1728	711	78213
2674	643	96157
2402	420	80477
12446	866	95736
2787	942	86956
3127	1194	125452
2202	487	80596
2207	891	89345
2531	645	90616
2239	697	79303
1746	351	84501
2270	579	81040
3844	2106	158642
2414	890	80764
16552	1111	121336
20098	780	105252
15755	1199	93109
1366	504	71484
2392	557	93096
32494	4145	131480
16363	1242	105952
2090	493	80609
15787	1265	105081
1531	338	70921
2207	756	90429
17859	2002	140120
1550	435	81681
1618	1822	67836
2082	556	81242
1923	628	94157
3178	695	89304
15479	1346	139617
3195	1491	93528
22550	1568	135304
18783	835	104747
19902	1280	106177
4166	1163	127545
2071	395	84857
2978	788	85365
17962	1978	97840
22174	1513	125460
21346	1694	119582
2529	809	87872
2887	1097	103044
2460	1147	77025
2887	1171	91430
15703	1051	137300
27754	1577	123403
2305	687	91434
6015	604	116853
2226	655	83746
29261	942	128077
12839	1179	87741
25555	1522	136065
1520	592	79488
1858	402	73216
2099	687	80993
2584	2146	92984
1844	693	82542
1591	391	72717
21225	1803	129908
27235	1945	127873
3332	678	141612
3146	1171	132785
6238	535	72205
2639	480	91074
7184	890	89153
2215	836	97132
3143	1762	149200
3511	815	111861
21223	2748	116212
2174	694	75781
3928	2115	152617
14702	1346	130231
4163	1846	143300
3945	1129	106689
2331	651	79776
3171	749	102390
2471	471	89029
25489	1315	117987
30765	1184	124602
1690	609	90153
2078	549	86445
2142	425	82930
21971	1179	146049
3618	1005	133972
1478	473	78264
22362	1575	130932
2174	617	83408
1939	438	81525
1546	425	72786
15391	866	99469
1931	550	82109
1498	446	79009
3503	5882	142573
17278	1026	136080
13103	1433	103232
2752	756	91190
23562	2238	125000
21847	1443	132769
30442	1143	116133
3702	1472	129736
14842	1374	85365
9319	712	91536
1594	558	70161
2031	851	86984
3263	1232	116320
25399	833	116427
21086	1163	135213
14926	1003	106493
4335	5318	151267
2028	464	83016
2127	481	78673
2374	467	81133
2739	868	85276
2418	574	89805
20122	1175	120500
2089	722	95399
2223	390	83682
1793	642	76508
26699	1486	134709
4044	2312	149472
19999	1165	98497
17702	1161	98925
2495	606	91032
3322	7431	143846
2782	992	97712
11047	818	94464
2579	378	84501
1347	437	77461
1507	314	75237
1926	563	81888
2414	546	86968
19507	927	123357
3667	1145	132143
1870	579	84881
2374	434	89970
6511	939	93769
2502	770	80040
2755	1043	114684
18118	1617	122944
1904	694	72585
1750	486	72016
2174	718	85288
19643	1538	104976
15927	1510	96265
19731	1323	112437
2271	636	88283
23104	2141	116669
13233	1346	120228
4134	1111	136369
18971	1427	102951
3170	783	91631
7774	558	85401
2311	622	76860
21351	1557	132320
3520	2194	137404
23640	4722	141071
2684	485	92761
8375	1605	100537
2379	747	84152
4786	1251	94173
1519	322	73869
19582	2092	126713
4111	1135	155838
4226	1322	164895
7179	581	92873
4894	2461	162574
20738	907	103766
3146	1179	97576
17954	1952	161724
21955	1377	141932
2450	457	78452
18171	1210	110413
4556	599	75537
2175	542	81116
1539	878	77097
17231	1001	106989
3907	1086	152689
1495	640	74345
1651	394	75448
28522	3030	135421
2258	902	81217
1302	386	73086
1707	467	77776
2359	791	88873
1855	448	83622
2235	598	87850
2600	1043	86517
2059	614	86024
1911	434	78262
2574	503	88179
1847	511	83252
1886	339	82869
20739	1163	115688
17614	1483	109188
9194	1652	100873
1735	554	84231
2110	898	88252
3235	3037	150032
2647	793	85036
9255	1305	132684
16074	2095	92616
2402	780	90288
3390	385	116910
18511	1490	140565
19939	1863	108856
1899	351	79369
17926	1242	97868
2455	740	97696
10058	3325	112488
1818	557	80392
1900	441	77468
1947	482	83995
4121	990	145168
3282	612	81377
3191	638	85896
2267	474	90868
2196	3723	84852
1907	762	86355
1919	377	83548
17863	2174	144736
12472	849	91393
18906	638	94539
23387	2176	133804
1894	422	87157
1896	589	80353
2555	497	80883
1750	634	71828
3194	640	92416
3579	3042	124974
23929	1434	113612
2303	492	91813
2834	983	79744
1749	565	79729
19747	1874	123000
18928	1952	118666
3778	4605	104683
2087	845	80133
4763	1851	149684
1794	488	83126
2107	435	84780
7046	1259	89172
1762	1296	80532
22710	763	102150
2245	439	87217
1915	411	80772
28491	1970	114708
18485	1696	115867
2123	1092	81956
21756	2159	108749
1738	609	91453
4493	742	87888
1722	707	76308
3511	1574	116960
19518	1444	97608
1755	501	78412
1859	556	80438
3058	1034	131444
16336	1011	91539
2447	1045	94376
3089	1196	127556
1491	604	78692
1710	1423	73507
2694	535	88795
2994	912	117193
2519	555	81992
14662	1359	107199
2043	2519	101925
1951	499	87896
1607	15278	71728
2189	583	80337
1419	655	61663
11776	1222	90822
2791	775	125697
2831	610	90609
1673	596	88093
1915	491	75101
1547	8939	72837
1968	574	85748
12706	1052	97894
1606	911	88976
17090	1777	129406
16641	1028	142901
4017	3124	148613
1331	308	64389
22447	2715	135849
2723	380	81884
1834	469	72597
5134	813	92371
1453	417	57344
2006	416	80705
2837	602	92480
6870	2344	156041
2022	378	79491
1743	451	77160
5519	443	73746
14731	918	101548
2909	987	139236
2515	1071	135805
18026	1074	108389
21831	1545	141056
21490	1462	122325
18130	974	99869
5420	890	67329
17322	2533	144509
22211	2296	125032
3470	771	136004
1851	437	72077
3416	1192	162881
1626	1086	61948
4307	911	89976
12840	1124	116758
3931	1301	146493
1947	1017	91560
1874	663	74061
2039	562	82209
1906	589	83220
2131	637	83020
4083	1639	138613
2655	807	93141
1831	497	97777
3095	753	91768
2135	750	79836
2955	799	131749
3239	631	95644
2210	639	80895
1678	414	77557
1651	359	75437
3022	1028	88029
2090	763	75681
3041	571	110377
9123	859	88345
1871	518	74909
2026	675	84912
1863	518	77725
2055	662	79172
12603	1594	120001
2946	795	91225
2014	534	74580
1522	403	78331
3878	1323	149387
21256	1457	148235
9921	881	91472
2058	922	81000
1825	353	81624
14366	918	104677
1754	674	76523
3475	746	90512
2052	955	90161
2394	697	85808
2210	818	86127
2203	470	81329
6934	686	85494
3995	2634	146489
2170	454	84641
1870	455	85372
2611	1200	87569
1573	364	70222
3191	706	96373
19246	1631	107806
3611	657	88913
12842	656	84801
10314	1387	136856
1597	478	78005
6411	929	154249
1898	373	75425
2044	661	84988
4043	2083	140464
1857	413	87379
2658	1350	71720
2266	614	87065
11302	1316	97028
2343	547	93088
21831	1197	130182
2110	581	84047
2194	950	82561
3351	7443	171455
3142	5870	129532
2674	721	95697
1803	908	83393
2257	799	87851
1931	390	70716
2851	1079	92652
2095	792	77710
3219	1483	142560
8735	1106	130000
2294	609	81205
2221	554	86444
2953	1406	90197
2179	700	82568
2539	622	94124
1954	473	82043
5859	7238	131292
4290	1646	142064
1754	8886	67140
2188	474	77688
12395	1455	94073
1934	514	77096
15310	1474	133940
2171	591	89301
1843	445	86204
3211	1247	123636
3725	4120	145165
21126	1128	140196
1935	539	84421
2043	404	84835
2048	508	88672
2443	502	83556
21619	1343	131945
5130	895	92204
26764	1907	119553
1718	393	77521
1518	443	76764
1677	588	83104
21422	2403	130570
1874	605	76868
2506	759	84121
1679	485	73056
19295	730	107450
18606	1451	116448
13670	979	93749
1478	427	68557
4007	2005	124706
2156	491	83985
1763	694	76017
1863	498	89373
14962	1479	86956
24398	1464	130173
8215	878	90699
1690	390	82075
4134	2950	170963
2083	633	83772
11647	1759	95720
2733	468	86056
2215	617	81936
3234	794	108981
2155	616	85660
2201	530	87045
20957	1510	133256
6390	918	85513
2323	576	87958
26031	2828	148115
2350	484	80984
16386	1799	108948
2067	399	80238
7395	848	93108
2163	482	85388
13578	703	94348
19605	1430	114072
2126	1332	77880
5054	1012	96880
2102	557	86713
29202	1951	132662
1899	538	83376
19106	1571	109565
5174	3339	85080
2034	927	85404
25390	1677	117681
8334	1246	92312
14270	1118	150137
9643	1387	100993
23350	2357	135080
19082	1611	111119
20710	1158	99928
1155	483	69933
31619	1507	120916
4326	559	84091
2099	944	83405
1238	446	68145
11483	1499	102548
3067	854	137552
2307	770	80022
20347	819	105351
1731	513	81486
1802	483	85132
2598	647	88425
24994	2851	125429
5010	1179	137181
1931	407	80801
2263	485	89665
1885	471	82008
18061	791	104531
25472	1700	130269
3255	595	78876
21782	1142	112546
23167	2271	127745
15823	930	95924
2175	402	82065
1922	378	83279
4517	1498	156708
24454	1607	131913
2082	579	86301
20354	1372	112845
25647	2162	124244
2352	510	85256
2052	658	91444
2774	599	88704
2453	696	92021
16718	1458	100156
4343	600	81409
2186	527	89571
22334	1376	119889
4398	584	85484
1985	341	75056
1998	706	76237
3389	1844	140172
4630	17088	161541
2039	569	95604
2243	389	76656
3459	823	96240
1702	593	85684
1892	1080	76337
1442	334	69997
2882	751	91880
2759	603	91532
3886	931	146877
1207	472	69804
21108	2114	136247
28583	1764	134341
3270	721	86605
9030	618	88665
1611	355	81905
4142	1593	153590
18518	948	108548
1634	512	84720
2026	431	82704
1837	494	80663
30905	1335	129785
19612	1112	111932
9147	1376	90857
3491	702	133866
3467	1563	115412
2383	486	94205
2017	48730	100641
16792	1260	147624
2431	924	91629
8162	911	90416
3999	747	135567
2203	728	84409
4111	854	107168
18060	2106	149196
1819	608	76969
2182	570	81982
1818	529	81176
8386	952	95376
14470	1546	144037
13282	1626	87345
3447	1407	103976
2230	621	76277
1461	436	89156
3694	675	123133
2047	582	81124
19484	1195	106895
3246	751	95439
2526	575	89085
2755	498	81961
2818	538	96928
3519	6222	147168
13506	896	95425
12946	731	128601
2079	607	83061
10247	1534	94648
20014	1596	115232
2555	515	79105
29836	1542	118317
2479	783	93157
12619	1035	93952
1698	1154	77412
2155	718	86207
18763	818	133585
2510	724	94405
2409	434	93337
18019	1056	119555
1558	471	82320
22923	1066	127305
2470	893	91106
1839	14204	81727
7830	1055	92828
1850	547	79480
3238	973	126792
1868	959	85397
3375	2666	140073
2650	1433	93240
1955	531	87715
2138	674	77057
25940	1047	126614
26129	2206	141357
1979	724	81596
2626	496	94721
22796	746	100857
16989	1991	110016
2810	1244	97463
26563	2765	110581
2603	948	81188
2266	681	81828
5909	968	131601
1789	675	74611
2494	706	89192
2594	1012	134545
4386	1239	142487
3478	1280	146369
3064	716	134148
2503	506	85816
2515	846	82261
6151	1091	131512
25055	2163	138409
2334	449	91953
19927	1529	100513
14283	1551	126845
16130	998	94524
22007	809	105321
20475	2495	108765
13702	1311	145565
1686	529	81954
24898	1813	131236
2542	563	85104
2088	669	95413
21248	2487	139508
1867	497	79504
1615	422	72340
1778	559	85556
2734	552	91385
2226	516	84876
3333	856	96217
1726	12699	88624
2538	684	90870
11119	980	129077
2263	737	84288
2158	522	82161
24299	1730	139209
21589	1386	126000
18027	1069	112220
5767	2070	145953
15147	1483	160801
2579	592	86628
1819	520	80284
22014	2186	128009
1935	591	79500
21163	1362	122185
2324	972	86939
2106	445	74932
18275	2176	137500
13154	1390	135229
3151	1847	106260
2415	325	77558
6616	731	83752
2143	430	86324
3879	2252	141012
3427	1832	132993
11218	1533	98244
2186	927	80838
4458	11906	120056
9350	868	87436
2010	507	74146
3099	1658	89835
3355	880	136594
15994	1521	123297
19495	798	102797
15284	806	112716
27518	1623	163706
18994	1704	130058
2010	826	71261
1387	459	79312
26020	2310	118247
22126	1221	140132
2334	599	93273
1890	818	83205
29158	1190	121740
11445	695	87236
2183	367	87347
20946	1297	121161
2423	959	84276
25043	1211	122898
2773	687	91222
1933	542	77933
2235	828	87994
12686	1271	91843
7499	2024	173696
3850	10953	156519
18246	1156	116356
16927	1118	133020
2702	799	85140
2646	13551	117705
2430	1056	94708
1591	428	80404
2570	843	84098
18150	639	89142
2119	451	84717
1799	654	85676
23137	1294	130049
18116	1471	138948
2918	767	119220
3290	1082	130893
2054	346	80501
4007	521	83678
1819	756	87545
2298	554	74856
17126	1106	91750
1906	534	83401
1743	554	85069
2167	699	84053
1835	614	83494
2427	476	83321
26230	1939	110972
2835	459	96819
19393	709	128809
17967	1041	117645
22046	992	111063
25134	1160	115207
20840	1323	116083
14959	1418	138724
2070	562	89708
2016	525	77448
4386	2020	148650
4626	1316	144648
2102	1042	82078
1915	735	75212
1494	594	60869
4135	2410	147168
27766	1377	117911
1550	345	77376
1658	693	78564
2006	609	80781
1831	379	78209
1746	364	78137
[truncated: 6,672 more rows]
