# Supplementary material for: ATR inhibition augments the efficacy of lurbinectedin in small‐cell lung cancer
Source: EMBO Mol Med. 2023 Jul 25;15(8):e17313. doi: 10.15252/emmm.202217313 (PMC10405061; doi:10.15252/emmm.202217313)
Supplement: Supplementary file 9 — Source Data for Figure 2 [file EMMM-15-e17313-s002.zip › Figure 2/B/Flow Files for Quantification/export_Samples_Lurb_1_Single Cells.csv]

APC-Cy7-H	FITC-H	PI-H
4707	3498	88267
1651	308	64050
4510	2592	92577
5382	4766	101713
2094	397	69105
3162	1715	73695
2291	356	76864
5747	2606	113568
1614	367	67385
3730	2090	83564
1114	294	48584
3695	3475	83909
1262	321	67652
2307	514	72852
1530	267	64564
5570	1827	120637
2234	1377	128708
1878	310	67376
5970	2715	127622
3267	1220	84984
1978	634	72292
1595	1052	59405
1794	331	73279
2508	846	82273
2027	1116	70731
1799	355	79421
4123	3171	83861
2834	616	81981
6666	3477	89426
1686	346	68777
1495	490	72780
2395	341	74667
1803	383	68737
2990	1664	75072
1525	352	69992
2547	2277	120400
1809	310	73584
8203	6118	162594
5043	4005	79888
7642	3279	115571
4292	2042	96248
2201	718	77344
3229	3131	89213
4011	2495	76832
3078	591	80152
2155	362	84577
1630	378	72205
3514	1407	77393
1678	401	76097
5146	2517	92901
4687	3024	88428
7038	3106	119386
2867	2132	78168
1716	395	77205
4463	2915	84316
3280	694	127793
1910	370	80985
4012	1715	69236
5375	4419	91908
2826	1847	72059
6111	1339	91916
1650	407	72377
6003	967	118408
2992	661	93039
10930	7092	157856
1760	384	67913
1591	304	69854
3075	799	118608
1657	362	73745
1938	462	75749
1435	302	72728
1779	463	74593
1171	393	69571
1491	430	72616
4423	1149	121213
6499	3013	117169
4628	4038	82620
2127	339	70429
2386	1287	83056
2882	544	110210
3238	1174	72255
2324	843	86445
1495	574	78476
1923	574	72680
4611	4306	94723
1642	337	63489
2122	466	79921
1447	409	68084
1838	316	72206
5503	1961	102221
4343	3903	78951
4067	2264	149094
5310	3055	86316
3066	1063	138921
3794	817	115368
1872	318	72864
1959	524	68941
2092	842	82215
2863	974	78816
6819	4017	105545
2493	957	83438
3387	891	129380
1246	302	64085
1815	564	73568
1738	336	79577
2914	530	92193
2702	565	78829
2463	436	86359
2567	423	110124
2094	677	70701
4871	4726	134380
3671	1330	78352
3738	1050	120048
2903	838	76364
7363	2328	119537
2802	1320	125433
1675	395	76209
5332	3694	103631
2201	846	71741
1458	514	70518
1726	350	65104
8115	1273	105800
5976	2521	84242
1468	461	75680
6934	879	107080
2167	449	81713
4827	2541	83807
2894	687	68145
1712	323	73276
2075	353	74347
5053	3239	80253
1738	334	74581
6251	8298	92092
4538	1800	120529
2158	498	79384
1878	308	67396
2335	398	98701
7171	1748	107644
1474	408	64872
2246	400	76417
2401	646	77156
4355	2046	79958
1594	357	79301
4694	818	110545
2662	457	75465
1690	452	75924
3576	551	141766
2211	2284	77996
7250	2483	129601
3693	1873	98033
2067	508	72969
3462	558	120887
2428	368	93389
4395	2925	89525
1619	684	75557
5391	3254	101873
5539	1055	90828
1684	376	78816
2194	372	73988
2290	518	73675
1822	440	72656
1422	306	67704
4727	3082	84441
2323	413	85390
2629	464	84857
3199	1253	122532
2390	432	75754
1782	819	77697
6655	2903	93157
1360	322	74686
1523	334	67235
1259	275	73896
1562	327	68989
2759	1210	131872
1450	589	71980
3398	656	95673
4513	2663	75548
4946	5319	90181
1851	482	79425
2491	554	84459
6589	2718	107917
2062	397	73716
2059	314	79201
2006	313	78859
1503	287	63588
3683	2575	77852
5571	2810	114876
4622	4214	105670
8863	1520	120621
3302	795	136176
2190	694	61080
3047	1702	75533
1798	436	73596
2751	645	118333
5145	1995	90264
5280	3809	100808
3175	708	87665
1851	300	75536
1927	1199	59364
7610	4249	102857
1450	288	67869
4163	4617	85424
4030	2084	76477
3927	655	133609
5747	3614	106793
2614	2020	116505
6038	1175	97348
2678	575	76917
1543	482	73405
1495	281	69844
4384	1555	75793
3098	562	77183
2124	385	75439
3926	2615	87195
1854	398	74425
2378	539	71248
3710	7391	125449
4450	1719	114985
2175	760	102133
4159	2043	79143
1937	555	79296
1921	484	75931
5322	2580	90353
1531	366	73380
6531	1339	126801
6474	2548	127961
2035	263	76435
1818	541	74257
1670	298	70908
3243	1750	129056
1946	404	73210
1868	413	68325
2083	350	90745
1097	461	64420
1917	403	68632
7666	2486	100818
2051	327	72728
6664	1958	98320
1730	358	82154
6523	1656	102734
1047	203	66816
2971	502	118961
2042	431	70692
5238	4802	95295
1430	394	72749
2199	467	79333
7114	2911	105696
1839	441	68205
1268	378	66207
1542	372	76354
1766	451	83878
1790	368	72116
4299	2450	81236
3759	1645	133808
3414	1464	74972
4831	2614	83201
9410	3023	173696
5150	1921	104524
1921	1901	72787
1906	674	73084
10439	2151	130273
7142	2125	86177
1633	347	74950
4186	2256	128973
3742	742	74929
2654	897	65581
4807	3417	79229
1790	436	70189
3231	1110	75624
5812	3431	97665
1427	522	70518
2078	393	77520
1830	363	69388
2678	1882	76997
4639	3847	91048
3718	1827	69917
1504	341	71857
1634	398	68577
1779	303	70521
1721	610	61084
2082	519	72762
5655	3998	119552
7235	1643	117964
1667	281	73236
6871	1878	95264
3115	1075	118965
7953	8217	137836
3287	1696	128713
1643	376	70501
2598	468	79529
1960	666	71124
5995	2707	98949
1718	1117	70761
1943	333	69369
3361	3091	82869
4898	2251	85820
4267	841	137284
3559	785	118715
6539	2131	103661
2323	412	73629
8651	1849	110996
7995	922	114716
1318	349	65874
3841	2555	83197
5675	1604	106608
4470	2490	81160
2453	741	67867
2314	359	72668
1332	240	70544
5954	5851	90870
6357	2882	110409
2895	424	70812
1786	493	71765
1962	16963	93293
3766	675	77577
1575	336	76812
2716	3322	70308
3959	3000	84344
7835	4453	100985
1598	480	67972
3291	527	128928
2970	988	127948
1701	419	70324
3459	964	71908
1591	331	67033
5103	2324	78677
6375	3795	85925
4510	808	124200
1831	547	83949
4279	715	114143
1823	432	72809
6108	2362	95364
5822	2051	82856
2790	634	119198
6046	7129	114200
1462	425	68204
4111	1402	77532
5326	2964	75757
2406	419	108005
817	497	51008
2035	256	69712
1533	333	77588
2025	294	76120
3131	1520	62288
4787	2606	91661
1751	343	68876
3005	3287	80052
5785	3583	102968
6823	4228	104078
1547	562	60968
2522	746	74784
4304	1146	144768
1539	328	67297
3195	578	95012
4090	1040	80920
5854	4009	83388
4851	2216	81843
4378	2112	80808
1771	451	68438
1595	298	76880
1477	638	71437
2970	3631	82024
2554	722	117354
2048	362	77850
1815	396	77941
4739	4419	95632
1757	288	72024
5965	2253	77124
2627	795	80011
7602	4945	129896
1738	395	66969
3847	3893	98879
3391	1103	68688
2950	918	117692
3661	2934	77532
1815	447	77572
3008	1498	77569
4083	1403	83632
3546	3433	130329
1594	564	70084
1752	515	76235
3324	727	127165
1560	488	68112
8574	3943	125279
2089	397	78780
1990	432	76287
1811	322	78346
2305	950	79117
2802	648	131074
1895	509	91020
2781	640	101617
5759	2216	102669
3706	1430	128252
2711	1088	121676
1754	387	72145
1705	325	66893
1827	371	79219
5451	2140	66948
4349	2561	81293
4658	1358	114060
4027	1698	83085
2246	407	71660
2507	1066	77084
1479	531	73376
1431	434	74283
9751	1490	116797
1818	412	69929
1643	295	77317
2846	2202	66571
2574	1338	108416
2851	813	123861
2239	597	82465
1731	264	72300
1223	7369	62850
5838	4266	87040
6235	2082	133885
1806	368	67552
3063	1475	80755
8486	1123	108304
1730	365	73220
6915	1358	123079
3630	1947	121521
2630	512	72400
3115	636	124805
5854	3784	94520
3574	1955	77693
1747	371	73261
1947	496	81750
3938	1124	132261
2238	405	74097
1938	519	91564
1626	369	67132
3691	2771	76912
2886	998	120480
1895	375	72497
1543	343	66788
4415	2460	140665
2507	520	144973
2307	539	80509
1555	352	62052
3155	1875	85949
3692	807	104361
3467	561	114564
7270	3021	112936
5118	868	100113
6182	2771	99633
3843	2591	84324
7234	2094	108428
4178	5353	85077
4186	2336	168087
1539	369	80776
3410	1239	78605
4891	3459	109445
3759	6342	125425
5206	2190	113889
2825	569	67169
4962	2935	90909
1513	409	69493
2310	596	112642
4023	1133	137740
4159	2748	77443
2938	1306	122744
8243	1433	110364
1506	417	70077
2578	751	107391
2263	431	84252
3711	2162	79277
1719	544	72245
1487	287	69241
3814	678	77796
6346	1554	112492
4237	2185	79260
2103	392	68863
4919	4453	91305
1518	590	79395
1259	233	49888
1863	378	72013
3391	689	132892
1998	307	78277
2095	685	81420
1735	272	69238
1983	479	72092
4106	2568	85637
3529	1180	73593
7021	2833	100509
4528	3644	88769
8099	9519	89040
3158	2074	80885
3400	1319	71803
3463	2441	80182
1726	299	73142
1765	384	66716
1992	425	74370
1742	272	65172
2001	445	72168
4455	5451	79868
8707	2871	121905
1835	368	72681
2173	2579	77757
2082	331	81823
3334	669	68707
1962	349	70947
2021	339	76749
5967	2308	98077
1495	627	63797
2074	639	71393
2063	868	69856
1542	223	66101
5590	1312	115436
2205	587	67764
4882	5622	85096
5910	1512	110830
3400	1125	66394
1650	262	71395
3486	1809	139999
1991	376	75397
2032	389	75072
7395	2367	106265
1933	213	69040
4068	1129	104325
1566	395	68479
5725	8040	100597
4022	2244	79804
2793	461	99266
5039	2813	80225
4711	2290	95100
1645	293	71496
1927	347	82480
1272	207	71409
2306	1566	68545
3304	1450	112548
5201	3737	94788
6890	1564	107168
2091	457	75980
1931	368	73249
3286	1907	70317
3259	494	124696
3987	3985	80036
2558	584	90173
1643	408	75093
2124	454	82173
2519	919	78642
1858	625	77401
3297	1079	100272
2434	593	79153
5463	5535	99697
2495	485	83809
1634	362	70644
2901	461	112570
1267	266	72977
1866	352	69818
2910	666	118644
2070	484	75700
1306	336	73541
5827	3451	132165
3663	1453	129472
1844	326	71472
1418	615	72289
2067	329	64117
1861	317	74489
1819	307	77780
1627	366	62629
3762	1307	72500
3322	1394	123388
4713	3430	89388
1515	539	75749
2899	1377	133867
1498	297	67961
1750	292	71949
2055	558	80255
2892	1189	123309
2742	1838	68917
1810	497	72933
2807	1175	127656
2500	1070	111221
5236	3918	86250
1814	334	66641
1437	271	78992
5218	3480	81017
1914	523	81001
5143	1425	78904
1944	427	76877
1623	344	68257
2860	1295	115032
1670	388	70576
4791	2950	87609
3015	522	81523
4690	1141	71645
2609	677	79165
1508	374	76095
2139	425	73975
1795	430	98766
1915	415	70199
2006	292	75104
4174	3226	84833
2634	567	66373
1903	400	79972
3427	620	126844
1716	4183	67731
1450	443	71981
2006	685	78675
1838	433	76675
3997	3434	84232
3801	1719	79212
1693	403	73996
5582	3456	93729
2362	540	78141
2015	739	78658
1612	274	74131
5183	2673	90808
1375	246	67558
1682	406	72357
2690	503	89314
1725	331	65660
2274	319	74405
4919	2606	78636
1394	302	67408
2142	602	63842
4317	1923	83649
1570	423	65392
6130	3630	132445
5108	4608	83616
2458	950	74852
6626	2312	124464
1792	400	70280
2033	406	74269
2573	883	126825
1551	350	68078
1411	305	69762
8278	1462	106293
5362	1978	87704
1715	299	73579
5214	4118	95692
6854	1574	119606
2075	338	71232
3710	1854	100101
5725	4342	95620
3169	1391	124048
4715	2897	81186
6431	1047	100908
3530	1895	77941
7646	3063	123917
2610	669	81157
3986	4939	86265
1554	579	68944
1539	491	69864
3998	5100	85652
5267	3458	69290
1579	296	67089
4450	2391	79293
3332	857	118817
3531	4441	74002
2155	762	81760
2870	724	85069
4219	2713	138297
3066	465	109609
3387	1096	124032
4866	1169	73657
2483	4387	89249
1143	320	71349
2031	589	73957
7722	3674	82256
1683	230	75939
9971	851	113307
2157	325	68253
1574	287	69486
3804	3182	86485
3373	1810	77632
3794	2730	83149
1168	601	53049
1896	299	76865
3434	971	124993
4657	4686	86697
1525	280	63109
6236	1367	99709
2020	318	70823
2758	703	125415
3694	1106	107631
2007	323	70274
4110	1533	81884
3855	2427	126217
1899	907	69562
1783	858	77885
4771	12407	86100
2134	346	72071
6614	2544	113957
5594	3907	95410
1846	302	68253
2752	557	125411
3478	810	121709
3859	972	69820
3370	1527	113916
3431	690	131185
1565	426	68085
2175	536	72649
3402	4286	79765
3249	486	119009
3319	1489	130460
1824	339	72768
1939	523	77731
6846	1202	118528
1976	326	78374
1395	357	61118
3733	1362	87461
4639	1641	74069
1834	494	70313
2187	501	78805
9096	1790	124150
3754	2294	103762
1582	499	70743
3386	668	125441
3195	790	112841
2475	556	101609
1486	350	68315
7503	1931	95184
3423	920	118288
1818	336	74734
5255	1123	100873
1883	469	77308
8016	1735	112099
1855	617	69648
4834	1938	173228
2694	2860	74337
1886	6318	67984
2842	1023	82429
5814	1854	81291
5590	796	125513
7560	2360	119044
6846	4171	84944
4350	4269	79592
3283	1031	133686
1807	446	75217
3135	2857	76056
5802	5039	72716
1416	403	63141
2422	918	118480
2753	1034	71260
1798	406	84248
2166	295	71936
5803	3090	87668
5402	1311	82373
2179	306	73271
5819	2035	126191
3006	933	75313
3206	719	80408
3566	1958	73347
2017	746	70469
2152	306	80501
4651	2475	89061
1510	407	71377
6678	948	110609
5907	2115	75444
2302	447	94784
3939	1843	144269
1443	534	70768
5271	6782	95062
3479	814	103954
2019	664	86700
5051	3032	84453
2962	3418	78080
2940	2487	117972
2375	528	75932
7439	2314	137357
4511	2597	82137
1633	484	74616
1619	493	69713
1863	550	85352
1933	455	69993
1799	376	74517
2721	780	77633
2238	1006	71441
1590	38911	64686
1991	503	77825
2970	2782	86642
2718	542	90865
4878	3145	78599
1743	312	74969
5607	1513	110501
3602	2305	78453
6155	2950	106473
2386	2253	86193
1387	364	69584
7744	7580	134672
2356	729	82734
1503	281	65534
1623	287	74900
2415	489	74684
6566	1731	90525
2357	566	75756
1594	348	67376
2111	291	74855
1743	362	67468
1923	398	75250
3006	3202	81565
2199	459	79468
1311	299	73813
1450	221	67792
3482	606	123280
1950	312	71069
1687	505	74197
1537	415	71825
3994	3221	81665
1789	297	70127
3708	1299	124862
4495	1295	75069
1535	398	69821
5586	2702	80921
2249	414	68297
2402	567	82273
1258	338	68627
1591	286	67029
1279	355	48957
5990	4619	88158
5106	666	120178
2544	2090	84008
6350	4501	101991
1666	378	69248
1406	470	72181
2113	496	78548
7943	3451	120029
1937	483	70896
1514	328	70020
2502	458	101549
5578	2351	82744
3386	2488	82025
3295	1822	75656
5028	859	84036
6411	2432	105865
2167	535	71189
2278	351	72189
5054	2580	79359
2926	646	126957
2036	511	68192
4562	835	145572
1810	264	78265
3091	2561	73745
4090	2681	108976
2842	1098	88629
1538	275	68232
2214	731	79757
1706	340	72437
3343	1280	130825
2123	422	74836
2023	421	83522
4346	1947	74849
1863	310	69312
2666	856	120961
6015	1475	132400
1662	382	71404
1471	422	72224
1739	326	69908
1518	324	69264
3734	4087	84140
1478	482	81489
2059	276	75687
3611	2241	77644
3350	716	67373
2434	704	74073
3666	2251	83847
4735	4059	87816
2554	573	77500
2787	844	85070
1738	430	65501
1643	484	73221
2658	831	72621
1622	698	70929
1831	459	72760
1451	316	63053
2595	2406	96005
4095	3147	83835
2715	631	105965
1812	315	72225
1820	399	72929
5703	3994	94097
5950	2209	113546
1286	322	68952
1346	278	67924
5663	1667	91236
4995	2903	69007
7209	1815	122900
1834	354	80829
1847	276	71780
3503	1412	80372
4730	2367	70093
4585	3327	87184
1515	374	69140
1843	445	81631
4806	1699	96120
2046	371	74489
1642	407	72701
1982	393	81433
2302	540	76148
7378	3294	95901
5248	1703	110269
3134	2916	75348
1681	386	69773
5150	2291	79113
1282	407	64949
4282	3143	79773
2354	415	82829
2175	388	72680
2174	395	71584
1772	530	76760
1906	287	71039
3102	1458	138280
2423	2372	83201
1815	349	77461
5442	2496	77069
1235	893	57125
3786	3180	81204
2078	526	82356
1655	486	78897
8146	778	114495
2151	443	71560
1383	311	75001
2991	598	118345
2478	668	84879
3827	3482	80125
2058	642	75559
5563	2129	112920
1651	394	68448
2787	712	125807
5635	1962	114525
2566	510	81649
4418	4682	84396
4415	1760	88316
1679	527	69116
3618	2443	77841
6769	3635	106328
1670	396	72903
4102	3494	151961
4415	4634	89164
4180	3125	79461
2029	3532	59524
1622	351	72069
1583	360	71052
2779	619	77416
2794	793	73257
1905	378	78720
6242	2643	108253
1743	319	78359
2274	498	73744
5991	1021	104412
1582	431	74923
2158	431	72878
1471	278	69933
4578	3217	84880
2779	510	98241
3919	1885	79973
2544	883	69349
5784	1865	107072
1232	344	69616
2058	900	82552
1470	380	66492
2043	666	73577
3006	2124	77493
1612	442	73661
6522	4482	94040
6467	3860	107433
1483	404	75529
3203	681	126505
4266	2804	87153
1426	405	71152
1682	1981	65274
1647	560	77304
5409	4116	92886
1827	455	75460
8171	5638	139612
3782	1354	125197
4179	2813	108524
3271	890	120416
6826	2437	88432
2023	362	73590
4159	3441	80675
4446	2088	80717
5310	1650	81135
2247	467	72837
2166	403	71615
2131	3925	81139
5252	2264	100050
3070	457	109104
3773	1144	129422
4003	2244	77824
2230	642	76645
2034	556	76521
2466	679	86105
1782	409	74512
4659	637	130707
1611	355	75460
6279	2211	108250
2454	513	87837
1750	512	75068
4746	2524	78897
3607	1173	71232
4011	2002	74924
1178	431	70771
6171	2866	77357
2952	511	79236
1816	415	67408
1571	345	76076
1475	253	63737
2276	537	113845
1847	409	73117
2558	610	106597
1543	281	57541
3531	1408	73748
6162	1453	127516
2042	410	72492
1719	430	69696
5591	2933	106640
4303	3183	82728
5080	2882	80900
2188	377	83325
2280	384	86975
3851	1010	139285
1799	412	73752
7098	3365	109556
6211	4720	90084
2122	527	69652
2558	459	73560
1583	278	67313
5714	1816	100884
4642	1104	127899
1587	498	66541
1944	304	69956
1951	349	71227
4324	2262	70864
1902	422	74664
1839	471	77865
5135	5104	84073
1678	519	74008
2966	1437	74512
5802	4164	96725
2155	542	78720
6695	1488	111355
1707	469	75920
3895	4850	86852
1754	390	69269
1439	337	69444
1934	806	74497
1756	335	74689
7229	1374	119328
4829	1571	133484
1519	248	69196
2094	338	77956
1901	411	71541
1659	375	69251
3267	1546	73605
5531	1764	105392
2875	2102	129069
1651	396	75738
2315	430	76224
2742	1129	115345
5462	2928	101728
2574	536	81604
4745	1197	78821
2971	997	78361
1379	470	72600
1741	336	72505
2052	263	69208
3223	778	100207
1474	263	71466
6214	3463	85736
2185	407	79049
3498	693	148685
2613	969	121991
1485	227	70765
1399	346	72742
3158	1179	69364
5283	3413	118257
5850	2468	103440
3035	1747	111832
4849	2175	77421
1455	418	75684
5614	3523	95845
2013	407	76261
1857	290	75824
6834	1125	113633
4866	2999	86341
1586	431	74853
1535	545	70909
1671	358	71324
1538	359	71701
6216	1631	126978
7051	818	119257
1986	316	67984
2785	5441	121073
2015	596	78781
2258	530	81944
1099	367	64937
1723	291	64385
2350	669	82188
5215	734	132486
1539	280	65395
4903	3575	75965
2930	1651	122226
2771	2448	72905
6814	705	104701
2809	577	107078
2071	342	70928
2483	987	76201
6089	5898	86436
1807	462	76086
1811	370	63361
1982	307	68173
5135	3118	74900
4030	652	111069
2564	1028	83708
4799	3072	105960
3160	593	121337
2902	974	73036
1419	922	56584
1555	322	67840
1887	366	71340
5826	2283	78331
6758	1318	106143
1861	271	69999
2763	587	114182
2139	400	72088
2534	542	76661
1414	1134	71917
3382	742	127839
2976	962	130034
3667	2206	88135
3979	1581	79124
1942	621	79280
6908	4911	86432
1615	301	77488
1812	343	70749
6071	1702	109246
1356	783	68044
1867	606	72157
4051	8374	100653
12790	2988	145110
2087	537	71513
2502	519	81108
1774	577	75960
3762	3515	79744
7587	1754	108361
2542	421	80916
6418	2198	96553
4214	1492	110461
7442	769	118768
1682	494	69654
1450	374	64621
1427	327	72893
3586	811	144709
4431	5403	81912
8091	1947	120836
1554	654	67829
1854	368	79329
2667	566	84556
1973	7378	63613
1507	276	79636
4129	750	72788
2235	374	77100
1736	396	73393
1686	369	70689
1248	559	61253
4803	2870	85476
7402	1342	115284
1959	314	70368
2249	366	82437
6526	5467	113120
1882	292	73964
2191	403	81523
5698	2990	105979
2966	513	104765
1519	263	63539
2083	327	70647
1639	395	68561
1903	422	73121
7000	1869	111596
1408	247	70636
3407	750	117641
3967	1613	82804
5863	2612	95132
2174	305	73059
1275	477	72486
1585	311	68285
2682	634	123728
4403	1938	79526
1779	584	72132
3178	558	78372
3088	814	76781
2291	407	83268
11218	1297	113309
2331	369	67256
1730	514	68928
3703	2057	71330
5310	2454	80012
5882	4255	83180
4531	3898	91838
2255	461	76529
1330	427	74965
2114	567	80221
4958	3324	77892
4208	1391	82204
1851	555	76597
1323	545	71984
4375	3420	80204
1746	331	70416
1907	546	74060
3098	1113	127577
1446	437	71016
2110	446	74941
2140	983	108949
1763	315	63473
1499	513	75869
2354	1138	119732
4034	2234	88620
1779	278	63099
1587	496	70623
1586	321	67073
1740	415	73245
1666	337	73829
3886	2695	83629
1650	345	67569
1799	383	74137
5991	2690	105508
2067	487	69992
5422	1295	101668
2086	952	72079
3158	791	81464
2479	583	114724
3634	1747	92381
5415	4576	93900
1443	362	64088
4458	6682	86816
3847	2521	79820
4963	2599	95105
1829	435	78308
5331	4663	110450
4626	4002	90677
1766	373	78836
5550	1763	111516
7330	2287	113817
2562	1109	83496
8409	1461	121179
1870	336	82332
1991	794	77621
1721	327	65825
1755	390	65924
4469	2095	84037
1830	672	76927
2925	1562	73799
4074	3163	89104
1618	611	82333
2894	1896	133428
1739	413	70945
6946	1669	121210
4014	1992	93735
7990	2991	97422
4019	4359	79129
3806	1824	80644
1351	330	64108
2114	669	77057
1566	290	69701
1697	285	74034
1655	324	74690
2523	594	109725
1813	680	83268
2175	273	70069
1918	537	80000
3795	1672	78582
1699	466	74484
4702	2978	80501
1768	862	69896
5983	3710	97424
2034	588	78776
7155	1547	116204
2715	682	70287
1958	379	72868
4190	4331	88478
5068	3706	95061
6202	2690	93496
5144	4137	134727
1951	359	67136
4806	3058	91500
3784	1155	71941
2302	635	67948
2320	337	73132
6399	3110	119904
2923	890	81868
8115	3162	121517
3506	3341	128008
2845	3581	83473
1923	369	76356
2971	1025	111179
5471	3925	83935
1743	295	72800
1451	250	62164
4871	2110	114685
3086	3782	82209
1614	710	74115
4698	4098	86857
2395	441	69412
1726	534	72313
3314	2715	79893
6706	3064	85381
1269	247	65808
3474	752	102449
4667	2248	74940
3582	530	122680
2082	475	72097
1713	443	73364
6414	3175	114080
1770	396	81356
1416	299	68270
1638	551	79981
2673	908	86302
1743	445	71385
5683	1323	120325
4367	5461	92011
3306	1384	124773
5366	3792	84984
8082	1267	103865
3658	555	117861
1786	418	72805
6315	3498	109167
9318	1388	115165
3030	1176	87672
4602	2463	76077
1829	352	71259
2757	666	78185
1871	811	74777
4528	1604	79764
1410	301	74125
2174	869	77345
6993	2532	111821
3530	1084	114640
4746	3739	81389
3668	2363	78321
1755	445	77781
1866	343	60989
1623	370	70080
1705	270	73511
3606	935	132160
3363	557	114524
6451	1888	104584
3647	2092	79173
1655	307	73368
3123	645	82627
1973	473	81073
9779	3314	172353
3150	1124	121222
7519	1057	118425
1771	366	73997
1751	585	75100
2150	562	79712
2275	388	71045
2754	1090	123232
3533	4589	82454
1802	328	77496
1729	548	73077
3034	733	141313
1970	288	84488
1576	404	74286
1602	335	65532
1677	549	71740
4323	2205	80797
4406	2152	82408
2173	413	71652
2335	468	104469
1665	395	59376
6575	5414	108084
1808	385	72792
3243	1443	81736
1960	426	80345
3515	746	133185
2686	390	77403
9726	1118	110076
2371	850	75504
3239	686	121077
1534	660	68884
4795	4194	85752
7293	1669	123325
4371	1475	76529
4867	4552	96792
3617	3329	93185
2810	546	127053
7152	1329	126664
1307	284	61529
1914	378	68049
3026	896	118848
2405	656	75941
4430	3629	85093
2847	737	83536
1559	780	74340
1407	351	66367
3707	727	131542
2182	370	77445
1922	358	69443
1702	405	70188
1775	690	72978
1814	320	78812
4108	2311	85959
1874	491	74937
7134	1183	123029
3207	1565	120828
4198	4161	88877
1370	330	72000
4150	4247	94437
1206	943	53348
1563	364	67388
2014	546	69616
4551	803	78928
4963	2804	96563
2034	291	75129
1663	594	73344
3203	2295	81724
5802	1407	114149
4299	3053	86460
8379	4637	154964
2418	468	80628
1367	577	71133
1211	278	55844
1693	434	74416
1990	394	79080
2034	294	72497
2094	433	73637
2260	1145	84714
3842	1996	85248
3675	3511	80884
5222	2466	80250
1925	330	70953
3023	634	128207
1817	274	67910
2807	739	89968
2493	392	88384
3095	2473	120944
2062	825	71504
7574	1583	114812
1543	355	72237
1943	739	75010
1749	305	68784
2211	351	69132
1660	313	78189
2214	538	79301
6394	2140	125817
1891	601	68764
5658	703	101036
5747	1602	124589
8026	748	114086
6207	4332	79547
1386	301	66517
1718	574	64160
4388	3558	93824
1851	546	77181
3789	2750	79929
4095	4012	86412
5047	1868	99355
5388	4135	100337
5149	2629	83748
2239	471	106132
1777	386	69101
1642	350	69781
7991	1641	113040
2755	2098	79588
1497	278	70041
2569	530	83428
1732	308	63352
1431	283	66793
4686	3655	82361
4651	2697	83100
1894	502	72968
1403	386	98976
1613	439	68892
3531	1042	121212
2995	865	72637
2763	978	84065
1624	481	72557
1887	431	71861
1456	306	76429
2191	381	77317
1754	598	75777
5235	3883	82056
2378	635	81245
1631	428	73505
5430	2364	90992
4378	3481	89504
2131	411	82897
2151	1480	103654
1954	355	75974
1715	515	75032
6875	2398	128169
6243	1557	108865
5286	3047	86201
3154	1323	125359
5951	2037	103081
3078	664	125852
1446	312	70284
6206	879	119582
9062	975	114676
1723	420	72018
2726	893	62296
1762	467	75220
1307	551	67289
1755	462	71067
1622	357	73464
1743	392	72997
4251	2523	88513
1273	374	69965
2862	606	110792
2131	468	84273
5059	2019	101261
1967	272	67844
7215	1391	115060
4699	1830	159664
1702	306	72293
2511	495	82092
5534	2256	119044
3011	727	78769
5218	1502	113552
1878	494	76161
1127	2063	52868
4174	4509	78956
1541	248	63241
6562	1699	105452
4034	1878	85328
2126	281	72438
3398	656	116132
2307	576	67683
4299	3877	81456
4055	2064	95684
7806	1465	128908
1595	373	74507
5802	5294	88817
2294	401	72292
4268	1514	73708
3583	966	127312
3195	2937	76137
3915	701	122729
1887	497	74461
4385	2591	89577
1780	346	71941
1968	677	81712
2591	2003	92676
2411	711	101928
8039	1673	123174
4976	4143	82707
1335	259	71220
5279	2179	92156
1487	470	71845
4576	1654	76329
5195	4296	101708
4116	2421	79303
5083	3578	94081
3873	3288	83832
9268	1705	125261
5046	1735	76061
1218	363	60596
3187	608	86796
2036	468	76768
1650	336	77922
3773	2279	76882
3948	1670	69393
6288	1945	113012
1638	318	77441
2036	715	81092
4518	3199	79136
5602	1952	96312
2210	531	75028
1526	380	71816
4651	2083	78372
3830	3212	76520
7950	1815	98332
4830	830	125121
1787	343	74254
1493	327	68637
4090	826	126265
2078	304	76201
1858	418	69945
6543	3388	93296
2959	1614	75504
1686	439	74062
2135	303	75888
2374	391	76341
6988	2370	106345
4867	2298	97100
6026	3025	102772
1563	335	72332
3811	1122	96636
1595	388	69040
4015	2091	82297
6364	2734	98152
4767	2663	101667
5343	2779	94771
4175	2747	86793
1667	395	76469
5979	2342	86317
2014	368	68561
4179	2611	169836
1497	327	73175
1815	392	64609
4575	3026	89603
3367	1034	121729
1759	499	73929
6943	4671	102144
4946	1652	95420
1973	264	72612
5910	4810	125576
1553	301	69344
2086	543	70193
1798	319	75992
5632	1107	114908
4380	3544	67113
1487	346	65081
2122	363	72892
2713	615	83901
1645	440	71072
3351	3793	77268
1727	299	66994
7618	1983	117420
4519	2528	81632
4475	1711	76384
5802	3581	113926
1446	298	68355
7410	1324	77261
3334	2970	74417
1891	542	70636
3098	2398	87572
6644	1827	87601
2041	618	80674
8455	1169	118576
2909	1561	91850
4038	627	81428
1722	284	71981
1871	314	72344
3472	919	71056
8670	1298	115920
1159	413	75900
6166	2211	107444
4206	3098	82720
1177	290	62503
2042	339	68912
1971	326	74750
1746	296	71312
1934	402	71256
1751	414	72887
2448	865	87064
2149	299	74601
2382	490	80536
4252	1342	82693
1574	257	63656
3671	2132	74533
5482	4543	97679
4175	2645	93465
1761	584	74749
1679	366	74892
3958	1571	73896
4602	3488	88736
1519	685	69492
2010	525	84845
7758	1695	115047
4011	3769	81672
4622	3055	85519
1798	1644	75179
3227	819	123953
5055	3568	81415
1611	326	63608
5322	6801	80624
2170	420	75481
1423	368	66476
2145	650	89754
1755	491	75489
7034	3049	106786
1377	323	63560
3339	1555	125763
1454	751	66508
1935	295	73084
2578	1074	128768
4871	3859	89981
4379	2930	101161
1851	421	72689
1623	323	72229
2763	710	126577
1707	366	76292
1735	414	63951
2770	1425	129776
4306	3619	75873
4844	3590	101175
8023	1946	101055
4623	2970	88780
2264	408	93994
1734	648	64661
2687	667	73832
2931	789	80324
3159	608	119776
2062	537	83045
8202	1511	117633
4646	3160	93687
4646	813	124005
1599	290	73128
1618	359	68081
3063	1517	123629
1661	361	71563
1562	461	58948
2536	855	124651
1529	285	65505
2011	550	74540
8566	1406	110437
6281	1013	106919
3315	2870	82328
2050	747	71161
1522	345	75625
5139	2862	101137
1593	1655	64445
2015	387	76189
5524	2051	100096
3675	2092	71857
5623	5011	88992
1810	334	67233
5134	1329	124533
1702	570	74004
1435	431	74292
1599	560	66000
4651	4306	85382
6911	3217	102914
2454	666	79128
5466	2086	110385
2918	873	124686
4095	4004	84632
3251	3113	99796
2175	468	67280
3666	4125	91752
2370	1778	72124
2615	526	107576
2807	1099	127632
2046	413	83026
1767	451	72872
6474	1324	131012
6468	3057	105389
1644	484	76937
1783	599	70035
2874	817	83380
6882	2829	84369
6399	1414	95537
2055	468	83058
2284	1301	79913
3182	814	125938
1980	620	75864
5159	1820	98459
2604	1125	125585
945	538	56173
1442	415	66724
4319	4736	85870
4911	678	111616
1503	407	74328
3709	2471	78006
4711	3783	76499
1882	603	82181
1690	417	71660
3820	4198	82065
2471	388	107257
1802	948	80327
2635	1286	80776
7932	4143	96209
6502	3455	91704
4002	3434	75061
5072	2321	100908
4358	3821	80945
3918	2359	76112
6234	4505	94319
2522	713	72333
6210	2218	113637
1780	1207	72730
5634	1825	99844
1599	266	70093
1847	406	80520
1986	372	78503
2282	456	82989
1551	379	69164
1839	327	77128
6040	1629	110850
1298	472	62173
7973	2446	129363
2974	2969	79396
3450	3301	81256
1883	555	74477
1511	455	64753
3639	3135	72721
2058	775	79672
3614	1411	127116
6463	1283	117373
1666	324	67864
1740	391	72001
1775	362	76893
2410	313	79335
5726	2834	89445
3195	1143	79247
5194	2485	102301
3774	1250	103061
5171	3775	100288
2234	534	74041
3158	784	116229
3034	1173	68944
1947	439	72936
5306	2523	79581
2967	1410	115369
2702	842	102561
4567	883	159756
1811	470	78192
4178	2988	82677
2611	824	76088
3296	573	126341
2050	397	75045
1715	447	70168
1990	402	72505
3967	2886	89932
1219	408	71603
1850	319	70794
1770	439	72544
2079	473	78053
1503	458	72317
1426	302	68432
1287	251	65278
5079	3019	84709
5462	995	128621
1750	342	79613
6174	1054	114684
1027	462	61704
3114	927	91928
4626	3678	93800
3634	3103	79456
2654	450	85590
1872	376	73642
3269	565	123168
3899	3498	84996
1710	389	70293
1598	534	64220
5474	2065	85688
4662	2632	96148
1987	329	76505
1334	341	70796
6355	4259	90121
1553	223	67337
4170	1059	121073
2059	392	73260
6631	2787	79253
2546	690	92225
1499	281	63684
3906	2426	84881
7124	1299	109597
1947	305	76618
1303	3662	73882
5603	3082	86826
2355	337	73312
5710	4038	95654
3502	1036	77983
3146	545	119401
1791	352	77083
1972	413	73872
1988	486	79853
6135	1823	105612
2302	1876	103902
2930	922	88424
2059	355	69865
1214	231	63635
3099	1058	127572
1519	491	70600
3550	1487	73541
6483	2899	100897
1766	447	78196
2451	793	126985
2810	1466	131193
4363	4684	91996
3286	1112	128145
1679	546	59409
3079	1130	74553
4087	5929	90240
2751	1008	76504
6556	2591	109320
1986	521	67188
2282	547	82660
2259	396	76476
1726	538	71049
2669	672	94737
1790	440	77545
2031	339	78650
1879	443	74410
2029	362	74377
2259	555	78620
3276	960	121442
5366	3120	89725
1778	249	69841
6306	2455	109956
2566	760	78208
4827	3095	102192
2626	475	82836
3610	661	125868
1778	364	68068
2775	986	100200
2650	733	74101
2978	847	121557
2051	423	71317
2638	1202	75144
4619	2284	75839
1668	312	78363
1683	564	71085
2963	1061	77909
1514	302	67430
1955	740	67845
1985	309	66684
3495	1363	83169
3931	2246	77613
4036	2826	115552
1682	1597	53956
1569	567	75087
1750	466	74768
1979	360	79544
1675	458	73624
4463	4570	81920
2038	259	73043
1675	488	76696
1352	256	67421
1771	376	71532
1531	381	67612
2239	375	105372
1471	379	70889
5470	1655	106612
1717	299	65345
1911	403	75089
4163	2371	75745
3459	1483	78616
1666	319	58959
2059	537	75353
3011	1026	118389
2130	381	72244
5875	1083	94632
3659	755	77264
2423	492	72997
2500	2527	127878
2672	927	124694
5214	1950	106984
4567	3438	87525
5826	4192	95920
3362	472	123797
2919	1375	74399
1408	370	65171
1927	373	76065
1879	351	68781
4208	2192	92764
1906	673	61445
3726	2542	136513
9762	2025	118446
3466	2531	79109
1522	602	49304
4766	4372	90340
1910	373	72734
3635	1083	132904
5302	4445	123319
2015	361	74053
1499	481	68017
7051	2918	101354
3819	2042	86168
2530	1024	84199
6782	3642	81199
2159	570	67669
1812	357	71309
4758	6243	85413
6726	895	127388
5783	2123	82599
4566	2736	75172
2494	1538	112861
4381	1891	72021
2574	581	73435
3326	666	71948
2170	638	69370
3094	1135	131798
3240	3083	76736
5722	902	118488
3762	5125	90936
1837	552	75719
1766	300	81321
3458	2687	86960
3131	773	84804
3141	1498	78932
8642	1621	123946
1553	412	66433
1531	8095	66457
2099	311	71305
1706	619	72680
2329	589	82859
3079	2241	118407
3486	1939	70992
2068	461	69038
1383	402	75213
3793	4510	83304
1642	558	73321
2024	463	75705
3627	1539	154964
1967	896	69677
1877	570	80504
1458	380	72569
1843	446	72036
2643	5397	92852
3634	2013	80201
2498	558	87929
[truncated: 6,140 more rows]
