# Supplementary material for: ATR inhibition augments the efficacy of lurbinectedin in small‐cell lung cancer
Source: EMBO Mol Med. 2023 Jul 25;15(8):e17313. doi: 10.15252/emmm.202217313 (PMC10405061; doi:10.15252/emmm.202217313)
Supplement: Supplementary file 9 — Source Data for Figure 2 [file EMMM-15-e17313-s002.zip › Figure 2/B/Flow Files for Quantification/export_Samples_Lurb_2_Single Cells.csv]

APC-Cy7-H	FITC-H	PI-H
1854	395	74379
1690	455	72504
2027	442	89213
3541	2998	85000
3735	1502	73432
4486	1025	150692
5009	2529	88549
4730	3308	97962
4336	2864	79449
2069	398	68745
3271	732	127113
1977	272	77604
4465	1946	105559
6630	1458	127172
7238	6705	95813
3495	2260	127019
1458	277	70417
2299	387	71356
1867	379	78740
2052	450	72268
2730	5811	130613
3352	665	128037
2654	473	84541
1738	602	73869
1513	401	75222
4101	3821	102978
1803	403	67598
2014	414	71939
2238	417	78685
1302	311	65809
6950	1524	125357
4286	2500	94637
2909	1765	127034
1436	438	69037
5187	2431	97796
4123	5139	89020
2810	706	69868
3563	938	77772
7662	2767	112712
1883	404	76311
6227	3812	88092
1743	436	72985
1934	558	69856
5334	2998	78824
1699	475	61245
4162	3161	87509
3318	1269	124801
1967	2297	105909
7038	6397	89208
1802	331	78541
1537	418	75269
7755	1942	118431
4247	2521	77094
1886	412	76233
4306	2359	85485
2043	639	74657
3887	991	122177
1905	230	70128
4942	2652	98832
1290	470	69152
1071	445	47121
1418	246	71215
2062	15970	87385
9934	1898	123913
4522	1093	70829
1402	293	58704
1531	292	72837
3983	1376	156053
3010	541	90573
2007	280	71832
1565	402	71557
3051	855	125625
2096	275	67501
3502	1506	82308
5622	914	98584
1489	375	70281
2086	576	77404
2192	502	81552
1655	406	76901
2405	570	80349
4050	1534	75313
4190	4041	73251
4855	2355	85814
1555	466	70968
6279	4057	98038
3890	727	127226
2871	2010	69494
1654	346	71112
1711	414	76846
4091	938	108449
4690	1888	119025
3642	2228	75917
1779	274	74345
2823	404	81308
6482	3783	105089
1446	290	78609
1987	586	78392
1771	423	69770
1962	287	72905
4355	4136	76426
1074	576	55913
2751	2574	78293
5031	2375	90286
1807	380	74261
2951	1078	119765
2247	295	82604
3527	2873	86988
1663	315	65964
2317	455	83093
2018	455	73133
1565	359	77093
3235	587	125944
5426	3651	92057
1887	414	72709
7423	1167	107007
2186	1039	70290
1470	461	59740
6470	3886	97036
1525	357	69565
3082	1315	122824
9484	3390	152055
1878	372	69572
1828	958	70460
2554	512	106377
1631	333	69356
2931	790	132169
2015	399	71007
2437	567	84093
1792	449	71512
2607	1687	121132
1674	378	76011
1965	479	71972
6763	960	105432
6534	1038	107117
1174	237	62621
1902	334	72516
4678	5078	109973
5419	1105	115561
1514	355	70209
3961	2845	87364
7083	1950	77549
6239	4686	84701
1606	274	65808
1591	367	71344
8195	1675	126876
1447	338	68321
3027	5147	111441
3907	1375	85548
1887	327	63741
2703	1134	113168
2362	330	80736
1791	467	72579
1975	346	72505
4281	3635	80916
4407	2791	79589
1582	330	68339
1691	387	69732
8690	1179	168198
3018	685	110140
5185	2967	94047
5275	2900	89492
3219	2617	79769
1071	290	60482
1505	331	71571
1698	7677	63356
1516	490	68088
5886	3534	104828
4325	2219	77483
1963	300	76740
4722	4165	84517
2506	684	77417
1464	299	69211
4295	3458	74136
4410	2724	80687
2635	1303	128125
4326	4080	91857
5094	4111	87373
1616	399	68293
3802	1031	126980
4747	3106	95662
1687	340	75448
1897	333	75612
1091	214	65932
1927	522	70784
1696	2109	66453
2143	498	81848
1706	487	65708
1928	759	81452
3625	1829	74205
5318	6449	86443
1370	436	68100
2270	403	82033
1374	283	65993
1634	318	63364
6693	3067	80627
3319	1122	123465
3222	1072	124080
6149	1271	95736
2739	537	103488
4477	2599	89188
4047	2621	86651
5042	2592	76924
2075	383	69245
3826	3519	88556
3851	3147	85152
1927	575	71833
2814	2114	111897
1583	311	76225
2246	396	78056
3815	3967	85348
1570	301	70236
6516	2710	108040
1542	298	71289
3005	966	136681
2485	501	77148
2079	494	81383
3939	1842	90324
3410	1111	128061
2303	525	75918
1955	427	80018
2151	551	76972
1747	561	66940
1794	1017	98223
1662	526	68364
4798	2500	87832
2018	408	72198
3195	345	110305
3023	767	134356
1542	318	67728
1962	546	74666
1416	291	76069
2895	550	115188
5290	2704	103182
2727	652	76859
4112	3402	85448
3221	614	87433
6631	2908	112825
1622	477	72433
5393	2891	88096
5995	3237	114424
1871	243	70748
1538	570	76656
1947	297	68184
1726	319	78996
3606	4047	96881
1378	2860	68025
1950	305	76012
1830	402	74285
2690	600	78253
2167	648	83270
3363	1782	76472
2944	899	123144
1598	303	67508
3272	2055	81338
1576	315	74008
3301	767	131358
1718	432	73724
1770	502	70417
1913	437	72937
4566	3760	96404
1839	403	72685
4871	3890	84901
3314	1339	123024
2659	446	78624
3242	3262	117192
3247	970	90004
3199	2209	77132
4367	1810	70252
3022	753	130277
6986	2007	110897
3667	1215	86425
9494	4465	107516
3779	826	136715
1942	532	75213
1562	327	65913
3858	2622	80681
3033	719	121512
2289	321	75580
1851	354	76037
2458	935	79316
2162	482	76865
2143	457	75934
1702	336	70045
4271	4652	77855
1342	264	61695
5222	1435	155023
1540	316	69669
1608	642	57723
2678	3002	129436
2102	450	75460
2587	1064	72845
1530	439	66456
5470	2177	104054
7710	2372	110796
3702	2209	76492
1746	302	67097
1238	498	69117
2543	836	119501
2071	460	78425
4865	4415	84193
3907	2136	77833
2819	1306	78709
1914	3816	96465
5202	1759	78656
1775	485	76800
6510	1077	117579
4958	4493	97528
2506	434	78564
3826	875	117804
2051	345	72436
2116	393	70581
6520	7067	83093
4085	2669	80320
2969	866	126028
5227	4472	102421
4795	4545	85695
6399	1535	119104
1738	346	74757
3721	723	122972
4875	3041	88316
2643	2666	101396
1722	427	71835
6790	2566	98811
2351	598	78040
1891	332	76532
3169	1796	78788
1630	333	74509
1430	366	79401
4067	3492	93189
2083	319	68316
5075	4486	80613
2830	1154	126394
1742	501	81441
4704	1682	160076
2271	552	82036
1530	853	67292
1958	502	72449
1701	493	75248
1886	2958	68216
3694	4513	78500
1725	362	67986
1818	284	79220
4004	3363	139241
3910	2992	79896
1274	347	54373
6079	986	125940
3910	2962	88016
1455	418	74441
4387	2606	83665
1991	387	77009
4154	1237	119740
3319	1200	112704
5925	1402	114452
1263	266	66617
2106	725	83590
2555	540	100461
2135	340	70437
1434	423	70312
2670	491	93388
1846	570	67753
3647	978	128217
3390	888	72265
4494	3140	78341
1511	613	72631
4518	3241	80428
1702	472	76344
3967	1427	76396
4609	3475	102569
2619	431	90498
1963	554	71089
1791	421	73589
1995	464	68065
2630	2200	121985
1819	433	72456
2436	1065	122732
4802	2577	83177
8638	7035	91284
2418	578	87529
1395	337	76408
2359	407	81972
1770	511	70095
1486	285	69460
4859	4450	103055
5810	2034	84880
2934	1300	121940
1723	475	72784
4834	2851	72450
2977	954	130657
1371	282	62400
3499	4931	77705
1702	262	73876
1823	295	68421
1851	373	69804
1605	367	62992
5473	2539	96905
2517	895	119167
1823	353	70767
1662	389	71404
4115	4409	86561
1922	1539	70409
1414	318	67605
1786	467	80113
2250	396	76627
2270	479	66045
1762	408	73153
3906	1547	95827
1656	342	72315
4506	2255	74854
6422	7708	84437
1683	391	69292
4111	3458	79321
1294	297	59848
2502	626	77768
3511	936	84760
2559	106401	68781
1594	364	73232
1451	454	70599
3938	4556	88213
1580	370	69225
2098	303	67900
1611	286	64489
3763	1302	76467
6050	1963	112656
1360	278	68754
1698	349	77918
1887	475	69688
4495	1539	129536
1975	635	73072
2031	587	74810
2302	513	76145
1734	386	70693
1435	327	70262
4635	2212	97020
4043	2874	77540
1276	211	53141
1807	523	76656
3378	1599	74140
4174	1585	81233
3215	774	120600
1926	555	77669
4874	925	71861
1450	383	68937
2814	707	111874
5931	4192	81559
4002	1386	128125
1978	563	78372
2307	286	69876
1614	368	64349
3930	2468	82777
1615	639	68595
2462	10838	92112
2043	616	76095
7802	902	113413
3891	1848	83493
2183	364	75531
2783	1263	114987
1562	368	64076
3230	3989	69881
4498	2134	82068
1231	694	61060
1494	354	75146
2650	583	115740
1979	409	86336
2010	479	77724
1875	306	77701
6079	2406	90617
3187	1624	121360
2746	859	77404
2790	2871	107345
2655	1453	115652
1755	320	71340
1106	301	74645
1938	441	79725
5319	1381	95524
1774	460	80203
2070	436	70963
1751	348	73500
2088	482	77149
2075	436	79816
2167	445	72928
1295	247	68808
1704	354	77679
1626	296	74036
1032	386	51428
5911	878	115820
3355	844	129176
2981	1564	85336
5302	2750	106297
1487	396	69953
1202	394	51503
1999	399	78145
3207	964	125656
2847	594	130005
7191	7878	104928
2067	350	74840
7195	7216	122999
2094	483	70101
1607	562	72215
3219	982	129833
1603	314	71741
2633	1011	127074
1759	533	71353
1626	411	81370
2533	405	72312
3239	1114	71749
1851	391	68656
6482	1883	127140
4231	3219	77293
2022	294	70274
3222	816	122332
4982	5165	92856
6603	2358	107288
1594	398	68402
3585	1828	121944
1227	382	57360
5999	2338	118452
5755	3342	78274
5478	2973	113537
2330	428	79677
5480	2811	109645
4582	3475	100901
1504	356	72288
2423	642	86548
1979	394	71873
4782	3592	86868
3406	2881	82252
2136	718	83537
2834	1133	129117
1520	301	64896
1484	314	72068
2022	472	69126
1760	542	74880
1878	482	73564
3139	991	126145
2707	584	90937
2414	824	78300
2932	1018	124500
5838	2236	104949
5626	2991	98536
4667	3070	94025
2024	440	78585
3261	839	120920
2127	1169	84500
2094	402	69901
3343	666	137381
2427	640	66464
1810	383	75168
5040	3336	95528
6590	1773	72965
1761	462	77145
4554	4555	82068
1771	984	72724
1787	289	75873
2082	370	79113
5238	2058	93581
1542	434	75181
1594	295	65241
2093	388	83029
2306	415	77106
3941	950	81596
1707	353	66950
2898	1278	71625
6695	6589	89178
1721	377	69705
6137	3332	107165
1418	456	70350
3927	1412	78983
1675	256	63460
2191	591	83880
7784	2051	115441
5035	2577	94505
2123	442	74729
4987	1078	154268
1626	312	76009
1848	363	68773
2110	477	68375
2102	309	77192
1606	391	67325
3806	1071	67696
3889	1070	75894
1715	435	68156
5538	4198	105053
4987	3404	99783
2453	2224	87224
1883	1022	73028
6694	2133	106621
3415	2696	110675
3858	1955	99478
4543	801	100089
1371	645	68765
5805	3144	71057
3994	1019	126213
2846	3248	102960
1641	464	80466
4654	2320	100616
1543	369	76163
3022	479	80577
1474	299	65318
1935	378	78137
3100	554	120152
2439	699	89163
4175	1740	74860
6835	2848	135904
3534	2457	67433
3154	1350	124156
6490	1040	121797
7148	4832	100449
5007	2878	102828
1736	518	65197
1987	484	76844
1679	369	80232
1785	346	71000
2718	826	80216
5057	4522	81554
1998	352	72240
3003	3235	82361
1686	406	73828
2522	543	76148
1750	331	66011
5031	4570	82579
2460	6275	82241
3484	1319	82556
4374	2563	82888
1733	583	73774
3971	2300	75749
2415	593	76003
3799	2463	123356
1948	474	73520
1779	279	70117
1487	329	68619
6791	2590	89845
3111	916	128729
3147	1041	75759
4747	1361	120457
5323	1266	122384
1627	403	66025
4455	3883	95636
1555	306	72847
3832	4121	77929
1795	2072	75186
1771	387	77824
3734	1364	112585
4826	2680	102459
1769	387	78657
5671	5166	93606
2535	397	70425
4383	1486	93669
1687	439	73444
1975	366	67509
7167	2599	118999
2206	655	79086
1603	331	67697
2907	699	116505
5967	2278	101005
3163	582	122849
2282	2766	118240
3174	1021	128868
2398	820	79052
7899	1229	107393
7246	1296	103285
1940	336	68852
1414	327	71129
2890	1107	59896
6363	2678	100273
1718	263	75691
2522	633	75576
3459	2283	79169
1670	454	68580
1326	5069	60060
11105	8070	153265
2509	416	78989
3291	999	76537
2562	642	83824
1558	421	63828
3638	765	140085
1874	424	74536
1565	414	66772
7106	1683	128488
2229	554	80973
2498	439	93074
2998	535	114302
2271	466	78960
4175	1547	74480
3175	1178	71869
1490	278	67617
4829	1307	100467
3423	1106	70968
4267	2363	97016
1451	310	60904
1663	403	65416
1436	419	66572
3127	1339	99800
3911	1729	137048
3524	2840	130333
2898	823	117113
1380	463	69741
3668	1571	77885
4714	1590	81012
3031	755	103965
2936	1005	118856
1542	280	66176
2078	306	74528
1782	368	78244
1683	734	73756
1690	476	72452
1529	353	66863
1814	354	71164
1784	247	66052
2858	1133	78524
4094	2961	77109
4219	2199	85732
2260	396	69265
1974	427	80397
4966	922	85965
1605	451	67904
3890	896	101020
1943	2361	72781
2714	3443	86292
3210	973	76761
1641	336	65029
4419	2555	93046
1611	288	70637
1822	358	71432
1658	330	65566
1211	251	55204
3118	1445	128384
2747	583	83168
1887	341	71048
2634	785	116653
1731	412	68735
4562	1393	97511
1898	376	75261
1531	586	65957
2030	631	71875
3123	955	104562
1562	357	69853
6910	2591	96444
1266	4216	59637
3075	1225	131628
1914	293	72349
3259	1221	81792
1099	948	53201
1937	420	73168
2147	1258	60444
1996	330	72825
5959	2085	108072
2379	564	79016
6511	3272	104081
7088	3003	140780
3078	809	72060
1730	595	79820
7855	1123	110445
2169	510	77088
2151	481	75629
9359	1001	117172
3107	478	98453
1516	314	73525
4582	2602	86028
1779	863	73808
1602	763	68332
1574	307	67996
1551	513	73934
2551	2434	117553
3150	945	70065
5662	715	116213
1919	739	70788
6352	2079	100576
4407	2153	83617
2130	532	75448
6247	1003	116036
1179	1631	64832
1706	540	78893
7635	3943	132192
2594	1117	79459
4726	7114	89457
6138	2496	105401
3942	2537	85669
1961	476	74824
3322	775	134885
1907	378	72753
2675	512	117146
6631	2906	131156
1703	513	71060
2307	892	111210
3002	1944	73306
3506	3903	80496
6521	3527	99233
3058	3487	74304
2126	606	76084
4214	2345	89785
4798	3533	91767
1401	283	68404
4046	2216	74604
5582	2538	104292
3734	2566	73997
2475	544	76681
3105	2984	91889
978	635	43160
2187	466	83360
1755	635	70144
1687	20283	41428
1478	758	69964
1698	397	63651
1654	359	75774
2500	607	78237
6589	1207	131536
2645	766	122941
3172	956	123223
3849	4304	123312
8167	1149	112285
6554	1283	105769
6146	1714	115211
2143	562	71489
6191	2695	108597
4786	3810	86041
2883	1651	72444
1843	499	68976
7655	2990	157340
2184	244	75060
2110	343	79310
2594	2833	85300
9300	1007	112560
6826	1897	135056
5247	4735	94893
1314	298	64953
1891	441	75589
4127	3572	85343
4535	4571	84953
1626	486	72710
2431	641	75833
3165	880	74520
2062	374	73596
1963	311	73572
1487	311	68752
2218	457	82337
4739	2855	83245
3842	2454	78214
1558	390	71172
2075	463	72038
1647	353	71232
5346	1010	117041
2931	1892	117380
1346	441	67193
1934	424	67721
3932	2527	70223
5271	3119	95288
2190	25922	117104
1983	291	70778
5174	922	118001
1409	439	52524
2295	458	80008
5171	2254	80197
1718	346	66719
1675	261	69221
3627	1838	78037
5546	1948	77849
7246	4792	115672
4115	3156	89292
1875	388	71397
1680	340	75565
5459	5765	90949
1271	307	65384
2799	1616	124201
2201	582	83894
1791	421	72057
3739	767	155724
2503	1256	119425
2354	2093	82188
1734	371	71912
4931	3231	81695
1882	319	70252
3183	658	129209
1556	483	71122
4106	2183	74261
1614	435	72209
5750	2897	118793
3495	1582	76569
2676	1083	68040
2347	618	115994
1182	264	65257
4377	1169	80209
1633	362	71821
4243	2614	81734
1618	518	66181
1499	499	68369
7526	2006	99497
4451	3407	140276
5686	2765	153636
1570	367	71885
8446	3339	160312
4802	2743	83517
5238	1591	113353
2462	716	80872
2207	453	71769
1075	530	55077
2514	659	87392
1948	542	74561
1478	265	62345
1623	398	73581
4762	2166	86705
2934	796	102476
3846	1625	115185
1146	440	68807
1779	444	82968
1799	290	75997
5479	2083	71038
4227	3371	84608
1735	530	81732
1809	419	77585
4315	3409	90536
2726	423	77829
2127	448	73527
1983	330	71381
2387	536	76592
2661	1601	70460
1563	561	72856
4761	3422	88675
2006	322	71247
3091	2610	78128
4786	2587	82793
1846	352	72983
1567	395	67237
2402	448	84445
2211	372	83393
2061	552	112439
2749	1538	73519
1634	394	73064
2767	754	113693
4196	2033	79103
5794	5290	91503
2771	356	82289
3093	1011	79975
1870	895	79340
4966	2992	90308
1291	295	70404
2195	326	70242
3312	4733	76065
2786	619	120282
2818	406	119953
6599	1443	103876
7199	1222	117796
2370	422	74577
1907	639	72864
1622	488	78133
4294	3298	108085
1615	440	70460
1465	359	72530
2175	307	77605
4775	3395	104080
4858	1463	98528
1726	419	69872
3328	895	125057
2430	836	73393
3942	4438	80973
2690	1031	71641
1403	262	69139
1922	414	68243
4727	4338	94973
1630	474	75148
1982	411	74830
1387	362	67925
5255	2488	76204
3042	1360	65908
3825	2314	74060
4871	3802	89343
8171	1210	129277
3710	925	122490
1123	224	63857
3591	3594	80957
1463	502	70977
7623	1979	111261
3542	1127	126280
1498	298	68025
2098	442	81358
1691	378	71308
2650	2177	75172
3339	2185	76341
4818	2719	87809
1735	405	66744
1955	761	72085
2518	541	81232
3443	875	141580
3214	884	118241
1416	320	73980
1815	1064	65800
2383	1473	79675
1822	607	72106
4035	2057	92220
7371	1943	112125
6026	1699	115292
3167	790	124081
1429	405	67281
4735	3506	85420
1207	346	70297
2115	372	77029
1422	343	67744
1382	349	64968
10013	1431	120969
7022	2306	126033
7026	1931	118268
9086	2626	119992
7279	2552	116956
1374	301	67585
5168	754	105068
1646	462	69105
1631	579	69252
6779	1687	120696
2318	711	75977
2371	607	113293
2333	770	104229
1804	455	73456
1678	373	72097
2559	1937	73024
2299	566	66713
2755	1084	128428
1458	806	71733
1954	279	66381
4683	8582	169783
5502	5640	97740
6141	1348	110349
5386	2223	85992
1634	334	72104
2150	383	74512
2047	395	74116
4706	837	73536
2051	526	71336
2531	718	123656
4550	4067	94825
5722	8638	90978
2104	310	66397
2614	1144	123304
3215	4346	74652
2122	399	80728
1370	439	68723
7462	7498	167685
2178	420	82853
1563	430	70305
2022	579	76421
1483	411	79714
3198	408	120481
1966	322	73396
2554	916	120837
2087	395	73593
5070	4756	114068
2812	748	123725
2170	315	78880
2949	1105	73844
4431	2679	77845
3514	8714	127256
2786	1297	81049
2878	1604	128244
1974	425	73508
4659	3579	87368
1554	375	69893
4830	2989	95189
1563	449	76985
1635	323	73907
1915	274	66489
1627	472	67299
1474	369	62121
2671	2396	82396
2431	1069	124368
1768	714	69825
3601	1282	122185
1575	319	67920
1709	405	78932
3958	2709	94198
2096	392	72529
1903	397	73352
1745	346	65889
1919	439	70348
3058	2219	126666
2746	2305	72328
3371	694	120932
6946	1273	115217
1250	266	66344
9830	598	128238
5663	2051	88176
2939	386	72929
1631	335	62778
1698	570	71577
3497	1306	129880
4303	1705	91905
1447	380	70988
5719	3410	93416
1587	425	74090
5610	2886	105257
1975	382	77662
7127	1118	108956
4551	2349	82766
1854	551	70852
1610	402	68552
1438	386	67282
7475	1422	124951
4239	2593	85657
2106	673	70808
3062	1743	125488
1947	437	72441
2986	916	75242
2039	351	69981
4057	3904	92028
1891	349	68548
6045	3491	99761
2694	1392	75411
1650	332	74211
1716	432	74045
5146	2182	115341
2526	435	74225
4188	1675	148128
1918	393	72921
5467	4743	89540
1847	436	69528
2410	590	75108
2099	311	77749
2411	447	86540
5279	1371	78016
2203	386	73877
1847	600	69280
1575	384	68616
1950	395	74753
5362	4239	92681
7595	3229	71668
1934	610	79505
2692	1099	76457
4982	3798	76816
1722	386	72292
3722	767	120204
1583	350	68409
3606	3627	86712
3149	3812	120345
2390	334	78296
2506	919	77445
1536	938	77964
6108	2479	117337
1355	697	71102
4610	4126	94012
1867	321	72360
3187	594	132093
1555	507	84365
3122	1127	73500
1662	348	71913
2267	682	75416
2579	377	101912
5247	1180	117465
1614	382	73195
1623	686	69708
1819	263	72048
6359	1677	119128
5078	1310	100896
4850	1913	108956
2815	7516	100841
1267	481	72832
3579	2770	143037
1901	479	77222
2270	557	85057
1767	274	66605
5046	2526	110574
2555	337	71360
3165	908	71460
1987	340	68249
1726	375	71480
2114	425	75656
6082	1256	122693
1594	286	67064
2123	613	56288
1234	400	66894
4050	3683	85912
2874	7297	118588
2657	1214	84512
1546	529	74645
6372	4246	84849
1399	360	68700
2058	743	74064
2450	545	87885
3222	2985	77069
3587	1205	126234
1446	451	66981
5406	6234	92628
5678	2591	71835
1687	352	70956
1274	297	70584
4479	2802	160837
7158	1490	118465
4446	3482	84276
1710	306	73628
3211	1598	73985
1683	540	75112
2055	330	80261
3381	643	124389
1694	291	68004
3304	2286	79843
1790	313	69429
2206	292	78094
3667	2746	81897
2022	426	79596
4543	1695	84824
1797	314	71836
1944	341	70729
1786	447	74513
2327	404	74616
1608	353	68857
4563	5267	84135
6034	3677	94144
1825	363	78380
1779	320	73184
4927	2789	97033
7802	1432	106485
4270	2900	73812
1699	354	74775
1986	378	68342
2125	380	66384
2307	530	71569
7823	3733	125536
4030	901	118845
1763	282	71641
3235	1786	81172
1406	286	73601
1943	775	75936
1550	383	63869
2741	951	123819
2663	1005	78824
1803	292	67116
4932	1412	94856
2183	263	75760
2239	653	75552
5170	2632	78812
1634	328	67220
1972	566	76360
4190	2014	135981
7578	1942	107973
1438	292	70829
1275	411	74684
1946	467	77382
1819	446	82828
1991	638	71392
4808	3459	76889
1462	295	70511
1331	299	73342
1566	351	68921
5867	3990	98350
4079	4448	158714
1330	684	65741
1402	226	61556
2007	492	75089
3366	32429	99101
1491	275	61157
1883	441	71005
3790	1080	111280
4914	3030	80486
5114	2321	119486
1387	342	71341
4319	2015	158832
3747	2069	74496
1990	387	75642
2795	3852	81760
2407	497	95553
1554	348	71804
3039	1444	80198
1807	345	73756
1650	292	71399
7687	842	101941
1602	294	66007
5295	2905	106628
5819	1183	92028
1386	398	68797
1842	1355	68940
4317	885	75964
1123	274	67824
4478	1505	107865
6031	4818	105288
2010	402	73423
1651	383	68833
2287	678	103071
2010	563	77457
1610	290	73784
1991	650	75848
2019	442	81217
2846	555	127424
2491	384	76385
2986	640	122072
1834	293	70316
3963	2327	82957
3259	2322	76112
5795	5531	82096
6491	3179	104025
1909	412	78822
2546	473	115864
1951	414	70996
1646	279	69732
3087	3110	79572
3199	1941	79733
2758	2345	83144
6102	6012	95075
1783	493	68524
2854	1031	117748
2567	692	82453
3727	1813	71733
2738	722	76928
1307	236	61553
4679	3945	76812
4590	3671	98814
1694	285	72774
1971	276	71241
1606	245	72700
2207	534	78269
1458	266	71121
1627	344	72825
1322	201	60392
3755	1672	75776
4211	2090	158033
4402	3832	87569
4063	4903	91828
4058	5078	88904
4870	1526	94812
1425	340	66768
1590	479	73541
2023	430	74756
1386	277	64452
1658	394	72073
7108	2310	116767
3419	2582	69864
3750	3386	88304
1720	635	76184
7015	1883	113537
1691	495	72109
4223	3514	72277
2043	318	74073
1614	346	72734
3018	3204	114088
3639	1561	123793
1835	535	74155
3861	2392	76037
3411	5189	83052
4819	2007	90885
1514	318	76556
4417	3301	74761
6657	2797	112577
1674	309	69217
2010	365	65134
14275	5637	156339
2251	433	66084
4682	2853	99902
3095	1998	65289
1502	553	70672
3699	816	132925
5546	2280	106599
2946	1151	126601
2944	1583	72981
1223	256	57376
2106	399	76429
5254	4243	91145
2234	437	84628
4868	2468	77107
1596	648	79072
4071	1077	133296
2034	460	77192
5426	3740	83835
1543	339	68546
1886	399	79120
2654	1231	68658
3474	719	133403
3298	1463	75825
5094	2625	93279
6158	3118	112560
1722	298	74445
2759	1307	88385
2402	1865	124006
3743	4526	91129
1626	253	70172
6155	2402	99837
4902	1031	130112
5010	3426	108212
2559	1949	82401
2349	944	114964
5822	3271	95787
1229	423	51940
2132	2835	79416
4183	3310	80945
1359	333	66409
4784	1939	86606
4271	2647	82073
3248	3496	74821
1777	331	77640
5738	1538	107440
6810	1553	105317
8315	1360	155900
4914	969	118103
1948	391	72145
1771	296	81189
1953	690	74556
5354	2542	95165
3075	2460	77752
1527	296	65796
2838	599	118660
4591	1911	91220
1867	487	69321
1560	292	74968
3155	898	129404
4286	2066	67916
1410	283	62365
2578	1476	130232
1729	1011	77212
4818	2146	86701
1742	410	77670
1326	426	71444
6358	2895	82393
1531	284	74089
5642	3507	99836
2091	358	73881
1800	405	72835
1640	339	74023
4505	3734	96448
4782	3016	95481
4023	29042	91764
2387	508	76489
3078	557	124017
4586	1637	83013
4054	586	135269
2151	345	76477
1418	438	55941
2110	400	73945
1887	446	73253
2106	382	68929
4627	1181	92787
2006	426	72121
4303	2155	87925
3862	2339	77092
3023	702	62880
1982	483	79908
2494	279	76471
1674	593	81017
4925	4781	86989
2062	696	78549
1790	4021	74277
2479	611	92453
2915	2329	126804
1886	313	71902
3606	875	126420
2099	466	74340
3610	2893	72561
1631	341	77236
1607	311	67405
3319	1559	74813
2683	650	76273
5971	1969	116294
7530	3848	96436
6614	8401	104524
2808	632	84144
3578	2090	75675
2834	442	119921
1943	429	70913
2143	782	107109
6402	5611	105969
7906	1784	125865
1574	366	70416
3925	3517	90737
2039	2135	80577
6354	5217	92601
8378	1946	105290
4899	3843	95004
4422	3623	100064
1802	377	66858
2330	530	106168
2529	380	102469
1443	299	68316
1688	353	72108
5027	3899	120572
6767	2197	109061
1827	420	79685
7114	2737	109902
1590	327	67668
5931	3668	108669
3087	905	140304
3277	701	120544
1890	888	75377
2070	463	75308
2668	704	72507
1967	685	72360
1739	375	67453
1630	669	61421
4175	1047	155256
5547	1582	111717
3482	1075	75772
1527	472	70952
5726	3018	95163
1962	244	67342
4043	2735	87836
6699	4508	95180
2147	380	76932
1587	684	70581
1431	272	71896
2071	687	77169
6111	3435	95601
1579	333	77982
1927	434	72048
1219	182	63997
1994	598	92556
2395	541	83213
2226	612	77580
4680	4598	89845
1361	256	61085
2733	2441	119216
5755	5519	87997
2143	276	73369
1886	402	90353
1859	455	67520
6599	1843	119953
1835	639	68533
1393	255	61040
1865	438	73188
1858	397	70942
3091	895	134376
1879	417	73976
4823	3238	86665
2884	1112	127017
4379	2368	82856
1782	326	74601
2531	1042	113344
1787	400	71601
6518	1835	116364
1766	453	72489
1967	538	72637
1778	351	74397
2273	458	100008
1834	286	71117
1757	419	67560
2179	1027	107345
3322	615	131886
5383	1063	123925
1478	287	65596
3221	957	112669
2203	410	72765
1618	504	66137
4882	3086	94836
2175	359	77188
2742	887	117276
4315	2985	99856
1935	414	70457
5098	2973	105020
4759	3244	88526
1661	351	68564
1910	559	77116
2882	658	104605
2795	1594	73600
2034	482	73370
2663	1838	74957
5279	2415	105372
1918	383	73558
2639	639	80165
3651	1896	71256
2082	290	71100
1507	457	67889
3162	2008	73264
5819	2642	104472
3162	2340	75403
5624	3737	83312
1843	361	69800
9458	1939	115032
4299	3062	87817
5902	950	95668
6071	2101	106012
6278	2768	95341
6811	1236	97497
1834	378	67304
3370	898	96881
1762	305	68280
5594	2566	99985
6615	1583	100351
5478	2232	101854
4099	2425	93619
1665	275	68963
3534	1590	134020
2370	501	110688
4231	2973	87783
3418	574	124272
1773	289	68066
4510	2272	92341
4126	1522	70101
3698	1866	80480
2316	504	74373
2218	375	73289
4496	1578	80762
2055	498	76588
1830	633	77388
3143	2523	74989
4109	1666	67760
2797	2531	116380
4610	2396	92584
8974	1242	115037
1485	392	70540
2219	429	75918
2734	778	115302
1998	307	71940
5091	1310	111528
2327	466	76276
2930	1156	123443
2861	659	124693
1673	293	71099
1498	398	72892
3086	3331	83168
1779	439	73172
1880	586	68716
1674	382	67109
1478	241	67380
1830	371	72858
2546	1431	70566
1690	384	67740
6478	2011	108236
2423	625	83344
7335	5254	100016
1807	577	77202
3062	3019	117500
2613	2230	90264
5872	2706	96076
5255	2361	101296
3956	1686	87040
2826	729	121212
1527	580	57856
5623	4291	93008
4602	4770	86137
2078	475	71277
2070	486	81225
5766	6153	96967
1906	377	71687
3370	3703	81065
2086	525	73169
4151	1630	166072
1894	422	67001
2573	572	79272
1910	580	72589
3151	480	120673
6771	1370	108013
1740	622	77312
3442	3563	84253
1742	396	71097
1670	295	67864
1948	667	82530
2670	28437	82320
1715	324	67438
4175	1111	98497
1783	608	75882
5183	2573	110289
5036	3934	78641
5592	986	95052
4274	2306	89270
1561	919	71848
8899	1795	110479
3323	1623	124944
1483	285	62893
3215	870	123401
1651	545	59221
1846	279	74802
1909	703	76961
5089	1602	84157
2587	394	101172
1398	204	58401
2145	616	97421
1742	274	77643
2073	433	72630
1922	523	75904
3610	3021	78669
1902	487	73833
1862	434	76409
1451	262	67857
1843	535	73272
1578	286	70336
2195	1047	61528
6751	2208	101345
2087	410	73047
1581	346	62879
1894	419	73497
1421	9834	45493
6126	3245	88432
1594	347	71173
2706	622	111388
2550	1079	79792
2067	407	78464
4844	1666	95748
4582	1679	122080
2932	1674	115945
2115	391	71561
1518	434	69311
5133	4099	92596
10111	2611	115244
1950	368	72148
1447	435	63585
7075	1342	104920
2375	546	77129
1530	396	69957
4278	1274	77288
1595	317	68680
1895	460	74708
1819	666	70769
7099	5843	118249
6215	1078	121669
3303	861	82060
3866	2349	76397
2187	319	74328
1818	408	71496
3367	861	72727
1400	382	76544
6403	1618	95921
2827	2490	79691
4338	2781	94626
6778	1522	98680
2443	474	112276
3739	3001	91097
6854	3241	98108
1638	507	70380
1911	315	74269
8416	1502	120608
1991	309	70943
5379	1816	101940
3058	895	81761
4959	3111	92312
1783	343	67397
2451	360	73793
3562	2721	88065
8486	1470	116284
3167	472	99224
3226	793	128153
1923	315	72308
2487	1511	87300
1894	743	70743
3407	2127	72049
1410	504	71184
2723	1401	111736
3950	3200	84768
4645	2306	86376
3358	940	88029
1627	393	70353
1947	270	63541
2483	13419	105265
6148	1535	105408
1536	384	69152
1515	398	74175
1751	331	76001
1913	529	77601
1611	519	74807
5714	2848	85392
6231	2800	101872
2747	1644	75467
11231	4887	155824
2426	539	116856
2298	634	82705
4615	2205	84679
1567	497	73501
3267	1683	77795
6276	5089	86065
3195	1421	71724
1945	406	70606
1738	380	68561
1594	563	72513
2611	412	75981
5946	1244	112069
7251	1973	96820
1614	344	69389
1682	412	62564
2937	912	126316
2465	702	96201
1579	479	72300
7814	1603	117113
2958	426	91168
1278	377	67421
3650	1291	74164
2339	327	70636
6474	2230	112525
3687	667	117592
2069	508	74675
4654	3931	87840
2063	396	65033
2271	395	69824
3178	1118	72774
5817	5199	93332
1749	630	71249
1530	333	67781
7850	5143	96340
1862	548	74104
2266	529	76677
2515	575	78637
1714	543	70580
1379	280	66576
2550	451	99888
4510	2651	92249
3223	1076	78297
4086	2622	79384
2027	419	74140
2910	5383	107337
1506	467	64349
1916	313	71664
1343	406	68524
1407	342	73397
3057	3208	78732
1914	394	71732
3040	691	126525
1596	407	71188
1908	310	72603
2679	757	85944
2923	764	134857
3363	939	125825
2315	358	83961
3683	1467	85977
1462	319	68222
2192	344	71574
4470	1822	92208
2399	1272	118061
4553	2214	100048
3878	1790	86710
3970	3635	86392
3047	1042	75373
1579	417	66448
5751	1542	112521
2336	755	109000
2275	454	73355
1476	270	64168
4745	1812	83680
2239	512	77590
2095	352	71316
2035	338	67858
4330	3637	83282
1991	307	83892
2098	396	74113
3507	1086	72120
1486	426	72900
4292	1088	95311
3954	3682	89501
4327	995	76718
1219	295	69880
2560	3595	84977
1654	322	64660
4178	2484	79760
3151	625	74653
6914	1117	114985
1984	439	73504
3522	2017	121213
3206	1303	125337
5155	2149	98568
2571	501	88017
1605	338	69365
8885	2415	149436
1247	267	66887
1542	5297	65236
5783	1658	100231
5167	3161	79263
2290	574	86928
1614	609	68245
2082	485	74538
2866	1735	70088
1498	402	69353
4136	3834	76548
2138	343	72747
1739	338	71878
5952	3189	85721
3271	902	76141
3015	611	118884
4706	1343	80473
1838	555	71616
3047	1001	124332
4208	2191	91123
1887	441	68629
1910	467	77461
3702	4100	76431
2195	295	77496
4162	2790	90329
4491	2338	82865
2044	1119	90034
7002	1768	72869
1767	495	64649
1594	383	71562
1715	296	71844
1979	537	68012
2203	1067	68228
2459	729	81518
2034	1537	82172
1710	430	72429
3936	2015	81219
1482	347	67037
1823	301	71073
1707	528	65677
3527	733	120952
4635	1269	73516
1388	335	65561
1754	467	70091
3638	3142	76141
1762	1018	73561
2315	427	69589
2112	1105	71173
2181	401	69352
1927	326	73688
2351	462	74161
1035	13047	53909
1570	291	68228
1926	359	65184
5483	3153	94597
4246	1119	82473
1417	361	71077
1666	572	70692
4742	3999	84889
4749	2967	85008
5755	2022	69541
3167	1063	73451
1963	399	73808
4578	2842	93076
1775	392	73008
6831	1947	113612
1739	294	66924
2046	369	68628
2010	266	73948
3295	1632	124089
2749	952	80898
1686	430	69713
3819	1708	66688
2591	633	84372
3211	991	96040
1794	732	70301
1735	376	71302
1911	266	69532
1535	266	65681
5050	1547	96733
7373	1970	117672
1595	445	72453
6879	1219	96559
1781	336	70952
5714	2212	101094
1526	344	73321
3262	1112	126632
5446	4538	104385
1413	512	71048
6247	2219	100581
1839	554	77204
2906	1204	74935
1453	260	71385
2714	511	125857
4683	2803	98706
1458	5583	61204
2009	282	68480
1544	324	66636
2370	407	109088
1833	551	71215
1854	653	77509
7268	1664	120328
5530	1233	106305
1418	494	67205
2578	546	115697
1649	1402	63393
3167	790	120412
2873	1634	75104
3974	2574	82869
2026	378	74425
1595	242	71080
1457	251	70624
1070	1165	55101
6762	898	89744
2967	510	115189
5732	1413	106244
2213	487	75221
2690	463	81853
2070	405	90141
1615	296	67301
1755	355	72617
2981	1349	70005
6008	5643	89424
2691	4699	122001
1591	335	65829
1614	333	61982
1409	310	63161
1534	311	64557
1782	286	69141
2374	1957	87308
1819	340	67778
3603	2747	125001
1774	362	77285
1699	311	70809
2186	443	82144
6410	1969	108944
2046	388	75053
4182	1567	76733
1445	249	64797
1734	724	74996
5227	2117	88508
6280	4391	93849
4323	2868	94356
1645	347	74544
3066	750	65108
1530	292	68280
2970	1134	108309
2683	647	84263
1819	335	76973
1807	490	68571
1762	500	78297
2510	651	110560
4702	1651	84685
3311	953	117177
2919	931	83677
4987	2642	161460
4035	1583	74877
6078	1011	110062
1607	7264	65840
4902	3008	90803
[truncated: 6,181 more rows]
