# Supplementary material for: ATR inhibition augments the efficacy of lurbinectedin in small‐cell lung cancer
Source: EMBO Mol Med. 2023 Jul 25;15(8):e17313. doi: 10.15252/emmm.202217313 (PMC10405061; doi:10.15252/emmm.202217313)
Supplement: Supplementary file 9 — Source Data for Figure 2 [file EMMM-15-e17313-s002.zip › Figure 2/B/Flow Files for Quantification/export_Samples_Lurb_3_Single Cells.csv]

APC-Cy7-H	FITC-H	PI-H
5374	1737	94975
4910	1617	82303
5978	2717	93081
6546	3525	104929
6876	1908	117704
1790	355	66957
1778	252	70891
1727	523	65448
3338	1189	83929
4586	3751	84500
2462	745	81424
1682	311	64068
3010	822	130353
1815	375	78003
4487	5954	82741
1466	259	68972
6719	5014	92553
2437	889	114462
2523	833	72332
1791	299	67794
2138	430	74529
4318	3283	84293
1792	316	70945
2398	426	77301
1811	395	78278
2050	312	75501
4373	1942	115833
1773	525	62304
5530	2831	111049
5974	5315	113703
2106	632	76715
2631	1261	122672
3379	1833	74118
5034	6368	76345
2069	494	74256
2722	1032	119099
3715	672	135932
2777	2170	76125
3322	3337	84764
1499	354	66605
1946	360	78092
2594	1490	74212
4751	3078	87075
3205	2927	78106
1562	4139	73084
1367	381	71777
2670	597	79402
5669	2623	90225
2426	571	80684
1942	391	74480
2503	994	115140
1215	208	60636
4394	4449	77492
1423	541	69816
6115	5006	90989
4607	1192	79552
3200	1190	76428
4303	3311	79368
3355	908	123870
4215	2680	80556
6714	1341	120480
1398	297	67713
6323	4199	88801
5134	8055	92400
1731	325	64508
1297	422	66220
2342	1825	97748
1626	309	67253
6716	3407	116458
5998	1250	115857
2897	5668	118725
2194	604	95192
1555	287	63063
1895	633	70501
1842	413	75702
1461	467	69449
1403	319	70083
5747	2320	115753
2750	1012	69877
4039	855	130877
3503	3919	86476
7962	1442	125906
3371	2785	85408
3719	2388	79708
2290	762	120345
1823	708	79038
1799	551	72718
4991	3131	83445
1855	411	85973
2311	733	78261
1416	334	66912
1687	398	71388
2207	508	78638
1448	458	71104
3554	1024	130699
2762	1517	78736
5130	4239	97949
1786	435	69522
6899	2403	109251
1510	273	70228
1458	460	72815
3207	597	122845
2755	691	115955
2250	360	76577
2542	630	74444
2386	752	111816
1646	341	70759
5213	3525	84397
1580	246	69420
2282	571	72787
3707	3370	57001
4183	3934	90813
2331	425	90948
1763	513	76185
6334	949	100375
2782	910	120992
3096	2547	72691
1863	422	73172
4393	1611	151824
1582	365	70191
1759	381	72148
3481	787	145913
1941	572	83574
2811	1719	87542
2227	570	77456
3995	1209	72152
2848	1658	73961
1834	507	75056
2270	575	68125
2599	559	106545
2506	673	90961
6491	2374	118513
6650	1042	122633
4014	1122	148856
2132	606	78916
4211	1534	87926
1932	427	76728
1971	324	76536
5218	1656	130128
4438	3249	88688
1891	503	69669
4615	2782	94965
6904	1418	106976
3218	1166	125428
1683	383	68733
2610	786	73464
1494	306	75709
4830	3257	97562
1026	453	62772
2995	965	91107
1390	296	66081
6094	4943	110508
2575	788	89368
4404	2896	79128
5105	2702	91673
1671	379	71624
3843	2174	75310
2811	1012	76197
5155	2026	108583
1158	194	62569
4482	1878	71155
6010	1974	121885
1539	332	65285
3751	5993	76186
7894	874	108401
1269	438	50216
3898	3230	86164
8499	1582	114398
1757	518	71433
2043	634	75853
1663	334	70785
2018	478	74831
1967	332	72945
2748	2001	80289
3323	1059	123376
1431	276	69681
1691	632	73533
2651	3431	79820
2299	367	67764
2326	651	75464
4358	5053	80689
5487	1756	96240
1653	340	78614
1583	358	74640
5006	4111	93137
5471	2205	108403
2602	658	117764
1523	554	65156
1392	503	74533
1579	426	69841
1455	293	65064
2686	886	71478
5135	1581	89303
2632	577	78408
1747	395	72829
4191	3269	82809
1634	323	72900
1983	543	71113
1795	371	72517
1640	532	64384
4934	3902	89657
2195	411	77411
1174	278	70985
1542	334	65512
2139	662	82096
6596	2452	95864
1983	389	75289
4244	2368	100132
5486	1968	93621
3806	2646	80945
1759	289	71140
6423	6237	95604
2776	533	99145
5443	2394	100653
1743	336	76444
2167	510	79004
4630	2703	77137
1682	308	71537
1346	287	67529
1886	446	73492
7607	1283	108060
5547	3093	93473
1586	366	69872
1757	314	69941
2134	535	72755
1951	370	80693
2607	803	126461
3931	2429	75608
4344	4900	86608
4610	2814	82144
3690	1468	72480
6079	1434	94421
1791	322	76980
1948	578	73148
2227	1261	84945
4864	4644	85513
3967	2427	75709
1803	336	68580
2386	405	74656
2651	2559	71625
2515	613	109881
4298	3232	77825
1807	358	77792
1558	4490	66044
8006	7778	135340
1782	377	74326
1770	263	66168
3316	1128	123732
1682	1007	69162
3006	1385	126791
1701	387	77572
1566	329	72733
10462	2371	118183
2799	575	115194
1932	428	62823
6377	3792	100698
2235	512	73288
3418	609	154446
3366	1073	117456
4230	2942	87037
1547	514	69048
1507	282	68949
1243	483	68405
4504	3750	87072
3430	1694	133013
2515	1506	74774
3850	1493	120624
2060	886	81520
4679	2692	106360
4647	3813	89853
1462	249	73788
6479	2902	110658
1669	294	69025
3366	2769	78716
1519	359	70333
3191	6063	100152
1134	478	58892
2782	1407	74103
2536	690	119829
1599	412	63762
2782	3310	78523
1458	344	85089
8063	2991	106264
2431	1472	81089
5471	2965	84826
6274	5129	88741
6667	3607	111164
1843	343	75038
5255	4415	83800
3846	4150	87999
3280	459	114027
1651	349	69052
4454	1607	75056
1661	283	67841
1572	279	65872
2946	523	94484
5451	806	112453
2655	576	114139
6890	2974	117068
1335	258	72616
6539	2093	106733
3774	3955	85057
1522	472	67318
1939	451	68981
1711	306	70473
2323	1483	108173
1902	479	69793
5006	727	92419
1401	253	69110
2199	386	84289
4631	5233	84073
1911	442	76649
1874	393	67653
7366	1437	117161
1391	2499	70544
1891	437	67773
4675	1294	89880
1527	286	71324
1867	605	76469
2105	498	69841
1873	647	74940
2460	642	107616
5118	977	113403
1806	506	76793
2784	2982	84710
6091	886	95669
2843	2550	112549
5007	3394	93273
1414	266	61609
6150	1928	112772
2042	374	70997
2515	3607	106700
1954	349	69421
1182	501	67621
8032	1569	120776
2699	987	74185
2338	342	72316
1603	350	71789
7587	1251	113872
1699	471	69575
2823	762	125945
3106	1282	71728
1790	541	72901
5554	2905	93162
9439	2606	125316
6485	1163	114171
5995	2745	105480
3071	1167	125694
2293	757	102958
3362	1168	124689
1662	398	76436
4879	1630	107719
7719	3502	121252
6610	930	119057
3855	1079	125525
1662	277	75021
5207	1327	167173
1387	17756	70100
1739	326	69081
1350	342	70751
2982	1028	135225
1787	362	69313
2014	414	76068
2236	272	70357
2567	1047	84095
1684	429	65804
2268	383	69061
5815	1441	115053
4211	2297	100304
3150	1932	74471
3123	629	111849
2031	512	72940
5723	1908	96788
4614	4020	94695
3088	570	131392
1887	282	76897
3730	2581	85784
2454	494	77533
1623	280	67714
1559	1001	78424
878	459	60632
1878	438	67732
1975	699	70945
3990	4143	78407
1810	362	73040
2009	663	87309
1771	485	67113
2494	2963	74408
4114	4092	81586
3054	1210	72086
1802	308	74144
1306	358	69572
2547	886	121089
4343	4187	87420
3403	1178	74285
3561	3821	85213
4411	3360	79405
3366	1081	83416
2710	801	104577
3415	626	124392
1723	442	67836
2178	334	78549
5731	7440	86349
1623	483	68141
1711	338	66042
2190	243	65689
3134	827	69203
3301	850	90720
6399	3412	118241
2142	673	79117
2171	352	68087
2268	347	73531
8258	4252	109652
2146	586	71453
1914	494	77598
6157	4428	100225
2278	435	76807
4790	2745	97997
9443	4451	134205
2899	922	119813
3061	533	116228
4066	3386	88316
3083	1130	123570
1467	273	70029
1745	330	63031
1782	395	68994
2503	829	68345
6012	5396	97921
6798	1935	127049
1461	304	72756
2871	3166	82809
1699	313	67252
1367	519	71612
1663	290	68124
2250	400	75021
5366	2604	98849
5623	2239	107064
5351	2847	106832
3302	775	93425
2066	432	72693
5547	1334	124001
5594	1595	98016
3101	2541	92209
1766	527	66985
8178	1731	117668
3651	3598	81361
7754	2008	141302
5295	752	100957
1167	423	57691
2446	514	85333
1436	346	61301
1556	335	63833
1735	281	70437
1611	340	75168
2463	474	112844
6407	2627	120873
2039	337	76852
1574	759	68488
1650	499	71861
2472	1063	77707
1824	492	71577
6610	2163	104428
1295	299	69052
2389	616	78500
2048	453	72263
2919	666	124148
2243	935	76801
1244	201	65627
3513	653	145272
1910	465	73833
3018	748	73497
3278	811	129220
5718	2761	106189
4447	1429	84143
3289	701	144185
1992	386	71448
1831	283	74805
4687	2844	98141
4545	1954	108330
4094	1829	82285
754	356	47490
1591	475	68029
2040	335	73145
1518	667	69868
2562	615	87592
1550	413	70045
1647	604	77288
1667	339	75369
3343	3125	76709
1657	458	62238
5663	1247	118114
5200	2829	95825
2883	1359	72448
1791	389	72850
5574	2492	100471
2134	324	80180
1506	304	66481
4097	3650	84536
4174	2668	93629
1635	274	68402
1391	354	64905
2970	451	102312
2324	860	73688
2942	2543	77224
5784	1002	100646
3215	1263	74465
2062	453	82252
1698	754	79264
2216	354	73696
3611	1388	72991
2586	470	97284
2275	706	75236
4826	2947	92481
3583	2934	91392
3790	925	130069
1638	511	70076
2250	483	84329
5686	599	112309
2051	312	76292
2247	687	79518
2074	466	74801
1670	311	72097
4767	3674	103770
1235	302	68582
1843	414	67292
2999	933	87904
1755	373	72156
1865	292	67157
1767	489	64888
3528	1877	78100
2070	538	71107
1614	385	69659
1525	443	76872
1671	361	71016
1091	247	68988
2009	431	71437
2003	356	73116
2151	363	76152
1691	234	71944
1667	428	75549
4945	5030	115717
4119	1305	80600
2147	398	74861
5020	3201	105624
2651	54311	97316
1594	461	69228
1475	493	71629
1671	458	71161
4904	4236	92812
4414	2682	83256
1954	684	70069
1765	499	70704
4259	2455	70418
3151	1094	71948
2091	275	66880
1722	318	75701
5364	3160	93393
3451	1016	77744
4611	2981	85628
6046	2363	103186
1031	373	59332
1466	317	67136
1591	374	73524
6311	683	104240
1819	245	70732
1714	382	71157
1666	478	72173
4298	4789	89508
3385	1299	126969
2026	343	69460
1530	310	72237
5486	2930	105536
6175	2388	98177
1645	332	61489
4327	1783	85510
5831	1835	110842
2956	1139	117536
2935	907	119896
2727	1294	72069
1966	363	54202
5959	2100	98327
1934	427	76129
1694	457	78305
2969	1921	121792
1908	308	74140
1470	315	71153
2891	762	126625
2051	3105	105362
3154	546	123052
1931	483	72242
1547	385	76274
4811	2806	106145
1803	286	67514
1474	266	68001
1698	282	65073
2178	306	68577
7270	2109	92913
5115	1442	68705
3531	498	117585
1756	367	73852
2766	583	103132
1818	391	67256
2942	1181	131780
2160	505	101458
2723	917	92432
3271	625	106484
4402	4617	98441
3223	838	129772
8283	2972	121284
7543	6995	140805
7367	1904	116324
1766	374	79292
1414	303	67830
2878	654	119365
3234	587	88473
2354	287	71208
2299	438	73328
3162	2163	126017
4098	1268	86355
4883	2684	101881
2222	450	71693
1555	366	70412
1687	355	72720
5091	1820	102515
1472	310	70673
1887	403	76556
2103	410	99588
5870	2523	94317
3371	1262	124161
1751	400	74892
3066	1356	72457
1553	335	73937
1790	418	73740
2331	1238	111851
1858	670	70132
2611	919	73804
4290	2998	73161
1477	325	63649
4366	1155	76801
4071	2366	131777
2286	376	72268
1815	326	71363
1663	302	70608
7522	4668	95376
1797	553	71613
3580	1145	81069
5267	3207	84214
1570	286	70409
2338	1078	81322
3543	604	63193
3789	1110	129297
4526	1516	76240
4606	1940	98336
3814	2054	77776
2042	450	73861
4806	4349	87698
8173	1751	120384
7174	1350	96976
1527	350	57521
1439	357	66659
1655	404	71304
1427	385	68373
2718	701	107250
5683	2040	112149
1519	305	69028
3946	1187	77639
1745	235	61164
5154	5089	87109
5722	3628	104293
1095	177	64276
1603	438	68269
6226	1491	128413
6167	2814	135803
4818	3681	84669
1759	280	75740
1291	556	70449
5715	1860	79304
3198	767	107417
5466	1583	86928
1670	498	72820
3093	779	133756
1642	278	67640
2486	333	76090
2003	309	71501
1315	315	58165
1646	650	68836
3482	1098	123126
4851	1148	72248
3315	614	111512
6318	3672	109584
6926	1962	127788
1846	304	75196
1664	702	71698
6056	4119	96576
3187	709	109272
1927	497	71543
2186	428	76549
3571	926	142001
1571	397	68793
3642	991	118856
5486	5201	104401
3093	1385	123873
2059	450	101624
1484	891	63052
1743	371	78148
2671	539	124697
3497	1534	125368
2274	350	78865
4928	3246	98856
5533	2945	85428
1694	355	73667
2139	358	75144
2118	394	78716
4339	1334	136336
1845	396	67718
5030	2339	84247
1426	263	66245
1466	687	64393
1870	483	70605
1867	514	79720
3303	1065	116636
2088	1020	68752
3719	5849	82420
1680	452	70767
2360	518	78160
4362	1609	84218
1743	419	66549
1566	2405	78205
8479	5119	137149
2026	429	73633
1755	467	73881
2821	506	106325
3176	1950	70160
2654	779	117430
1242	275	73793
1530	430	71361
5091	3213	96313
2291	514	76257
1429	326	67063
2957	1366	78349
1347	322	68409
1213	326	63903
3882	1619	76033
2007	326	67941
1835	1986	75876
1824	314	74024
4557	2823	87009
2199	375	82310
2794	802	118329
2236	502	91981
3410	5352	79192
3615	1058	74088
6483	2697	110668
1930	411	68848
3046	2022	130781
1347	7435	68856
1930	5940	69710
1734	502	68247
5527	1391	114748
4712	3128	169472
1846	288	63136
1367	402	57802
1552	419	69714
1436	279	69900
2955	1454	75613
1682	283	68441
1927	702	68117
2307	369	89515
1543	416	74467
2571	1861	69813
1498	556	70005
1483	475	73812
1490	398	70533
4535	3928	101245
2187	551	72444
1807	329	72698
3698	650	121713
1594	407	71348
1887	435	74609
7458	1997	111031
1051	653	61197
2194	2876	76383
3876	2577	75280
3714	1669	83173
3451	1215	81645
1627	290	72901
2479	555	77108
1899	497	77837
1698	471	74589
2052	600	71839
1360	382	67588
2655	443	94307
1462	323	67330
2222	489	73224
1491	272	63829
3728	983	83204
1843	233	67522
1771	490	71138
3085	3230	124665
2986	3409	89879
1819	307	77565
5623	1569	101953
1728	568	71253
3719	1230	70932
5810	4580	85228
4606	2505	77393
1168	297	68885
5623	3139	94152
1810	397	72239
1787	559	74565
3116	1371	79097
6059	4538	84776
3503	4095	80885
2690	1423	75597
1643	435	69369
6036	3919	99764
1855	324	71158
2828	438	79829
1903	442	74589
1308	252	62677
3551	1581	63085
5103	1591	99892
1891	435	78385
2333	657	83165
2623	2386	115757
2590	535	82248
5034	1856	80293
1875	443	71008
7955	4588	120321
1855	553	80988
2919	654	85972
1455	441	72324
2090	356	71337
1971	502	82354
3425	558	124017
3510	2759	79984
7906	2236	120329
1507	377	66962
1530	246	59945
1892	375	73973
5206	3271	92556
5061	4794	82461
2062	370	73029
6845	6510	77764
3294	2002	80917
1546	330	65349
3970	2451	106940
1706	486	58040
4695	1987	87076
1693	259	61877
3291	751	128993
2631	627	101053
1633	278	67369
3675	646	120002
1567	409	75181
3015	1072	74229
6091	2780	118153
5243	2717	96289
7142	2864	98997
1750	274	67676
1577	293	71352
5760	3446	113066
987	262	65064
4667	1645	97404
1597	276	71298
1329	302	72089
1754	382	78761
2876	793	72239
3610	901	129961
2002	301	69025
6543	3122	86764
1312	277	64697
6635	1279	103120
4215	1336	74756
5351	3258	107478
4578	3495	90593
4367	5441	82933
3846	1955	77453
1006	400	56701
3448	855	61576
2363	449	99415
6843	3075	85508
5723	1568	109592
1874	390	73960
7637	1284	116629
3134	2025	77676
1731	402	67141
4694	603	96240
1914	477	76592
3292	1394	73380
3138	501	108712
3458	1038	125640
1342	275	65550
3255	1955	117989
3088	1161	109252
2380	654	110661
1751	374	75661
1547	296	66879
1799	406	79729
1686	327	70808
2778	939	127365
7259	1801	121812
2675	521	95017
3762	2138	81137
6990	3830	94257
2042	394	74137
2375	278	69042
1885	334	69736
4434	3825	92785
4955	2380	97421
2195	1673	75852
3551	919	128497
5871	924	112296
1391	319	68904
3327	3511	128312
3183	1843	72041
6097	1904	126876
3986	3689	92957
3556	5102	81255
4271	1767	80376
1694	343	70912
1715	585	68294
2210	608	103321
6230	5103	118080
1794	406	73037
1415	351	66592
1271	310	66019
5621	2230	118969
4350	2915	80433
3719	2605	68922
1143	306	59866
1898	461	62405
4880	1739	76700
3760	3690	88324
3462	3928	81576
2238	343	70481
5677	1874	108254
896	526	58469
1939	395	77421
2446	1386	112379
1307	671	70948
3019	877	129072
4738	3134	89781
4858	1372	73268
1846	305	73393
1730	414	70365
7887	808	112252
2482	575	79517
1518	435	66777
2853	1074	120124
4553	1252	80389
5073	1975	93412
3911	2019	79409
2782	449	122658
1898	398	68538
4397	1083	120203
2047	379	70221
1834	438	68352
1750	464	71620
1842	12726	78084
7076	4353	130912
2551	872	131208
1930	452	83828
1911	650	73009
1767	267	69083
6298	1319	111774
2970	524	124055
2531	965	71783
1910	819	76416
3590	2736	80200
3146	748	118928
2430	465	97985
2855	937	114889
1718	310	69845
4063	2414	75092
1486	303	54021
2072	423	71525
1214	260	69933
2020	357	68149
5316	1995	106537
1974	518	71093
2230	984	74756
1614	316	69652
3573	1063	126292
6066	2064	125064
1360	291	75889
3550	1403	122569
1356	12821	65948
1610	351	69760
4426	2747	77882
1787	436	72073
3414	2075	73660
2806	2526	67262
4998	2438	102588
1933	354	72573
2214	742	96757
5055	4377	89186
7938	3321	102296
2195	871	76393
1542	311	67733
2155	490	74416
1686	430	72471
3271	1152	77661
1300	295	66510
7843	5952	159728
2798	1533	127965
2019	420	61324
8015	1402	113896
1434	285	65710
2937	1323	112569
1957	418	74309
1867	398	71300
2959	1522	126797
1406	328	69004
5688	3551	96359
1849	365	72012
1629	330	68621
1911	344	75661
2903	2202	82813
1493	298	68433
4425	2381	80108
2755	695	91645
2562	493	72873
3143	603	90088
2279	4124	86512
1862	353	74785
1850	392	70413
1547	281	65093
1947	418	73941
5367	5562	91146
5392	2768	91269
3843	2590	82261
4691	3127	93093
1627	336	71181
1523	342	71454
3782	2139	106784
4051	2647	81324
2113	425	82421
1418	442	71316
5193	4520	97901
6343	2739	95961
1439	389	64476
1559	436	72944
7047	2259	129921
1706	697	72935
1351	315	70080
1886	355	65401
1602	455	70236
2034	304	67212
782	391	57444
1610	735	70135
1643	387	69988
2539	1441	74012
1819	291	71672
2242	457	72469
2050	529	71645
1247	308	60248
2511	509	86158
1570	289	69357
6997	1205	115792
4211	2456	87964
1375	312	68855
5594	4529	90920
2942	558	114680
1650	417	66445
5910	2421	115984
2107	458	71685
1645	530	74829
3783	2079	90085
2075	441	76149
4755	2445	87425
5972	1631	73916
3766	932	149128
1875	404	74921
2378	702	117329
2999	883	76245
3121	1716	71057
2046	322	77557
1671	775	70977
4703	5479	78820
5039	3218	91532
4894	2048	92659
2812	1072	76921
1331	390	65496
3579	774	117256
2410	1270	118544
2511	1001	80252
1331	237	64010
2872	662	70384
1930	452	73472
1797	539	71356
2271	298	64437
2027	5470	68577
1521	382	70025
2023	458	74165
4208	3483	83423
2058	423	71457
2915	558	86913
2683	492	84291
2683	12396	105595
2834	1366	123261
1250	341	72544
1530	382	69096
2123	463	75067
1870	299	70396
1468	281	67308
1762	414	66776
1922	446	75448
1854	521	72798
1378	391	68339
2797	3075	101252
3506	3055	76577
5132	3846	82133
3514	12913	159489
5047	5223	93992
4270	1057	89677
1543	275	71692
2722	9924	104368
2547	439	76649
3799	2596	79373
3442	2158	88794
1350	270	65550
2818	434	88033
6910	2932	99412
2610	410	80769
4391	955	93932
1635	544	66788
3115	2561	70385
2443	9682	126701
4135	7223	171020
1683	346	69381
1555	290	68117
1675	538	76084
5898	5072	111552
5855	2000	120608
3294	974	125096
7235	1841	111020
1581	480	66281
4927	3918	93173
4538	3705	89420
2014	373	76958
2957	2950	70096
6117	3301	96273
1718	1661	73973
5489	2947	83268
2601	593	74630
4778	1091	153273
6415	921	117106
2270	303	73397
1868	383	67487
1538	314	67773
4990	3271	96127
2070	445	69571
1477	335	69842
1759	312	67512
1939	312	73084
2363	385	77799
1787	323	70773
1937	438	75220
6277	1061	90904
2094	450	70703
1552	360	72025
1482	374	73700
6168	1735	116668
3491	2604	80511
2763	1127	115462
2807	833	113872
2058	309	79445
4020	1843	75658
2667	541	112928
7602	2326	105655
4480	3046	89740
2902	1151	123696
1698	636	58405
1458	246	66373
2871	739	122492
1623	408	80264
1447	14363	70072
8743	1778	110737
1835	362	60241
3849	1950	75237
1107	243	55104
1978	359	69501
1954	1036	69012
3118	1595	76236
3202	1567	130464
3131	919	121077
5952	3928	105871
4281	1042	139021
3082	989	132876
1494	920	68473
1399	327	67333
1751	787	70201
4903	2003	96625
4919	2383	80751
4526	5710	89541
1579	355	74829
6111	3215	86420
3909	2806	91148
1710	427	72097
1498	247	67797
5440	3344	93573
3187	1490	77931
4471	2174	87596
4082	3008	81325
6042	818	100960
3098	2050	81621
1907	289	72128
5679	1758	116692
4273	682	109501
2039	559	73334
1866	322	72633
1027	1322	44346
3231	3047	81292
3149	1159	76966
2031	350	72461
5803	2404	105161
1452	445	67676
2494	990	125403
1539	421	73672
3903	3714	78997
1878	631	71332
1508	261	70269
1635	308	71697
1870	399	73820
2830	1236	117431
2429	448	75040
3346	1289	81345
3130	838	115249
5422	1030	86364
1355	260	66516
1635	292	73524
3073	3782	83896
1631	463	68812
2746	364	77963
1382	263	64300
6575	2079	98100
3102	711	127119
1410	211	60609
4302	3128	74751
1870	329	63762
1390	381	71885
4794	1531	86408
1955	319	75765
7363	1997	111452
2546	527	99697
2871	899	69580
1107	386	69788
6425	2248	99815
3603	3103	78923
2239	4262	78329
4858	3005	102044
6721	1408	114765
1815	360	61237
4178	2013	86844
2794	483	76724
1742	443	73852
2903	873	115280
1930	447	75049
2267	606	97717
1902	346	81408
2950	1782	72753
2047	307	74787
2147	457	98676
2467	483	82876
3283	5043	77252
1923	361	74132
2906	835	121981
1742	409	72661
2195	538	90973
2779	705	116021
2455	699	87600
2183	342	73264
4464	3356	84905
4435	3291	88332
4119	3774	80698
1399	262	67185
1665	338	70076
3546	1433	115916
2387	1329	118053
1663	405	70211
2255	428	73953
1822	308	76810
1250	327	54022
1831	492	66217
2091	481	83189
1635	266	73982
1438	246	71480
1723	635	66589
1749	398	68531
4684	5374	74305
2271	358	67536
3818	1313	64599
1391	303	66108
4213	1559	103068
4766	2882	90521
3270	599	120312
1426	336	62693
2002	353	69245
2239	344	77412
3320	649	135181
1330	316	66815
1726	367	70468
5003	1070	127217
1330	539	70021
3682	729	135709
2699	534	78062
1554	530	72452
6447	1736	113881
4019	3299	73325
1822	346	72300
1615	489	68749
2793	5156	109691
2306	426	74150
3283	1181	124457
2905	278	92635
5012	2777	104393
6479	1649	112993
4458	3052	119703
2663	673	78101
1442	387	61084
3514	1759	136177
3642	4919	81233
2874	1508	128225
2171	372	67960
1674	347	64341
1346	374	69314
4771	3556	72896
1386	326	62877
1547	264	69688
4186	3118	93256
3386	1349	126973
1779	1758	80024
1958	355	72909
6906	1959	110152
2907	499	81401
2310	358	75711
4095	4506	76572
2546	525	99771
4607	2884	77245
4342	4692	80438
5306	711	119808
886	456	38964
1602	3421	62281
3795	714	169057
1843	601	70456
3889	1850	87697
1931	331	72052
2038	290	75209
2314	384	73985
3475	735	139664
2796	940	128957
1551	405	66460
4110	819	139807
3586	1824	73889
3557	3055	79501
2722	793	66931
5078	1343	124189
7746	2410	106841
2034	403	73465
5433	2984	91121
2114	337	79385
1486	544	76424
2851	696	115688
4566	3935	96484
3446	1871	79748
5171	2594	82481
2186	438	71589
5099	1749	129366
2907	3251	128100
1827	439	73652
2062	336	70312
4190	1300	133244
1822	321	67617
5736	4708	91909
1867	367	77022
1503	263	69912
4935	4862	109871
1823	392	74808
1730	411	70561
1239	462	71160
1915	479	74060
5997	1360	115994
3266	1977	121049
1598	346	79037
2007	571	71664
1419	470	72492
2739	564	84724
1456	635	69161
1319	331	68930
1674	339	72756
1494	290	78359
1867	444	68012
1658	214	76156
1830	429	69888
1923	439	98757
2527	1403	83633
3589	816	137208
3685	2768	74536
3982	5905	121152
4546	3237	77636
7183	3611	92889
1679	481	73227
1714	606	74566
2842	581	122181
7414	2666	118872
5274	3552	93653
3207	852	132665
1774	376	69657
1433	351	65436
1374	307	73905
3267	831	79424
2190	440	77761
3431	1377	122169
5878	4084	89368
2878	571	89137
2414	1947	74409
5543	2750	95780
3874	4738	81253
3146	1308	73333
6455	1156	127872
2999	996	129280
6028	2774	121320
1427	280	74106
2137	315	70984
3762	1031	127855
2436	2228	117593
5163	1105	84517
1909	540	69676
5534	5214	90548
1970	306	70432
1927	373	70593
6810	1395	110440
1910	447	74494
1814	427	67864
2326	661	94961
2246	382	68216
2730	648	86268
1757	2296	66524
3210	482	111009
1699	284	68784
5588	960	125965
5008	2275	109829
5625	2974	139249
3978	3397	89168
1513	291	66961
1592	326	69817
4707	3215	94968
2198	500	71643
4968	1915	81312
3331	1555	109666
2886	833	65948
1542	405	67851
1427	318	66977
3495	1073	129589
5002	4687	102392
2165	306	73685
1840	278	74489
2390	578	78349
1723	286	61177
2695	1931	88485
4879	2697	81004
2351	403	74319
2183	521	73544
2222	1136	72693
1575	546	75968
2838	451	97470
2170	430	71761
1974	688	64828
1775	371	71864
1806	345	68053
3635	789	121748
3199	899	122444
2863	456	121493
6651	1511	113025
5447	882	123478
1955	286	68680
1940	346	70212
2339	481	95541
1627	442	58453
4383	2988	80361
1460	387	69316
3155	576	107605
1938	436	70016
3162	919	135464
2302	439	77456
2154	533	75368
2715	1779	82933
1603	333	69320
5654	3587	81421
1738	444	67576
9287	1306	118823
9295	2124	140754
1296	411	65045
1556	422	64497
2343	371	92712
2751	966	67512
1733	423	75368
5763	3731	120893
4679	2108	72288
5435	2073	93820
2528	403	81068
2026	607	103723
1651	376	74121
2975	726	82160
3106	819	123381
1412	268	56237
2079	398	75953
2064	1355	63807
2967	823	81872
1543	367	68224
3159	3998	83025
1606	732	72333
4683	2307	79319
5312	2769	106027
2655	574	75379
1671	397	71202
3162	792	113417
2006	751	67933
2322	555	94841
4598	974	129586
1507	231	67279
6026	3803	93340
1691	337	75012
1506	298	70308
1803	409	73444
5866	2283	109006
2410	952	120492
4715	1950	78941
7010	2424	110932
1205	378	65163
4042	1238	140887
4319	1064	120144
6446	1534	124491
1594	397	65039
1670	431	72458
6707	1678	114957
1783	553	76436
1882	247	71773
2511	439	86096
6674	990	99303
3378	897	112725
1198	306	71411
4901	2530	92664
3802	1924	90498
4658	2909	80656
1613	324	70852
1650	396	68157
1406	399	68512
2819	566	78869
3098	581	129464
1507	468	72206
2035	469	72749
4078	1330	131633
2009	767	77552
1731	479	75077
6183	2166	143765
2065	328	70393
7502	2826	118200
4622	2340	85173
1722	701	77889
5171	4862	93632
5411	4518	150496
2811	1341	117160
2275	566	81072
3476	2032	70721
1664	293	73944
4038	2874	78705
3651	744	122777
4390	3224	83576
2130	607	81365
6423	3502	108854
1579	6559	68920
4886	3835	99351
1663	262	74076
6410	1318	118056
2091	427	71889
2209	329	68849
1619	413	68793
1650	738	70576
1679	507	77965
2703	668	119565
4002	1635	123233
1742	340	75867
1995	322	74209
5829	3172	111879
6412	1247	122245
2586	546	105057
6947	946	102265
3750	761	119060
4885	3013	93788
7582	950	119159
4006	3036	86148
7255	2478	106845
1846	427	73628
1919	382	70293
4602	2080	81112
4071	3101	81396
3711	1303	138733
2256	488	79992
1682	385	67000
1426	347	73955
3971	2490	83049
6483	3107	97601
3558	1581	77365
7003	1530	112792
4082	5547	73505
2638	982	88367
1795	364	68089
995	307	60460
3731	4155	84212
2543	405	82142
1874	420	70601
1139	347	65182
7771	1004	113628
1243	537	67224
3685	1015	154070
1858	724	73609
3764	1957	79365
4283	3347	88216
4495	2056	91709
1535	456	73805
3966	2125	81733
5710	3330	99288
4803	2404	77673
4385	1484	94037
1787	350	68425
1659	430	69805
1426	506	69840
3434	1980	92557
2947	2734	120181
2478	664	74625
3407	1049	122304
2243	813	116212
1706	614	74249
1578	246	63413
1899	320	73926
3162	1820	126868
4220	2531	94155
1602	300	70257
5047	3352	83696
2614	483	109307
1535	295	72440
4182	4778	77839
1706	295	74102
2787	1439	74012
1723	318	69052
3591	1112	134251
2417	543	80924
4394	3234	78396
1803	255	72719
1939	710	75341
2030	274	78881
8082	6834	101148
1722	345	63653
1703	430	65683
1299	382	61117
6759	1267	112923
2103	390	80105
2006	317	75537
1442	374	66429
1815	435	72089
1771	383	70604
4155	3263	85500
4659	2945	100160
1730	339	73264
946	526	52469
2078	403	72657
2795	554	108590
1584	298	68293
4345	2587	93577
2298	426	73160
1574	511	71540
2075	483	76999
1635	379	87015
4916	1916	85638
2444	549	93154
1739	352	70972
2988	2199	82229
6990	4109	81404
2050	410	74180
1470	350	74428
2579	731	120225
1879	419	77047
1645	390	72217
1443	276	68075
3719	1695	75505
6910	3055	107237
2566	2157	77650
3019	724	131160
1634	380	67648
1482	331	66245
1851	270	69754
1654	317	68621
7818	3510	105929
2863	2626	74333
3469	2747	76276
1774	421	73905
4309	3203	89540
3499	1062	117649
1388	475	63997
1219	446	74848
2402	557	97419
5518	3167	99017
1808	367	72521
1502	346	71588
4552	2883	77256
5246	2171	92124
5194	2863	103152
3459	1678	121073
2220	408	78436
2377	997	76601
1574	304	73977
1663	346	72325
4702	4151	89036
3664	1572	133379
4962	2660	86784
1707	445	70673
9819	2901	104641
2696	1381	129424
1514	455	74632
2118	301	74372
1626	262	69330
6007	1082	136981
2315	784	75371
1947	350	77419
1706	438	75032
4083	1782	131409
1842	437	76128
5703	6154	95189
1454	404	65781
1698	406	73026
3794	2726	85760
4675	4948	98456
1755	332	75856
2511	548	102637
3068	1410	79237
1670	393	78205
1678	281	76901
4890	2807	82313
4542	1798	131501
8074	8321	100281
1485	292	68277
1532	475	74032
3861	780	120578
4373	3849	84092
2451	2318	126866
2898	950	91041
1911	509	76045
5339	2842	109700
3231	1468	116796
3859	1191	143105
1943	494	73029
1905	303	76240
1604	436	70901
4538	4590	89648
1979	417	81273
4617	867	126825
3146	1136	78684
2035	495	69681
5073	2960	106149
3648	3274	82785
3618	4057	88974
3682	899	78854
2477	1063	71617
6283	2020	117238
2767	455	66045
2946	531	113284
6930	2690	107504
3615	3335	78760
1491	467	67751
3270	1668	80844
2858	1306	114261
7554	961	117113
3299	699	124598
2210	361	71413
2039	359	69423
4494	3198	79965
2191	438	77312
1906	305	75297
1664	312	72332
2267	544	81748
4826	3632	100726
2754	1515	75243
1513	259	71892
5919	2062	102881
3005	585	80372
4347	1673	82021
2791	1081	70561
1810	523	79597
1775	936	73993
2422	613	119456
5852	1083	109976
3943	2778	102569
1500	338	63745
2962	748	117445
1487	361	60377
1360	302	73486
6651	3167	98429
1583	331	71972
3202	595	131783
1815	963	77504
2946	671	112119
1752	358	84581
5767	2163	88601
2404	296	72633
2390	400	75297
2199	410	85849
5510	722	103289
2346	693	84372
2534	665	93956
1968	295	71997
8054	1786	108180
2326	713	76930
5679	2849	86593
1891	501	70743
1691	368	70504
2814	635	122437
3493	1150	128076
4575	5428	89988
2762	717	131452
5999	4619	104956
2271	1500	84100
5335	3259	100921
3274	1117	118629
2015	454	75668
5266	2524	72092
3559	4171	93308
2765	2709	89932
6571	1713	111976
2298	466	82297
6906	3663	108807
4592	830	97453
1640	329	68931
2307	370	70840
1558	410	64009
1598	589	73189
2950	467	103873
2082	307	65720
1335	286	44300
3559	1164	123980
1563	371	70440
4708	4173	82501
5059	2521	82449
2238	1327	74998
1646	364	80078
1653	397	69015
6103	4206	86940
2295	832	103660
5639	1479	116005
4270	605	115182
7151	3340	110564
1622	429	70292
3353	2466	73489
5614	3071	116076
3262	728	136060
2910	1032	71349
3058	1105	121249
4203	2772	95234
2076	282	73733
1970	473	73720
1700	374	69605
3302	1103	73109
2059	431	76693
4087	1301	118477
5307	3343	94469
1727	514	72016
4271	2136	87120
1614	533	72989
1355	227	64696
2142	394	65869
1936	3804	82577
1741	785	68721
5436	1726	116959
6355	3711	97100
5239	2016	187032
2062	304	73042
5682	5636	105612
4275	4085	87686
4330	6543	96811
1455	394	70041
2727	495	80078
4614	3239	78973
3227	479	120777
5586	1196	113404
2162	516	79609
6202	1925	109348
4815	4083	91145
1662	241	73555
2882	1719	77145
2668	417	114230
1937	398	77105
4054	802	152700
4870	2497	105436
2645	2665	97265
3528	2791	85381
5729	1048	125028
6715	1041	126654
5647	1288	102813
2298	1295	122153
4163	1922	86879
1578	495	78071
1671	278	75481
1658	487	81003
1988	883	65466
4146	3063	89593
4107	3874	85509
1864	408	66612
1678	406	75432
1866	446	75732
3247	1899	86571
3992	2193	68589
2143	415	77809
1618	428	67153
1922	438	77668
4939	2066	89941
3230	1759	84592
1610	339	72924
1911	343	67873
1514	350	70284
1448	305	68484
2086	323	75370
1843	504	75117
4635	1880	79373
1295	391	66916
5270	3113	102712
1525	439	70841
1482	576	70085
6546	1379	104204
2203	353	74781
1662	431	75795
2368	387	97580
2041	361	71204
4055	1812	154576
3339	1550	71896
1466	354	66597
4970	1506	111061
5457	3428	107920
1702	350	72424
7867	6107	136881
1882	310	74256
1309	313	75644
4174	3047	154329
2278	324	76521
2530	1370	71901
1678	423	69584
4331	2296	74492
7243	2522	110197
2579	794	73820
6663	1586	112892
3735	2202	76012
1970	706	75524
4171	4252	96336
1782	294	69488
1359	375	67721
2110	714	71036
5294	2062	91633
1722	410	70204
2175	360	74868
1685	243	67677
3755	8495	160600
1654	400	62636
2010	534	78681
2055	506	71588
5175	2210	105881
1999	496	71956
3254	2775	87889
4159	2475	81396
1694	584	74161
1878	443	76357
6463	1971	106972
4787	2495	94832
2142	419	77721
1612	497	64300
2520	700	61570
4758	4235	86973
2150	521	74212
6991	2214	147415
2567	488	74364
1756	329	59014
2516	545	95741
5539	2933	90465
4487	917	154172
1402	350	66338
1326	275	56316
1802	477	69672
1586	402	61480
1262	363	67573
3935	3413	87824
2135	487	62797
2510	1554	68932
2615	20997	78384
3837	3270	81508
4536	2286	82977
3447	1299	68877
2494	462	83447
1986	298	67969
5391	3711	87752
1487	261	69276
[truncated: 6,183 more rows]
