# Supplementary material for: ATR inhibition augments the efficacy of lurbinectedin in small‐cell lung cancer
Source: EMBO Mol Med. 2023 Jul 25;15(8):e17313. doi: 10.15252/emmm.202217313 (PMC10405061; doi:10.15252/emmm.202217313)
Supplement: Supplementary file 9 — Source Data for Figure 2 [file EMMM-15-e17313-s002.zip › Figure 2/B/Flow Files for Quantification/export_Samples_Lurb_4_Single Cells.csv]

APC-Cy7-H	FITC-H	PI-H
6143	2647	104235
5365	3770	103989
2619	512	102161
5495	691	106981
1830	374	74980
3970	671	142626
2572	1595	114556
1491	323	71560
3133	1723	123092
4853	2030	101274
1663	302	82158
1819	353	65109
2690	593	90433
4171	1945	80773
4809	3505	102725
4343	2197	93228
1391	343	59724
2985	2232	73577
1176	271	63840
3026	637	114939
2130	504	74393
3179	1275	72728
3806	3485	78768
3103	904	126923
1119	325	67488
2222	1038	68652
4430	2558	103948
3355	1138	77841
2947	1662	71989
1646	334	66720
1878	326	71588
1998	407	70948
1298	234	67076
1946	499	71221
1475	939	74419
1671	313	74402
4231	3458	78843
3959	3677	87213
2183	798	77440
1705	886	70620
2035	529	70684
4207	2035	84296
3506	2818	74547
4036	2284	125516
1518	377	72347
2894	726	97085
3847	3203	81840
2761	2030	113476
4703	3042	88721
2914	1466	76857
1848	358	74804
2018	526	76116
2802	622	104524
5366	1395	99771
1134	1240	54610
5120	3331	94596
1882	358	71156
1703	328	72072
2155	391	85789
1782	248	66795
3211	951	70487
2735	1113	107696
2230	369	71354
1105	270	67037
1547	362	70064
8915	1439	115373
3827	3806	119469
5031	2339	97737
4312	1023	94421
3570	719	125356
4207	5406	99137
1250	271	69837
1945	346	75432
1843	430	78180
5035	611	97857
1718	456	72064
2423	1306	79136
4427	655	147790
2710	905	121784
1475	307	73072
6134	2398	111972
2235	313	76320
2374	1066	81448
5326	1295	104007
1715	543	65708
4298	3591	83180
2062	399	65413
2122	226	70245
3922	1367	83108
1642	274	72885
4207	741	102500
6591	1037	114788
1908	412	80620
5693	4311	92265
4543	3287	73853
3486	7830	123320
4205	2143	81476
2082	392	69509
3000	1626	73813
5546	3633	98317
1727	488	76852
1895	398	66340
1507	297	65024
1666	361	74421
2018	401	68821
1967	322	66389
4699	2446	88536
3523	1382	88008
1516	338	72820
3142	990	130893
2503	1041	75036
1983	262	70972
2619	466	98826
4511	2749	84655
2700	1622	80004
3559	986	80572
5046	2735	97017
1870	744	79348
2031	413	74061
2359	498	73695
5558	3055	91387
2911	2521	76653
2678	616	89884
3000	2205	77992
3271	1568	130845
2291	571	91856
7511	1160	107421
2314	916	66689
2032	402	82392
1805	1354	72609
2003	443	69600
3077	651	121904
2058	324	68937
1878	387	69389
2119	392	70028
2128	315	71633
4602	8918	130905
1931	552	65756
3250	996	90584
1419	248	70405
4516	2747	154839
1307	462	64328
9560	11324	138194
2196	497	75605
3552	1782	67732
1777	381	71813
1845	1043	66984
6071	2851	106797
2915	1174	113969
1638	368	66550
4352	4693	105225
3790	3350	87448
1982	392	72244
5095	5380	90488
2434	439	74185
2138	559	84884
1858	340	70624
4335	1430	99264
2771	493	120441
1988	507	73249
2075	330	69716
2723	1234	124957
7787	2551	113716
2622	12190	112065
3207	631	129137
1578	336	65783
1146	369	56271
7354	992	107353
3083	1706	104684
1975	405	70194
1766	503	64265
1565	398	68840
1758	372	72349
1770	482	77476
2351	415	73737
2415	342	89121
1650	595	74013
2183	615	71928
1383	429	69009
1952	655	74244
5382	3997	77906
1366	542	60912
3643	2439	67336
2019	315	78541
1668	5716	84312
1403	387	68692
2911	610	105497
1422	351	74441
1083	392	63844
4911	3831	92370
6841	963	130420
7767	3119	117161
1654	512	67320
5895	3502	86128
1535	272	74049
2930	758	73357
1467	359	72618
4655	4679	93992
2802	714	118767
6359	2927	106530
4919	1312	82340
2142	379	84460
1759	426	70969
1502	243	67852
1974	337	74188
2050	510	79456
5995	2285	120160
1639	195	61973
4182	1417	135820
14378	5429	137836
3499	3346	79531
4546	1503	112592
5046	4800	100244
5231	2342	82461
1409	215	58343
1431	346	75201
1495	362	70741
6903	1843	108421
3914	1456	83321
1735	395	68717
1523	535	71504
1702	360	68604
1214	7530	48484
2586	1918	87725
3518	3956	76893
1830	314	75905
1771	428	71160
2899	847	122345
2147	390	77325
2919	1195	103172
1591	339	70859
2221	466	74076
4306	4188	97725
2755	401	80426
4082	4895	83503
5454	5454	88204
2598	630	78022
2308	1245	74757
4332	4125	97388
1991	395	73212
4347	3359	84257
1766	446	69588
1399	437	68054
4059	2523	77129
2067	416	69225
4638	4334	88188
1610	455	73208
2147	344	78520
3307	2296	80713
1003	305	68998
3002	2087	78554
3371	1178	74434
7024	1283	107048
2265	419	72249
4336	4499	66370
4746	1915	88337
2721	730	126761
7503	989	117551
3471	620	112788
6351	856	122842
1567	390	67788
5242	2057	110257
3451	922	125025
2103	444	80572
5122	1178	125097
3878	2461	102781
2790	1063	127621
3654	2125	133055
1694	381	68962
3547	4530	77288
4758	2775	92631
4728	1563	118875
4984	4803	85088
4743	3130	86920
1647	343	75071
1775	289	62425
2928	974	86105
6066	1057	96753
1675	406	73926
1595	275	64953
1747	401	72122
3330	1024	128304
2986	1062	98241
1367	402	62707
2928	619	124896
2935	544	86536
2843	1260	81977
1987	308	69281
1467	396	64043
5363	1427	94361
2042	334	68548
2190	430	83900
2835	533	75060
3918	2178	76152
3075	2596	88329
4830	1597	86965
3487	2033	72114
6048	1085	108469
6818	7907	92995
5587	1093	102540
1535	330	66152
1683	463	64637
4775	3483	97576
5806	1155	110383
3466	2732	75460
1223	682	59448
4186	2347	91524
1974	721	69685
2696	444	99439
1895	370	68722
3286	683	127275
3846	4899	81245
2062	339	75984
5515	1311	109343
5419	960	176805
2098	431	76156
2058	1111	70060
2398	291	74392
3229	3347	124825
1834	343	70908
4298	1591	107940
2575	4775	91721
1945	318	71269
3695	2358	79265
6886	1888	122296
6493	7236	84872
3483	1346	77853
1557	302	71953
5610	744	115815
4588	2654	82617
1742	266	69697
3235	2071	74477
1563	311	68934
1727	375	77289
1774	839	78233
1981	351	71180
2983	721	117657
1446	317	69729
1743	411	68848
2834	858	76364
2511	620	70405
1554	270	67607
3346	2222	70607
3311	782	127892
1638	284	73700
3103	535	118693
4587	2120	77741
1594	378	65696
1842	351	70525
3168	923	77128
2875	987	67313
1838	606	105092
4635	2875	82469
5967	2530	110749
4435	4410	95511
2171	430	70512
1315	489	62005
7098	3427	89168
2202	588	83857
1400	6012	67425
4498	4170	85176
1601	290	68976
9500	1319	114621
7262	2223	110681
1250	14643	70048
2559	1050	72244
1178	265	66673
5539	5858	96210
2139	484	72353
1702	375	71619
1432	340	65888
6725	694	119065
5211	2627	94752
1602	364	69945
2750	582	117716
1282	314	67607
4399	4322	81788
4838	1061	126585
3991	1087	88484
2910	2656	93247
2633	597	91976
3044	2255	77668
6038	1555	120285
1166	7576	63742
2676	928	120217
2027	462	79849
6778	996	110042
2438	611	78005
2233	615	88313
4894	3322	101996
1606	642	69460
3415	2225	77348
1782	426	69805
1396	386	68327
6862	4601	106269
1582	248	69103
2446	643	124637
3423	2221	83208
2582	2355	118901
4941	1702	95900
4483	2897	79908
3778	1391	152801
6931	3403	109788
2912	1377	115017
1847	407	71129
4343	3735	93633
1993	347	76287
2139	288	78535
1674	351	77848
3831	1967	75450
1718	346	70212
4466	4643	90140
5287	1748	99729
3690	845	65584
2658	1686	123312
1586	401	69140
6595	5707	115166
3436	628	119044
1590	345	70156
3180	3047	75016
1771	497	64662
2455	484	80405
4930	3319	78560
2178	763	76484
1895	1068	74677
2331	408	77387
2046	613	75443
2222	1007	74739
2235	409	82572
2086	383	75369
3262	2399	83993
4114	2608	76833
8906	6378	114489
5627	4686	87110
4571	1248	78132
2023	310	73472
3198	2406	80641
2814	1223	78738
6186	3284	99373
6294	5502	89455
5627	4674	81879
1795	363	75132
1437	399	70553
6019	1521	108620
5672	3016	96364
1506	299	74253
2243	315	76580
3595	2769	78837
1831	482	73096
5082	3723	79461
5814	1551	112002
2103	490	72705
4193	4476	91550
7502	3026	105680
1976	497	67870
1146	361	66709
1535	387	70212
3723	791	120061
4255	2655	82809
5495	3965	88273
4614	2104	80161
1578	277	71868
3570	603	123060
2136	293	71765
5098	2618	101293
1506	494	68028
1876	450	78784
2087	399	83785
4553	3461	89286
2947	1636	90109
1774	424	74473
2298	3213	88685
5270	1134	112785
3023	521	73480
6222	2640	115257
4982	1295	128417
3666	1148	130773
5827	1965	117184
3312	1438	66277
5674	1774	77453
2516	7274	107057
2802	694	79805
1424	414	66805
4174	1480	91609
3459	599	114534
4879	1246	113653
2962	1957	78532
1871	467	76145
3534	1113	137616
3662	2316	131653
4275	4675	85875
5979	8321	95280
2250	396	73148
5002	4295	80372
1643	319	67997
2219	458	81952
4939	1567	77592
2798	370	83873
2751	612	107956
3118	1435	79736
1779	367	74319
4239	2475	76820
5042	4063	98207
3818	670	127453
5951	3691	92748
1755	378	75098
3739	3043	99496
4455	3671	88196
1915	369	64328
1939	475	71112
4379	1090	104120
1810	279	69696
1702	403	67235
1495	1068	70021
2754	2679	65552
1530	225	69496
3323	1322	118369
1794	440	70589
3236	3145	83068
1762	352	70525
4230	3583	79364
4211	1827	93785
2003	362	67480
2043	405	71028
1670	279	68508
1366	391	55500
3207	1295	121781
4463	4071	90588
1399	531	69373
2894	612	120671
1955	4105	71440
2718	2278	75581
1768	298	68289
1783	334	75780
6676	732	105493
3359	1232	76364
2635	516	86565
1383	304	71394
2578	571	83825
1498	223	64649
1763	425	70289
5933	1659	115907
1963	341	73405
2651	1823	71381
1795	387	68600
4895	2191	95324
3441	2068	85185
6958	3219	101072
1805	498	70193
1871	278	65161
3687	2192	82181
7830	1165	105636
4550	1223	131332
3942	976	75712
1627	310	70023
1593	558	78740
2871	930	72039
1774	288	64698
5977	917	97596
2335	611	82585
1343	488	62593
4527	1923	87649
4210	1724	82600
7022	1123	117109
2554	863	113559
4438	1954	163628
1998	324	67088
1354	336	75197
2291	509	77773
4698	4103	96781
6489	3496	80068
1842	351	72365
3538	2919	77021
1611	385	66428
3594	4119	82569
1645	477	73248
6821	1403	120233
6779	1280	118309
5790	1132	124600
6951	543	126033
2786	474	110436
1803	279	66060
3435	773	123261
3146	530	132541
3651	619	117398
5806	986	104744
1878	402	72109
1236	210	64129
1711	411	80544
1604	350	73449
4286	3310	89074
3343	2956	74521
1687	278	65441
2099	323	70268
2014	347	70872
2047	389	75401
7238	1310	114952
5494	1078	88545
3479	828	124937
3786	1425	128333
2430	439	80483
4354	1794	92263
2856	593	132925
1342	301	70944
1667	570	65820
2675	730	122789
6494	1677	111001
2199	455	78404
2160	1919	82108
2698	1017	66277
2358	635	79081
5426	4123	91269
2018	514	73605
4471	1845	127446
1258	681	71573
4827	825	121462
2858	922	127804
1647	210	63980
2059	395	75870
1471	537	70132
1707	390	78976
3263	1042	126005
1808	576	76367
5951	3484	104193
1864	515	74204
2439	863	81013
1571	495	74113
1766	606	76706
2111	519	71017
5458	3043	90182
6194	3596	105149
8055	2355	109301
1598	494	78865
5127	3833	82197
1603	231	67328
3086	530	120076
2207	699	69965
3275	1052	131168
3564	1002	122614
1751	328	67924
3646	2634	134421
1579	341	77602
1842	479	81944
1382	346	75717
4275	2212	83805
1731	310	68610
2478	403	85421
1427	605	62168
1819	389	71016
2018	379	78373
3087	1281	127324
1426	396	70881
2164	347	70191
3695	657	132341
3359	882	105301
4619	944	96113
1735	387	66349
3151	819	76349
1482	342	67377
2031	531	79685
1623	5033	54293
2572	562	127276
5375	1947	99364
2014	500	78460
4223	4018	83503
1640	445	73816
5899	1516	107120
5322	1871	114394
4350	4008	82076
1265	278	69209
2275	416	73603
3264	2327	84192
2456	495	72961
4518	3131	89230
4182	2729	88156
1811	346	73977
2390	1153	75156
1678	325	74359
1994	788	64305
2957	1585	71037
3529	4931	77108
1507	499	69124
6930	1800	113396
1490	650	67585
2783	1099	74109
3397	2038	122972
2934	1369	72068
5011	2915	94364
1750	714	81029
1470	339	72509
2095	459	65356
1843	1277	67600
1442	344	75945
2402	2106	117585
1691	515	72429
3945	10378	135867
2883	1449	77319
5940	1708	99348
3863	2397	76745
4979	2858	87729
1759	455	75529
5297	1698	127945
6987	1209	128265
1843	553	76499
1266	288	71130
1739	403	68852
1534	494	73719
2120	514	70196
1186	240	43648
7955	929	102933
4683	1538	119129
4164	3749	93664
3379	1068	81716
2733	408	87952
1700	302	65140
1914	362	72780
5285	1967	108304
2987	3085	130308
4415	1037	101809
3409	3106	77028
1976	299	73313
3047	791	119664
1663	425	73426
1463	447	68544
1397	565	67608
2683	7035	123006
6253	4229	142114
2031	386	81208
1855	461	70147
2594	473	80485
1754	315	69771
4901	2069	82002
6047	2183	102608
2951	829	97000
1702	661	71399
1323	285	67980
1767	289	71538
1451	1757	65932
1445	259	70691
1682	374	74909
1855	1083	65204
1602	262	62700
6190	3194	96416
6167	968	115841
3230	699	79554
1647	475	73049
1806	504	73824
1643	422	74101
5185	2255	83148
6391	1458	108241
4802	2164	97140
1927	579	72040
2239	808	70937
1652	840	71346
1346	301	50102
6215	1634	103337
1831	441	71395
4393	852	174111
1866	445	69607
5758	4105	84164
1538	350	75205
4402	2687	82796
1910	336	65789
1643	417	70760
5076	3224	119992
1567	273	66496
2027	418	71657
1898	343	67645
2932	603	88979
1694	261	66996
4807	694	122878
1890	366	73517
2948	459	128059
1890	437	97773
6334	1229	105300
1767	429	68037
1848	408	68208
5375	791	114327
5870	2666	87464
2015	527	75717
3991	2155	88257
3503	1276	95460
4290	1517	128796
2042	568	73497
8122	1939	144097
2779	939	122368
2871	1806	129789
1939	586	78909
1567	407	70110
5043	1146	105760
3262	823	130715
3169	820	120312
2275	752	111585
2378	1809	95111
1711	415	71676
2432	443	75121
1683	227	68456
1861	535	73676
1864	586	71008
3767	4445	91380
2054	351	72029
1813	359	78630
3467	2511	129147
5987	2174	95785
1582	456	74332
1674	448	68072
6246	1421	108476
1895	430	71221
4871	849	122053
2388	517	114036
1979	652	70025
2335	1400	76365
1716	355	69708
1802	373	68697
2111	368	72836
3459	2203	99369
2326	2351	109789
5771	1958	100272
870	389	69541
4823	3737	86077
3466	3563	78249
2655	874	124529
1660	539	75245
3618	1130	114801
1303	408	68525
1771	342	66832
2307	628	120004
3374	976	78389
9142	1323	126527
1738	278	72059
2477	538	78465
2455	458	73320
5439	3929	118700
6763	660	85512
1839	377	74413
1751	265	74204
3599	1322	130679
5138	4092	110009
3155	1263	124995
1919	622	71889
1527	323	64053
7182	955	112492
1982	697	72192
2099	552	80629
1322	215	62673
6130	2230	120800
5706	4604	86120
2494	842	82988
6359	4817	112637
4483	3943	83257
4263	2120	79925
3400	776	138661
1813	313	72253
5265	3164	94441
2119	333	70153
3712	1775	91006
4435	4603	80052
3071	830	74264
1679	302	66528
7847	1028	118504
4105	4575	96836
5306	4574	87769
3130	896	124795
6259	1704	109588
2134	478	72091
2875	834	123582
2991	1166	77472
4449	4042	80245
2198	412	72418
3955	2851	79389
1899	264	62740
1455	519	65081
2514	736	71308
3502	3223	81656
2040	467	77101
1693	316	66089
9219	1401	126455
1986	602	74652
3446	2070	73394
1751	343	74411
1890	483	79509
3038	807	119681
1722	444	69935
2959	1306	124445
1971	293	74224
1695	367	70264
1422	297	67897
3854	530	135652
3174	581	101841
3843	804	77510
4027	1222	82829
1482	503	79136
3718	2266	133062
3829	1266	141788
1674	378	74854
1555	455	73464
4495	1937	86941
1219	284	63472
1530	447	66312
1566	1053	85216
1438	459	75877
1782	329	67605
2762	708	68743
1615	458	72521
1355	253	66008
4815	2666	81110
1591	345	72341
5379	2014	97618
4034	1740	79125
2003	423	73917
2252	611	81477
4430	2825	84761
2791	592	69865
5776	1957	106913
2011	534	78368
5567	3222	95596
1795	404	70641
2909	2203	79717
3330	1461	92345
4859	1350	114784
4332	9107	168673
4215	4299	82365
1922	247	64317
7653	3467	117844
2038	240	73417
2415	774	69125
3103	2162	73045
1383	518	68644
6763	1118	120609
2046	437	75676
1800	400	72296
1814	342	76468
6178	2839	108320
6159	5580	88285
1295	406	68429
3277	2228	133680
4534	1821	73830
6238	1675	118965
5321	4161	84409
1635	424	70571
1635	255	67641
2134	409	75844
1619	378	69840
2578	535	103400
1568	264	67409
1431	342	67181
1802	719	69969
1771	426	84640
2762	1219	83860
1480	1689	62246
1811	451	68808
1388	373	69183
1547	363	73893
6094	1221	110930
5582	2234	101002
1627	327	74589
5359	4966	81621
1572	431	66960
2287	782	120061
3409	2401	73089
2466	419	77260
1678	287	72837
2951	764	116789
1743	368	70576
3279	638	133133
3279	592	82815
5779	2607	92645
1399	363	69481
2178	800	76570
3238	1223	74629
3719	2144	78449
4507	2623	83853
3622	4737	84312
4271	3890	87786
1751	290	70877
2482	534	79740
2010	823	80213
4286	983	68789
1894	298	67985
2308	397	78478
3155	1612	84412
2747	684	73524
1794	548	77953
2927	953	72929
4237	2874	79528
4818	2572	79460
4138	1679	68261
3318	1971	71921
3911	1695	75656
1564	240	67394
1676	609	73897
1833	247	65965
1951	642	79258
2567	825	83251
3927	2080	72664
5059	1331	116669
1915	405	66740
5566	2746	82544
4578	1639	83484
1675	253	61732
3626	1671	77773
1687	406	78356
3443	3221	84533
6311	5582	91713
2579	946	103661
2091	442	79788
5250	591	105189
1971	318	71860
4439	2620	88217
2178	576	72197
1777	446	69732
3006	918	74164
4877	1951	84318
4053	2845	89145
3732	1811	93305
1642	271	67590
1610	407	68796
1999	345	77337
3982	941	76404
1687	358	70197
3817	2274	81977
1798	251	62361
1850	411	73402
6223	4037	88129
2946	3467	76767
3361	2842	73237
1182	348	62024
3649	6857	77681
2607	1293	127949
2567	910	79992
4218	1769	170805
2111	476	86923
4215	928	110447
5444	2478	126473
2887	1415	102761
2582	877	124053
1695	334	70932
3122	1322	132233
1379	265	66136
1950	383	71821
2302	704	77215
1412	374	67899
4574	2047	119900
2242	443	78589
1666	288	69749
3398	2903	82601
1727	379	67861
1404	527	66685
3273	2891	80569
1554	266	65189
2046	442	73876
2503	528	120332
6348	2821	126900
4630	677	140715
1162	233	65096
4630	3922	94500
4491	1038	80481
5686	1022	105660
2994	685	132656
3359	1016	134317
5411	1788	103530
4499	3131	81251
2103	336	73580
1155	389	57460
3870	1321	121660
1471	225	69967
2012	496	72445
2030	635	80014
2182	432	74180
1686	249	70364
1705	309	66345
1526	303	69484
1890	475	74856
1682	493	82768
4307	2117	97099
1919	416	72772
3923	3174	77161
1951	363	74818
1790	370	77181
4111	5275	84110
1787	431	78556
3591	5283	80608
4803	2855	91177
2163	407	74800
2951	1322	125568
3887	652	133464
4216	1592	73129
1815	310	79144
3331	2050	77116
3494	2329	85557
3283	1003	137580
3219	1347	125141
3700	4008	82996
3522	1940	77664
1453	359	71907
1295	421	63609
6294	1403	128776
1791	318	67568
2482	610	76549
2746	709	134625
1688	480	71925
1199	301	68328
8368	5114	160933
1998	284	66737
1218	302	61731
4975	3654	80888
1890	311	77272
2781	2631	74362
7118	5577	107941
2851	490	122548
1750	372	78603
1758	300	70685
3542	935	66161
2031	408	73818
1894	327	69435
5999	3300	86904
3576	619	74974
4986	2595	91221
1523	8272	75916
4594	762	150924
2954	977	86404
1402	472	66022
1233	294	70917
4183	3423	96465
6845	1029	116595
2534	975	77432
6090	1747	97845
2074	434	66773
2082	307	92628
1915	404	79261
3110	2631	71592
1807	279	74048
4887	5248	79929
4374	2582	99249
2030	273	72970
1571	551	70576
3327	1938	135800
3186	1657	72956
2427	695	118908
1654	602	69201
4967	1130	75417
4218	1271	123381
3723	1678	80164
1820	355	72697
4326	757	148169
2431	425	96977
3686	976	78649
2383	938	85948
4002	2438	95399
1751	338	66024
5357	3238	84525
6058	3701	109508
6315	3023	112013
2823	794	124000
2481	942	77256
8187	1566	107465
2064	391	70557
4299	2783	77233
5611	1708	85773
1451	322	56880
2695	1121	74513
5579	1391	171597
4503	8962	138680
6138	1871	105000
1671	379	73080
3842	587	142445
5011	4620	97541
1253	9232	48057
3338	2030	80716
2103	578	71761
1626	414	73452
6259	931	107888
2163	386	78233
2386	445	72780
1681	463	64889
5023	1634	91204
3711	2681	72044
2250	383	72231
4589	2990	70276
1763	554	70313
3345	837	124317
7946	2118	107173
1467	669	65736
1911	478	69924
5499	689	86216
1522	334	74781
4450	3743	98053
1950	347	73940
1567	375	71703
1721	531	72193
3575	1754	94956
4682	1255	93586
4118	2794	82969
5632	1582	95007
1935	382	75397
2214	362	74683
6468	730	95627
4435	1794	96072
2511	614	81276
6726	2953	110388
5277	3629	82143
1451	444	60507
6754	1653	95472
6142	2052	104012
1894	451	74425
2218	582	76440
4934	1614	138585
1586	634	71232
2010	303	74001
4622	2956	75861
3619	1123	76529
1923	401	72155
1601	282	67577
1763	273	68553
1723	275	66075
6867	1978	115785
4368	3442	82784
6458	3075	112184
1734	325	75941
1687	405	72325
3254	662	130189
7071	2113	104712
5450	2931	86585
3703	4019	81104
1699	379	72601
3281	792	126219
4419	4714	84144
3603	610	113744
3938	1449	88057
3274	1666	73778
1121	263	68636
3522	1168	82977
1890	411	72169
6319	2915	120880
2506	915	86625
1386	347	77416
1754	294	68860
4562	2790	79670
4583	1168	77415
2311	338	74408
1309	491	65259
1537	286	67512
2101	429	99870
4610	2001	101376
2382	523	78152
1878	407	77486
2319	1210	72768
4926	1032	77505
4594	2205	79909
2090	604	68961
3366	751	88356
4143	2914	87338
6751	4004	93192
1982	507	78637
5354	4693	106036
3362	1119	74481
1594	439	72132
2004	400	72368
3118	843	76704
4807	2718	98499
2763	1237	68789
4883	3270	91580
1507	322	69892
6806	5178	107949
3646	4748	90576
1943	625	72049
4827	1013	110549
1758	855	66872
4898	4317	93593
1587	413	69164
1847	518	75105
3619	970	128637
1661	279	69353
6266	1136	111660
1755	443	72221
3222	1092	118065
1913	431	81828
4982	2241	80472
4610	2261	78028
2006	401	78136
3829	2551	88265
6346	895	117767
5830	1989	110897
2875	1329	108957
2102	2977	61856
4514	3707	79078
3534	2395	80833
2335	399	80610
2430	350	76577
2386	1671	114391
2991	4926	89372
1543	444	75974
1534	199	62963
3307	3370	86486
1663	277	69436
1523	274	61094
1863	342	77740
4367	2669	83130
1851	345	74168
1634	525	71949
2475	602	109425
6226	3119	117031
2454	620	113513
2895	679	124581
1815	319	69746
2096	313	68957
7367	1660	103512
1686	267	70449
3155	3918	73816
1494	364	69065
2703	1031	70163
1621	405	68472
1907	554	83198
1962	443	71872
1802	408	74460
3111	1119	120126
1597	486	73329
1486	501	73512
2086	527	73254
3687	1540	128753
7728	1588	120944
7297	3330	105797
1207	206	59353
4346	2291	104100
1998	943	67316
2990	503	69024
1298	282	67613
1511	434	71973
1823	638	74492
4210	3545	79984
4999	2078	93865
1530	341	69144
7186	7609	99700
3451	1422	130896
5112	653	95825
7271	2153	114980
1690	445	69592
1734	1026	103173
4271	3130	99350
1998	447	70473
1186	300	64808
5636	4140	86440
3123	1686	129152
1792	419	74789
2190	440	78361
3376	1951	71971
2091	398	80161
2082	361	82621
3155	3397	83768
3558	3480	80964
2222	504	75732
2026	399	80968
5819	3814	96947
2062	331	70892
3148	984	65316
1908	241	69165
4859	2007	80929
1411	390	66593
3103	1223	106608
4591	3277	81416
5062	1747	148124
1723	669	76256
1643	314	70396
3030	1082	116469
2049	7644	78073
1931	451	89230
5494	3430	107463
1479	4349	68016
1393	312	68651
3466	3720	83332
4309	2894	71605
2544	655	120233
1994	302	74672
7786	2485	120633
1948	308	79166
4178	2695	102665
10762	7087	115090
1834	336	78704
3871	1307	75870
2038	394	75357
6230	2562	92421
1952	485	75641
1458	381	61296
2747	1050	74169
1771	362	72069
1706	447	72136
1345	291	65372
1645	348	80849
6440	994	118781
1879	397	84953
1631	503	65561
5814	2111	112400
1539	233	66907
6971	1715	122331
5299	1235	87473
1398	478	68024
1744	251	67988
1952	353	69676
6870	1460	111332
1468	471	70851
5271	4109	84169
2554	388	77716
6219	3806	99500
1479	434	67608
1522	426	68093
4361	1820	87381
2390	592	116737
1675	470	62942
2407	492	69469
1895	322	75160
4362	2870	79396
7510	2348	107669
2928	1771	74801
2706	507	80391
2415	842	87697
1902	505	71632
7732	1696	119113
2051	519	70197
1602	265	71620
3115	822	73661
1438	471	65624
1486	382	73632
1679	379	67593
5678	1280	116656
2122	457	70828
1618	490	67870
3887	2946	83248
4813	2441	80136
1370	3540	68062
1673	310	70580
7073	2269	114813
1408	299	72453
1358	331	66889
1810	311	68044
1455	292	65396
4243	3606	78658
1986	590	68895
1667	615	106177
4846	2506	78848
1122	348	63117
1609	311	72100
2966	674	115544
1663	304	67328
1606	298	68777
2910	1034	75376
3052	2147	75467
1613	510	72284
3439	2613	81669
6330	1598	115693
1243	275	67784
3862	3192	89180
1594	498	70944
4027	1894	83757
1544	340	72628
5031	2582	83804
1943	408	73456
4542	2598	85996
1625	311	70733
1560	223	69184
4070	2329	90768
4618	2334	83772
1954	431	73572
1968	239	68764
1570	365	73436
1353	576	65866
1966	350	71567
4367	2788	82700
5851	2730	101608
7047	1847	119724
5731	1504	101995
4655	3166	75878
1327	396	65300
4966	2578	69160
1878	354	67872
5066	3130	95345
2111	486	71764
1614	284	69780
2975	1174	79060
2637	2053	76316
6107	6107	124307
1470	3767	87149
1807	871	78757
6690	5314	75088
2519	942	72396
1731	392	65792
4759	1916	87140
3495	901	123332
2011	464	68195
1755	460	71913
5435	691	66072
3213	815	117004
1747	354	67608
1806	284	82324
1604	2374	66468
2307	299	76008
3494	2950	86196
2224	546	73979
3261	1430	127684
1683	470	64513
4599	800	116144
1490	336	71368
5806	4031	105381
1603	309	66065
2403	469	134057
4907	6747	98800
3708	993	126239
5074	2846	114528
2487	623	79062
1959	299	76162
3426	1665	77000
2455	631	70772
1539	380	78279
1462	434	78844
2830	2072	84388
1778	470	72489
7447	1650	107992
1478	465	66320
1778	293	70297
3634	1389	75937
1567	242	67440
4767	1444	65241
2875	2879	116524
1788	480	70782
2356	450	84350
2868	483	124164
5005	1891	100335
6945	1020	119665
3525	1978	81138
1814	377	72817
1642	413	64801
1789	409	69160
2363	760	79670
4039	2481	84144
6419	1484	119084
3383	1749	116432
1722	322	75421
2950	659	118065
3726	1768	93149
2859	2040	129292
2459	720	79316
3217	1026	127134
9071	2876	160673
4078	3113	83096
1422	307	68528
3844	1514	82541
1431	246	70417
2926	1402	120976
6035	4745	107924
1267	283	64380
1566	476	66218
2870	1815	77305
4427	2474	81613
1666	345	67917
2476	483	110248
4842	3338	90084
1542	339	69581
3602	1066	117247
2138	618	73037
1918	447	71361
4627	2482	105845
1849	297	74896
3366	947	85248
3351	2701	61337
3039	1742	128857
3978	1433	78764
5319	839	112784
5486	5807	89787
3398	3157	77418
2394	611	100229
2710	1085	118737
1743	354	70334
2310	463	76307
2935	1084	131848
4914	1177	116957
4955	1943	96913
1928	667	82208
7386	1802	121092
2111	382	66769
1606	424	68969
2158	399	76873
2251	393	79829
3015	1170	134033
2382	1602	67992
3818	610	129812
2570	585	72524
4170	1940	91313
1420	665	66302
3427	1422	119401
2156	352	76856
1267	372	59997
1350	309	60081
1186	325	63376
2702	1039	111457
2791	922	69961
1854	338	62117
6009	1742	118946
2893	1478	115796
1612	434	69705
3103	761	139292
2755	3066	117816
5338	3143	128137
3181	550	109036
4830	2156	89260
1702	531	90788
5486	1019	116404
2319	1077	102773
3159	1105	110941
1668	246	71517
2406	1194	126588
1217	273	62833
1728	366	66960
1919	414	72797
1666	301	67584
8063	6574	149807
1670	328	67084
1510	315	68372
2713	976	133449
1638	396	76308
3474	3357	68349
1815	316	71357
1419	235	62585
4714	1434	112152
1849	392	71856
2286	334	78893
3081	921	70806
4096	3300	83832
2194	346	79200
2430	791	111199
2412	873	88167
2179	282	67892
1506	278	66739
2479	811	122844
1226	727	70009
1663	452	81792
2999	2406	82036
1546	416	69169
1972	791	67109
1538	307	67953
1567	471	73116
3799	1382	73432
4094	2607	79759
2610	610	66851
2119	637	75601
5151	2728	79944
2587	571	122702
1808	331	72731
3802	1155	128206
4857	2069	97645
3739	1393	69657
1394	466	59366
1394	546	71604
2670	2286	109396
3170	936	67764
1243	322	74980
5226	2835	113553
3442	3459	93104
1635	262	69391
5391	1340	115517
3954	5075	87052
1327	926	58301
1654	309	64386
4527	3198	81808
6362	6252	93199
2705	865	67235
1392	411	67198
1546	339	70232
2036	1010	78568
3504	1425	77617
4249	3983	83300
1565	399	70032
2866	804	123877
2167	352	86928
9503	6882	154392
3214	2704	66592
2646	504	79289
2761	647	120277
2605	466	99136
2155	535	82469
6898	1031	116420
1443	325	66564
1866	382	67052
1987	437	75196
4406	2338	89552
1482	230	65900
3346	1911	75572
4494	2328	83658
2575	539	98193
2230	600	68834
4523	3390	84551
2538	935	73511
4323	6679	89341
1267	338	64992
1537	343	74140
1435	359	65405
2454	1202	76018
2175	516	83076
4914	2189	78140
2210	9477	76172
5032	2509	95349
8783	1326	140756
6710	2470	115233
2462	517	105385
3046	2682	126211
3806	766	123001
1686	412	75249
2047	700	73623
2522	313	76095
1366	470	69468
2590	522	111504
1795	640	74446
3663	1910	83284
2186	571	77641
3016	715	77914
3122	863	116878
3681	4131	84093
1706	351	68924
1706	306	70920
1926	427	78090
1703	343	81820
2671	3074	71894
1508	406	75957
1667	273	71645
1975	503	73069
2638	702	73401
3005	2112	120894
3407	1333	133980
1333	440	63652
1573	295	70580
3279	3727	77894
1698	321	68113
1338	387	70880
1950	312	74156
1687	338	92796
1532	406	68588
1227	357	69529
4962	3481	100936
2290	442	80896
1171	404	68321
1787	461	71009
1522	512	69229
1791	371	72949
3438	3484	130468
3175	1264	69687
2030	422	70540
6578	1531	109247
3713	804	78760
4809	789	101609
1879	447	76013
5706	3659	108225
1259	382	62500
6295	720	110111
1471	257	73588
4270	3867	77765
3767	19432	150006
7293	923	114344
4033	2268	84290
5782	1755	95173
5297	1718	104251
3947	773	61236
2625	3999	71825
6359	1795	109328
1752	407	73552
6358	2264	110476
1283	270	72132
1763	566	72745
1742	561	68669
4531	3781	81776
1798	882	70375
5577	2591	82769
1474	381	75481
3792	1436	99593
1494	283	69135
2590	433	73236
1162	343	71324
3010	1038	129681
5106	1189	121481
5519	1441	102023
5630	2275	97901
1543	334	72216
1527	483	78124
4230	2603	82772
8178	2159	119016
1731	357	67649
1013	412	62385
1820	374	70176
1615	297	67536
5976	2054	100106
2194	294	75192
4511	4742	91776
2839	499	126925
2362	1363	108909
1990	373	80250
6623	1980	111672
5711	3884	96153
1854	284	63449
1935	397	74032
1362	408	69121
2878	932	120768
1394	490	70745
1847	412	80984
1466	490	70804
8198	8438	93065
2630	469	125888
1671	527	76305
4754	3672	88599
4454	3422	79593
1663	230	65089
4669	3814	98544
2678	1860	89216
6350	5189	88017
1792	427	74693
1200	585	64860
5778	931	107660
2302	488	85953
1923	679	72077
2810	966	75285
1738	410	73037
2031	410	74151
1871	521	79612
3471	720	129486
1610	516	73341
1690	439	75184
2755	1587	74260
5154	1178	63261
5570	4534	91245
1815	379	70254
1855	303	71288
2530	2136	118821
1993	431	73909
1498	567	71320
1647	410	69148
6163	2399	110848
6043	2789	107525
3907	2373	78044
4734	2344	80112
1443	477	72588
5329	2540	108019
1702	3984	69097
4155	3103	81545
4051	4567	86800
1676	387	74085
2217	311	76656
1807	315	67933
1544	268	65102
2090	598	77373
1755	419	75193
1782	522	73468
2026	373	77021
1834	366	77557
7578	1807	125677
1890	368	64136
2044	393	67189
1878	426	70092
1935	628	74846
5527	5718	99820
2391	1581	125420
1435	323	68633
2655	643	116444
2045	383	75757
2144	354	68089
2370	454	93661
2075	248	65288
1191	1827	77797
1966	292	74292
3675	2847	101873
4218	2384	88240
1395	367	65640
1883	857	73625
995	283	57465
1755	632	71092
1715	370	70010
2842	11565	133152
1720	465	69816
3143	734	105255
3895	3951	86829
3715	1354	129809
7387	2339	109140
2087	519	73157
1511	574	67007
1493	325	78077
1345	281	64635
6223	1426	105088
4370	1601	74633
1350	318	69678
7631	7791	119984
3586	3369	77976
2736	682	95169
6142	2616	102829
4975	737	172913
3820	1059	112432
2711	31884	117612
2350	487	81740
1689	436	72196
1807	634	71328
2635	2611	70011
2347	806	80228
3962	973	123940
4579	692	104892
1778	342	74004
5214	2962	84396
7250	4970	127056
5435	3175	96132
2043	517	75404
2263	391	82615
4083	4582	77137
1674	350	71865
5931	3244	84790
1435	574	75094
2471	450	103257
4098	3716	79870
8217	1870	120235
2888	519	105669
1884	328	76267
1832	276	70629
4248	1019	76660
2423	794	72493
1806	528	75337
1619	381	75740
2318	7898	97705
3070	675	116525
1795	404	79148
2086	330	78000
1415	326	67249
1463	545	70152
2678	465	99824
4046	2267	72056
3602	2255	90390
1922	544	75654
1591	1726	72737
3591	2098	82145
2127	359	76228
5710	5522	101736
6139	1152	117412
5643	1627	113053
1415	412	72418
2883	1575	71220
1292	268	66265
1023	438	62188
4575	1654	115473
2678	619	128449
2078	453	80028
1506	386	71476
1674	539	71405
1110	395	66816
2262	665	71963
6259	2080	105340
3658	1962	81146
6235	3243	113728
1911	448	69388
1902	366	71784
5710	2462	80097
1986	401	79540
2639	12412	111308
4350	3590	84833
1790	271	71489
4928	2594	99912
3098	635	122536
1511	456	62901
1931	411	70641
5643	1054	115552
2018	451	73232
1823	382	71337
6267	3650	106349
4607	2605	77796
1820	332	71923
1579	420	76416
4510	1903	84137
1694	350	70449
5534	2895	90209
1951	407	80510
2039	354	72580
2106	413	70784
1723	313	72304
2310	511	74234
2283	596	76168
1238	343	64586
3463	938	119060
4979	3471	80488
3206	1513	78925
2030	663	73124
2191	322	74293
2014	407	75625
5137	3884	86625
1790	399	73628
2326	2547	110765
2034	612	71545
2143	326	76360
1543	504	77349
7130	1971	113344
6369	1343	112049
1326	258	64556
1279	273	66469
1923	428	72545
1716	306	71766
3787	1903	76928
5578	3093	81281
1884	393	69029
3344	2420	79624
2155	351	75746
[truncated: 6,270 more rows]
