# Supplementary material for: ATR inhibition augments the efficacy of lurbinectedin in small‐cell lung cancer
Source: EMBO Mol Med. 2023 Jul 25;15(8):e17313. doi: 10.15252/emmm.202217313 (PMC10405061; doi:10.15252/emmm.202217313)
Supplement: Supplementary file 9 — Source Data for Figure 2 [file EMMM-15-e17313-s002.zip › Figure 2/B/Flow Files for Quantification/export_Samples_LURB_BRZ_1_Single Cells.csv]

APC-Cy7-H	FITC-H	PI-H
106	575	45917
162	496	46391
95	661	51908
1786	1546	54581
363	319	41408
14154	395	44991
1334	614	40164
1150	460	50852
2234	963	90928
4007	696	70684
18098	1037	89552
1111	456	48110
1428	410	50109
1135	592	43840
715	479	55082
1314	500	57520
1634	670	54882
1554	424	74104
1679	283	66273
1327	287	67281
10823	8887	94680
3138	11199	98422
1542	411	64557
2277	14110	88728
1915	539	79231
12743	2461	93153
1276	2103	54280
2923	635	106308
12394	1714	73295
4221	1414	102112
994	267	57989
1993	379	71119
2086	6350	71146
1443	402	69293
3927	12886	97913
1750	370	70225
2035	339	70924
1591	330	72300
16018	1310	72896
2323	383	80488
1977	470	66000
10607	1936	77405
2438	650	124420
1669	427	66940
1523	340	67920
1490	375	69233
1750	286	66754
1443	319	65041
4435	747	131680
1759	315	70404
1497	263	61869
1492	328	64928
1799	434	67739
26728	628	105372
12582	847	104144
13237	1931	97065
3290	566	75006
1603	405	70521
2934	36544	114321
12750	32177	124831
2146	502	82376
18883	3282	91561
1843	493	80674
4863	11538	107165
2196	698	73428
3846	547	69385
1663	351	75758
19699	1918	91368
1819	407	79105
11672	49311	112921
11228	5707	86873
4086	48723	122109
2802	7848	122688
1747	309	71672
2334	491	74036
1146	9418	66168
11246	912	63470
1924	1651	68500
1502	3154	70396
6102	3307	84308
2107	344	63291
1567	363	65685
1722	262	63153
2843	867	87361
9074	1573	75711
3967	46564	95956
2150	296	66572
1394	374	74056
1955	400	80104
1453	287	72064
1583	457	74029
3626	527	74401
1534	257	61100
2914	367	65888
10095	2739	70421
1568	290	72907
1158	260	60623
4246	1340	121644
2254	404	71310
1891	507	73617
7992	1966	71144
21354	5853	108723
5522	1881	82440
9111	980	69389
1475	296	61721
1720	337	68641
2416	424	70080
1835	507	71140
1623	295	67797
4419	759	71945
2103	516	73967
2968	506	95241
1518	364	63333
15679	1478	106245
3590	669	105397
8726	1380	126389
2294	8363	89189
11491	3505	78916
2046	1979	96655
3230	955	104373
1800	429	72472
4510	1652	160533
1727	493	76384
4363	2794	166988
1626	312	63689
1423	338	75313
8687	1245	65298
13411	1473	89764
18432	1822	102298
9497	1073	55348
7270	1093	116885
11123	2146	119065
1351	293	69805
1703	331	74909
13960	4675	78555
21011	1683	97193
1419	329	64476
11420	1823	95917
2635	480	78984
2088	402	74185
2985	425	72606
4035	842	118296
983	359	61439
17365	3158	104780
3466	803	107347
1646	316	76791
2063	406	75653
1874	354	71137
13058	1687	66808
1680	1503	62817
2115	352	75752
1749	439	71765
19950	2843	84079
3215	1046	94636
1967	276	91660
9979	976	91592
16931	3594	82137
14403	2219	102108
10147	3987	79628
1704	424	81083
1754	234	65241
23258	6537	122484
5516	46558	98733
2547	419	68028
1867	265	64749
10886	2523	95005
1038	277	65016
1465	281	71109
1286	292	55893
1811	513	71676
1828	284	68973
2386	625	83049
2018	433	70467
1823	365	79720
3096	6323	100937
2402	450	69841
2475	417	108623
3192	490	123232
2310	421	80167
2455	455	101280
2926	565	85236
1581	472	78904
2463	623	86584
4611	1654	102062
2655	974	82805
18370	4179	91932
2200	331	77202
11827	3257	95574
11290	2529	77689
4507	1018	108651
3750	983	85693
3018	544	113369
2193	472	74755
1939	260	68525
1869	387	72177
14411	3334	80581
1870	420	67446
9878	1542	86560
3175	479	80113
7246	2052	91924
8013	1107	115544
1664	362	71664
3747	891	72248
2726	453	107021
1434	435	65289
2047	271	66794
2779	394	76265
1807	285	60000
21195	1990	143613
1582	447	73324
5840	1139	68715
9647	1597	81805
3281	1233	130904
7475	1041	126769
3046	695	125487
3029	456	104928
2946	4250	130529
2027	469	69533
4094	669	92492
1819	468	81133
7516	1190	74204
15152	1483	114088
10415	22955	91664
2694	406	70044
21383	4034	91769
1997	1017	95656
1823	368	79577
1527	277	68103
13831	2754	95643
1785	333	75647
1867	522	64724
2402	923	90600
2210	428	68796
8411	2710	102212
1289	283	73109
1224	290	62100
1626	246	68181
1410	331	69952
12472	1798	71516
14650	2702	85998
2098	478	102942
2517	443	74640
16014	5111	97999
8451	1059	72564
2108	530	79585
1157	416	77869
2278	386	74170
2618	739	82545
9358	2803	97641
1786	303	66300
1530	289	68561
1854	286	58637
6575	1378	87776
20307	3262	108937
2214	402	73699
2022	330	62705
1463	295	73056
1594	311	72629
1999	319	68321
1196	350	60311
2630	24795	116723
1807	424	73184
1331	292	61439
10118	2652	82926
15143	1528	118608
2787	10503	98902
2023	450	71368
2371	406	72036
2686	17490	70544
3737	798	86476
12236	952	76875
2443	638	75701
7631	1674	79240
2272	427	80563
3851	1326	170652
6467	1815	89228
2023	282	62992
1946	493	75110
21799	2616	104256
1975	474	63000
23247	1587	104776
1502	401	70157
15060	2573	96477
7494	2368	83357
2542	328	76329
17398	2091	103017
5407	1155	129512
2330	582	77860
12391	1787	80024
5497	2215	107989
2670	792	99865
1403	453	69893
9279	842	106552
1935	451	64817
2857	510	111941
2636	1482	103312
1383	324	75265
1979	399	65725
11118	2370	90202
1334	376	74456
1899	311	66717
1866	431	72652
2602	588	72612
1883	479	67965
15370	1878	95190
18631	5264	100968
13562	2391	95236
1487	427	60441
4135	1018	96369
12552	4463	89788
8343	1587	106424
8975	1195	99841
9658	685	98628
1867	354	73168
15331	2367	101613
4630	762	120402
12414	1555	122417
1762	469	69596
3810	590	132878
7752	2096	89573
7823	822	119076
3471	546	119801
1922	319	72262
10794	2839	104020
1958	458	77008
12127	1250	81179
7718	2051	80605
9311	677	70843
1171	285	63189
2058	549	79916
4322	791	122125
8399	1141	108436
1522	318	72060
6743	1274	139280
2110	310	64360
1622	328	66160
2415	13314	92176
1819	325	64637
12611	1734	88565
2058	690	60805
1523	336	63925
15643	8444	112660
2423	600	129427
1763	417	66375
2340	506	107688
2792	1135	117004
10470	1539	86480
3158	24659	106858
10873	634	112210
2252	444	74577
9984	989	88676
1950	380	78233
1574	390	70008
9107	870	123607
10698	1151	127429
12986	2319	77884
1123	424	56783
1850	349	97781
1730	431	78668
2803	586	86477
11351	3513	77497
1907	298	69266
3290	7348	111845
1845	322	71121
17760	2989	108604
1926	340	72177
1947	355	75376
13766	2080	100072
6414	902	114793
1186	335	73630
1566	363	71737
1838	411	80576
11992	1574	95085
2151	462	69364
1646	282	65729
2030	372	70777
1758	712	97129
2386	527	80165
11343	2772	83464
3815	753	133721
33815	5035	149664
2215	343	74132
2434	559	85183
12129	674	118788
2023	327	69988
11074	1126	71973
1613	445	74396
10795	699	118712
7898	457	101325
1290	379	66400
1751	398	73292
11311	4315	99768
1890	290	73543
14563	1573	109668
1690	771	72464
1483	735	78133
1695	572	59495
1792	284	64668
2198	506	82689
1930	549	79341
2466	597	124495
1541	340	67548
3239	675	128962
1730	318	64845
25803	1931	104337
22447	4636	110225
2959	1143	110005
1858	373	70447
10823	639	125500
5651	1487	77724
2252	355	72971
3151	1500	135036
3474	947	128453
1831	348	65802
2738	754	116445
1758	564	67152
4542	1123	135024
1958	317	65289
2695	479	79422
2117	356	78292
3078	682	110489
3130	519	96653
2307	584	75630
2015	405	67164
1859	407	81732
2447	441	74761
9807	1813	95704
4703	3788	121660
16550	1397	83665
4743	869	78449
12510	1243	72696
23250	2398	117727
17898	3400	76738
1992	395	74546
7691	1682	85005
1911	6726	73541
6790	915	121872
2058	450	73362
2298	371	74024
18718	3483	94280
8902	3087	108729
1614	332	69158
6198	797	82745
13535	5149	100061
1395	306	69269
20855	2251	98474
11861	1254	96931
11943	1318	81729
18031	1903	108857
13210	2648	94740
2466	12261	128293
1457	312	68037
1962	541	69444
3012	689	102713
1916	485	72961
3470	965	126340
14576	1143	127341
10552	3896	79936
4218	1530	132090
12568	2257	117492
2455	374	74516
1818	370	72948
8647	1454	128897
6360	912	77439
1698	418	71588
3141	1815	77763
7638	3324	84588
15191	1229	112809
1678	382	79198
12771	3131	82341
1687	458	74173
1914	313	61653
17762	20200	97753
6443	982	75224
13211	1666	74072
1811	411	75568
2885	559	56125
2146	427	70104
15082	1874	107840
9278	1623	109969
7783	2095	113028
13223	1418	105213
12034	3209	103637
1465	337	67904
1684	286	67352
2179	25499	84288
2122	43195	113261
1922	465	75948
1686	397	69905
2098	577	75276
1535	346	73396
4477	1015	121172
2758	455	76209
4080	3913	111553
2310	631	82977
1813	3884	79012
2071	366	72772
1823	510	73870
8791	671	109508
19494	3309	92257
1774	356	66161
8098	625	108380
1482	466	66109
12786	3931	100829
26346	7562	120416
1898	565	71562
2575	656	75788
1765	412	74340
1583	330	73005
2118	2887	74389
3273	753	113395
1523	330	73840
21947	4042	88808
5110	39832	80004
13931	2473	106505
13375	1945	90727
1437	331	65645
1462	418	72349
4155	595	130473
6200	1722	75560
1602	304	70306
3027	730	81633
2541	1112	78941
1904	373	76128
2548	9046	107462
2413	544	69917
12792	2635	90552
3866	653	91856
11637	2887	114852
19329	26071	102561
16104	3129	93973
1902	381	76260
5555	1111	122680
2067	323	69448
1934	314	74534
17719	1184	94581
5619	1684	75352
2918	565	112966
1679	289	66293
2383	369	69485
9630	2483	92668
1374	352	69541
20817	2343	100769
3852	560	85044
16338	1445	115625
1674	333	69976
12963	553	104554
1923	12140	89400
1815	559	73445
31527	5912	131413
1219	414	62065
1657	406	73313
3040	4023	128153
1102	263	65292
1802	410	81064
1286	377	79709
2381	874	113565
12078	3008	101942
3517	490	75044
1837	474	81892
2518	467	78742
2322	515	87810
2650	573	103128
2199	531	82421
7534	19232	93772
2591	563	68093
2706	458	72744
1218	364	65560
3478	24755	132452
908	600	54093
3178	603	116664
1322	262	67672
2170	571	81859
2142	488	77756
3188	939	129972
1695	387	71837
15182	2090	96173
1435	335	75272
2166	386	76252
1990	306	72759
1875	846	60473
2247	490	80580
1707	342	74466
2442	855	67952
1811	399	69656
21406	1562	112646
5303	1083	85208
1691	291	71564
1502	497	74420
1563	406	80705
3575	683	132574
7106	879	120555
9366	634	87517
2447	6178	106956
2505	826	120988
9350	3834	108156
7286	1721	70437
4368	734	116553
2083	453	70904
1856	382	78563
13095	2744	72100
1383	290	68268
1481	344	71037
2718	483	117296
14259	3314	93764
1795	370	70020
1558	362	70535
3933	1730	96028
1906	370	80409
5598	560	76925
2138	351	76628
1815	339	72404
1563	314	74734
10448	2690	92129
10115	1610	82341
4139	595	124773
9386	1521	117765
1656	290	66364
9469	1713	97232
14938	3489	88892
18586	1174	112544
5857	5581	95464
1746	351	68678
6363	830	82849
2090	418	78190
11585	2688	84545
31216	6330	128716
11022	5229	90801
1738	2893	85457
2862	410	57127
12203	1779	82653
3588	1170	86156
12438	2343	104977
14127	1967	88601
24878	1365	119969
1818	373	66930
2975	603	74621
17262	858	100183
834	7854	47136
4047	1302	145033
3710	884	137269
1698	379	71252
7538	858	83445
3182	646	126869
2111	445	75728
3531	1370	74724
2638	611	78399
1566	284	65465
2003	304	71689
1562	256	67148
2480	17741	98641
2141	925	111834
13335	4014	95949
21774	2054	104273
1535	333	72584
18890	3871	107844
11543	911	109456
1670	412	72412
2751	661	128528
1851	402	77750
1734	379	76189
18809	2010	108318
1534	389	71993
6402	857	77228
1802	338	75153
1959	493	73576
2163	1049	73332
6726	1843	84085
4190	1335	104393
17670	2780	108341
9723	811	120621
11890	1194	90413
5852	1118	138761
1913	616	72597
1952	431	68217
6526	454	125753
8534	1333	70129
2386	435	82841
11926	1270	91141
1944	408	72644
3014	6559	106731
2435	403	77918
1830	390	73281
4038	2407	163577
20354	961	123637
5570	507	80045
1758	318	68464
1604	437	78239
21338	1745	122588
3203	761	118590
7974	1164	103609
1703	366	80600
13526	1390	107161
2047	343	76353
2111	1207	74281
2674	385	83705
1531	294	74309
4587	1419	125525
1872	356	78588
1832	339	71156
12931	2212	108381
8542	1474	109512
3786	520	71164
3294	1295	129066
13359	939	99604
1942	562	68609
2147	394	70525
4563	1166	132432
3230	3309	98841
11223	24851	113545
2990	53223	102864
2078	412	80059
1586	414	71052
2031	381	69145
2694	518	78529
14423	1250	121168
1514	231	71077
21570	1974	127261
2294	542	78931
2134	531	93473
8586	1300	99805
3598	512	78883
17110	1255	100200
2493	490	82052
1562	372	79621
13998	1391	116489
1719	288	73312
2045	335	74056
7250	2954	106044
1616	326	70981
3599	1058	125323
6134	26223	78401
12075	1741	112433
9051	2110	98378
1566	411	64988
2075	622	79644
2207	1011	74145
5711	7347	80709
8478	15778	115184
1475	430	74228
4362	795	156422
1387	480	60833
9280	2291	82037
10051	1653	81384
1798	418	67769
1929	352	79713
2035	382	68388
1246	425	64302
1531	407	73601
2217	407	84569
3399	795	130828
1471	408	74369
1454	442	68476
3927	723	142267
12723	831	76761
1951	428	77439
1810	343	72133
15047	819	124052
1399	412	73085
3298	8693	86554
17983	1801	107668
11118	2515	93625
17381	1066	114937
4206	2315	96709
2731	938	86256
7779	3569	82275
3935	737	107769
3139	620	80335
2035	424	84577
1819	382	76752
2838	499	97148
2342	25556	88028
7770	608	118961
7775	1242	84041
4221	1530	117574
1611	411	70752
1678	313	72798
19938	2271	115588
12915	2057	85529
4487	1021	77716
2219	480	115816
13020	1830	75253
2770	2447	57843
2091	386	72376
1883	313	69344
33062	1667	122709
1311	308	66046
15158	1827	91145
1900	510	76461
1518	454	71495
2863	10213	116156
18663	1041	114228
5307	1035	173680
1278	289	63425
14351	1175	95372
2319	575	74373
2267	427	74449
1685	411	77788
2115	643	78520
1414	325	71660
5082	29417	135001
1686	294	71925
1447	11555	73412
1503	342	70108
8156	1358	75908
2590	671	94964
2395	625	73027
1571	320	71450
7800	1173	78269
9618	1705	107161
1903	445	74445
2432	435	77803
1814	315	74788
8494	2377	105116
5183	814	76829
1887	3757	95965
2767	519	86068
2085	445	75887
1131	275	66484
11746	3183	97704
2305	408	69257
2082	695	105200
13497	1435	102195
2615	11077	102300
2535	462	73084
5046	831	77613
5969	1034	78209
1767	501	81132
6567	2093	102973
2874	561	125265
1674	298	74835
11655	2295	88581
3082	545	82353
1544	490	71225
13125	1045	119111
3241	784	109952
8105	1386	129016
1743	335	69773
1689	579	63081
3575	926	93893
1789	428	73748
2318	13766	96428
2273	393	81705
8351	1695	89981
2163	388	71321
8453	1028	107133
13907	1899	127001
1941	486	94941
2499	443	79771
14336	3369	94001
1877	328	75533
9991	2572	97940
2084	629	79084
2979	603	116580
22140	1684	103013
1581	278	71724
21319	1175	107958
2671	497	105496
2071	495	73120
2009	3737	68394
16672	4818	133905
18885	3144	100991
11143	1423	109300
2692	558	100181
2652	496	121621
1502	404	78837
5175	3119	170189
1714	473	67793
17678	1541	125981
1790	519	70431
8871	1399	72646
22374	3461	107628
8415	1157	91132
3744	1163	135864
2162	338	83089
1331	232	67801
12359	1010	101437
21228	4012	115429
10635	598	107980
1621	326	76268
2371	492	80361
2533	494	104004
8176	1562	62152
12823	88549	102724
1798	391	66876
1362	547	64409
1459	330	68768
2111	494	79383
1878	338	78429
12723	858	107746
2002	9190	89859
1799	311	69852
8447	17568	93153
2167	359	73564
1591	304	70084
1742	386	82496
1987	361	68712
11110	1294	89940
11818	1331	120024
1870	4323	85072
1822	327	68364
2114	374	72212
1442	389	73300
28662	1452	109149
1887	337	80965
13222	1822	90678
1963	396	75593
22318	3758	91036
13776	1641	97040
5122	11243	94121
11312	1651	90552
11324	3312	112229
2134	464	73448
19223	1809	91887
1635	422	76341
6414	1167	71116
1779	363	81147
5107	805	79828
2054	563	80371
10134	44128	93048
1963	2607	97407
7799	1018	109425
2655	345	76640
1458	396	64261
1851	446	73193
3522	1183	116388
2235	1613	96700
1797	537	77131
12625	3207	97124
1811	375	71398
21930	2486	90191
16926	1553	72049
10542	2490	77793
18313	2124	101556
18127	1243	111338
9178	2047	84973
13271	1897	93600
2211	1843	70892
9039	661	120353
2560	542	107413
8834	2293	88437
12503	3044	72384
1666	326	67827
1555	343	76566
20466	3573	105997
9811	863	103172
2223	6086	96633
2470	7857	118613
1806	313	76896
1957	313	69200
1798	330	71929
3631	558	82353
13438	9803	107632
1311	229	62425
2139	462	76357
3358	678	129168
1529	297	78629
2242	493	79263
1731	339	74606
3710	731	129515
2707	597	99870
5886	1131	97824
12922	2289	91724
2942	618	125672
1586	344	73444
1534	13003	91690
1840	396	78276
13222	1787	78973
1669	413	70657
1894	491	73360
1911	478	80520
1607	548	88627
3514	670	62677
18166	902	115848
14137	683	114015
2114	341	69644
7395	1121	123207
17761	3263	107245
2153	479	78044
10878	3908	95296
1530	357	74965
7318	1870	129208
3901	6165	118809
9904	810	71269
27023	2118	112745
2315	16851	121568
13519	3270	93819
1684	323	71224
6175	1253	81880
3774	708	76545
2040	7203	96741
2627	530	114319
10754	1687	80941
3042	2589	76135
1667	481	64534
1943	294	73604
6622	655	114993
2791	17830	111104
20746	978	111885
5554	2320	79781
2726	6279	97384
1799	343	73586
1775	342	66584
2363	409	72420
4162	695	77037
17066	5010	93117
2507	571	98723
8313	1152	120972
2326	556	82449
1234	8152	64053
3667	722	119494
1411	347	74148
1882	370	79344
1654	284	70321
1318	318	64753
1999	381	74186
1689	378	74389
16283	3240	90965
2110	18167	98700
1891	322	71244
10541	2149	87073
6353	1051	77757
1979	438	73865
11150	2285	80568
1374	317	70516
3298	1106	90765
19293	1205	103777
1418	313	66656
1839	335	70041
20355	2387	103765
2379	519	82321
1775	557	75313
6991	1402	81269
2555	634	79445
4938	1194	77356
3349	646	120817
4607	587	132525
3462	784	148084
11055	1529	95309
1707	833	69154
1966	528	81164
3099	737	123853
3323	766	127177
1326	344	69212
5071	4098	95335
1890	7440	79764
2127	543	76057
20867	2335	92480
1568	284	72673
2076	415	67601
2107	3447	58912
1641	452	69778
1759	349	69020
2051	12519	106233
1985	735	76041
1578	378	71847
1678	307	67039
2711	371	74893
1338	851	72400
2015	395	76004
9187	1935	103675
1722	439	76483
4415	687	71876
9524	1978	89719
20458	1257	110237
1967	410	83309
1831	353	79084
1934	464	74219
2406	407	83033
12510	1771	159663
2051	407	76008
3206	579	103957
1499	285	56625
4211	4772	98776
1601	396	66928
1803	382	79825
1765	298	65502
12570	4587	73008
2643	613	86457
1527	265	63054
2107	471	80632
2207	419	79685
1791	324	73445
1846	557	82137
2791	26195	132924
1594	350	79528
3179	639	101521
16726	3129	94956
2854	586	111612
1731	335	64913
2223	642	71700
4979	1534	130345
2648	1199	82297
2695	488	80564
17978	1264	119160
1938	398	82008
1439	334	72880
1478	331	62630
9595	1362	99940
1894	419	70934
15012	714	113580
1958	433	76813
14806	3819	87590
2623	543	121504
1731	430	69080
2006	390	78653
1958	468	69420
1277	266	69900
1746	349	75377
7911	1351	98192
19033	3159	88602
2527	17204	117943
4793	640	118341
5046	1114	88293
2221	358	70872
12499	1808	105268
15118	749	127584
12839	1396	137016
12619	2714	99390
4333	972	137101
14918	1813	102813
28582	4449	103949
7838	1453	116637
1154	1169	69835
11943	2414	87082
1751	383	71616
2042	386	76398
1774	493	84431
2602	535	80768
1583	348	74209
1224	368	72958
15087	2438	99680
2095	350	80813
2859	547	128089
1899	393	79467
5622	19487	135709
2638	556	115352
2134	422	83537
1421	413	76937
5471	605	78274
2214	470	80356
3803	800	130561
3002	546	91680
4478	885	84244
1906	322	78121
3451	547	131917
1623	493	61088
2331	467	75686
5718	1093	74828
2075	387	76572
2397	4783	93341
12817	4267	97165
2364	7038	98497
3323	619	122020
4742	813	78259
4827	1662	153428
20830	3622	119277
3439	11153	120888
4543	886	82033
1599	514	65114
16859	2468	103228
1855	380	76600
1683	304	81780
1919	482	79392
1863	655	86160
2446	560	135513
3012	1694	82131
2058	409	70717
1559	327	66925
2199	334	82557
3364	693	131873
2987	563	86212
5122	1155	110589
13543	1813	98616
2179	389	74677
12123	1210	81452
12718	1567	96421
3873	754	127977
4239	570	71128
1626	363	67839
3050	473	79895
2818	667	108285
2005	354	75417
1842	539	72596
11798	487	124085
2519	5443	99864
16079	2497	115505
23399	4389	127626
2770	506	121289
971	3476	63148
1820	911	77135
10539	2115	85996
12415	2553	87491
9114	1830	116173
7718	2932	82157
2214	431	75621
7249	2026	79750
1917	355	74737
1811	325	81036
2554	7089	103065
2351	624	82297
11214	659	98210
2031	426	79665
13521	1411	119029
1603	253	65141
10406	2066	92656
1769	363	78581
11607	539	97848
1827	366	75708
11617	2782	84879
1643	412	65288
1235	303	66629
14041	2734	84972
14470	3283	104632
1970	286	69934
8303	29331	107050
2046	466	75672
2078	410	82289
1838	273	69273
1527	282	71856
1766	35867	87603
9163	2701	105360
1898	350	74711
2087	474	75819
2984	862	99511
1595	392	79802
1335	331	72678
2053	476	77844
1709	315	69772
2034	350	81261
1735	331	71062
3422	12003	105849
5242	2006	99341
21171	2895	107264
3669	588	87412
4903	4888	97880
1762	341	76428
1942	298	79609
2161	292	74012
28243	2861	98828
1710	266	70752
7490	750	74495
13969	2207	82241
2067	390	71124
1919	762	117665
1555	405	73693
6598	23948	138524
3254	742	138905
1807	486	73969
1735	324	82109
12162	3287	93674
2897	14506	124329
20362	2150	98156
1546	309	68901
3012	677	89036
15318	819	110824
2326	16614	98268
2771	455	104573
2823	29268	110463
15487	684	110500
9983	1467	114740
1475	368	53971
4719	1596	130558
8023	1430	82793
3886	1249	127953
2232	903	109854
5907	953	82851
7103	815	95334
13700	1359	122076
1575	446	73716
2439	14014	91365
1410	284	69884
8554	2583	77781
14035	2411	101129
1674	311	73397
2703	454	122230
12239	1414	88518
1503	326	74111
2211	9730	101408
1807	366	77404
2231	6646	95580
12221	1998	82380
1713	450	72271
1471	398	70852
7111	1990	137756
11735	541	64934
2293	327	87701
3775	669	76919
1550	422	75540
1674	312	78112
7199	1719	65501
1615	390	64861
2510	452	107597
1611	384	70177
1892	246	67661
3074	672	122847
12706	1683	140677
1747	388	65384
4588	838	78217
1971	3363	77456
2335	476	81116
2115	300	78296
1506	2963	71117
1894	709	76404
1643	322	71504
1951	515	76037
1950	340	69310
2259	371	102792
1446	349	75677
3970	1122	130866
3319	887	118292
1545	401	64760
2086	382	84420
10357	3034	91373
12705	1914	134241
1585	370	73505
1755	422	75249
12846	1110	109077
4023	3005	103487
1887	672	89704
3702	991	120204
1493	350	66197
12474	2961	95432
1398	9848	78341
1591	455	65412
7687	1521	96477
1964	627	76717
13606	1950	106621
1891	495	80638
1511	395	78906
3175	642	123580
2818	4493	111928
3935	786	78048
5288	1367	78964
6576	1473	102689
1658	317	68163
1598	435	74432
2979	758	90704
1951	403	78902
1586	459	76529
1948	507	75200
20362	2908	92267
1692	3178	72093
2059	332	75672
4434	1092	129729
1755	357	77701
2154	447	81862
13760	2791	89641
2063	522	83932
1951	352	76559
2303	378	81504
3407	42980	138937
18222	2994	102682
1722	343	71360
915	727	57233
24263	3994	90071
1551	388	73241
6478	802	87852
12914	1877	86217
8565	1627	97034
1690	311	72120
12171	2204	106532
11260	787	112940
1425	428	75043
13049	1424	101894
3228	1011	133992
2772	617	104148
3590	6601	128056
2669	641	77469
1927	315	83941
1438	345	72707
10342	1448	113804
9431	546	112800
3054	786	92285
2243	385	87805
3838	656	83488
13618	880	122333
17402	3103	98468
3004	604	115328
1643	290	69734
6863	798	77921
2458	466	91933
1655	10283	73773
1899	416	75205
7334	2808	84261
1680	367	69128
1861	329	73842
1619	450	75364
2003	895	70316
7652	1195	103357
2447	799	85018
1691	328	75180
3163	491	86117
2302	503	81936
10455	4494	81137
2191	598	67969
1494	338	72306
2178	24389	95036
1822	349	74249
1890	346	74871
1903	310	74777
10462	2031	119851
4465	962	171668
1618	479	76257
2436	465	102416
9702	790	126208
1982	422	82296
3141	486	72857
13711	3885	92388
9535	3046	93192
2922	642	114636
2106	346	74030
2342	547	74861
10044	11580	108176
7915	1824	78493
1509	718	56433
2135	334	75697
11551	989	111360
5367	1278	87257
3903	775	126121
8871	1886	100633
1345	464	74445
1294	1566	68209
1927	501	78137
4274	874	80948
2291	2083	81965
2667	584	85116
22211	1210	118756
1755	322	69788
5334	1054	122019
2313	481	81276
1774	381	71321
3482	643	138661
2003	4716	99200
1496	425	77413
1898	288	69148
12482	3242	109488
1610	331	70452
15219	3476	91728
2955	582	87197
2250	473	72399
3755	17974	133432
5921	2542	76056
1814	398	73552
2393	490	105852
2643	542	77362
2334	562	104345
6511	576	80081
11558	1253	121864
1614	347	69836
2807	505	100101
3022	11104	100948
1595	278	70609
9275	1686	78992
2431	9563	92692
1575	354	72577
1434	247	75210
2879	873	131556
1658	335	78888
1686	493	68760
4826	1675	82941
2602	550	78097
18691	1590	99314
16098	2875	84197
3602	4875	116373
2098	415	89097
2411	18586	99921
3346	862	88181
2326	587	83473
20022	1051	88977
8818	2439	84605
1302	435	62100
2263	516	75436
8658	2007	92480
22626	1405	123024
1847	18088	96092
3283	818	130872
1430	307	72948
8547	1588	99345
2307	10868	103224
1574	355	74868
2958	635	127516
14982	1664	132585
2847	634	128237
2395	367	84593
7002	950	89608
1391	356	68565
2094	443	80020
3150	8050	121724
1612	358	72684
7946	1190	81331
12278	2549	98302
2066	394	81160
2232	469	81928
2268	535	82469
1690	299	74881
9827	727	108009
1938	369	76816
6395	1730	84422
2234	435	86065
8402	1363	90617
1490	425	60744
1569	399	73298
1483	339	70580
7659	819	66216
2160	605	77049
1976	587	96404
2915	689	119964
1080	210	65993
6929	1320	81590
3566	7836	108148
9507	20531	106344
8107	3220	88997
1762	314	65640
20850	3371	109481
9262	2237	101661
1707	358	73653
1954	447	73889
1864	523	78016
1907	352	73297
11833	10124	119253
11494	2437	143872
14658	1864	120345
2096	409	67172
1678	279	65608
13971	2259	91077
1685	367	81525
3088	787	130265
1983	467	78401
8137	2200	89009
1603	418	71832
21537	4043	101401
18068	2063	117760
2227	366	81101
2538	758	77070
13014	1712	99234
1776	324	75668
2179	562	83833
2394	459	111657
2838	872	123779
3378	1845	117045
6642	534	122021
1789	315	75802
6558	1232	85000
1802	355	75284
1911	384	75744
10682	1444	84541
1685	402	79224
3346	2231	128141
2747	494	96101
1347	277	60974
3091	987	92150
1797	417	61776
6633	1006	78157
3084	738	116136
1810	415	74157
10003	1255	83965
2923	1020	93549
1631	412	67988
8095	3449	88825
2163	461	82213
12303	1915	118329
17666	2533	82393
1319	25824	48617
1716	392	73618
1478	402	71261
3015	547	105745
4103	760	80905
1762	12574	89349
1510	314	73624
2993	32223	107951
1187	543	61925
6067	1117	73285
1602	391	76453
3285	802	128056
2376	495	84071
11257	1710	94012
3435	437	86244
18941	1539	109240
16134	2440	97080
2092	332	75108
21267	2097	110384
2666	433	91381
2461	468	72726
1638	262	70835
25043	1457	128728
2346	605	101364
3178	557	130916
2834	594	81952
9073	1104	78512
4318	769	125865
10703	3510	93429
2382	381	80997
10176	2485	89430
12842	1095	105324
12334	937	130200
1898	386	78850
3698	869	108454
1651	1402	75365
8806	1644	93364
1494	337	71056
2434	477	75821
2722	746	74256
1543	318	73301
2480	398	83583
2770	741	88772
2318	548	74014
12250	1743	84350
28327	7172	139288
2607	421	81301
12399	3837	101141
1718	355	73481
2110	374	78757
25477	3548	127447
1951	336	77469
15007	2205	106844
1894	357	76620
10234	977	85677
9038	2253	82813
10395	2075	133257
1803	542	69088
1597	327	75932
25619	7539	128141
4471	996	67641
12955	3243	102624
1799	445	76036
1846	363	69072
1786	283	76181
12559	2063	86461
5494	1934	118752
13847	1933	91861
4341	3672	133460
1899	323	68066
21454	2693	112419
1423	356	79660
1625	268	75322
2993	464	81898
1506	315	76481
1891	344	69448
1666	250	75553
1822	413	70493
12155	2902	91641
3330	1154	96773
1655	271	67860
2639	595	78349
2431	552	83133
1791	337	75101
2774	527	83116
5943	1600	80357
20962	1882	134888
1939	444	75009
1382	338	74364
6890	766	80785
2655	9048	98167
1327	339	70672
1836	363	79429
2842	380	82097
7071	1971	87136
10366	1338	112589
1886	322	76325
1663	374	75169
3930	9454	144228
1974	498	83717
1929	646	75152
2014	713	74773
6447	754	80044
2178	412	81000
8159	820	119234
1808	430	78785
1838	329	72701
4534	1098	142464
17230	2136	101012
2879	747	82386
3486	1464	128382
14487	2243	80732
3307	622	139897
19983	1021	99409
3286	774	134624
12150	3518	88088
1642	7250	79668
2090	450	80532
1698	374	74697
2551	711	85242
1715	415	74184
2139	426	77956
9077	1237	88105
2003	323	73756
2859	637	120937
8719	1614	80973
1610	542	71457
9615	991	120777
9070	2083	87213
2064	403	80173
13950	2743	102139
15266	4629	83417
2162	398	77409
11194	1001	104573
1366	362	64774
2804	727	108872
2283	569	83028
2097	481	80692
29407	1038	123496
3372	853	138889
1499	355	74788
2566	659	82613
2035	628	74204
9558	3110	99616
2391	327	62881
4202	674	76253
19424	2610	112925
3274	602	80015
1934	357	72221
1459	475	71212
3135	591	79195
2468	437	86656
1963	374	76669
1851	402	75583
5176	715	93989
1861	321	76275
10183	1258	87467
11592	2043	81621
1691	458	76319
5138	659	76156
1856	441	80908
9502	1268	75978
9674	2604	82190
17035	2186	122463
12787	1307	92335
2450	496	90215
10354	1084	98068
1986	348	77756
16514	2004	121812
1701	345	75185
1635	373	65669
1803	353	80300
2307	14615	106384
2909	611	100564
1938	311	75454
1650	342	81479
21130	1653	119997
1523	319	72632
17342	1345	102380
1756	265	66217
2139	517	74008
2110	355	75016
1895	442	73790
2630	423	81307
10607	820	129037
22107	2807	98445
2507	605	79637
16271	2547	101625
8034	1247	120624
2126	385	74901
8238	1386	82967
1879	563	84180
1766	321	77204
2336	444	80914
1823	310	68118
12139	2015	84409
16803	1439	98347
1990	387	81372
10950	1627	98865
2027	403	84960
1637	306	70644
10574	1390	106661
2187	343	80872
3083	5754	125352
2011	483	75672
3178	559	130737
1851	1024	66616
2050	414	82181
3642	664	141225
7790	2033	77636
3546	460	80189
14198	2136	92241
2529	474	93657
2734	902	78901
1414	1976	56729
1735	419	80341
1495	347	71518
1859	307	74513
2250	435	77720
10083	1515	82618
2466	654	80335
2142	510	80980
2135	317	77661
2535	7758	87973
1841	346	79913
3478	1860	110164
1691	29513	77060
26313	1051	132494
4290	785	105137
1312	403	69176
11994	888	118257
1499	251	67880
2384	667	95858
4527	1212	153628
1798	317	73157
3195	10273	121200
8887	2047	73341
1631	314	74936
14363	2838	88630
1459	276	66342
1730	408	72680
2437	546	74221
1094	1838	74469
1853	444	74038
11170	2928	89872
13847	1578	116984
1611	327	71244
1751	320	80576
2615	364	77014
3216	706	96569
1619	11109	66892
3370	841	125137
1570	601	71844
2066	931	73171
1914	363	75158
6023	926	85364
1790	418	72688
24813	1801	124353
2270	401	75885
1986	443	80593
1578	377	74592
3766	1222	140212
1563	406	77205
5734	710	134068
15821	1360	119717
16973	3793	84729
5394	2769	101024
15555	3557	83181
28757	4745	119248
12102	514	95365
1974	336	74611
1962	646	84889
3578	684	124153
13398	1697	104017
1607	377	78113
21414	4290	116233
1994	445	76580
1978	543	75309
11738	2311	88404
27137	1871	128172
9368	2576	91188
6234	1444	84201
2148	523	79305
15882	2567	111300
2627	499	128021
13047	1658	106385
13587	2081	99772
2083	422	97527
3950	843	71080
2478	378	78593
3459	878	134679
3662	1191	131720
1654	504	74048
1495	13269	74193
1570	402	85276
10086	656	127928
2083	441	79973
2530	482	89020
2523	328	74125
1530	270	78126
1568	402	68972
1715	371	67581
1507	290	66580
6623	1115	83922
1854	335	73379
2399	431	74356
1654	325	73185
7895	759	101737
1797	358	77433
1694	355	69273
3907	595	136063
1395	355	66303
2359	341	77984
13686	889	114849
19829	956	105369
18699	6097	108592
1923	273	71935
9723	2266	105548
4142	1189	119584
1318	317	76899
1874	320	72631
23407	3319	117688
1930	296	75984
8302	20110	88564
2738	715	130941
1710	709	77065
11074	783	95389
1923	377	73500
2495	7202	104797
5158	492	71488
20690	2018	96080
1939	427	75500
2646	567	109462
2026	707	79262
7638	1357	83945
2455	8630	109553
9042	2042	74884
11986	2977	109120
8059	12739	100784
2343	597	77083
1690	363	74279
2687	561	75981
16232	3274	87429
15407	1123	86445
16486	1500	82643
3873	942	137104
1839	306	77164
7163	925	132776
1526	520	76654
14099	2862	99680
2959	5634	111414
1494	438	68616
5023	1187	123701
1980	393	73783
21619	1933	96672
1518	398	76137
1567	354	68316
1630	355	75279
4494	1993	123949
5094	922	139773
3510	513	126303
1600	455	70888
14031	2843	92309
1637	370	72908
1515	366	77768
17048	4116	91165
1804	328	77081
1729	358	74626
22487	2996	90589
2323	453	80529
4587	765	118225
2238	530	82268
1447	393	73671
1598	360	76020
6431	1123	84549
1407	404	69536
1722	511	67202
795	126	51563
1387	240	72915
1686	336	75316
2850	676	92306
1462	408	65220
11843	2326	91496
1557	298	73317
3630	659	132740
4787	818	63953
2554	428	114584
2306	757	79648
2730	1053	91265
4840	783	78513
2835	17392	116705
11721	1712	127785
3279	955	93517
17975	1888	120861
1599	465	107437
1998	291	72780
6998	2098	85148
3755	722	138356
3666	1325	98728
2103	419	77389
3651	591	129955
1759	307	79574
1662	3124	76751
1359	357	65376
1719	322	65764
4938	831	78240
5400	658	133297
11102	1640	126525
12681	2002	75352
7127	1509	82269
1994	342	67840
2238	326	83597
1819	383	80801
13343	1863	84296
1258	353	67257
1886	268	74290
2342	7806	92192
16396	4124	100604
44142	1353	161828
2079	541	87733
1484	277	62216
11258	3784	93609
13080	1226	109893
7375	1154	78584
1911	278	71053
2074	2291	72953
1979	400	65900
2118	518	74056
1450	280	75993
4474	1078	130861
12762	1979	90516
1882	466	76364
1351	23941	72689
9222	2994	76824
1946	534	75788
1830	322	71561
[truncated: 6,285 more rows]
