# Supplementary material for: ATR inhibition augments the efficacy of lurbinectedin in small‐cell lung cancer
Source: EMBO Mol Med. 2023 Jul 25;15(8):e17313. doi: 10.15252/emmm.202217313 (PMC10405061; doi:10.15252/emmm.202217313)
Supplement: Supplementary file 9 — Source Data for Figure 2 [file EMMM-15-e17313-s002.zip › Figure 2/B/Flow Files for Quantification/export_Samples_LURB_BRZ_2_Single Cells.csv]

APC-Cy7-H	FITC-H	PI-H
1679	347	71039
1974	459	76157
15606	1234	152829
1978	352	72005
2030	423	75417
4075	945	141408
1934	388	82225
1630	335	67761
1879	343	68713
2135	452	79907
1894	361	76320
2050	542	77236
11043	696	96836
1906	327	69988
1886	391	75961
1571	474	77229
3383	630	116594
1719	381	76628
1831	359	79052
4246	2335	94040
2774	22469	102369
14207	1151	102044
2856	10171	117860
2118	430	74185
1530	499	79920
2635	588	78584
1847	350	74696
1510	23733	66697
7111	1077	71065
13127	2402	110981
2526	8639	105564
1859	348	83640
2458	517	80552
2311	413	71697
1999	286	70411
14494	2415	85873
14871	7527	120632
17907	809	119095
13824	2828	83712
1967	461	75457
6514	688	84143
4470	712	134198
10374	1512	118660
1854	310	72362
3239	1141	126488
12699	1934	117634
2473	591	90240
2171	543	87504
2178	360	74084
1587	406	75197
3276	566	130792
12830	1504	118989
1766	282	69109
2611	583	87171
1954	399	72929
2242	567	76170
2659	430	77184
3299	1462	124632
27454	9656	126941
1514	316	69101
6894	1129	129597
3590	55663	102195
1776	267	70828
1582	349	72756
21405	3146	108661
16967	2966	93468
11718	1104	108441
7522	1869	94237
1890	342	79597
8438	2769	93900
3066	638	78146
1933	501	77429
1831	598	73069
1658	319	74065
1523	30047	86241
3754	964	137016
2215	882	92340
2747	503	87808
10838	2388	97317
1778	477	79136
3522	615	130192
21184	1032	125320
2099	430	74905
7962	34802	131553
11118	2994	85996
3624	917	132008
5498	1864	133169
1806	440	75909
8698	2682	94339
3596	1034	131988
1943	326	73919
13535	1700	102200
2254	366	86445
11958	2510	79981
2022	382	80757
3701	18086	123312
2055	446	71496
1770	599	68187
13702	5210	95253
1967	798	79832
1810	675	61705
1951	430	68297
27684	2095	125344
3047	1055	130851
7766	1374	74248
4071	693	75169
2047	551	76477
19698	2082	104638
1950	381	68113
16260	1286	124404
1523	299	70773
12066	1803	112236
4206	759	88151
19170	6569	122321
2646	13725	89212
5163	3125	118358
4108	1263	108209
7805	2378	78584
2923	901	95036
1883	356	77236
12159	2499	94577
14738	3659	107985
1666	370	76449
1298	316	68044
14055	1070	125448
1670	447	75245
1798	360	69273
17482	1923	115372
2155	359	73456
15375	4042	103753
11006	1738	122984
3078	675	96968
18686	2171	95608
2311	291	75049
3186	635	116261
1957	315	74257
1442	287	69317
1474	439	66341
7282	1277	83020
1898	445	73541
12207	3673	91192
8334	1290	85514
2755	719	84704
2186	445	76053
2415	370	78296
2199	326	72828
2453	11622	111436
2406	362	79001
1520	487	75389
2155	350	76540
1974	1267	80891
4267	1374	66805
1884	363	77652
1723	551	64237
2191	389	76740
1730	463	76191
5286	731	126793
3650	764	124831
1634	447	80111
11459	2615	89454
2863	443	84483
1678	359	71556
3358	1138	131441
3014	1253	85147
2619	392	80309
13162	1111	124718
4912	1149	73580
21155	3327	106845
1942	318	69060
10754	1586	132026
21634	1527	110701
2846	580	80001
1730	272	64160
4185	872	140608
5528	1626	95064
17422	2070	88917
2096	291	73130
2330	434	74617
2191	407	88908
1887	365	77540
1877	453	68233
19277	1126	112309
1108	268	50647
33563	1316	129249
2022	469	70773
3126	1069	99350
2485	828	88380
1926	526	82765
2059	428	69537
11526	2318	92899
1826	410	71221
1729	18196	92768
12152	2971	106384
2041	385	72912
9768	2763	87256
2378	384	72304
1726	336	75710
1603	294	72857
3466	3072	101106
2255	408	77023
1332	2370	53188
7943	762	124797
2191	9611	81456
7918	1230	79173
1555	1606	49872
3330	761	138138
1887	417	80484
1269	415	65069
1474	341	74545
3155	636	88993
2130	285	73080
1751	392	75464
2487	371	74600
5519	3824	130229
1542	371	71248
27821	1523	121587
2638	330	78853
1982	730	88072
2651	546	93709
1563	389	70307
27858	844	111337
2382	2953	89616
3322	1391	101848
7463	663	77952
10575	1396	95144
3733	775	124089
18618	2852	115841
2287	378	77904
2131	396	78185
4288	1271	154156
11667	1705	87277
1503	339	72768
12522	3679	85604
14142	4946	117175
14291	2153	109588
1805	349	71608
2179	456	82884
8002	896	87084
15018	1926	124003
9202	3204	106760
2148	400	74286
8239	1707	120592
3846	824	127223
3202	625	119228
3599	16277	142513
2185	546	72301
1691	410	72540
1674	456	73540
2122	403	78372
10099	1601	120076
17043	2130	88964
2065	347	76535
2076	431	72200
2255	341	80553
2142	462	76080
1922	20768	89053
2880	546	84676
1823	352	70201
2635	563	97616
14833	1920	102983
14671	2095	90681
2686	549	84600
1700	283	78160
2908	469	77097
2275	649	76397
1467	421	62976
1962	355	80901
2090	315	72413
2329	435	87044
9097	2150	77184
1675	346	76580
3802	32323	126181
15459	2198	93519
5752	1337	108309
4858	654	85388
1594	386	79820
1723	362	70061
17779	3346	105844
1467	346	75694
26901	5566	125058
11007	1613	123720
1278	367	65192
9952	1310	80992
1334	416	63689
20311	5010	103654
1501	323	63663
6831	847	83011
17700	2348	95835
12490	2755	121444
19554	2266	115509
17390	3139	89492
7870	1090	135580
38285	2168	139437
1635	408	84364
11543	3314	112718
1920	377	74829
1783	369	74513
9824	3028	103816
2885	12330	119357
1790	386	65841
1644	290	72277
6901	1137	130710
1663	350	72156
5099	1063	84866
10428	906	86717
2128	572	79905
2053	275	71437
1974	370	76729
1719	388	83220
3183	859	122428
22258	1671	129923
29010	1246	135777
8859	1900	89888
15676	2787	152291
1538	336	74881
11910	1978	88101
9744	2751	84745
12842	2296	82770
2311	277	73852
11606	2696	120393
2115	365	75448
8209	17166	124194
13226	3587	88416
1701	391	67111
4115	663	135561
2201	403	73275
2089	370	76672
2435	498	81504
2346	13903	118600
7719	2044	85421
1970	351	79505
13586	1360	101178
20151	17885	150381
20550	2479	113612
1931	534	77052
2034	363	76193
27420	1493	119440
4551	14238	106192
3226	650	93880
2162	529	75937
2367	367	72972
3203	547	85584
2886	493	106661
4247	799	80152
1855	402	85128
2278	446	78981
4015	1070	125285
14123	1882	93737
15327	2366	78079
1846	527	85844
2663	562	107048
1597	361	76257
1570	683	61828
1694	359	68968
2110	335	75198
17791	2205	113471
11351	1982	82613
2657	5807	105813
18391	4666	144873
1819	390	77316
1906	450	73888
5508	862	84108
1730	321	75154
2139	555	81580
2014	416	80429
2559	376	79144
15126	2714	117297
16659	1326	113708
25531	1772	113852
22675	3420	105572
24290	5391	122261
3397	971	98680
3321	951	116068
5082	17271	112246
1898	414	75709
1455	539	71633
2262	425	80393
1343	281	67857
3726	671	124589
18575	1782	87625
2366	401	76568
9155	1471	75181
2891	702	103487
2079	485	90777
4746	782	127135
4379	904	162269
1838	312	77610
2781	558	89812
2503	389	89411
2995	722	102279
1970	868	72540
1914	479	80309
15906	1799	103492
2186	431	72117
2415	385	79088
2313	554	87533
7319	1610	75049
11107	1586	125005
2375	405	77977
22483	5610	105437
16787	3165	116493
9566	1478	74745
6826	19196	129117
2194	406	75877
1462	438	73953
1935	423	84837
3782	872	148744
1418	9641	75173
2547	605	93069
1483	323	64080
5022	1338	82649
9543	2086	89680
3111	32411	133906
2782	583	81145
22590	3188	104795
2327	6188	101317
2602	495	95420
1806	412	73836
3989	837	104762
2075	457	74097
2987	15131	104321
24914	2523	115917
2730	754	93684
1870	453	79216
3467	851	82475
1918	373	77844
13262	1230	131340
1807	368	70527
13571	2018	116485
1935	430	78113
2258	360	76957
1627	488	80717
7354	1115	100441
2026	417	74339
1830	332	75940
2030	639	78401
1655	260	69572
4226	850	125813
14103	1932	100971
5682	954	163777
1446	384	64748
2267	350	85624
1862	391	73221
2446	551	86921
12774	2221	140801
2531	18302	92736
5250	802	108581
2754	13438	111145
1968	395	76208
3114	812	91545
2579	516	77144
2589	16018	105820
2327	637	79956
2430	338	80149
24358	2778	117252
2023	344	71269
12941	1679	93559
2390	345	76804
2762	665	91024
2943	15746	116109
1863	354	75341
1962	540	75712
1926	359	70844
17807	3041	98272
1919	339	75776
7125	1331	84580
16988	2482	102132
14441	1599	133636
1751	354	72397
18317	1931	87724
6062	1091	84836
10522	3664	90420
4583	548	80000
20035	3839	103691
21446	3201	97589
2395	573	83905
1978	439	64315
1258	301	69510
1618	398	69705
1678	389	76225
5838	16491	158456
16586	1041	120284
1562	1871	72305
3449	477	118761
2167	691	81420
12923	1776	128841
2639	326	78701
1779	384	79140
9985	859	125573
1590	365	76600
2047	406	72921
1606	5831	68352
1374	1966	62129
2279	421	82224
1679	366	70400
16447	3260	91841
1933	341	76320
1743	414	69528
6467	1055	97385
15922	3712	93884
4703	823	129040
14642	1120	111672
14923	681	113252
5551	1440	76784
1973	405	77309
3496	778	143801
3611	456	82125
8566	2261	104320
1575	312	65912
3931	683	71925
5319	1455	172232
5318	1103	84841
2831	21346	130874
2806	391	77533
2267	453	81095
1815	322	75416
5591	998	123249
1830	400	73264
15826	1033	109341
2399	387	74854
1526	306	69666
1278	274	71001
4988	39007	171089
3719	1021	96361
13834	2233	84956
9407	7632	111636
3228	6677	112465
9878	1318	80770
2462	10473	103105
5590	1098	81713
6575	1650	81896
2130	449	70133
2030	835	75185
2390	439	87240
11659	1070	110396
1986	311	74533
16039	2096	88108
10753	1420	91748
2251	343	72981
1979	510	74876
1983	370	71304
2111	456	82613
1738	379	78941
2046	392	75113
1864	300	73516
2179	630	73676
6283	967	82104
1747	396	71758
2081	9614	71932
1546	366	75112
12526	1091	121108
12779	1613	77888
7658	11549	136532
1826	310	73218
11398	1896	135780
18639	1834	106662
7539	991	128048
1974	451	71688
1971	399	77161
2254	368	77080
2754	13535	125036
1311	312	70777
17425	1993	97410
3274	522	101057
11164	3521	138377
1741	441	76188
2095	387	78014
1668	332	76101
2402	389	81503
10706	534	111984
2636	487	83990
1014	306	66497
1699	368	73272
8810	1369	91683
1175	7286	64926
2359	445	78478
15775	1334	96668
16311	1374	131189
1658	330	73402
27754	2795	99466
2569	435	82033
1801	387	73729
1542	343	78239
8826	2002	77840
2518	19231	111039
2082	424	82024
3527	580	123597
8595	1402	93560
3103	773	137860
2895	743	119172
1423	272	73461
2415	1278	77989
8871	759	79182
13998	2130	80687
1827	341	74068
2202	395	80324
14855	3541	86438
2440	488	82016
1547	371	67169
2115	412	78268
1749	10910	101820
2598	591	85413
2222	590	86013
2134	654	88589
5694	642	73485
1642	327	72100
2802	448	87617
2327	590	82036
1875	294	73224
18490	1718	83241
11866	1447	101140
9239	1123	82531
1686	361	75040
10372	979	93320
2015	522	75250
2662	1259	80226
1958	322	83876
6866	1351	79897
16318	3976	95877
1819	374	78740
1742	362	72663
1305	394	64124
2135	531	78697
45110	11730	160775
14259	548	100939
1779	375	71999
7959	1194	91296
7414	1082	83297
18072	3487	89241
2106	429	81629
2100	289	71939
1414	410	73893
1522	414	71073
2214	435	71760
9617	1889	70757
13171	2769	100277
2118	475	81536
2346	466	79036
2238	344	82561
3518	666	137016
2425	571	92589
2395	543	85172
1828	358	78523
2563	11577	106789
2086	398	83754
1240	1562	55964
1394	294	65180
1966	394	72979
1918	439	68883
12675	960	102173
5875	1066	85485
1909	390	76105
2703	654	120533
2475	436	80673
2483	506	76685
1659	281	70208
2151	390	75673
8903	3590	105390
1767	399	71579
4772	859	81961
4244	766	135905
11754	3723	101316
1942	396	77633
3967	671	139649
1935	517	83281
1679	290	79333
15991	34180	125817
3598	685	116420
17450	867	129142
2046	367	71236
15183	21506	108093
11054	2038	95480
2038	399	90676
1489	375	76905
4201	1063	136048
13251	1914	109808
11595	1571	115597
1907	391	71985
2502	1271	88954
4378	1659	109004
1718	303	70502
2231	24999	83137
3423	1056	98548
7943	2064	121565
5311	792	86491
1767	605	77686
2943	608	131926
2098	549	77105
4690	878	125185
3639	664	128244
3297	700	134107
2063	546	71004
1847	314	75213
20009	4174	112609
2267	478	85729
2403	476	78432
3390	1055	85017
5509	1930	127620
17102	3618	98820
2658	596	73465
6211	18876	109528
6890	1390	88448
1908	1410	83460
10959	1652	153900
1926	376	79357
1681	356	75017
1981	451	69863
1906	390	75264
3199	436	75949
4280	702	86736
2390	545	82493
11339	2097	73366
2663	441	88516
2650	375	79880
2558	947	111100
2618	535	78488
3115	18394	133505
2011	376	75844
2502	425	78933
10271	1301	92559
24318	1899	111157
2018	344	74225
19966	1220	123149
15199	3286	91536
2370	690	78081
14102	4104	84597
2355	621	79000
9522	1745	90593
20002	1126	135033
1928	461	75065
3339	714	128513
2827	4370	101740
2350	403	80180
1290	307	69670
18302	3037	120728
12254	2820	104400
2171	468	79748
2563	433	69624
2647	614	83240
14903	3725	103640
3138	570	88281
10739	2618	100805
17086	2517	93685
17911	3735	91957
1990	421	79100
11751	2116	111469
1990	454	81442
13003	2491	85737
36950	4415	152397
8903	1663	78880
1798	382	70272
4298	1011	61179
13795	3424	95371
6667	3205	124620
13696	644	127052
10113	1646	83597
2135	702	80264
7698	15352	102257
13907	1325	120236
10887	7866	107480
1674	473	72812
16235	2524	104413
2690	578	98849
1738	323	74581
2685	7186	89633
1546	403	67188
2609	614	106181
1535	369	71369
18306	1377	129636
5486	1250	83608
21843	13526	131325
11774	3426	84840
27154	25159	166636
2398	21368	92913
19389	2657	100322
1907	349	70480
29069	1952	158505
1634	380	74734
1294	320	71673
16319	890	117412
15037	3595	85013
1814	306	75699
3783	1008	134512
3967	642	83969
9215	2340	80788
1735	371	77131
11238	1355	74906
2375	712	81512
7947	753	92547
1614	452	70553
2687	11183	123413
2371	422	86708
3271	10664	128816
1526	4441	66795
1954	359	71021
1554	6311	69965
2132	505	76592
1467	527	74997
2142	798	103093
3130	19002	121536
15875	3042	101037
22275	1743	120896
12498	4143	84668
2023	326	72505
20495	2676	98303
2042	717	72245
19491	1645	129805
1603	370	79717
14822	1847	95781
8315	1649	90369
14813	1086	101909
2183	421	76404
2115	450	91664
2945	753	132640
2931	552	53168
10238	2987	110052
1230	284	66982
11398	991	112668
10554	3802	92765
6139	850	83034
1955	356	73800
1861	398	79364
2466	23816	112137
9374	1998	83421
3679	32719	159660
25279	1052	122741
10619	2160	84906
2242	362	87400
1902	343	70004
4108	11478	106893
2892	484	79414
1666	832	77728
3143	470	82332
7346	1347	74130
25090	947	114797
7514	844	85009
3267	734	94571
3818	583	103345
1950	391	79596
2165	442	81181
11598	2054	95644
14262	1312	97732
28198	1729	128101
3154	581	98113
6483	4390	93417
5193	687	129916
1937	367	77100
2160	472	76392
4974	531	55005
2904	426	91680
5267	1679	133332
4198	682	86844
10220	11835	105053
1977	398	76952
3668	937	134157
2207	395	77480
2035	870	81688
3337	749	100365
1986	332	73856
1818	316	75173
2127	547	84188
6235	1389	80744
1834	380	83248
3801	871	113153
2162	405	83240
2066	604	78345
4695	40387	95656
1793	306	71861
13314	1196	120852
3035	3153	110095
1458	382	60065
4110	1089	126316
15761	2325	103729
1498	328	78269
1739	593	72132
7730	725	126809
15230	2214	115497
3748	10451	119544
9695	1105	106509
9996	3358	101305
1379	357	72537
4514	1111	146113
2335	621	83481
1959	431	86456
1507	323	74636
2151	342	78137
2159	631	95336
12403	2890	91245
9952	2950	104689
9564	2334	81024
3182	862	83017
3115	706	142229
2951	614	82609
1924	337	75983
2094	514	92632
1539	418	60420
18276	2747	94581
6751	1780	78106
21387	1522	123623
1633	536	67420
3126	514	84461
15946	1616	109641
2455	566	90312
1758	559	78496
1599	398	73089
3651	527	116460
2982	548	128952
2222	460	83154
2735	12023	106240
2220	325	79946
2347	371	73364
2239	512	73587
1524	294	74173
1346	480	62076
16992	2807	94356
4510	806	143664
7858	66952	102372
3017	1331	114309
13502	1965	78401
14463	1138	112084
14438	10948	125865
1995	360	68868
1559	343	66864
3018	515	106861
2003	545	81772
2303	1219	69796
3846	677	144680
11036	8832	112116
2214	479	71603
18346	4148	97008
1918	305	73892
2015	426	89211
2175	338	83425
1575	317	69553
2466	394	81245
3218	478	112205
1683	300	67112
8779	1359	91971
15578	1165	107872
2562	887	107232
17354	2123	90375
2184	502	81763
10939	991	77384
1867	391	86145
17101	2313	115852
6746	7702	105224
1910	448	74321
2343	808	86180
22359	1978	100819
2299	1248	106400
8159	1211	77020
1461	307	65636
16054	843	121180
2430	777	90621
2463	578	73150
13599	3858	88252
1859	415	77632
1994	359	80384
3470	2425	89286
2271	414	76197
8358	1528	66303
19806	3593	112205
6106	1255	75632
1656	325	70781
9047	3307	80526
1918	310	75452
2303	418	76100
1402	1311	71088
1810	359	78533
1567	366	77349
2666	630	88093
1352	424	53243
1770	383	86256
2449	613	87657
2187	288	78649
7497	2000	74577
10783	617	119861
1342	424	68540
2311	572	96997
1713	339	73188
9471	919	138376
4214	690	136156
40576	4037	146624
1879	404	77236
12412	1815	81917
1270	1756	64894
3390	554	77100
12671	4774	92448
3753	520	76667
4094	583	67228
7711	1348	112164
1678	431	70895
5751	934	89462
10887	1782	82580
2127	389	76414
23902	5083	163965
2579	417	78827
18846	1516	103469
11050	3944	87328
26231	1014	133762
1402	497	69193
2998	669	90973
2091	13580	112476
2518	486	129197
1964	558	87933
2215	455	83780
2982	13084	110933
1858	394	74377
2735	33284	110517
24114	3530	110361
19559	1111	102684
1883	411	82749
2763	578	86084
5195	1073	79363
5222	958	73248
3423	51334	117909
2119	367	70413
2138	401	78472
25850	3259	132536
18203	680	108513
1915	341	76349
4626	500	79060
2350	450	100512
1828	365	79736
2926	847	91329
1769	575	74293
2172	315	74939
1675	542	70948
10354	979	81108
2079	339	77945
2146	523	80933
1755	347	75524
10562	2395	113684
1963	403	73908
2782	454	78167
7418	1190	89829
2162	5794	95521
8971	1220	93310
2427	443	81116
12568	2234	96873
3459	559	87204
1966	416	71887
12670	1781	93415
1690	383	78125
3630	688	130045
2243	373	79238
1563	446	64862
12687	1000	117441
1351	369	80456
3355	12687	134800
15626	1564	92820
17794	2140	111009
3582	451	76560
3191	506	117248
1667	359	71981
18583	2611	96410
2287	18203	92043
1957	403	79544
4591	9259	146929
21059	1292	100189
1815	392	78850
1555	306	73893
1611	470	66260
9383	2373	84484
1620	339	76424
1614	4582	76081
1874	359	70668
5742	2027	82609
2099	389	76212
1575	396	76404
2208	343	79500
1630	422	66897
2659	19761	107200
4739	1187	133080
1819	490	68718
2770	527	72605
4155	1410	138952
7754	1392	71613
11962	2091	72637
1578	320	69412
2123	370	81453
4102	755	144224
3494	900	88466
18543	1159	113029
2590	13118	97824
15223	2492	92170
11938	1571	104541
1391	429	81737
1438	324	68552
2035	386	81213
2535	407	86941
2774	507	83154
2311	407	79645
16487	4174	90281
9554	2050	104284
2035	324	76017
2040	474	74629
7774	1548	86008
2482	8746	92981
1695	326	77500
16413	4734	93164
2099	443	81887
25990	1790	107153
2864	659	80797
1634	411	78540
2310	455	88028
6240	1524	95769
1633	394	81618
2862	785	96781
8305	2589	116696
9403	1991	85009
1484	332	67702
4071	757	155244
4038	497	121892
4551	1315	133788
1522	359	75080
2818	352	78285
3433	1430	93467
2259	446	71457
6877	706	82029
10437	2107	84965
13230	2143	102252
12247	2138	96661
1594	10731	89363
1422	1970	58645
2635	694	124009
9143	2002	90725
2207	401	79805
7014	1696	127452
3046	688	121607
9151	2163	83212
13427	574	101065
9851	1959	76652
1840	335	80904
2911	393	74284
1490	295	71576
3074	559	127377
2474	556	82698
1527	371	73792
13023	2594	91156
18930	3452	108913
2118	4426	76213
7170	1334	81041
8410	1445	79009
3582	11107	131319
10162	1013	79451
10859	2328	105749
11259	36342	120353
1423	379	65112
1855	454	68193
3069	321	82430
3228	603	103821
2254	496	77172
1919	39398	118602
3151	471	70161
3698	1230	139782
19607	1159	113128
5390	728	89629
25083	2327	105409
2043	288	71945
14346	3103	103662
1795	385	74565
15717	2730	94517
1562	278	68776
2576	541	81769
2623	628	143456
1415	367	63729
2979	2296	93781
2086	480	74812
7735	1015	82889
7651	951	132163
2602	477	85946
4138	947	134877
2680	529	95301
14294	2584	99190
2333	356	98432
3194	962	128321
14310	1569	85308
1507	299	65967
9735	1686	107312
2730	21791	108537
19094	1739	99477
2242	441	76670
4334	703	63505
6442	1057	144137
4352	1560	67045
2658	451	77869
6579	1850	104724
10882	1344	83757
2535	471	90424
1943	543	72369
5338	1937	162207
16274	2891	110013
9746	1464	113017
2699	8636	125724
4806	1174	70425
2441	419	84375
1748	284	79317
2254	9886	95424
1898	346	72357
2033	4712	83061
12683	3224	105253
11352	827	86220
2723	458	80021
17955	3301	114799
2438	7191	90128
19851	1695	114608
18066	29067	127548
2322	779	72804
13138	1051	110916
9762	1446	87677
3550	1294	120881
1386	289	70279
6805	565	118224
1610	345	74861
1809	409	73732
1390	419	72665
8950	2062	100147
1579	349	69816
5834	18764	114161
15830	2711	82177
1583	347	74721
3290	607	101784
3322	725	130560
1742	385	68793
2659	439	78321
7538	860	132784
3378	565	112408
2346	527	71527
2692	9891	135298
1729	333	67849
7975	1044	86751
3715	25664	136147
2658	6878	89920
2321	415	75443
1541	299	67671
1635	6557	76361
12427	2210	99480
1799	459	76777
2267	369	81728
1929	403	84145
3207	1090	96843
1746	285	77608
1799	374	70108
5200	1642	92680
6067	1390	85616
1670	456	71035
2117	362	82406
15179	2178	97019
20143	2454	90325
11979	753	110851
10728	2847	89906
2486	668	112284
2098	314	71777
1510	284	68751
15839	2118	114621
10891	1898	114969
2250	463	82362
5915	1658	122113
2262	484	76924
1843	433	77873
2394	1970	116232
5603	1258	133585
22764	1327	129909
1635	512	73641
7114	897	82089
32964	4245	125964
2000	2889	89657
1881	390	78997
14655	2641	82666
9313	1842	87192
11967	1813	88748
2227	262	75449
20979	4187	106484
2578	376	80889
2948	662	83141
2300	423	78036
2595	526	78309
1912	478	80028
2090	390	74772
17029	2505	111144
1952	386	81033
3758	773	93852
4410	857	133232
1499	341	72326
5804	711	133996
15486	1277	87774
12726	1118	92671
3801	982	129529
4882	845	84233
9758	3143	83989
2159	538	76592
1866	7292	85229
6666	42623	103733
11878	1885	81908
1790	394	77025
4495	755	148187
2059	320	71828
2667	789	90076
9262	2225	79245
12903	2753	85216
2327	2817	110221
2182	443	77393
13575	1929	101021
1624	334	72605
2263	419	75984
2202	558	77660
1843	407	76294
4398	1322	124624
3203	733	136070
13931	3121	121373
12375	1428	117793
5079	1156	114584
4998	1075	155085
2873	507	97661
6903	3013	86713
2664	15252	121244
15419	13886	126101
14623	1006	89619
3061	546	75514
10402	1110	87785
15892	3298	105311
3603	685	119893
11759	1940	95171
2264	458	75676
21298	24159	106982
2183	406	78387
2091	347	71040
1514	306	66997
13915	3167	89676
3239	16211	118368
2191	484	77872
3582	997	92968
23763	2976	110037
12043	1233	115104
6753	1311	85796
2535	913	103080
10146	2762	77932
1691	306	75272
23387	2047	98836
1571	480	74080
2502	520	79345
2051	560	75412
1978	382	78421
22526	3501	89553
12556	1815	102040
3591	710	96249
1986	416	79932
1408	301	66701
6133	12943	144086
9802	1471	87444
1835	353	65770
1826	375	76764
2803	728	80653
2058	2497	79293
1579	441	82780
19706	1442	119412
4390	948	128473
15274	945	87149
2225	355	73772
2178	7938	83424
16803	3721	105985
2270	445	75888
1586	307	72525
2195	442	88876
28111	2102	119432
1774	3791	70464
1362	288	64821
13170	1435	120276
16966	2599	104752
3714	26278	146365
7146	7754	123381
3414	919	127456
1851	365	77609
2288	563	78040
2114	539	77384
3469	547	113476
18787	4438	93393
1839	415	77817
10973	3507	101213
17525	2731	89685
3159	558	138497
1922	395	74788
2236	408	81244
1407	447	71477
14907	2355	82330
1606	499	83077
5362	584	86780
3718	582	110841
6471	1456	72148
9099	956	85464
1879	367	82828
13147	1052	92769
2695	14520	119820
2171	407	81489
1470	6449	69772
15446	1959	129172
2283	494	78401
12743	2715	86093
13366	1498	96366
1690	279	65233
1864	446	79889
14273	1239	96977
22764	896	103829
2234	562	70769
2934	578	82964
24899	3356	99091
1803	302	70201
20307	2180	142088
1872	628	80065
1819	357	77144
4868	1187	142517
4075	17403	131316
1470	491	72525
1751	21894	93920
8762	3298	87225
3559	2446	97330
20702	3814	98016
3231	724	127742
3019	809	90076
15446	3326	117868
15231	2020	89726
7778	784	83400
4441	793	131004
11179	887	137960
1954	407	71801
10428	1174	80104
11655	1403	95932
1547	367	75626
4755	10075	93517
3159	12332	103457
2150	236	76621
18705	1698	109889
1763	347	65716
1463	16797	99736
9598	2139	86220
2694	487	88221
2066	719	73081
6874	1315	84972
2881	696	86657
13745	1522	89921
9578	1058	105779
2022	356	75980
11661	1525	112640
8328	2330	90083
1923	329	78116
2211	426	77101
10183	1815	91393
2063	340	75229
9311	2698	93888
15690	2963	124769
14067	3236	103156
7395	648	72601
12042	784	97097
17146	2715	97053
1825	325	72398
2013	406	80040
2211	446	75260
1267	334	62460
1718	414	71008
2572	6801	89849
2042	406	77524
2866	1083	103519
998	252	61783
12565	842	113536
25163	1783	111646
3038	535	109680
10047	2424	91985
2038	394	76027
1863	375	79401
4094	682	136832
2170	393	76620
2997	1719	126817
15491	3055	111413
10015	2577	86137
1490	303	78621
2251	390	79520
1874	375	78077
1634	345	73092
2066	314	72766
2118	7693	71928
11765	2491	101977
1847	424	67913
3034	21159	118629
21427	3622	95117
1791	355	75268
1518	338	71225
3607	810	91904
9917	2884	80748
1910	459	72833
1876	359	70121
1385	439	66364
1661	478	79436
6719	771	72340
1943	554	75980
2888	670	86172
4159	670	132628
2081	503	72680
3156	507	82881
2579	416	72400
2432	6574	102157
1999	376	85267
2119	379	76074
1966	417	76521
2387	383	82380
2048	373	69237
4215	1060	136540
9516	728	115232
7454	2254	88268
2163	554	79098
19730	1654	101270
3511	828	144517
3342	923	126908
2467	493	85374
2290	351	85149
7050	1942	89900
1522	319	73885
2230	1113	68268
2345	9267	120537
1485	411	65483
2381	524	84409
10103	1627	81081
2950	439	89020
2383	534	86545
1643	274	69288
1764	506	75697
2160	369	81976
2551	8444	113524
8330	587	129609
3359	821	135564
14979	2737	97803
2170	440	81237
1835	538	88224
2666	1298	112912
8886	1686	81769
2275	490	81720
19742	1862	109497
13131	4393	108049
1931	584	78880
2563	377	73720
4511	5341	100421
10130	39538	103353
2942	622	109350
9722	945	106829
2007	365	79156
4304	35090	96787
2175	448	77333
2966	8060	126885
2747	7454	86932
8860	16566	131092
14519	854	80460
2166	669	77100
9399	2837	87324
14879	7050	84552
11414	1951	92988
4807	914	165831
4490	2394	93882
5071	1456	131101
1654	368	79996
2136	4382	69387
39723	4195	132793
4323	605	115689
19763	6279	106705
4827	1572	70880
13142	1263	80349
1571	395	73048
1633	430	73116
1650	475	72538
15243	1455	84156
24538	3107	92409
13735	1194	100588
3319	776	110568
17087	3281	96760
1863	379	84929
7971	1646	83812
2390	755	104224
2826	543	90948
4518	848	126503
1730	281	64505
1670	337	80501
2467	678	113012
13565	1745	100376
4956	1160	77088
19046	3240	93260
4414	955	130385
5634	1110	128843
1874	588	78016
16053	1386	95144
2054	288	71423
22439	3802	103520
1631	416	72786
2046	682	85508
4286	4218	129635
3526	641	122527
2526	458	76469
1783	387	63433
14728	2437	94065
2194	430	74210
3399	777	129900
2211	373	74612
19319	758	119673
4575	861	145936
6507	2217	104620
2446	491	85717
4587	759	119868
2698	14242	118125
7447	1454	81840
2206	2522	79215
2131	418	85852
3406	738	114976
1740	275	70293
8299	1578	80372
21669	1434	129085
9734	2062	91745
9702	1047	87049
2300	947	95864
3299	671	86300
1766	769	90093
14883	2317	101292
1675	352	75381
3439	825	111448
2282	345	76548
1990	456	85725
16898	979	107796
3076	10209	113920
2369	571	84828
2452	710	92345
2130	479	77620
2458	559	108420
3002	895	80310
1446	339	68256
2175	349	85513
5342	998	76024
13734	1195	96008
7634	3087	91036
10222	2413	82529
13878	1654	105139
1447	301	68441
9783	1029	95721
2942	4910	113305
22803	1451	105940
1869	342	78136
13683	902	111181
2023	308	70857
19907	1769	124692
17950	2909	100585
17550	2253	111979
11275	2506	116461
14718	11407	123040
10134	1277	82369
2262	573	80521
13489	1993	89052
11334	3400	82529
1846	415	78393
2059	381	77073
1977	425	84549
7516	1173	92491
8915	1951	96945
4866	827	148029
7931	1159	85074
10645	823	78504
1941	563	71701
14587	1334	102239
3650	721	132124
3171	550	129189
1427	4244	69633
5447	3403	117613
2030	371	69196
1853	703	86345
1996	413	71856
11030	3468	84168
1934	591	79937
2076	511	82616
2370	391	82680
3159	570	89219
2294	736	79134
2870	528	118666
2715	19127	115424
12243	3054	105392
2890	495	84453
7664	1790	94847
1987	508	81280
2491	366	70593
2062	419	77023
2298	487	71968
4287	747	143317
2031	293	71719
2267	460	77784
2316	459	88684
1763	360	74915
1851	12758	95921
11865	29291	106644
1270	587	65204
7703	922	76172
1929	384	77616
2582	432	86900
1779	339	75827
4590	698	84204
4066	10706	98832
1984	407	70641
1698	303	72010
2119	9610	90749
5123	5247	106251
7754	1113	129529
5297	5147	107451
3847	822	143213
11796	2557	99965
5351	892	72456
1590	314	72821
2418	410	80803
1881	394	75904
3402	12504	131345
1735	342	76144
22239	1518	103836
2083	386	78297
3030	707	134167
17294	1318	105485
1946	338	75526
10387	3298	92562
1179	259	68280
5221	701	74430
3775	711	124481
2226	433	77840
18918	1276	100207
7154	23666	135179
5127	1303	85802
8452	1436	75768
12242	2387	133465
3534	471	79940
1515	459	66849
2286	10166	108404
1543	308	66580
2005	381	87981
1806	496	79368
1805	511	68993
8479	2367	83013
1618	323	76792
1807	486	76928
4686	1504	132467
1083	218	51620
1879	815	76073
2051	348	74180
2523	469	89364
5894	836	84279
2767	771	132153
14363	4347	89292
17499	7261	97309
3855	530	81216
4303	667	111040
2063	408	79296
1810	458	78369
3006	6770	99395
2063	306	72113
2210	524	78285
3690	1167	128308
2333	5690	99352
8355	740	85140
16338	1016	102324
15323	1638	100141
7365	18687	119217
17435	2918	109157
1558	458	73961
3645	1498	121235
2431	394	88529
8826	1549	124581
2405	554	98944
2054	371	79779
16489	1911	107677
1974	432	80277
12586	1534	94758
19015	874	93064
7381	1882	103976
2768	491	85225
2575	936	70313
1646	441	67809
3370	622	128244
6866	2853	83764
1403	50038	87732
1930	370	73183
1983	402	75784
7671	1018	82064
2792	37735	129733
1646	363	67904
14128	821	113436
2208	397	76622
1475	315	69482
2073	378	70712
21855	3690	96913
2342	444	77800
2320	719	105157
2555	411	78377
2293	6239	118252
1878	318	70420
1797	409	79969
20387	1727	114069
1790	391	75948
6280	13559	97100
19459	1714	104122
1553	287	57772
10483	1663	89013
17835	2273	110845
15405	32741	111220
2314	394	74728
2023	421	67464
1693	252	74964
2709	6748	117368
1903	405	79369
1855	582	74516
3363	482	113335
1989	8941	78365
2364	430	80165
16446	1622	83089
1622	3599	70700
6223	3525	129364
1499	347	71777
2910	766	123557
1915	288	81776
2134	510	73297
20543	4224	135614
28034	1156	131043
1266	345	66745
1899	331	74248
7270	789	77381
13670	1215	88582
3467	951	83065
10311	3118	92516
11711	1981	86405
2942	714	134127
2130	412	78025
1876	417	76342
1607	387	70078
3047	403	76044
12935	2313	82478
6919	1245	81445
5174	1784	134877
23362	1785	92226
2739	764	88649
2899	5652	101425
15666	3105	103522
2426	551	76193
1657	364	71732
2097	732	71273
1630	355	67533
1878	322	77476
3458	826	106753
1580	314	77239
1546	1316	62521
2182	305	82252
8307	8702	91948
2711	522	97327
1774	610	88077
13738	1710	108145
11843	2350	80840
14926	21291	95453
1818	428	72355
2382	1123	85704
1783	356	74816
5188	459	68037
12830	4114	104015
1531	626	63319
2139	527	79545
2459	402	86453
1666	414	72129
1855	438	74152
14806	1448	127349
3893	8476	88576
3390	878	93320
2195	403	74188
24974	3115	109340
1821	5117	72705
2230	410	73021
1815	374	72385
15527	3468	97689
8198	1436	116040
1847	366	76241
11647	1553	121362
3827	679	122825
18668	3517	112682
1941	395	75365
15118	3690	94229
1673	319	82148
1743	317	75842
14583	926	89680
15874	4588	80904
1615	437	74570
2299	464	73724
3258	896	118813
21499	2586	109782
3683	842	89956
10890	1442	77505
12166	2945	86869
1538	1877	68554
10156	2059	107389
5498	1650	129812
2528	9545	114205
19913	3779	100021
1985	426	70021
3153	498	80741
2210	417	86260
1367	317	67329
3721	1083	99853
1918	333	67889
15767	2030	119713
2483	409	81845
1859	368	68901
12822	2380	91835
2351	376	79348
14589	1486	117513
1814	382	76312
5474	1162	114838
2438	583	118680
2135	374	76275
13223	2685	83595
2675	647	92992
3243	575	129952
13702	2322	114817
2026	350	74653
1770	430	76047
5498	1245	82477
2312	327	79200
1971	399	79408
1806	2599	80672
2051	475	70092
16615	1827	90540
2011	478	85294
1942	417	83827
3146	655	121704
2038	528	69620
2024	327	75248
11135	2595	117677
2059	303	71473
1758	304	72928
20802	5831	100653
4783	694	86909
11379	2414	97308
2346	460	81584
2254	426	76236
12383	1971	102277
16751	931	113471
1827	334	75086
4235	1437	137808
2222	515	83178
2197	819	82145
9465	1712	84425
1482	622	65041
2038	301	71715
3639	672	77169
5031	691	84237
14074	2847	97757
4335	1478	108613
1826	350	77332
1943	6955	72615
1648	327	71720
2491	444	84824
1563	334	74040
5400	12214	105469
2256	407	84360
1963	277	71202
5822	779	86205
16429	4711	98972
2957	3815	82693
13695	3187	101132
7975	846	98972
1959	430	81589
1826	390	80133
2022	15078	103141
1694	393	66252
3335	638	133700
8267	10954	94504
3548	1205	99460
3818	1485	128954
10331	1400	87289
1615	342	66565
2259	349	81416
1813	347	72988
14259	1927	107225
2254	444	79605
11790	2379	91852
2995	29832	100257
14370	2519	110288
3622	566	130518
12950	1774	90652
1760	299	69112
2379	458	80491
2370	411	73464
1735	446	70421
2554	1279	91009
9323	2464	85440
1799	375	76253
1786	304	74728
2695	510	96965
1895	318	79493
9882	818	76681
5222	15414	122892
19778	1857	104809
2834	434	107464
1685	367	74320
11538	1851	105137
1487	340	78102
[truncated: 6,448 more rows]
