# Supplementary material for: ATR inhibition augments the efficacy of lurbinectedin in small‐cell lung cancer
Source: EMBO Mol Med. 2023 Jul 25;15(8):e17313. doi: 10.15252/emmm.202217313 (PMC10405061; doi:10.15252/emmm.202217313)
Supplement: Supplementary file 9 — Source Data for Figure 2 [file EMMM-15-e17313-s002.zip › Figure 2/B/Flow Files for Quantification/export_Samples_LURB_BRZ_3_Single Cells.csv]

APC-Cy7-H	FITC-H	PI-H
2547	8532	110353
3079	482	89125
2463	450	74797
2091	362	77588
11243	1209	90310
3143	598	89152
9623	1361	120733
10942	987	88695
2359	702	97641
2690	4007	131201
1528	338	70573
12124	3126	93697
15231	3748	110960
19635	2778	113732
3742	6728	139581
13449	2777	90628
2997	845	89280
24279	2470	96376
14771	2283	81125
1854	333	82794
2011	417	83527
2010	381	77724
3075	719	96028
2626	537	87869
2958	503	98088
2415	508	81881
18302	1757	113888
1763	383	86348
18143	1766	93009
1770	288	76356
2003	378	78318
11923	43458	147917
4138	7128	136324
1859	290	66092
3991	635	96392
3547	784	113222
1780	444	75632
3654	9174	109216
3287	479	84628
9666	568	111749
2203	538	80020
2235	475	77007
2890	531	101093
16222	477	98529
15006	1637	123498
6690	890	81229
2299	418	86796
3054	551	96587
18349	2575	109296
1773	354	79820
9818	1443	93837
1663	422	71768
2123	7448	77893
2526	404	74072
2389	450	90108
4807	978	133045
13652	1751	118377
1512	302	69816
16155	3014	103457
3443	582	102465
1966	524	62960
1438	324	79192
12366	2450	86213
10746	3404	100888
5103	1559	118552
2572	402	83644
3571	20582	120513
1823	387	70956
2093	526	73065
15504	2328	139924
9691	1180	81629
10758	4760	99940
15847	1784	100373
2167	434	81189
31825	948	136021
7249	1743	85145
10042	1939	95845
4555	822	119999
10405	2058	88181
14034	1607	94232
8223	922	83069
14050	983	131952
1651	11365	97737
2010	310	81917
15270	2512	96193
18011	879	128856
1674	428	75568
3590	1008	133784
1687	321	73151
5163	791	86792
2291	429	89584
2095	459	82908
2099	398	75009
11142	1896	89649
3055	770	89390
2580	489	83611
2003	271	72688
15191	835	114709
1974	409	75293
2731	527	92337
1938	359	76768
2742	531	92601
12221	1673	99277
3095	524	91845
1995	424	73754
1823	382	77783
1806	339	74084
6128	1182	79480
8838	619	145444
17019	873	113974
12260	2482	101172
16402	943	80128
17573	1745	121949
2189	447	84216
2822	522	110588
3082	477	104769
22812	3646	100405
1918	461	82717
14407	1271	97645
8959	692	131956
27026	1966	131731
2935	622	92180
5675	683	93882
15095	1916	93696
16556	3571	109383
17785	849	105828
2091	306	76560
28079	3460	118392
2346	434	82673
1790	444	74127
3814	825	118213
2450	384	80145
1951	10997	85990
2050	306	75547
11378	807	127273
3454	1142	96317
1351	11550	71160
2035	362	75380
2270	486	85872
3422	582	120877
3219	570	124676
13034	1185	92713
1947	500	80540
6699	1056	82708
12584	38468	93180
2423	623	119719
2898	520	94299
19959	1652	110868
2123	363	84681
2673	499	79996
1376	272	71621
3850	922	79246
3553	726	138421
13342	655	124736
2911	618	90048
2423	319	79545
2111	323	85272
2448	475	86289
17685	1385	115353
1990	415	72897
3250	673	82440
29348	978	126242
23629	1869	90909
2210	538	84746
2704	659	79921
1635	358	78324
2211	391	76228
2478	569	101600
1923	415	82212
7255	1963	84722
2526	675	91746
2842	567	88639
2125	610	88201
1754	4507	70268
2354	380	89549
2642	631	117732
6794	1692	67737
19659	1262	104615
20025	813	119485
10875	8029	120085
7694	3675	85504
1735	440	85904
32558	3874	118056
11238	33755	96128
1750	431	77248
2870	591	92120
2446	417	82049
3710	968	132648
9770	3750	76180
10378	2901	88583
7903	1067	98816
2007	379	73593
1858	325	68500
12143	939	126336
18106	2215	96364
28490	2719	151525
2030	320	65450
2331	484	87092
24904	3359	103886
3676	792	139907
2546	399	78652
4435	904	168317
1531	365	88012
4965	695	79492
2760	442	85485
16298	1874	140925
9223	1235	85138
1970	470	77413
2066	1990	77071
5793	865	77640
3863	1078	136530
3147	607	126277
2899	544	92933
1827	447	77357
2610	597	78678
2794	591	90452
2446	463	82661
1958	323	75026
20892	1479	134573
6262	829	83148
3850	799	82221
2034	295	75197
1128	400	58981
2087	10788	90120
1898	466	71697
2350	395	85656
2218	490	82666
3033	531	117888
2810	545	88542
3419	756	141536
6079	1074	138669
1919	351	78724
1839	383	79950
16627	3523	100640
2031	330	70564
1678	373	73559
20310	1311	114876
10214	1925	99788
1934	318	74017
2239	303	77014
1691	390	74936
3670	726	134581
4071	792	156461
1976	336	79061
1911	447	77949
4244	733	122333
3138	898	115816
13015	1320	96653
11958	28548	119417
2044	27647	92587
4827	1575	110618
12643	2857	101745
9666	1563	124731
2555	15123	91641
8475	995	129329
1850	412	80720
4227	1665	142984
3782	1356	136153
2170	411	83953
19563	3659	126627
2026	457	71864
1695	1055	99477
2262	490	77428
1870	334	77244
2714	669	86264
2397	472	86768
2403	447	86801
1575	315	71421
4188	707	82301
2219	350	81384
2027	350	76136
2265	582	89563
9087	1009	88038
5465	1134	81108
18526	2504	99253
10559	585	123164
2459	413	74172
18935	1818	120861
4059	743	102848
17797	2585	104004
4142	762	133885
3768	669	91936
8599	1147	79580
1859	3056	108869
1247	4011	62856
7087	1513	138858
10586	1455	123817
2146	366	89233
8402	1196	82705
4863	866	83532
10971	582	120185
25139	2544	131212
1555	344	71412
11634	1014	98467
2170	477	76633
2872	591	83209
3231	924	130193
13219	1967	117977
16175	3971	97901
2455	422	89827
1758	461	73649
5158	4438	136306
16872	41907	122462
1790	2282	73509
2255	435	78815
1514	346	78773
2887	471	102752
17079	2326	93421
21483	752	121151
14457	3858	86364
3807	1238	119050
4594	635	79653
2063	351	81881
1956	356	76577
13347	1370	113844
2051	355	76084
3176	5810	118217
2051	425	83173
2567	439	90056
4046	862	128434
17793	4284	95653
18611	57258	94412
2183	463	81130
1746	467	78132
2097	443	76397
4938	1051	126917
2090	384	76583
1719	399	84905
1782	24039	80769
3355	16074	123789
1735	394	66649
2194	361	84700
1858	344	75172
2005	542	84921
1459	403	73133
14887	1774	88233
1776	316	80828
3256	4979	89925
8195	884	113860
5886	719	109312
14319	2081	81517
20841	1078	118750
14875	893	114265
2719	3770	93093
9669	514	132856
6318	898	82864
3138	749	128224
1627	974	70817
5923	1135	90817
1387	293	66252
2390	411	77860
1422	8792	67828
2202	388	79160
1554	422	67748
1818	365	78691
3398	674	145064
2879	12568	112660
1702	362	76316
2231	379	73935
13447	2014	114332
5108	11937	123208
2583	427	70295
16681	2746	112272
5422	2242	136305
3344	557	96141
2030	363	81972
1666	7639	78083
1602	669	66585
2911	616	116772
2096	403	79296
2098	390	76055
9411	21459	127858
19141	3246	114180
2383	326	75836
27599	1883	107909
3246	550	91965
2419	27232	101096
6096	33742	96277
3095	612	96396
2166	373	81021
1811	322	73064
12019	3309	96545
33075	1200	124929
1763	321	74729
4175	524	81548
13914	1025	145320
1778	11450	98512
2458	434	85464
2297	377	78409
1843	320	75448
10526	1190	94397
22228	1734	141143
1642	363	75001
11368	2899	90209
3958	11253	112652
9951	1506	92257
21723	2369	101969
17499	2660	103917
1863	362	79770
8637	2799	65312
2111	746	99129
5411	970	82369
2562	699	116476
1891	4373	79333
2095	379	85273
10994	12604	75060
14806	2357	118884
1640	435	70744
17114	2250	108298
14086	3675	87608
2570	8844	51581
11250	1287	100630
2072	383	79549
7010	403	122257
23010	1211	127609
11823	739	128680
1787	349	66532
11767	1440	89581
2382	555	75313
2543	451	77144
4511	723	86440
1995	397	75148
8479	36026	113842
4922	982	166005
2127	484	83272
3666	836	95806
2071	361	74544
1382	289	70953
2843	557	123372
11103	18122	115498
1338	327	73156
1321	261	73308
2127	587	88121
1928	342	82270
6171	1155	148343
2883	613	135100
3268	451	90712
25936	2599	124180
1718	299	73736
1863	362	78089
1996	778	105992
3386	642	115964
1771	586	78672
3038	554	89336
1491	383	69222
11099	1714	91432
12365	1580	98088
2014	446	67121
2779	479	86420
2290	346	79733
1431	363	69776
1791	1894	91280
13715	2496	91277
6278	2046	139043
7998	1574	121297
3066	539	88624
2934	500	88547
1831	375	79922
2037	7974	72453
9870	1767	81308
9226	1818	90109
11502	2966	103816
9628	1430	117942
2519	510	85504
1835	402	71751
1687	327	76729
11606	1989	91484
2509	1047	85525
2942	711	90036
1859	274	71845
2466	618	107788
3322	548	89681
2681	9441	112911
6390	1102	90620
16518	3310	106648
3078	10919	113161
2154	555	78643
1871	397	78662
3542	701	124373
2158	55676	112441
6382	1684	111537
32549	2486	110756
1962	292	73107
2210	346	79496
7835	1966	92448
7239	780	90617
8559	861	118057
14598	1917	88188
2587	21658	129135
2318	396	93251
20424	1090	125535
1586	342	76497
3030	9023	125658
5039	793	88886
2202	405	78257
15479	1549	125324
2578	506	89808
2303	4896	72261
4031	1117	136932
23654	1413	125754
18343	3682	106492
3741	946	136188
21739	2709	116072
2563	556	94594
29814	1817	113837
11423	3594	102053
23098	12955	99360
2815	403	80701
6911	1578	93933
2951	714	79047
9530	1788	83970
9898	10638	95026
1430	5952	71497
2012	384	79574
12278	1423	110793
10113	2062	82369
1955	302	78945
7162	812	117704
2442	558	93896
2098	734	68249
2014	351	84172
7811	1486	93091
1778	412	78834
8376	925	86323
22802	1462	116912
1893	496	72564
1630	338	69637
2251	397	77177
1926	328	73652
18451	3519	107220
2989	4161	125388
4421	2971	141400
2000	2221	81121
2013	339	78316
9690	2079	107297
28647	1062	140608
1651	440	71417
2250	415	77521
5339	1058	77796
3262	594	94996
2502	9288	116631
2035	419	84062
3699	1665	95813
13327	2956	98201
1703	329	76172
20002	2255	113521
3574	837	127504
6015	4268	113741
9982	2550	81340
10354	2503	90491
3523	495	63857
12875	3359	116297
3779	881	143380
1892	310	70092
11399	1627	100221
2553	457	79308
15721	1882	89101
3511	1589	137192
2055	398	77255
1994	402	77470
24678	4271	130576
9034	2219	100236
2327	295	76816
1968	322	81829
2363	427	82500
9615	1519	99329
5086	2743	67869
3579	900	101372
15457	1306	131780
2350	415	82034
8057	908	84301
13778	1754	89480
2246	414	88097
2062	319	72674
17443	2939	99294
4718	1990	154994
3998	1148	134621
9423	858	84073
2790	390	78477
3090	649	118265
2079	18080	100945
8587	1295	118997
3452	582	85952
5800	1058	102660
3396	524	90847
25176	2467	112436
1964	538	86562
1874	348	78223
16663	1770	93672
2015	411	72609
1870	310	73600
1410	266	72660
21786	1754	119692
17687	3346	90217
10018	2917	99788
4128	679	107829
1935	313	81164
2572	719	82848
4475	10942	143796
26426	2795	122429
5791	891	85161
14982	2969	96520
1839	506	70942
14350	1201	97113
2198	336	76424
2286	384	67363
2455	354	76603
1618	363	78885
2355	414	81700
1677	342	79340
4859	879	97212
11903	2098	86120
7606	593	117641
2586	325	76816
2822	488	133665
17918	2617	120441
20711	1478	110492
11862	2729	126388
2634	20142	109070
1792	383	73436
2062	371	72757
12115	2709	82837
14215	1234	104465
3714	5933	123376
1981	367	82116
2014	342	82791
7552	1056	86097
8171	2834	108544
6682	1038	85871
2250	554	85049
2387	425	80971
14278	854	118366
17718	4525	102421
2070	425	76995
2324	437	84695
4060	765	137765
2187	451	70112
14535	3325	131949
2057	377	79320
1851	298	70035
2574	557	71796
2087	341	78284
3422	1163	106118
2207	415	77774
23442	1427	133819
3677	855	101533
4146	648	124717
1414	316	68597
4079	679	72311
2170	346	79352
15998	974	106550
2706	483	79853
17986	1466	98944
11546	1210	121632
15062	2342	86571
1571	283	72209
1622	33775	99908
1909	310	71503
2295	496	78141
14427	994	79936
1950	551	86421
2719	518	84981
5137	982	111988
3079	8433	88789
1786	395	84593
1706	319	75419
2023	701	90548
1791	329	72576
7983	691	83064
2091	323	83376
13578	2304	93825
1515	358	67960
14331	2321	85800
5415	781	141678
4203	652	147524
14978	2145	85192
10854	1095	113837
2274	430	88193
4051	758	143802
18662	1549	88660
7355	1212	91553
2093	9233	87745
1574	336	76717
1671	320	74277
7711	20104	144613
2319	442	82291
12078	683	117728
4831	2954	102563
15163	725	135721
3232	868	97814
13339	1542	145769
1566	355	78336
1330	332	65416
1939	342	73105
13510	1967	94925
9998	978	108320
13444	1458	113261
5465	15823	129835
1554	390	75380
9822	1122	73932
12459	2182	100873
1983	3795	76272
1927	385	76695
22884	1307	101880
1686	369	76512
23782	1729	121217
1675	364	78788
3107	743	80132
19734	3176	112184
2900	386	85600
12695	87264	109840
2907	430	80100
2001	312	80701
3026	823	80300
2826	420	94521
1959	438	78505
2235	315	79845
2037	448	77392
2382	505	84807
2055	404	81401
24915	3000	122653
1675	330	69268
2450	1630	71923
1817	344	71788
2014	6404	75976
3197	795	95658
5515	2066	91452
1779	286	72868
6652	731	82873
1832	314	77485
1828	434	75965
13395	1619	112892
2350	646	84009
2518	336	81749
10803	2478	90956
3215	500	89684
3310	795	148290
6106	759	135148
10375	1331	93656
3345	585	82974
16794	1370	91700
14759	1423	94961
2902	13050	113586
8859	882	88887
1201	587	48076
7087	1183	98777
1923	386	74237
3762	543	84012
2690	483	96076
1698	357	79828
1881	443	76552
21405	1095	131714
2765	967	118057
11689	1019	129725
2090	585	82229
2034	410	80789
12622	3789	89481
2903	567	93980
10330	1593	93231
8396	669	93408
1342	16135	58187
19695	1151	126567
2586	420	84664
1658	14867	81396
20162	1899	108333
2101	505	81703
1382	392	64308
2770	20136	114341
7244	878	119400
2731	438	92304
13082	2964	98024
2450	27075	121413
1491	508	70928
3670	682	138357
2674	548	89160
1742	312	74633
1870	591	74644
2166	488	78900
3438	649	116316
4183	640	118325
2632	655	78553
3065	676	119089
8307	1645	94865
1776	413	75599
2169	546	93907
2207	418	88725
15351	2150	91006
6138	1007	82224
2082	482	79889
1779	508	77705
3739	1314	145265
1622	403	70182
5002	7351	137432
10633	2720	121113
2290	456	77592
23509	2170	103229
3383	1063	94077
15190	1944	96740
2407	346	81844
1934	310	69172
17226	2648	112161
3550	11653	107405
3468	782	137245
2016	565	78312
18926	3977	106164
5418	798	87507
3351	8219	105236
2276	21173	100556
13882	1843	104513
4538	1223	147171
14619	2097	113252
3647	582	138752
1591	484	71967
2603	362	79960
5391	2206	94216
2289	401	79144
2026	466	81280
1790	318	75044
16052	2100	116277
13222	1740	78757
9390	1022	119316
2181	477	76548
20247	4430	124810
8387	1177	101762
1631	292	73999
1886	373	81221
2503	623	75837
1882	387	80632
2823	488	83481
2099	395	72213
2238	7591	99628
14897	1072	127481
1491	267	74005
2246	438	86829
20198	6055	148720
3382	9551	92532
3091	1307	78521
8627	2693	90941
4786	620	80341
5307	775	69652
6490	1235	116989
1916	458	84041
3007	1075	113161
3458	532	129518
2446	402	81777
14656	2123	130325
4079	1015	142125
9982	801	88320
12479	2158	94216
7914	2222	97932
15995	807	130774
7605	1760	153176
2156	664	66200
2322	580	86159
3376	64047	119279
2235	389	73629
4106	763	83316
13719	978	113352
11414	1136	107929
1502	618	76001
2626	539	88580
1665	343	78804
2750	552	108728
15469	1347	95465
1924	363	76592
18843	1591	131997
5786	1237	74094
13466	1957	94413
23134	6082	100432
2318	369	86345
1890	286	75404
2867	40237	130335
20582	2275	117569
2194	469	85317
2442	343	79981
10186	845	81669
3348	513	89434
4223	1002	129242
1610	383	72789
2075	446	82964
2098	327	80357
3162	704	131461
2258	338	74373
1780	459	75529
2034	535	78221
16887	3299	104698
1905	471	91189
10746	2917	104412
9521	1527	81740
13844	1498	95561
10878	3011	110856
2892	563	97104
2419	427	77841
14130	1821	100524
3347	657	79799
1554	448	68640
1873	360	82224
5645	1821	107764
32826	5442	122105
1430	396	75056
12662	2827	89882
1550	908	61240
2578	515	87264
2565	647	85809
2223	384	82710
2203	313	79965
12099	1835	100016
1911	519	84764
7483	535	103128
23267	1467	132592
3631	966	121516
20007	2758	100796
2348	466	91700
1366	293	67659
6743	1271	78645
2175	373	78783
25091	772	136328
2128	8282	98721
1879	406	75588
2015	458	82647
2475	339	78297
4795	1220	158288
3742	567	144422
1847	370	67157
1780	903	61892
1506	338	73517
3818	961	133123
2902	650	81311
17202	1009	96016
10518	1714	132590
2038	557	77604
19363	2948	104929
1939	478	76624
2246	314	80437
8781	842	83968
14046	2224	92597
1980	336	75877
2837	7192	124063
1582	331	74029
11914	1677	84673
14466	932	127284
1755	285	72296
2222	456	73316
2894	671	81261
2371	11949	87193
16692	1003	119838
16714	1670	94729
3283	866	129670
1874	348	75652
3195	703	80173
2963	415	81176
1578	1127	58648
2306	374	71001
2179	2287	97909
14670	1187	83656
2068	441	79804
4070	714	81245
2247	373	81768
11683	2184	86972
18385	2062	104033
2931	620	122184
17422	1365	145937
4210	922	149460
14534	1059	145053
2670	563	89333
7007	18127	115704
11587	672	89430
4986	3041	117071
1479	379	74272
2312	353	80236
2459	274	76300
2058	6171	104223
3563	906	139564
1810	400	77533
4590	671	86512
2930	11723	126893
4134	1005	151473
17914	3539	106196
14082	3640	83005
11184	3296	95204
2503	485	85937
2279	462	80112
1334	270	67904
1707	291	73085
1902	342	77408
16470	1852	132944
3998	759	80728
17607	3311	103737
14607	2444	92137
1603	400	76541
3106	586	145212
2314	451	87068
3287	13254	134448
3063	454	87737
8346	1982	92605
1726	10068	71825
8932	1799	90049
1816	499	91940
2475	593	96239
3339	429	85277
3650	571	135861
2450	416	82757
1383	327	78041
12429	2075	91918
3999	651	146869
1978	274	70506
1978	1528	71117
2970	577	87151
7617	1143	80970
2142	346	78404
1423	336	65465
1864	391	69088
1903	303	79521
4450	798	146077
2337	390	82692
13635	815	95016
8150	1825	82057
1702	410	71193
2339	6137	119724
3032	662	119060
2714	507	92948
7946	1727	76106
6826	814	90432
2730	630	122378
13815	2937	102741
1918	434	74293
19330	2268	94524
2062	274	80732
12218	1710	121397
1930	398	78243
8817	13079	114713
2003	399	86999
18883	943	151697
14901	2281	116253
2620	658	108388
2314	279	74379
1886	307	76973
14878	1433	107741
2022	513	81089
1855	875	75070
1647	438	76596
9665	4226	132538
19443	2376	111904
2462	379	79555
2069	354	80468
9355	1498	86632
2387	418	82546
2984	400	85881
7463	1266	95878
3003	417	77520
22654	2132	129839
1927	377	85910
1316	299	71753
22659	4134	113144
2659	989	84610
1878	363	80996
2322	352	85153
4759	3758	104740
12530	783	129409
15217	4195	94712
8892	1581	78982
3152	12182	129312
11947	6978	91873
6955	623	139713
2138	385	74464
27170	3192	113067
1610	442	72512
1479	366	67829
1907	410	79169
11402	2073	90321
2146	410	74752
3433	55618	123849
3044	633	116932
3966	724	127204
11887	1629	91085
2922	600	104456
1795	337	81377
1982	388	86604
8050	1721	91080
1942	403	77621
1898	530	69283
18382	2543	116525
2164	476	77180
1950	380	87533
1918	412	79332
2275	20499	109700
2184	353	73812
1924	382	76782
3738	666	85451
1731	2691	70580
2407	278	82341
2634	617	97684
2236	336	87296
1414	293	68463
2893	639	113057
8427	2757	71662
1610	298	59744
1919	332	82783
14536	1144	147096
14422	1543	116645
1675	312	77000
1274	274	61354
16970	1618	116560
2083	446	77669
7555	1361	89089
14578	2738	82032
2221	411	75216
15755	1823	90429
4155	886	150276
27471	3226	169901
11535	23489	104445
14810	2755	94385
9035	1100	93572
3847	754	137287
12682	1702	107141
2039	434	81680
14810	1300	126548
2624	404	83535
7090	3732	98285
14947	837	103100
1783	5675	68488
2162	409	74097
3395	645	75444
6774	1106	83677
7571	960	146980
3998	794	137968
1796	451	81659
14646	1754	93933
1722	327	81013
3038	707	92624
19359	2405	128681
11271	2462	94648
8891	994	89501
2360	404	70044
2247	603	78321
5557	507	82259
2523	1719	86037
1428	560	70768
1937	447	81791
7133	2910	96401
2592	541	87772
3500	1227	97697
1851	474	74920
2130	324	74869
1612	337	75393
2251	447	82684
5493	62071	121478
2742	410	87928
13197	1694	96949
2711	15726	115787
3122	2803	101710
1478	353	68744
2782	666	92163
2219	393	83823
2971	474	90849
18920	2400	92205
2534	406	83921
3886	6543	109030
10383	2597	100051
3655	534	137260
1302	364	65131
14843	2723	93873
1550	3598	69174
18551	3374	102897
11107	1555	117809
2082	370	82479
1929	440	82079
1640	306	72957
1746	426	76637
2398	525	73204
4479	519	74485
16082	1232	102068
11505	2323	96346
3396	518	81785
3159	911	90577
2511	467	86006
2715	1080	83312
2289	474	74469
3438	973	107549
1875	394	76703
2966	757	92500
1422	480	60805
1666	611	74377
16862	3746	89487
2641	610	87714
1698	329	69173
1650	785	87859
11883	1377	83640
1642	534	68049
19916	2847	96865
1967	288	77252
12937	1229	81058
10378	2177	88957
1478	383	66017
7947	2421	104416
26562	8923	127489
3546	729	90384
7354	815	81657
2092	439	72804
13630	2085	88196
14219	796	101139
1619	425	73392
14630	1458	111933
2029	290	74567
2238	387	87708
6661	840	130780
2530	651	96493
1663	346	80101
3099	438	87585
11635	1947	104472
16055	9599	149604
30091	4461	147987
2104	364	76304
7440	755	89728
2835	444	122897
2743	529	97237
11175	1784	85735
2130	7387	94913
1519	363	67933
2287	532	81656
1800	406	71889
13407	2835	87646
2209	407	89264
13679	891	87793
3548	689	86269
1678	403	70901
4313	615	150700
2862	512	99213
19004	1492	130261
1653	362	78388
17349	12042	118820
1967	343	82986
3366	1050	139612
2330	428	80937
22438	2547	109789
2703	667	79509
3354	606	130448
9107	2933	110016
4754	1468	146041
2225	291	80252
16332	2280	109487
3559	11530	142892
2147	5267	100846
5886	25550	105392
4947	507	118679
3463	2939	105989
12232	3984	120232
2503	518	82750
2034	359	87192
13947	1505	113023
2338	547	81548
30163	4280	142052
22104	3089	107287
2066	296	68190
1790	404	76023
2083	369	77780
3103	3797	96781
2390	300	76604
13980	3238	98973
14661	3326	106417
2630	428	79601
3512	1187	115801
4566	828	163198
2503	370	82552
2594	674	83733
9561	1985	108773
9430	1982	87285
2766	606	119064
2279	384	74354
9762	473	122820
10338	2099	85140
6967	1992	105553
3126	21383	129408
2457	458	84509
6326	535	73951
12146	7731	131741
1927	328	74993
2986	1035	111915
3939	667	142677
22367	1650	119627
2575	498	76273
2173	354	72480
1498	398	72901
2651	573	89072
10598	1358	91539
2738	453	76732
2167	537	103097
1538	7509	67532
4000	1191	146700
2270	328	72785
12791	1696	94496
1607	282	69460
2103	464	74773
4942	850	80704
19567	2531	116721
1974	362	75264
4355	967	133624
2530	6988	103136
4438	603	123089
25026	3270	154365
1867	396	74012
5443	1431	84340
3079	752	94329
1782	265	83780
11774	1203	97480
1247	371	74772
13538	2405	88890
2284	522	93953
2070	547	78828
6466	1479	86748
2888	527	97188
1950	348	81317
11406	27034	112985
1618	319	77484
1964	402	70440
2127	398	80749
7100	1058	85145
14172	1523	96753
2837	1268	109892
2017	463	83664
7560	1806	134869
3011	552	94552
2522	11810	93193
3995	914	132232
23103	1493	118142
19240	2775	97061
19295	597	110268
3207	606	112396
4246	660	158961
3688	876	135328
2052	326	78247
18575	1494	117413
10967	2999	103717
18298	1810	115224
12171	1764	84969
2538	521	84170
12779	1300	93065
6508	781	87964
3338	555	121729
2346	496	88153
3423	588	116356
2983	566	89029
19178	2260	157608
10994	2329	86632
14774	1415	82469
16652	4287	85223
2187	458	89144
12415	2817	99344
2147	466	83328
15183	2369	113576
1714	595	74657
1859	443	82404
2817	694	82569
14967	1857	102208
1874	441	81841
3599	9031	112988
2051	300	72217
16126	1972	121453
1574	368	70734
3426	6230	134473
20074	1590	113654
1650	6716	72945
1701	369	71592
1958	13014	86324
17122	3550	149812
3797	536	127352
5058	494	75307
5451	1230	143908
1750	3634	76701
11287	49304	151608
2127	297	85749
2958	479	88828
9915	4556	90007
2902	495	134678
15477	18082	105640
2082	527	85926
16793	3218	94797
2179	390	75769
3590	546	91272
5974	641	80753
2780	2657	115601
13432	3742	112696
2171	524	77268
15483	2399	127510
9036	1939	83865
4099	703	120747
1891	6088	79284
3959	1104	95954
5562	532	69177
12017	2479	91748
9621	13851	107984
3388	18946	138541
12367	2135	94554
1623	402	73777
1631	551	71336
16294	3235	99161
3062	523	82825
2419	485	87660
10188	1667	87912
2130	383	79017
9482	838	82812
2386	414	79593
23070	1819	100920
6154	1037	71780
17668	971	131160
1111	22395	60529
1603	729	67205
19481	2191	97199
2389	470	79353
3659	666	131524
9550	1916	83849
1642	330	76813
1664	265	72108
1906	611	73148
28429	718	125584
2298	1489	83909
1262	389	71753
3587	818	81056
2298	424	79717
5934	814	74969
8359	1079	71371
8114	1600	96293
2264	395	84125
2583	13720	132980
2186	419	79768
13647	1194	126823
11055	21148	124680
2143	462	75617
2481	3512	81708
1678	326	77066
3450	763	130404
2627	385	84524
4054	909	77785
2059	473	85567
5406	1039	92380
10914	2547	78358
2134	503	82297
1806	434	75166
11759	2341	93553
1657	317	69337
15842	3299	79743
2283	335	76345
6234	1112	77957
16039	1029	94184
5751	1770	95941
1954	347	72070
2736	443	84784
1702	287	73865
1422	242	63644
5972	935	71193
4726	439	73236
1539	311	71104
21077	721	109437
3028	551	129896
2718	701	89240
6851	766	97344
11749	1759	93281
9314	917	111482
12183	1727	88649
17362	3244	92776
19043	4452	97789
35099	4399	174336
2078	537	74597
1930	310	83553
1793	599	73744
9379	524	94368
5634	1974	85117
2648	1860	125461
2967	858	102377
2190	360	76917
2726	935	83521
1804	298	74373
3738	64276	124173
2113	423	79600
18810	1759	112665
1859	358	63872
1645	440	76630
2055	346	76124
3251	671	129272
2966	795	118911
29301	1113	127620
1259	279	65185
1936	429	76056
16814	2977	116485
1611	383	76969
13503	45130	125079
2390	394	86669
1559	330	77495
2778	470	87712
1742	435	75236
19999	1968	99909
1863	422	76990
3213	523	127413
1855	493	76237
11890	21422	120416
2787	6966	97569
3556	9267	84086
1674	296	78456
3330	831	133688
2234	336	73160
1904	304	83384
15955	1017	98084
2527	437	89880
2051	303	79720
2041	346	84316
11047	1988	99648
8042	1759	89913
1614	276	75389
2189	374	73464
2034	325	73849
2486	12513	98429
2910	843	115748
2762	610	82164
14890	1978	130788
20351	2538	108448
1807	525	79949
2319	525	77171
19767	2372	127152
13378	4019	102812
2222	454	84448
1839	387	81784
7289	789	87942
12294	2990	99360
1923	436	71716
2731	449	99028
2254	495	77653
23831	2570	126073
1927	405	75488
1815	275	78304
16916	2783	112605
15278	22488	104587
2050	372	74837
2754	452	84389
1994	375	76692
1971	391	75045
4167	515	91240
1979	348	74828
13323	1123	108165
2757	680	123768
2311	448	78048
2176	409	81300
2319	443	92379
2128	364	85717
13157	1395	97609
14494	3704	130954
7963	12284	111172
24248	2798	133781
4571	13564	130052
14494	1633	89585
2875	586	90192
2371	450	87024
13493	2802	98608
1595	317	67733
2015	406	73900
2128	468	81999
1667	305	75728
8364	986	142363
5263	972	88345
8306	2342	113284
4507	736	122777
9318	16563	124313
2587	16795	108377
2623	542	94821
11163	850	112976
1914	431	78093
3374	662	135032
2523	394	82907
2600	523	87633
2333	381	80844
13758	2635	107368
2274	7362	69066
1811	386	77261
3667	913	132496
1982	262	73633
1775	431	77420
13434	1569	95725
4450	1122	104137
1659	2222	63873
1591	414	80201
3783	711	132315
2155	418	80184
2714	419	84409
19271	5375	155765
23949	1349	104069
10067	2400	90784
17846	757	124777
1532	335	70924
9490	2579	98328
1638	327	72100
2515	662	118369
3892	671	105556
1806	312	67620
19519	1169	128812
14443	3181	85337
4307	789	91515
3158	1188	126475
14931	3149	97562
19874	2502	108194
2062	434	76542
3034	510	89272
23163	2636	114576
8996	1160	85676
1958	326	68646
12879	2095	92484
15902	2042	97772
3023	443	93261
25394	2344	120138
4070	530	84885
2635	398	84032
2086	325	73717
1654	476	64501
2011	382	87060
1934	365	78125
2114	407	82936
26439	2658	114844
19331	2245	114377
10543	1590	110904
10615	1969	93151
4266	1244	146811
2091	303	70499
2235	327	75697
16494	2770	103926
14694	2066	105636
1966	330	79012
3099	17471	111949
4926	1058	78708
2295	521	88940
1923	391	78364
2114	438	83124
2655	574	90880
1975	395	86509
2754	7790	113915
2169	460	74225
1430	369	68525
1630	387	90771
2262	1555	74268
1983	366	79200
2234	476	80585
4483	822	141201
20678	1360	109286
4035	696	132469
2046	339	76844
19539	2277	118777
1934	349	76576
1978	16017	83965
9491	1375	91801
1430	5464	62092
22747	3803	114956
4966	841	175136
2403	7272	102308
2100	334	83129
18207	5623	112985
3479	742	85960
14788	4268	90813
3213	431	80241
12431	1447	84192
2422	484	90290
21874	2272	96668
4806	767	91145
2083	633	86037
3398	788	116233
22294	6843	128717
1795	377	74188
6314	1714	72510
13415	5917	85059
14763	1158	111362
2399	460	77986
15294	3282	108329
1931	474	72510
4054	741	79201
1901	433	67413
3994	13307	135301
2618	438	76045
13397	2762	90004
1755	302	72783
6351	1245	81393
2391	368	77388
6923	1035	111893
5323	1894	141808
2344	692	80504
6293	1514	90885
1347	292	72584
3215	386	77449
2226	323	73740
2138	374	77208
2606	1211	72172
14282	2270	93560
1694	415	70568
3439	594	138509
3403	703	90007
1854	401	75256
2300	538	76905
2999	794	124593
3244	699	111484
5923	1540	132136
2759	659	104972
2171	11775	99888
2302	426	83041
15150	1809	150996
2067	388	78096
1994	375	70815
22242	710	121573
14907	1759	144241
18886	2498	112513
4322	1063	142917
13275	4148	89392
2682	471	81713
1319	368	70628
2982	410	92161
1929	382	82081
25953	1696	107280
7764	889	80417
3095	747	131764
1657	325	78184
10919	2187	84124
2411	361	79720
1984	663	86713
10703	2314	111166
2334	400	85705
15951	1575	94670
22901	1096	118820
4798	846	147869
5075	489	74833
1793	434	86945
2861	445	83760
12933	750	110692
3358	582	125924
2111	348	82333
1479	377	75735
7620	907	133817
2322	337	94648
2331	528	101193
12266	1005	129072
17835	2160	115113
24267	1362	121433
1990	301	85372
2463	567	85220
2478	635	122205
1452	284	78277
6915	706	88875
7223	6598	119589
2583	30727	99653
3482	20383	105459
1695	359	78560
3091	505	93584
1990	510	78999
2064	336	84129
1795	459	80364
3583	759	149690
10598	1188	91948
3143	622	120852
17486	1501	107229
7436	702	137997
10298	30219	133636
1704	761	70452
5834	1650	128984
2426	393	87459
2335	341	89277
2418	338	82675
1878	430	79165
2530	451	76675
1850	5876	68457
1642	339	78540
4199	623	136053
14368	1424	102320
18003	1890	91857
4021	738	132200
28610	14148	180729
16768	2466	101673
2556	931	84345
6442	835	85784
1849	331	76745
1990	4695	81808
2579	429	89069
2406	358	81980
5954	1447	141373
8927	803	145482
2078	514	72384
3095	569	91136
5347	956	107389
5938	398	83260
1814	423	74773
4247	1715	135640
22588	3672	120533
3643	772	149205
2670	832	85859
2071	411	84920
2198	315	77488
15978	2445	105484
2999	881	124802
27975	2947	129361
2238	625	84048
2829	19448	121017
2554	455	83348
14666	3181	108452
29399	2950	110353
13431	1738	118641
11144	2279	112300
2867	11367	109556
14819	1748	83598
3619	1268	138407
19707	3277	112134
21446	1308	114296
2884	747	109832
1790	387	75657
3380	674	105960
1775	388	73584
14318	3750	87689
1438	362	72161
24787	1227	129565
2370	657	85342
2046	345	77651
1540	504	77409
12302	3399	91892
3666	669	141645
4023	911	139156
14271	1047	135736
4703	1429	137121
3008	498	76132
2198	734	87323
2195	10624	95012
1761	450	83701
1198	18708	72128
1734	251	67065
1443	8863	64661
25858	2158	164813
14871	2325	97589
10390	1571	111480
2883	594	101044
4226	763	88402
12194	2536	96173
3449	566	93680
3343	504	110260
11121	3348	90961
2618	426	80800
13542	2492	107012
1961	246	76402
1992	339	81192
26341	990	129092
1703	302	69369
17387	1256	112657
2847	423	87541
2180	431	76793
12306	5003	97416
1959	666	76271
22521	1820	120211
2419	599	82385
1606	258	67557
2056	340	80424
1426	302	66129
27019	1819	121913
1411	332	73448
10671	2592	91645
4494	679	138796
3599	514	80164
1630	775	57301
9175	1184	82133
1622	393	68516
2834	2035	99938
4999	994	125461
4722	921	103152
1470	296	72662
9903	44216	102367
1723	386	65732
14156	2802	96093
1641	359	85454
19730	1822	108090
3599	715	78690
8319	1475	97121
2058	462	78595
1842	534	81256
2194	414	73376
3122	374	81233
2336	791	119177
5018	1919	138536
15352	2575	89524
10658	1615	101331
2034	327	78811
2483	402	81500
1469	441	60645
2041	378	82887
2301	514	83997
2210	468	70457
3662	712	93510
2502	504	81341
2202	414	81848
3103	636	106553
1798	257	78516
2331	387	80781
2247	375	86721
7932	1607	85594
8151	1485	88296
13016	3378	94241
2532	371	76660
13078	1826	103500
3191	844	105517
4233	30065	143604
1980	535	77697
4002	2133	100816
2207	375	82176
17974	2113	128204
3594	811	131253
2123	473	84174
8196	1011	92310
3193	1225	90324
2713	496	85302
1631	279	66472
1877	342	74717
1911	493	77664
1521	282	80166
2375	494	87424
20642	2699	130572
14979	3092	88180
24494	3319	132272
2667	9083	110871
12324	1302	89069
1734	350	77216
1287	343	68312
1982	526	86461
2573	4146	92873
2001	667	76140
1963	360	77941
2306	378	87361
2362	411	82806
1925	807	71465
3566	1132	131656
2259	374	84445
10794	704	113660
1908	247	68018
2742	375	80232
3844	698	150424
8825	1567	88434
1585	323	76255
1941	423	75225
2331	10411	101549
8697	1643	78143
2432	378	84540
2323	443	85261
3630	45283	110825
2049	246	73968
1791	536	76844
2651	1166	110675
2287	347	76804
2242	595	82293
2611	6150	95010
14595	4396	94548
1909	291	73882
3481	766	110129
14929	2525	87364
27367	809	139596
3594	735	78210
1547	320	75041
14342	1119	121505
1622	312	72217
2275	471	78273
3414	696	139337
2835	576	117729
12518	2033	112936
1967	394	75721
1843	751	78827
2638	570	67820
1861	410	76433
2711	2628	105316
2739	815	112065
1982	435	89768
2814	15291	108789
1914	319	73013
3351	779	93508
1979	381	76066
2078	563	81141
10354	1895	81556
22359	1787	110196
2840	670	89013
5087	2377	109532
20214	1086	116620
8478	2078	80565
1614	385	75148
6072	2245	76560
21028	2614	139436
1695	1036	71220
22635	2415	122664
19629	1550	113141
6275	1040	125698
18929	40520	113048
4302	950	139542
1755	346	77169
20863	2188	119463
2767	367	78797
1863	334	76406
2039	6366	80365
3707	46714	178337
2107	585	82809
1850	402	74808
9255	2638	93781
2815	480	82784
1919	351	82653
4224	1160	135672
2838	485	84325
6510	2952	90640
[truncated: 6,464 more rows]
