# Supplementary material for: ATR inhibition augments the efficacy of lurbinectedin in small‐cell lung cancer
Source: EMBO Mol Med. 2023 Jul 25;15(8):e17313. doi: 10.15252/emmm.202217313 (PMC10405061; doi:10.15252/emmm.202217313)
Supplement: Supplementary file 9 — Source Data for Figure 2 [file EMMM-15-e17313-s002.zip › Figure 2/B/Flow Files for Quantification/export_Samples_LURB_BRZ_4_Single Cells.csv]

APC-Cy7-H	FITC-H	PI-H
14875	3028	103200
4296	878	127352
2520	486	77006
1925	580	70260
1314	277	64684
1345	277	73809
3519	699	137588
3082	751	103097
13626	1062	120445
2100	410	85825
1735	318	66300
3102	462	84102
2811	681	122680
1790	280	74153
1700	401	83996
3623	1026	134004
3849	705	117384
1906	320	77336
2395	20661	121912
1634	351	69533
10551	562	113788
2058	486	88973
1678	440	79124
2049	325	79408
1602	386	75865
2287	363	75188
18502	1302	106685
1523	336	67713
4167	590	71909
10371	4555	81009
4142	804	130612
1478	297	63449
1804	430	78663
2098	300	75085
4007	48751	98254
2274	325	76125
2315	378	80584
2750	635	81429
1983	439	83709
11124	1869	90740
2526	364	74333
4871	743	83714
2243	419	84601
7234	1297	93041
1806	352	76224
6136	1009	88889
1818	14457	91785
3865	997	85773
3135	410	78817
12034	1955	122080
3543	546	139400
1898	617	76409
2385	1950	98069
22850	1236	96596
1850	390	70997
2436	407	84205
2301	303	76336
2128	322	83496
10622	1002	127624
10570	3025	85697
1684	354	71776
2711	526	97135
1903	337	75920
2367	402	83880
3131	518	100852
1675	428	77974
18999	1826	99861
5955	1454	135157
2042	388	75709
3145	437	77500
2248	412	83293
3510	1264	144168
2383	361	71160
4959	1448	133226
1858	393	80547
1622	379	72304
3783	619	144616
20466	2748	95249
2415	398	82865
3914	574	88820
2123	485	72317
2410	416	80868
2130	349	84236
1965	358	85009
2614	699	82866
14459	2282	92912
2266	344	79244
2059	302	83269
12539	2355	89357
2222	358	84504
2474	4162	88053
3395	914	103501
6818	804	77628
1936	256	70198
12186	1519	95989
15918	2790	115496
2107	472	77696
2402	492	82812
1976	373	73565
10703	2511	113292
5098	773	77981
3910	1238	166449
2010	371	80991
7808	1827	88700
11861	7958	96528
3770	3409	85669
4339	1256	149624
16771	12385	119208
18151	3804	97300
2068	374	82681
2935	502	89396
1542	563	80713
2550	493	85953
1531	378	73308
1913	330	82193
5786	1455	89348
1902	534	80416
1891	345	77169
1862	382	79792
2651	539	93056
1926	406	79449
2263	319	82852
8991	904	128607
2579	507	87337
10215	10440	103812
8067	782	82816
14790	1725	129100
2763	8246	113984
1599	391	77556
2606	319	74749
7394	1483	84327
2266	427	80365
2355	344	70384
2206	486	94193
7262	1399	84484
8172	1827	82669
3131	621	84640
1931	311	77665
1814	431	71239
21283	4074	109297
5658	2030	79808
1798	418	77133
17087	1728	106901
2506	430	85784
3138	746	98941
2310	505	87725
9286	670	133428
1558	462	70697
2519	443	85549
2615	498	91525
1268	400	60649
3238	5073	83181
15910	41111	106436
20669	2026	105909
8231	738	90958
18818	2067	99826
2117	313	75301
19425	4038	107792
1571	286	63929
2871	626	92413
15447	2515	97877
2387	478	95513
8307	1495	86396
1858	396	77873
2726	402	85228
19687	1347	122685
2131	397	80016
2059	278	70808
1935	411	74120
1968	406	74936
1638	378	79141
12815	1246	98144
25811	3537	117541
7503	1990	110713
2157	387	80693
1742	459	67741
1526	321	73749
14447	2659	117397
2569	515	101884
1759	393	71021
11779	962	99388
8687	2135	95112
10156	1248	93205
7651	618	83221
11715	22686	107624
9134	1864	89862
1555	442	75836
2319	579	77372
2522	8579	101612
11175	2819	77237
1342	497	46118
7615	1165	131291
1691	319	70065
8307	1374	86425
13726	1166	95154
3046	990	90570
32654	5044	131413
1907	312	77569
11319	28239	121872
1698	382	74032
1793	399	74089
2438	385	66764
1655	411	78949
1667	338	82677
8644	8537	101877
2574	716	82405
2091	438	78660
6430	492	75888
1730	264	72712
2302	348	84752
2086	502	87619
12739	3385	100629
1995	7098	81564
2870	614	81962
2471	471	80189
2690	488	90828
7306	1065	132276
12526	1862	88829
3150	543	122489
2492	434	89225
4306	721	145833
1659	325	84613
1931	370	75901
2323	368	77758
11902	2221	112717
7378	3130	103985
2065	396	74700
2145	296	71646
19242	2755	105804
4063	1133	143099
2027	365	86048
1923	462	78877
2587	579	114717
1738	326	70478
1396	623	64249
3096	715	87540
1750	278	81951
7711	37592	91580
1718	320	77113
3155	457	78453
12930	5160	112030
3467	790	151940
7982	1519	83891
2990	811	133801
9174	818	93192
1928	462	70430
9414	1831	93378
1638	661	67464
25871	1202	135860
2647	504	87785
2551	511	88624
4171	550	80658
12726	2142	106545
2147	379	69188
2331	571	82525
18647	2225	118756
20679	1041	103700
11231	778	105202
2815	13041	111668
2061	433	81004
10635	1751	109416
1810	318	77949
4090	542	83462
2426	693	88912
2708	665	100473
2562	446	85052
13671	1659	98309
16979	4756	102263
1952	366	76628
1895	315	81212
5927	850	87816
17402	2143	86997
12391	1868	118085
1547	277	68128
5351	891	125265
2174	744	82313
3103	573	82860
3698	607	89760
2852	452	85508
1854	358	77189
2176	700	116532
1606	379	74177
3942	754	131689
2095	310	78004
2330	378	81289
13875	2122	103745
2963	2271	111552
2645	459	88821
1643	354	74161
15919	2571	95637
2250	425	88569
1291	3410	56584
3027	10339	108400
18835	2507	101728
12718	26803	108809
13982	1367	90925
12533	838	115700
1942	332	71945
2123	384	77833
7421	996	84701
3446	7716	115012
1943	270	75255
6103	606	82284
2643	18826	92963
2123	558	78761
2039	495	75173
2817	38169	131603
2066	362	85432
1802	489	76729
13518	73279	118188
19798	1277	84892
1254	1871	56652
19366	3038	108805
2930	515	73745
2419	774	90276
2612	448	96533
12870	1296	98693
1827	41969	81691
1502	322	68285
13690	2459	93569
19978	2912	128545
8278	2023	85788
1462	477	62773
3507	658	117337
13351	1561	94152
19532	6190	98868
1860	383	65047
13711	1871	103863
2237	376	82304
2695	335	77436
2342	451	84061
4142	1359	138836
16006	1853	117988
6399	8222	105794
1797	321	71765
20370	2633	106010
15296	1254	162072
12895	1934	129424
4691	765	143693
11354	1214	95961
3979	729	97269
2091	416	77172
1814	250	64380
2531	333	85257
2539	426	87157
1762	383	83043
2122	272	80143
1739	397	72188
4374	16675	129909
1697	345	67220
1951	4494	74872
1722	386	75324
1931	395	75397
10530	2162	121037
1291	434	77279
13777	765	126535
2695	684	113204
19267	1168	119487
1634	350	64900
8937	1154	94829
17063	1085	100648
4102	663	92497
1598	7340	89960
2759	350	70313
2299	1512	120285
2362	416	79413
2763	442	95156
14583	2558	93360
3262	1237	101163
3323	779	131660
2465	385	86656
2308	831	108289
1951	303	74030
4977	722	84845
2206	1333	94224
2099	298	80134
1302	310	67051
6591	655	81724
2190	367	76073
1910	356	80937
2371	22706	105012
2143	370	86837
1967	476	75577
2014	414	82114
24726	2862	100403
2159	12956	92536
2250	571	85501
3118	567	110962
18851	2392	103303
10329	1734	141224
3158	910	136456
2504	578	90686
2306	734	87693
1911	459	80575
1866	378	73180
1917	375	80649
1695	27792	78475
2119	347	83988
10467	1958	138064
2585	470	109938
2130	437	74024
2083	356	86816
1011	2294	50864
11503	2520	104070
2726	489	93726
2983	658	86509
2391	425	87620
2427	487	77112
17354	1324	107675
2414	354	75972
20954	1036	129056
1982	611	74281
2804	482	84569
1294	275	65908
11267	3366	98112
18170	1542	124777
17228	2040	140783
11327	4075	90717
8084	927	88841
2661	518	100725
2338	366	80091
13870	1907	125958
2035	452	82457
1867	359	75352
3302	8747	109348
1923	360	76137
5774	1200	137198
4323	606	87249
4538	1054	170017
2355	553	85611
16503	2932	101373
4186	1167	134592
2038	290	85981
2172	362	74901
2501	788	113756
2111	542	80022
7790	1049	85981
1611	240	66245
2482	492	87952
1455	318	81084
1935	373	75109
2142	363	79469
2269	398	81445
4679	2854	118082
1997	399	70825
2149	380	78332
3027	602	88481
2458	849	66932
1534	438	73941
16714	1362	127034
13707	1016	139076
2354	450	67833
1997	430	79010
1132	335	72984
2039	407	82493
7498	1091	79653
1971	347	70213
9136	728	89980
6034	6489	136545
1782	295	75757
4041	1402	119726
2494	449	81817
2930	539	91229
2174	329	77792
2493	450	88545
22362	1095	109652
16470	1569	129552
2531	524	97669
1575	248	66680
3047	575	89953
2735	537	90068
2154	460	81934
2250	571	93708
11431	1170	91731
2356	393	82064
2718	5432	108433
2426	348	74519
1851	548	81796
1391	331	70952
25599	2275	129116
2047	427	77188
2715	454	90860
2110	497	83808
4279	595	144889
2170	389	73503
3014	625	131104
2135	444	74388
1822	457	84945
2635	466	74344
1843	389	80188
6182	1707	144849
6038	3275	116555
4523	19473	134481
3018	404	83892
3790	16832	127657
1991	344	73456
2602	495	84253
2182	379	77137
5639	862	80060
1842	498	75792
2954	462	87716
3186	672	110221
2054	499	75923
15026	11887	110661
1498	318	68838
1695	807	75844
4259	647	146421
2018	18989	113164
2655	374	77332
18818	1870	117524
18415	1406	130212
27322	3257	107497
2050	19261	97812
17961	539	124873
3736	594	100597
3014	927	147205
2475	362	87928
2050	346	84638
4427	1425	89184
2115	321	74103
2118	403	74074
2175	453	83997
1655	518	65565
2943	476	88772
1671	334	74205
2342	502	89864
1530	290	76467
3506	1427	140153
2831	480	76053
2041	379	79432
4812	1157	74821
23546	2563	114312
3515	865	136728
4029	1032	76437
13907	2533	110506
29833	4933	137697
4751	521	60519
8633	1170	87313
2223	279	74381
11474	3334	96850
18284	1258	111052
2080	322	75914
10659	1827	114809
2526	38238	92373
11053	1327	90157
17215	1777	96705
20235	2502	119396
2554	518	84163
14146	1534	121112
2999	7563	123762
14126	3015	100519
5371	693	85422
8843	1309	81550
13922	4585	100552
1330	356	71988
2386	429	82689
27458	1803	117641
2303	323	66405
4186	19268	108150
3214	642	84352
2750	728	124834
2120	734	84872
12838	1416	95996
1622	394	81828
2703	7216	123868
3542	850	122189
2559	424	82287
2602	4341	105608
2319	465	84127
1891	342	74465
26698	4396	141978
13471	3224	89093
2990	10640	114940
2584	7151	110922
3284	500	127586
1507	237	79755
2635	519	88572
3563	679	104780
2191	388	77241
21678	1002	100908
1538	405	73400
2862	482	110605
2570	446	115497
1615	319	80664
2127	435	79936
5223	603	92832
12118	35399	113546
3103	7364	134184
1910	371	84301
2754	478	91249
18743	1263	128017
2011	394	76373
13628	1947	84221
2223	341	83107
5178	1440	81044
18731	1283	125317
1606	303	76217
2674	573	84587
15478	1836	103376
23170	3048	123604
2291	313	78846
2211	9988	96368
11399	3831	98513
2912	697	124892
1979	353	80604
1719	11616	72388
3178	3545	118204
2571	606	89072
2034	323	80413
1999	576	68844
3586	1161	109108
19419	3749	106985
2866	462	80960
13522	1085	124288
2122	397	96650
2242	298	70484
2391	365	80243
1898	7251	85692
9906	1619	87108
15458	708	115025
13179	1934	89265
10290	1093	90111
6806	1128	82712
1582	658	65672
3286	675	140524
2622	25841	106568
10700	4168	72913
2521	430	81232
1591	3651	79149
2060	506	83121
10598	1994	80716
2355	423	78672
11487	2075	93980
2074	366	81573
3499	676	108696
2082	8197	91137
7650	1132	92705
1311	1686	62660
21730	3078	103256
1939	966	114685
1902	339	69108
10196	1499	86213
16988	2312	111897
2059	478	70984
2096	437	79865
1822	808	62294
4380	819	152230
4258	648	146057
3738	629	87312
1882	354	76201
2138	438	88160
2930	14511	115201
2967	474	94757
3510	730	132822
2072	409	81560
2943	580	90285
21698	3372	142152
3130	3165	111432
3151	550	98560
2487	540	74525
2478	388	84396
3148	9719	104357
7676	2467	95564
1207	412	70117
3202	634	127530
2418	1085	91050
2346	344	75201
3342	772	142805
2203	401	86528
2623	583	85538
3506	688	90664
3379	762	132016
947	651	60281
13807	2714	93393
2550	8964	121277
12793	3619	114580
23262	1422	81581
2014	318	70832
4487	567	80736
5859	1206	89646
1999	454	76332
10170	1585	82808
2218	321	74992
2043	422	74956
2758	437	87053
2531	427	84436
15291	1425	110081
2348	487	81832
14227	1260	96294
12210	2867	99899
2801	466	99400
2415	519	84429
6602	530	105512
4507	1466	132971
2119	2690	75441
11176	2491	94956
1913	8830	82893
3415	610	89560
2631	419	88152
1470	358	75404
2603	9011	109124
5574	2559	118732
2159	403	89241
2238	362	70024
2754	15016	101776
1899	586	73556
1769	313	75691
2302	449	79873
13838	2693	105452
26659	4948	131217
9111	1520	101115
3291	534	80996
5722	788	83241
3603	572	127892
23935	3656	97152
7323	853	88300
11311	2386	95176
1996	6439	92573
1678	281	79073
17172	2739	128147
2344	340	87761
5819	622	78437
2067	406	73574
2063	283	77626
13850	758	114187
6890	1627	95449
1770	1381	74886
2037	466	83298
14571	4237	86956
10830	1546	120674
3478	520	75213
16511	34635	112729
3123	9719	121189
19450	3102	123732
2566	5592	96520
6767	1003	88201
4119	619	130714
3315	612	103621
1780	523	77842
2434	662	72012
4328	962	101029
18579	2504	115004
8719	1507	78265
2562	438	84636
2350	498	76536
1851	483	78136
3939	801	132271
2243	953	79485
10978	1114	131164
2306	385	82775
3031	7923	100441
3881	20443	103640
1864	362	78500
1702	465	80121
3063	500	91404
1954	327	74645
1769	328	67865
1755	352	98177
9218	2177	93077
2367	398	76039
1670	484	75313
10327	18981	102481
2902	1003	98169
2179	441	74101
8173	1012	120292
24390	10171	143193
22500	711	131816
2089	10217	115949
6606	1415	132609
13119	2223	85310
12331	2278	119273
7819	818	117864
2667	392	86976
2118	325	82692
1695	374	76044
6807	14975	107841
3826	595	100670
5382	948	119713
1439	297	78820
3512	3298	110989
3131	1188	134289
17684	3359	100313
2403	646	83793
3039	456	94588
4018	876	131193
2295	399	82748
2379	571	88771
1886	441	78413
1666	678	86609
1654	343	75526
2515	323	80984
3150	915	85580
11843	460	108595
19187	2559	136883
10791	1314	87077
10742	2154	90573
2324	357	90123
2098	406	86088
1887	410	77853
3542	10103	110169
1750	291	76100
12263	3707	104677
2255	353	76893
5748	651	75998
2834	831	123442
2560	469	89153
19026	2790	109866
1526	408	69196
11970	2998	89361
1845	347	80636
1471	1606	41808
17994	1557	121761
22234	2487	104891
2162	494	86289
3407	2145	125228
2163	262	81408
2023	403	85836
1682	271	65732
5898	1103	85784
1559	462	77489
1950	402	79060
3603	729	135063
1591	532	72600
15490	1423	94898
2583	407	96755
14547	2051	90238
1687	297	64791
2495	2299	101474
11154	2525	97170
2874	11071	124361
5811	1010	84364
3346	1131	140540
2162	487	82896
8139	1033	77436
2062	3093	82345
1709	351	77194
24714	3627	104117
4614	1708	134535
1743	335	81320
1711	463	68825
2331	361	83788
7067	1067	126837
7550	1253	129785
1783	319	71968
9010	1145	84438
9739	1221	67269
1747	473	76212
13613	2623	116986
3446	542	77327
7632	8874	110305
2254	295	78114
2483	491	79278
3331	564	131284
3374	973	124768
19562	2547	105196
1830	398	68445
2436	614	106761
13086	1280	117048
13511	3391	76425
2494	402	88056
10531	1192	91628
1798	503	80896
2150	439	79647
1985	374	78924
2235	470	78701
9723	967	75506
6102	12124	78593
2821	631	82641
2269	402	83792
1999	375	79744
8683	1259	85581
3214	712	87841
1616	323	71972
3035	606	121768
10870	1573	102824
6762	947	90012
2403	313	81959
2763	420	83087
2335	337	74196
3415	850	105668
2837	522	100610
7743	888	108150
2166	393	75513
2415	394	86153
3731	652	142118
1736	485	76212
2201	455	78204
11469	2483	103413
1255	275	63350
1291	327	67317
4737	775	150769
14722	1893	99248
1759	304	73323
14599	2161	115309
16802	2886	89474
2599	595	74440
2051	13583	92136
1611	460	72093
10967	2731	89144
2653	1282	127129
4493	17423	112164
3284	563	69708
2150	435	73962
16226	1597	122682
12727	626	116633
3835	926	127296
1725	411	76484
12922	1718	83405
2919	730	97236
13271	3626	110252
1784	323	74321
4378	831	71321
1854	478	76238
23608	1950	120821
3205	1127	95764
2204	605	80117
12066	1174	110213
2009	464	76058
6366	26405	106749
2667	591	74872
2106	297	75665
9791	1908	104828
13266	2999	91127
12563	52847	131120
2631	327	76613
3126	757	80663
3054	6364	112900
3371	666	144243
2138	522	85681
4762	786	129681
2847	478	89301
1555	410	71265
4891	962	93680
9458	1787	100697
3151	399	81309
9955	2369	107768
2342	646	89556
3083	446	87892
16789	1599	90564
2019	300	78489
2082	595	89904
18471	1535	96852
3074	753	129624
4286	818	151198
2530	491	84312
1762	347	70786
13535	33325	121428
2191	357	80612
2234	448	88049
2282	464	90177
3111	536	94480
5478	639	93589
1985	527	83156
10750	14834	104680
1826	411	75057
12426	2085	81417
2087	311	75118
2435	403	76968
5636	838	81573
8939	2118	88316
2768	518	79961
3942	625	81389
1346	494	63142
6702	1454	87589
3887	2226	101697
1878	302	73485
1639	307	73377
1690	393	75025
13218	5135	107364
2099	333	77460
2851	550	124169
8381	1297	104320
2565	450	86869
2758	375	87996
1609	350	70533
10254	34931	88208
21780	2183	110413
3807	13602	133576
18871	1306	114925
22110	4833	165857
1719	304	86765
5722	1006	83893
1274	366	73204
25263	1257	126016
1699	423	60937
4590	808	128053
24518	3817	113929
2266	448	77540
16475	2524	109453
1602	468	80621
2198	409	84092
1951	526	66760
6595	625	75972
2099	380	82245
2355	473	102460
2187	373	84999
2958	4630	107832
15343	2041	100531
2163	258	69389
2624	607	87641
3412	506	79794
15946	21214	124116
3583	548	116411
16966	2613	101258
12043	1170	95181
2620	484	87976
17053	2038	124603
2179	385	85776
20250	3200	111655
2011	330	73390
1731	418	75181
2037	319	82542
6530	792	90557
1655	365	71984
1975	350	72588
2254	445	78480
19678	2270	105145
19642	1568	114516
20447	3358	110129
2322	505	83917
2303	464	78892
15123	1090	124206
25143	4375	109571
3151	465	92461
19030	3597	112137
1644	322	69957
2639	384	78591
1531	359	84249
5543	817	84285
2142	270	76392
1723	302	76392
10563	1495	89089
4270	674	130356
1947	326	83528
7826	1438	83137
1634	302	73729
2618	577	103621
3727	905	133678
1622	383	69505
1747	340	81800
1695	337	78213
2612	439	86273
15071	1306	118357
2657	478	85136
5555	6190	81896
3394	1084	92128
2378	551	81968
12475	3999	99236
1831	306	78445
1811	447	77283
2003	2670	71738
1557	273	77301
7012	826	129876
2050	375	85272
10659	1103	102289
1382	458	68724
2103	661	76992
1963	445	79129
1878	299	71765
1851	330	74485
2739	21164	98057
6634	14609	90753
2358	498	80789
1872	529	74009
16399	1956	120756
1782	346	77943
2168	351	78171
20787	2768	99464
9687	15659	98244
3479	534	130868
5985	1451	79558
4243	706	151228
2066	304	72489
1273	273	69351
2478	345	76012
2274	397	80057
1738	480	81602
3394	713	149316
2290	280	72752
30986	1887	148442
2058	417	86982
9500	924	88388
3136	402	96488
4107	2123	127908
3566	1533	101025
2191	378	71096
2427	545	83852
12091	1489	92030
2225	299	76969
2830	701	78192
2415	494	87200
1861	321	67961
2878	631	82217
4855	1053	143656
7994	1109	119468
2639	343	85393
3390	674	132200
13524	1356	90637
15239	1645	125009
17081	2553	102078
4211	659	155996
2420	407	94653
3591	784	84168
15199	866	101153
1739	279	74916
22230	936	137360
16943	739	137697
4373	1489	151081
1971	342	86093
1714	447	78118
2518	410	81513
2447	555	79352
2511	409	83112
2363	338	73680
6419	882	129960
2325	314	77864
1935	366	77806
3607	594	84000
1103	565	72908
4006	723	132201
1962	476	84532
2110	474	83961
11942	2675	90761
2389	382	86286
3121	8670	118517
16282	1438	165918
2562	472	80360
2218	422	90140
11711	3811	100105
16643	1817	112857
7745	787	124465
8391	724	134753
2126	526	73382
6295	763	72889
2335	447	89885
18066	2519	119068
15055	2070	92980
3791	743	157693
1789	524	73700
2718	369	87080
5226	919	139589
1948	411	79777
3107	728	120205
17827	1138	129616
15012	3097	86481
3863	821	92998
2066	435	88778
9283	1736	85106
2323	472	76928
2196	870	78045
2286	535	81027
21222	1637	119053
2148	454	80853
2439	503	85820
2726	686	88069
5651	14923	120368
22819	939	138386
11539	2048	93832
13289	2075	119105
1621	494	76572
1119	4595	55453
8239	2134	91045
3230	14774	109468
13830	919	93643
3191	2058	105877
2306	403	78712
10403	3110	86289
3334	765	121492
2202	344	73857
2383	477	83204
3671	621	103069
2254	423	83223
3647	555	133128
14203	1579	146744
2549	320	71040
3690	766	105137
2804	471	83180
1586	392	79304
6699	1118	142464
3222	601	94951
3001	775	98944
10350	2272	87471
3823	4098	131896
4461	22267	128625
1998	347	70927
4470	821	151551
1906	467	79585
1852	527	78486
2738	429	76713
1666	447	76427
2627	535	108916
3506	619	143616
13979	3455	105599
4498	550	126256
13113	2383	91214
32366	2008	122285
3195	477	87905
18183	3105	125284
1490	277	71600
2294	511	74463
4178	574	82608
1549	603	73981
2630	418	84797
1947	399	75073
3702	706	87501
15269	2656	107365
2427	418	73236
1782	442	82852
19091	1490	118261
10867	1190	91476
8521	1930	77004
2437	454	81145
1762	336	70894
15098	609	104541
1527	343	72944
5717	778	82480
4462	963	99101
6362	2413	84761
1333	281	67728
1698	550	80115
2316	307	76608
1822	406	71648
6863	19771	172129
2231	588	81874
2115	610	99765
2731	489	82045
14298	970	111941
4246	831	79418
32759	1095	160577
21785	1764	105381
1391	370	76019
2159	325	83481
2867	515	76828
1910	341	73864
16657	810	119733
1915	300	81800
12234	691	103292
1962	4897	86812
1990	6966	79946
1946	410	80973
1602	321	69740
12951	2206	91689
2399	367	79113
16331	2140	110152
28097	3508	103248
1990	525	81361
2678	439	85969
17938	2137	99070
18759	3384	98310
2441	426	84860
2807	630	76400
17838	3153	113081
24385	938	115710
2854	628	87753
1835	374	73100
8886	1311	82257
1630	378	68164
2510	520	92644
19019	1444	102640
11878	1891	110678
9190	11283	116692
3140	1402	110310
12250	2103	94749
1338	339	68542
2571	546	80986
9109	11570	123709
1894	346	68965
10682	2068	86809
1567	468	72204
2804	471	92792
2578	575	88976
8166	2607	116544
12623	2475	98652
8942	1275	101315
5294	714	87657
1838	355	76797
6403	711	93656
2014	368	78356
20737	3743	123776
1831	283	76030
13563	838	116721
1994	367	89184
1372	217	71156
1639	294	72156
1548	16650	80812
9843	1381	93089
1822	304	74902
2178	526	80201
13009	1758	106001
2434	354	81609
2164	374	71420
1850	293	73544
2119	362	80636
1218	258	73177
3718	1875	128201
2805	668	93197
2333	454	84708
3198	466	117740
2468	465	82693
16363	552	101105
8506	903	84440
1714	273	76192
1859	344	74289
3414	10698	131100
1427	370	72208
21119	988	137393
2282	376	78809
2766	13294	113005
22859	1681	115016
3551	925	147117
8446	1637	76895
2264	360	86329
19350	1039	106464
3790	695	146583
13066	4033	83515
18478	1094	137359
2098	14674	70321
2963	1571	124020
2283	368	85112
10799	1264	88616
2015	374	75285
3091	945	95893
5342	1037	130543
9830	4364	85525
8892	1678	129104
16494	1406	114596
6013	1151	128828
14467	1027	137108
1602	361	77872
2575	495	77503
2044	583	79304
2745	440	85145
1991	355	84553
13422	1558	98924
8307	1548	76773
2274	560	86784
11132	2828	91012
2608	451	81904
1990	295	78264
1578	256	81976
20550	2200	95281
1851	537	78372
9979	1427	107924
2226	1499	72468
2118	526	73822
20698	1998	91837
6791	1779	80697
1818	457	71817
11058	3238	85964
1935	639	87504
2882	530	108280
4867	820	150444
3006	427	79169
2247	475	80544
2623	463	86413
2307	471	76589
33063	2507	145880
13967	1843	92536
1779	404	68724
5974	24822	132325
1866	435	72449
11435	2285	95685
2642	543	105869
3390	16744	119376
2579	342	75196
15495	1448	128506
2431	371	84515
1922	323	77656
1959	338	82904
10062	1490	107915
3355	488	97389
2163	356	72301
13531	898	89101
1711	315	65345
1747	359	81519
2940	547	88936
2459	509	88516
20447	2693	113289
8674	1167	144828
2114	421	84484
3250	15245	108222
26446	3170	117779
1967	422	77172
12891	1776	85772
1786	426	80272
3078	438	88737
2475	363	74650
2671	436	121512
3091	635	106064
2823	420	87166
1568	274	73925
2092	468	82772
20713	650	114853
13836	4839	102364
1863	406	82034
3171	767	134692
8939	554	101680
1743	359	81206
1897	361	80787
2239	327	76207
1894	790	77610
13892	2303	108756
21066	1138	105052
2071	293	75893
2329	403	84288
7084	871	86517
1838	5813	77829
2222	5820	94193
16462	1671	103300
2054	949	89561
2279	367	71741
4318	1101	79401
2555	600	79336
7630	1500	80620
7099	771	81953
20166	1191	116353
20423	1249	134924
2710	799	86673
8298	1496	108919
2414	342	76788
2835	589	87744
1872	449	83325
1907	515	70769
2237	512	78789
1677	363	73999
2163	317	75752
1538	454	68897
2209	565	78896
20687	1474	121101
1623	347	75676
1903	479	91117
6162	382	70683
6750	719	131548
6555	613	83252
1781	328	79653
2302	416	75639
14914	1081	117122
1668	329	72116
3326	571	109532
1556	33359	70741
2754	740	94456
14193	1725	124057
10261	2075	88557
3667	1111	136070
2494	415	88172
12922	1254	99505
1730	382	80184
20303	2308	102392
16099	3760	97241
2135	403	84548
2275	383	86841
2062	362	67933
3595	546	126636
8570	1792	90683
22218	1846	140185
4130	1510	139200
6266	1856	101788
2491	1949	88417
1754	431	75993
1670	4938	76909
2654	1051	104656
3203	581	139912
1815	280	76892
3391	629	91912
10718	1481	128373
2383	543	84377
7798	1483	83247
13752	3385	90700
1891	368	74628
2217	377	77460
3887	742	136194
14943	2310	92233
13694	1345	97221
2223	447	78704
17043	3227	100260
1602	18241	79076
3959	14099	143869
17479	3295	104971
3059	544	94021
2443	521	96372
1757	333	74929
1151	326	72592
11891	1583	94553
2332	421	83560
4885	1045	78600
2035	307	81813
1594	6338	69964
2024	431	78396
2282	696	79509
3827	4899	130165
11330	929	101717
1810	514	84015
5396	812	85339
3905	1065	137854
11394	2642	100251
2344	433	85913
3402	521	122476
1855	350	77648
29646	2037	115297
1934	384	82858
1850	324	77100
3782	34414	134920
7474	1331	101229
4055	462	74553
13599	2779	86868
1254	276	76808
17038	2438	101633
9070	2579	84257
1793	297	79388
7878	2040	91689
3271	12575	110352
15595	1451	134406
2414	409	86033
15183	21512	116332
3370	679	88869
1897	310	77244
11371	24214	118370
24535	1551	136217
10803	1612	88132
11850	1479	83589
8534	1306	98131
2111	473	80424
11518	1632	80112
1739	333	72049
3434	910	94736
2378	405	87132
2882	8859	116838
18087	1594	131573
19070	2545	110449
1902	354	80681
12895	1323	87581
8817	3327	86668
10715	1428	83461
14026	735	135672
2462	12707	110032
3012	7737	121848
1347	350	74253
11926	3020	88167
3393	421	77725
3995	786	77985
2887	494	87837
20428	1733	126973
11714	1522	107825
1506	306	80635
27887	1759	125573
2361	450	84312
2327	358	83428
2240	334	77989
3119	758	93740
11540	1444	95348
1998	332	77493
14171	3914	89889
1889	355	77089
2167	478	85669
1862	379	74350
3642	763	105635
2577	555	79401
3189	501	80757
2163	411	85985
3198	894	108540
5911	1165	81196
1807	391	70879
2570	491	85384
22788	1436	123252
5063	928	84592
22187	1660	100692
4470	1526	124110
8390	716	78460
5461	6231	101087
2214	358	78078
2063	356	75348
12788	2430	82421
9647	1054	80260
1759	590	80126
12694	1079	91397
22763	1467	86732
2757	244	87980
3018	492	89292
1823	442	70568
1619	347	74356
3545	406	80420
20795	1925	101134
12107	4276	107315
17022	2616	114416
6582	752	138485
14282	2264	91328
8406	1856	85520
2242	566	82028
3555	564	111251
1950	394	80130
24474	1098	127576
3911	983	118279
2207	384	77841
4387	985	158963
4170	605	84871
12364	36763	112456
3201	902	93425
2003	508	79278
1610	241	67024
16483	2431	121532
2435	427	83336
3339	677	97295
11091	3846	97793
9274	2623	91356
16661	1594	96576
15553	814	133337
12306	1919	90469
2275	430	72148
2318	539	85664
1670	315	73760
2318	514	91527
1896	510	77537
3731	847	139142
5118	857	83664
16390	1249	116602
3963	735	85676
18845	2102	112209
1370	285	72278
13378	1710	136561
2374	313	79200
20383	2290	129320
2044	451	74352
33691	2783	155173
24270	1422	119176
2442	492	84197
4274	669	127364
2923	537	86005
2322	434	76580
4171	1027	122933
3018	432	86941
2103	446	74936
1690	353	72036
2450	1293	91284
2773	1043	110225
1952	551	70540
2117	349	81049
4667	578	74733
2924	571	89513
4438	6884	148410
9237	1558	93513
2345	539	85852
1683	449	75550
17862	3737	113907
3779	569	76841
22651	1491	147137
4025	592	83516
17611	1683	132985
2574	12895	116132
2499	339	73576
1752	474	79167
2458	425	82781
15240	1402	113095
4535	1031	133505
3967	7557	125217
2436	398	83433
18455	967	103577
1910	357	84601
2158	503	79892
19395	2097	122229
2526	350	77610
7038	2242	91061
3634	26722	138140
2679	397	78833
7815	1146	103533
2191	443	85005
1758	310	73530
1486	12613	81587
7658	958	138800
2459	492	79354
14262	850	131847
2278	397	77994
2302	439	81604
15725	4906	84646
2518	494	80376
1747	391	74472
1391	314	73573
2499	478	92768
9098	1099	93488
2450	10831	73321
2235	397	80913
1477	330	78365
2570	406	106456
20558	2690	103652
2702	497	80172
11610	2814	81032
2266	526	73376
2083	606	77961
1851	332	68401
2331	479	82699
22979	1919	124372
13071	26146	135268
2747	607	90577
16215	3403	112592
18219	3976	88724
2327	9435	113933
2303	550	86304
3895	709	90480
17138	2775	164152
3134	504	101685
18138	2176	110081
16207	2165	115616
6520	1014	91393
2126	316	72525
4142	522	79437
3395	711	72112
21858	3250	99617
15739	2061	104272
2711	723	92084
3762	534	122553
2942	841	85789
18295	2550	99936
3455	812	142380
1122	279	64553
20188	1228	120416
8374	12761	110908
2026	455	74096
2352	454	82617
4459	1273	134985
3138	18259	129332
2832	832	101420
1990	445	75375
11498	1832	120976
11022	1739	84389
2213	454	79708
1334	339	65940
2136	323	87638
2715	467	91132
22171	1811	121549
2170	529	88545
2434	1080	87505
8514	1962	105440
2887	688	81376
9963	2086	78758
2339	490	82892
3431	524	86333
2488	2915	108676
2866	1158	107789
12874	2538	89302
14452	2079	106208
2207	395	82131
9477	854	106104
2539	425	89372
3131	701	105717
7091	2175	110692
2011	407	76892
10878	1370	91040
2530	451	87513
9443	1606	80591
3474	946	100908
2703	529	95339
2227	524	91173
9455	514	127449
11407	8378	109616
18750	1568	103153
3794	675	86252
2169	478	86516
2363	494	79428
1794	363	72709
2451	476	82911
4570	862	132773
7935	18968	104032
2233	420	78663
5854	890	76291
3407	747	84312
1967	306	74264
2226	334	75253
1543	12580	55900
2164	8634	116361
7155	1374	133788
16603	1214	104229
11270	1587	142553
6503	3109	119701
2079	356	78333
27687	1518	141452
9426	1839	107168
2602	374	86300
3039	934	112132
2078	402	83128
3923	686	158860
4866	2351	104877
2497	434	90593
21741	2134	134132
11023	2060	102717
3478	892	139780
2308	405	91828
13950	2746	94074
4996	857	161992
3471	669	142004
15747	3107	91664
11902	1419	104153
1266	41170	78053
1639	396	76502
1421	295	71980
2178	394	80170
2559	308	73253
3150	655	99533
7334	10580	137337
26687	4423	134717
9075	1259	146929
5502	1095	81316
10641	851	108593
1849	12260	81688
3062	1324	121951
2554	394	77273
2018	361	84738
2579	580	83507
19706	2339	103760
1991	463	77621
2890	484	73432
1824	794	83280
2722	1097	131522
10851	1902	93809
2814	7777	128622
25734	2326	97228
3386	3174	121601
18947	2042	110643
2198	370	77621
3454	734	97205
2845	554	80920
1167	8543	71252
1975	563	83504
1738	321	77529
1764	378	71143
1534	309	70868
2081	395	77273
4163	381	79205
4598	1075	101069
4598	832	139744
2321	9445	99328
2205	499	82721
12635	1806	134209
20133	1777	95332
28303	3235	142636
5285	777	154072
1622	392	80516
2318	395	80474
14387	2622	101619
3334	1056	126304
4053	1211	140520
4312	1974	75537
1862	354	74717
20786	1844	96340
1950	9683	75392
1227	380	68820
4557	24035	123321
1846	273	80060
2207	9838	69641
14663	2278	115449
4658	7223	142012
3359	638	102896
1655	14781	51376
2799	401	88520
4463	1191	135448
1971	413	85833
1652	373	81888
6530	1686	86137
1651	365	81876
2011	306	74940
3870	710	103344
3271	620	130504
1574	317	75977
1894	312	72018
13064	1294	88612
1206	261	75168
2063	404	77033
2587	362	82869
5546	1073	135197
23422	3797	130056
4066	936	80716
11106	1456	123932
1799	446	80785
1891	323	76167
11130	1417	92581
1658	297	77405
13631	837	137219
11727	2198	88616
9942	1108	85696
18102	2263	112257
1456	323	67325
11875	2507	92968
8647	1270	134560
2162	339	79445
2031	15879	111880
22459	3288	151164
1783	317	77697
12163	1566	126258
1563	294	71484
3587	2994	124588
8606	1217	87198
2127	443	79517
2166	405	74610
15666	1034	108270
3277	706	98105
3626	59878	104757
3239	824	135433
8323	987	110917
2326	353	89404
1423	274	77953
2367	939	90909
1607	312	69545
5708	12984	111304
2138	404	82958
10791	1105	96308
2406	371	76590
2057	317	80360
1659	294	69160
2894	361	80797
1644	298	82869
2146	350	74793
1752	414	78285
1612	346	71793
1714	444	82373
13718	2689	108468
2071	395	81254
1815	337	69164
3738	1965	117800
16494	3224	103670
2042	399	78720
15919	2549	93885
1774	380	84380
2306	423	83881
11442	983	100729
13639	774	128567
39005	4581	135997
6931	637	82721
3678	37326	93644
1703	367	67271
1710	443	85494
1523	511	75097
2083	339	90820
4787	1763	150876
2182	329	79317
1806	339	77477
9550	2457	95349
2134	325	71388
10394	1271	108385
1833	378	72924
10349	550	130856
2331	474	102537
9348	1735	87804
2413	446	77484
2154	528	73163
16479	1086	113349
1702	294	67053
4494	713	128404
1402	273	73268
1944	427	89835
2898	496	95217
4098	632	80267
2007	407	81245
5199	831	144953
20615	854	133756
2046	437	75693
2040	410	73321
1457	385	73708
2746	16433	130260
7664	1256	99113
4194	1049	85634
22894	4951	128572
1802	340	73676
1959	312	77681
22150	1519	100696
1819	346	79867
1830	397	77008
2835	418	93540
13215	2195	101160
12614	1654	90165
14223	2611	88194
20847	1769	96240
3747	1046	118157
18324	1672	110736
3045	590	112789
1750	513	72826
2934	10689	92841
2850	546	97033
3295	569	79776
22163	4268	97756
2185	389	71326
1850	423	89012
11926	3614	93069
2183	543	74538
1447	432	78945
3374	5850	102729
10201	1574	131212
4058	1119	105668
3196	572	78288
8071	792	133504
3609	596	123757
2111	486	74729
3526	1095	137152
4566	801	135640
9307	1198	85980
18767	902	139745
9815	3524	117233
1414	353	72474
20627	1957	102324
1639	416	69937
15298	1429	112692
1619	294	77197
[truncated: 6,446 more rows]
