# Supplementary material for: ATR inhibition augments the efficacy of lurbinectedin in small‐cell lung cancer
Source: EMBO Mol Med. 2023 Jul 25;15(8):e17313. doi: 10.15252/emmm.202217313 (PMC10405061; doi:10.15252/emmm.202217313)
Supplement: Supplementary file 9 — Source Data for Figure 2 [file EMMM-15-e17313-s002.zip › Figure 2/B/Quantification_of_GH2AX_values.xlsx]

## Sheet: Analysis
FITC-H Threshold Assesment		Raw Numbers	Single Cells	Low	High	Very High
	Con	1	8306	7780	438	88
	Con	2	8459	7981	407	71
	Con	3	8477	7904	485	88
	Con	4	8671	8240	370	61
	Lurb	1	8139	6349	1724	66
	Lurb	2	8180	6432	1663	85
	Lurb	3	8182	6395	1716	71
	Lurb	4	8269	6545	1648	76
	BRZ	1	8568	7998	207	363
	BRZ	2	8615	8046	197	372
	BRZ	3	8569	7989	199	381
	BRZ	4	8670	8105	222	343
	Lurb_BRZ	1	8284	6814	967	503
	Lurb_BRZ	2	8447	6860	1026	561
	Lurb_BRZ	3	8463	6956	992	515
	Lurb_BRZ	4	8445	7022	912	511
			Percent of "Single Cells"	Percent of "Single Cells"	Percent of "Single Cells"
			Low	High	Very High		Low	High	Very High
	Con	1	93.6672	5.2733	1.05948	Average	94.0716	5.0183	0.910104
	Con	2	94.3492	4.81144	0.839343	Stdev	0.784996	0.623543	0.169696
	Con	3	93.2405	5.72136	1.0381
	Con	4	95.0294	4.2671	0.703494
	Lurb	1	78.0071	21.182	0.81091	Average	78.4871	20.6037	0.909221
	Lurb	2	78.6308	20.3301	1.03912	Stdev	0.516157	0.577237	0.0972202
	Lurb	3	78.1594	20.9729	0.867758
	Lurb	4	79.151	19.9299	0.919095
	BRZ	1	93.3473	2.41597	4.23669	Average	93.3643	2.39639	4.23929
	BRZ	2	93.3952	2.28671	4.31805	Stdev	0.104974	0.122268	0.207527
	BRZ	3	93.2314	2.32232	4.44626
	BRZ	4	93.4833	2.56055	3.95617
	Lurb_BRZ	1	82.2549	11.6731	6.07195	Average	82.2025	11.5851	6.2124
	Lurb_BRZ	2	81.2123	12.1463	6.64141	Stdev	0.791785	0.565347	0.28636
	Lurb_BRZ	3	82.1931	11.7216	6.08531
	Lurb_BRZ	4	83.1498	10.7993	6.05092
