# Supplementary material for: ATR inhibition augments the efficacy of lurbinectedin in small‐cell lung cancer
Source: EMBO Mol Med. 2023 Jul 25;15(8):e17313. doi: 10.15252/emmm.202217313 (PMC10405061; doi:10.15252/emmm.202217313)
Supplement: Supplementary file 9 — Source Data for Figure 2 [file EMMM-15-e17313-s002.zip › Figure 2/C/gH2AX signal from immunofluorescence data.xlsx]

## Sheet: Sheet1
Control	Berzosertib	Lurbinectedin	Combination
1.189	1.026	1.666	1.178
1.059	1.283	5.017	1.391
0.983	1.095	1.04	1.626
0.989	1.819	2.858	1.107
0.963	1.117	1.07	1.197
1.149	1.096	2.038	1.16
0.833	1.17	8.149	1.258
1.035	1.231	5.055	1.206
1.109	2.415	9.75	1.121
1.026	1.163	1.118	1.633
1.071	1.248	2.947	0.991
0.992	1.142	2.159	1.157
0.973	1.171	1.465	1.402
1.047		2.129	1.248
2.131		2.219	2.047
1.066	1.106	1.641	1.205
1.629	1.189	1.759	1.262
1.563	1.11	6.602	1.087
1.234	1.387	6.476	1.212
1.037	1.182	2.276	2.242
	1.154		1.187
1.05	1.197	1.161	1.193
1.143	1.052	0.941
1.486	1.216	1.288
1.056	1.18	1.214	1.268
1.36	1.187	1.167	2.281
1.108	1.15	9.312	2.228
1.134	0.983	1.338	1.167
1.169	1.205	4.699	1.401
1.297	1.323	6.522	1.193
1.036	1.339	2.216	1.068
1.092	1.289	1.158	1.157
1.298	1.228	1.401	1.137
1.211	1.113	1.206	1.204
1.03	0.993	1.134	1.16
1.099	1.284	2.198	1.051
1.394		1.745	1.076
0.818	1.192	2.006	1.205
1.132	1.225	1.958	1.299
1.121	1.147	1.093	1.282
1.446	1.113	1.158	1.382
1.047	1.107	1.981	1.263
	1.198	1.215	1.247
1.002	1.037	1.116	1.646
0.946	1.13	0.976	1.732
1.17	1.182	2.209	2.118
1.112	1.267	2.235	1.26
1.064	1.133	2.893	1.269
1.006	1.178
0.994	1.176		0.928
1.089	1.08	1	1.235
1.041	1.128	2.527	1.655
1.056	1.158	3.265	1.31
1.34	1.194	1.74	1.135
1.024	1.29	1.306	1.269
1.391	1.043	7.107	1.346
1.015	1.004	3.794	1.236
1.267	1.201	2.599	1.116
1.043	1.126	1.171	1.171
1.407	1.244	1.156	1.456
1.15	1.069	1.767	1.779
5.59		7.209	1.301
	0.962	1.253	3.588
0.949	1.035	1.206	1.233
1.047	1.032	1.704	2.282
1.033	1.008	6.665	1.705
1.008	1.203	1.214	1.192
1.199	1.073	7.211	1.257
1.073	1.078	1.147	2.184
1.078	1.029	4.166	2.398
1.029	0.994	4.804	1.172
0.994	0.969	1.113	1.482
0.968	0.994		2.505
0.993	1.095		2.64
1.095	1.08	1.965	1.156
1.08	1.038	1.327	1.23
1.038	1.557	1.425	1.322
1.561	1.221	1.269	1.237
1.218	1.11	1.095
1.108	1.1	1.548	1.489
1.096	1.252	6.086	2.323
1.253	1.12	3.776	2.512
1.119	1.032	4.152	1.145
1.032	1.003	6.792	1.191
1.003	1.141	1.689	1.24
1.142	1.052	1.56	1.23
1.05	1.458	1.726	1.137
1.456	1.095	4.166	1.219
1.095	1.025	3.018	1.35
1.063		1.173	1.185
0.898	1.249	1.524	1.732
	1.265	1.193	1.212
1.091	1.202	2.175	2.977
1.201	1.32	20.198	1.213
1.159	1.318	1.221	1.193
1.004	1.093	1.414	7.878
1.046	1.145	2.838	1.302
1.086	1.088	1.909	1.242
1.343	1.395	4.971	2.025
1.024	1.222		1.225
1.145	1.139	1.149	1.199
1.222	1.15	1.179	1.229
2.187	1.203	3.447	1.131
1.569	1.309	1.44	1.137
1.027	1.307	1.19	1.063
1.278	1.243	9.875	1.282
1.007	1.301	3.474	1.182
1.116	1.328	1.504
1.781	1.158	3.672	1.288
1.367	1.309	1.216	1.11
1.033	1.233	3.435	2.616
	1.085	1.649	1.714
		4.551	1.138
		1.195	1.399
		1.393	1.162
		1.099	1.312
		5.431	1.073
		4.556	1.263
		2.036	1.125
		12.911	1.464
		4.09	1.36
		1.891	1.585
		1.904	1.256
		2.312	1.167
		3.286	1.261
		1.122	4.277
		2.008	1.168
		1.164	1.224
			1.162
			1.166
			1.17
			1.297
			1.172
			2.515
