# Supplementary material for: ATR inhibition augments the efficacy of lurbinectedin in small‐cell lung cancer
Source: EMBO Mol Med. 2023 Jul 25;15(8):e17313. doi: 10.15252/emmm.202217313 (PMC10405061; doi:10.15252/emmm.202217313)
Supplement: Supplementary file 10 — Source Data for Figure 3 [file EMMM-15-e17313-s009.zip]

Archive with 56 entries (46 files):
- Figure 3_1/A/
- Figure 3_1/A/ERCC5_vs_Lurb+BRZ_IC50.xlsx
- Figure 3_1/B/
- Figure 3_1/B/Flow_S_Phase_Statistics.xlsx
- Figure 3_1/B/Representative_files_for_graphs/
- Figure 3_1/B/Representative_files_for_graphs/Samples_1341_Con_4.fcs
- Figure 3_1/B/Representative_files_for_graphs/Samples_1341_Lurb_1.fcs
- Figure 3_1/B/Representative_files_for_graphs/Samples_146_con_4.fcs
- Figure 3_1/B/Representative_files_for_graphs/Samples_146_lurb_1.fcs
- Figure 3_1/C/
- Figure 3_1/C/~$Flow_S_Phase_Statistics_all.xlsx
- Figure 3_1/C/Flow_S_Phase_Statistics_all.xlsx
- Figure 3_1/C/Samples_1341_Con_1.fcs
- Figure 3_1/C/Samples_1341_Con_2.fcs
- Figure 3_1/C/Samples_1341_Con_3.fcs
- Figure 3_1/C/Samples_1341_Con_4.fcs
- Figure 3_1/C/Samples_1341_Lurb_1.fcs
- Figure 3_1/C/Samples_1341_Lurb_2.fcs
- Figure 3_1/C/Samples_1341_Lurb_3.fcs
- Figure 3_1/C/Samples_1341_Lurb_4.fcs
- Figure 3_1/C/Samples_146_con_1.fcs
- Figure 3_1/C/Samples_146_con_2.fcs
- Figure 3_1/C/Samples_146_con_3.fcs
- Figure 3_1/C/Samples_146_con_4.fcs
- Figure 3_1/C/Samples_146_lurb_1.fcs
- Figure 3_1/C/Samples_146_lurb_2.fcs
- Figure 3_1/C/Samples_146_lurb_3.fcs
- Figure 3_1/C/Samples_146_lurb_4.fcs
- Figure 3_1/C/Samples_841_Con_1.fcs
- Figure 3_1/C/Samples_841_Con_2.fcs
- Figure 3_1/C/Samples_841_Con_3.fcs
- Figure 3_1/C/Samples_841_Con_4.fcs
- Figure 3_1/C/Samples_841_Lurb_1.fcs
- Figure 3_1/C/Samples_841_Lurb_2.fcs
- Figure 3_1/C/Samples_841_Lurb_3.fcs
- Figure 3_1/C/Samples_841_Lurb_4.fcs
- Figure 3_1/C/Samples_889_con_1.fcs
- Figure 3_1/C/Samples_889_con_2.fcs
- Figure 3_1/C/Samples_889_con_3.fcs
- Figure 3_1/C/Samples_889_con_4.fcs
- Figure 3_1/C/Samples_889_Lurb_1.fcs
- Figure 3_1/C/Samples_889_Lurb_2.fcs
- Figure 3_1/C/Samples_889_Lurb_3.fcs
- Figure 3_1/C/Samples_889_Lurb_4.fcs
- Figure 3_1/D/
- Figure 3_1/D/Synergy_vs_P21_expression_data.xlsx
- Figure 3_1/E/
- Figure 3_1/E/9 Cell Lines blots/
- Figure 3_1/E/9 Cell Lines blots/9_cell_lines.pptx
- Figure 3_1/F/
- Figure 3_1/F/p21_vs_synergy_protein_quantification.xlsx
- Figure 3_1/G/
- Figure 3_1/G/siP21_HSA_Values.xlsx
- Figure 3_1/H/
- Figure 3_1/H/~$MYC_CDKN1A_Patient_Data.xlsx
- Figure 3_1/H/MYC_CDKN1A_Patient_Data.xlsx
