# Supplementary material for: ATR inhibition augments the efficacy of lurbinectedin in small‐cell lung cancer
Source: EMBO Mol Med. 2023 Jul 25;15(8):e17313. doi: 10.15252/emmm.202217313 (PMC10405061; doi:10.15252/emmm.202217313)
Supplement: Supplementary file 10 — Source Data for Figure 3 [file EMMM-15-e17313-s009.zip › Figure 3_1/A/ERCC5_vs_Lurb+BRZ_IC50.xlsx]

## Sheet: Sheet1
	ERCC5 (log 2)	Lurbinectedin ic50 500nM berz (nM)
NCI-H211	7.12	0.039
NCI-H524	7.12	0.059
DMS 114	8.14	0.058
NCI-H841	5.99	0.172
NCI-H1048	7.51	0.005
NCI-H1341	6.86	0.063
NCI-H446	6.82	0.059
NCI-H146	7.67	0.078
NCI-H889	6.03	0.179
