# Supplementary material for: ATR inhibition augments the efficacy of lurbinectedin in small‐cell lung cancer
Source: EMBO Mol Med. 2023 Jul 25;15(8):e17313. doi: 10.15252/emmm.202217313 (PMC10405061; doi:10.15252/emmm.202217313)
Supplement: Supplementary file 10 — Source Data for Figure 3 [file EMMM-15-e17313-s009.zip › Figure 3_1/B/Flow_S_Phase_Statistics.xlsx]

## Sheet: Sheet1
Percentage S Phase Cells (From FlowJo)
	Control	Lurbinectedin
NCI-H1341	12.7	27.8
NCI-H146	24	24
Single Cells Parental Group (From FlowJo)
NCI-H1341	3564	4705
NCI-H146	4656	5326
S Phase Cells(From FlowJo)
NCI-H1341	453	1306
NCI-H146	1117	1278
