# Supplementary material for: ATR inhibition augments the efficacy of lurbinectedin in small‐cell lung cancer
Source: EMBO Mol Med. 2023 Jul 25;15(8):e17313. doi: 10.15252/emmm.202217313 (PMC10405061; doi:10.15252/emmm.202217313)
Supplement: Supplementary file 10 — Source Data for Figure 3 [file EMMM-15-e17313-s009.zip › Figure 3_1/C/Flow_S_Phase_Statistics_all.xlsx]

## Sheet: Sheet1
Percentage S Phase Cells (From FlowJo)
	Control 1	Control 2	Control 3	Control 4	Lurbinectedin 1	Lurbinectedin 2	Lurbinectedin 3	Lurbinectedin 4		Average Difference S Phase Percent
NCI-H1341	14.0058	12.1321	14.1489	12.7104	27.7577	27.683	26.7372	26.3577		2.04795
NCI-H841	19.1289	18.0754	19.1865	19.3028	36.6675	37.2421	36.8697	37.1371		1.95415
NCI-H146	20.1014	23.4088	24.5477	23.9905	23.9955	25.4952	25.08	25.12		1.08303
NCI-H889	10.918	11.6896	10.5289	11.2357	14.6855	13.1237	12.6037	12.7626		1.1984
Single Cells Parental Group (From FlowJo)
NCI-H1341	3470	3602	3654	3564	4705	4631	4634	4769
NCI-H841	6268	6235	6343	6196	7898	7948	7833	7922
NCI-H146	4144	4242	4477	4656	5326	5452	5626	5625
NCI-H889	4085	4072	4122	4459	4467	4389	4459	4474
S Phase Cells(From FlowJo)
NCI-H1341	486	437	517	453	1306	1282	1239	1257
NCI-H841	1199	1127	1217	1196	2896	2960	2888	2942
NCI-H146	833	993	1099	1117	1278	1390	1411	1413
NCI-H889	446	476	434	501	656	576	562	571
