# Supplementary material for: ATR inhibition augments the efficacy of lurbinectedin in small‐cell lung cancer
Source: EMBO Mol Med. 2023 Jul 25;15(8):e17313. doi: 10.15252/emmm.202217313 (PMC10405061; doi:10.15252/emmm.202217313)
Supplement: Supplementary file 10 — Source Data for Figure 3 [file EMMM-15-e17313-s009.zip › Figure 3_1/D/Synergy_vs_P21_expression_data.xlsx]

## Sheet: Sheet1
	P21 Expression	Excess HSA
NCI-H211	7.64235	-474
NCI H524	7.1321	-410.7
DMS 114	7.50072	-286.3
NCI-H841	7.96008	-257.1
NCI-H1048	8.38354	-250.1
NCI-H1341	8.95013	-180.6
NCI-H446	9.1205	11.9
NCI-H146	8.46452	128.3
NCI-H889	9.29561	171.3
