# Supplementary material for: ATR inhibition augments the efficacy of lurbinectedin in small‐cell lung cancer
Source: EMBO Mol Med. 2023 Jul 25;15(8):e17313. doi: 10.15252/emmm.202217313 (PMC10405061; doi:10.15252/emmm.202217313)
Supplement: Supplementary file 10 — Source Data for Figure 3 [file EMMM-15-e17313-s009.zip › Figure 3_1/F/p21_vs_synergy_protein_quantification.xlsx]

## Sheet: Sheet1
		Blot 1	Blot 2
	Excess HSA	p21/Tubulin	p21/Tubulin
H211	474	0	0
H524	410.7	0	0.220641
DMS114	286.3	0	0
H841	257.1	0	0
H1048	250.1	0.227445	0.321067
H1341	180.6	0.466412	0.99634
H446	-11.9	0.639554	1.71289
H146	-128.3	0.435336	0.468309
H889	-171.3	1.61727	2.40059
