# Supplementary material for: ATR inhibition augments the efficacy of lurbinectedin in small‐cell lung cancer
Source: EMBO Mol Med. 2023 Jul 25;15(8):e17313. doi: 10.15252/emmm.202217313 (PMC10405061; doi:10.15252/emmm.202217313)
Supplement: Supplementary file 10 — Source Data for Figure 3 [file EMMM-15-e17313-s009.zip › Figure 3_1/G/siP21_HSA_Values.xlsx]

## Sheet: Sheet1
Sum HSA Values
	siControl	siP21
Run 1	-387.962	93.5927
Run 2	-482.091	-106.303
Run 3	-635.778	-86.8716
