# Supplementary material for: ATR inhibition augments the efficacy of lurbinectedin in small‐cell lung cancer
Source: EMBO Mol Med. 2023 Jul 25;15(8):e17313. doi: 10.15252/emmm.202217313 (PMC10405061; doi:10.15252/emmm.202217313)
Supplement: Supplementary file 10 — Source Data for Figure 3 [file EMMM-15-e17313-s009.zip › Figure 3_1/H/MYC_CDKN1A_Patient_Data.xlsx]

## Sheet: George
	stdev	1.02153	1.59032	1.82282	1.70439						stdev	1.05107		Average + stdev (cutoff)
	average	5.49627	2.81857	3.53353	1.28305						average	0.913		1.96407
	Sample ID	CDKN1A (log2)	MYC (log2)	MYCL (log2)	MYCN (log2)		Sample ID	CDKN1A (z)	MYC (z)	MYCL (z)	MYCN (z)	MAX MYC Z
	S01556	3.75901	0.929664	1.6708	8.74797		S01556	-1.70065	-1.18775	-1.0219	4.37981	4.37981
	S02065	2.32542	0.591959	2.11059	7.95505		S02065	-3.10402	-1.4001	-0.780624	3.91459	3.91459
	S02397	5.12199	3.32866	1.79286	7.54069		S02397	-0.366392	0.320747	-0.954931	3.67148	3.67148
	S00213	5.94535	2.51805	9.32859	0.242499		S00213	0.439608	-0.188966	3.17917	-0.610511	3.17917
	S02255	5.78236	7.3517	1.37294	0.292064		S02255	0.280051	2.85045	-1.1853	-0.58143	2.85045
	S02120	4.032	7.06975	2.05716	0.105013		S02120	-1.43341	2.67316	-0.809941	-0.691177	2.67316
	S02375	3.43401	7.04718	5.31649	0.512479		S02375	-2.0188	2.65897	0.978132	-0.452108	2.65897
	S02285	4.79226	1.1707	7.98003	0.790845		S02285	-0.689179	-1.03619	2.43935	-0.288786	2.43935
	S02284	5.44504	2.00949	7.60569	0.144953		S02284	-0.0501534	-0.508755	2.23399	-0.667743	2.23399
	S00837	4.7543	6.19253	1.69111	0.238086		S00837	-0.726336	2.12156	-1.01076	-0.6131	2.12156
	S02256	3.61423	6.17449	0.988698	1.0072		S02256	-1.84238	2.11021	-1.3961	-0.161844	2.11021
	S01297	5.76193	5.76209	5.06907	1.64324		S01297	0.26006	1.85089	0.8424	0.21133	1.85089
	S01542	4.63801	5.6705	4.49159	3.92921		S01542	-0.840174	1.7933	0.525591	1.55256	1.7933
	S02295	5.4967	1.34663	6.4857	1.1371		S02295	0.000412097	-0.92556	1.61956	-0.0856288	1.61956
	S02298	3.47954	4.80142	0.35878	4.02999		S02298	-1.97423	1.24683	-1.74167	1.61169	1.61169
	S01494	3.4473	5.22293	1.0213	3.98776		S01494	-2.00578	1.51187	-1.37821	1.58691	1.58691
	S00829	4.08784	5.34202	2.5275	1.90241		S00829	-1.37874	1.58675	-0.55191	0.363389	1.58675
	S02286	3.56052	5.33959	2.0156	3.05521		S02286	-1.89495	1.58522	-0.832737	1.03976	1.58522
	S02299	4.94504	2.90381	6.30615	0.0962875		S02299	-0.539619	0.0536007	1.52106	-0.696296	1.52106
	S02287	6.34207	1.19649	6.22354	1.20594		S02287	0.827965	-1.01997	1.47574	-0.045243	1.47574
	S02296	5.55094	5.05472	3.08942	0.963878		S02296	0.0535108	1.4061	-0.243638	-0.187264	1.4061
	S01366	4.67709	0.746162	6.08525	0.0789828		S01366	-0.801917	-1.30314	1.39987	-0.706449	1.39987
	S02289	5.79842	1.50844	2.97345	3.63415		S02289	0.295775	-0.823816	-0.307261	1.37944	1.37944
	S02209	4.85607	4.95693	2.62511	2.40209		S02209	-0.626706	1.34461	-0.498361	0.656565	1.34461
	S01512	5.9038	1.11994	5.96913	1.89589		S01512	0.398933	-1.06811	1.33617	0.359567	1.33617
	S02328	6.00268	3.87008	5.96727	0.148019		S02328	0.495727	0.661192	1.33515	-0.665944	1.33515
	S00827	6.55408	2.51528	0.675674	3.50838		S00827	1.03551	-0.190712	-1.56782	1.30564	1.30564
	S02351	5.37074	2.01346	4.43737	3.36453		S02351	-0.122889	-0.50626	0.495845	1.22125	1.22125
	S02376	6.31364	2.65853	5.69837	0.40724		S02376	0.800135	-0.100632	1.18763	-0.513854	1.18763
	S01563	5.9022	1.72856	5.4946	0.413553		S01563	0.397368	-0.6854	1.07584	-0.51015	1.07584
	S00838	6.38759	4.52133	2.90738	0.157641		S00838	0.872532	1.0707	-0.343504	-0.660298	1.0707
	S02244	5.57951	1.66596	5.45786	0.747864		S02244	0.0814829	-0.724766	1.05569	-0.314003	1.05569
	S01248	5.40445	2.18082	5.31334	0.0866398		S01248	-0.089889	-0.401023	0.976406	-0.701956	0.976406
	S02288	5.22655	4.32935	1.67683	1.98791		S02288	-0.264039	0.949981	-1.01859	0.413556	0.949981
	S02378	6.73506	3.05967	5.22637	0.13111		S02378	1.21268	0.151603	0.928692	-0.675865	0.928692
	S00501	6.74246	2.84214	5.20634	0.134038		S00501	1.21992	0.0148178	0.917705	-0.674147	0.917705
	S00022	4.48234	1.42526	5.13814	0.485897		S00022	-0.992564	-0.876119	0.880291	-0.467705	0.880291
	S01728	6.3641	2.74922	4.35582	2.78294		S01728	0.84953	-0.0436103	0.451108	0.880015	0.880015
	S02243	4.12663	1.38415	5.04935	1.33247		S02243	-1.34077	-0.90197	0.831577	0.0289984	0.831577
	S00832	5.74836	3.19057	4.07181	2.66346		S00832	0.246769	0.233916	0.295302	0.809916	0.809916
	S02246	5.75281	4.10492	1.51789	1.00318		S02246	0.251126	0.808864	-1.10578	-0.164206	0.808864
	S02249	5.37013	2.79469	4.82767	0.162804		S02249	-0.123486	-0.015015	0.709963	-0.657269	0.709963
	S01524	6.65786	0.533806	4.76338	0.32173		S01524	1.1371	-1.43667	0.674695	-0.564025	0.674695
	S02139	4.77733	2.08994	4.71083	1.12841		S02139	-0.703796	-0.458165	0.645869	-0.090732	0.645869
	S02234	6.78537	2.46334	1.60428	2.35183		S02234	1.26192	-0.223372	-1.05839	0.627073	0.627073
	S02093	6.36722	3.6832	3.38527	0.331631		S02093	0.852588	0.543684	-0.0813351	-0.558215	0.543684
	S02342	4.68047	2.04647	4.47566	0.570847		S02342	-0.798609	-0.485498	0.51685	-0.417863	0.51685
	S00830	5.97628	2.44309	4.35492	1.08221		S00830	0.469891	-0.236103	0.450613	-0.117839	0.450613
	S02360	5.69103	1.32355	2.40922	1.95026		S02360	0.190649	-0.940072	-0.616798	0.391464	0.391464
	S02291	6.15333	2.72662	4.21593	0.324029		S02291	0.643209	-0.0578179	0.374363	-0.562675	0.374363
	S02350	6.15638	3.40666	2.29311	1.36792		S02350	0.646196	0.36979	-0.680497	0.0497952	0.36979
	S00825	6.44076	3.35455	3.80828	0.173671		S00825	0.924579	0.337025	0.150728	-0.650893	0.337025
	S02290	5.56742	2.11457	4.12391	0.691293		S02290	0.0696494	-0.442679	0.323884	-0.347195	0.323884
	S02248	5.88344	2.14828	4.10568	0.607199		S02248	0.379009	-0.42148	0.31388	-0.396534	0.31388
	S01861	6.02731	2.04906	4.0909	0.204776		S01861	0.519843	-0.48387	0.305775	-0.632644	0.305775
	S01864	4.94752	3.26	3.41651	1.25614		S01864	-0.537187	0.277569	-0.0641972	-0.0157871	0.277569
	S00831	5.81248	2.66408	3.98465	0.161205		S00831	0.309543	-0.0971417	0.247486	-0.658207	0.247486
	S02194	5.89179	2.90215	3.95719	0.656908		S02194	0.387175	0.0525553	0.232419	-0.367369	0.232419
	S02322	5.95732	3.15492	1.01978	0.221825		S02322	0.451326	0.211496	-1.37905	-0.622641	0.211496
	S02352	5.90916	1.55115	3.84815	0.16525		S02352	0.404181	-0.796961	0.172598	-0.655835	0.172598
	S02382	5.05844	1.81004	2.04982	1.49813		S02382	-0.428604	-0.634171	-0.813967	0.126195	0.126195
	S01698	6.91784	2.72517	2.82036	1.46929		S01698	1.3916	-0.0587339	-0.391245	0.109273	0.109273
	S02353	4.70792	1.80335	1.58842	1.42474		S02353	-0.771741	-0.638374	-1.06709	0.0831328	0.0831328
	S02354	4.86616	2.2521	3.66117	0.793078		S02354	-0.616832	-0.356197	0.0700215	-0.287475	0.0700215
	S02347	5.81711	2.59507	3.65528	0.143071		S02347	0.314077	-0.140537	0.066793	-0.668847	0.066793
	S01578	6.41863	2.55928	3.62635	0.241796		S01578	0.902914	-0.163044	0.0509179	-0.610923	0.0509179
	S02242	5.88968	1.95601	2.26951	1.21812		S02242	0.385109	-0.542383	-0.693443	-0.0380925	-0.0380925
	S00356	6.2189	2.16462	1.37597	1.21243		S00356	0.707391	-0.41121	-1.18364	-0.0414319	-0.0414319
	S01873	5.6626	2.43015	1.68825	1.20609		S01873	0.162821	-0.24424	-1.01232	-0.0451513	-0.0451513
	S02297	3.24455	2.64293	3.27745	0.294048		S02297	-2.20426	-0.110445	-0.140487	-0.580266	-0.110445
	S01792	6.08963	2.14564	3.20684	0.216018		S01792	0.58085	-0.423145	-0.179225	-0.626048	-0.179225
	S02241	6.79708	1.20921	3.18153	0.0413565		S02241	1.27338	-1.01197	-0.19311	-0.728525	-0.19311
	S00050	6.91278	1.68331	1.2166	0.906067		S00050	1.38665	-0.713854	-1.27107	-0.221182	-0.221182
	S00836	6.80214	2.29744	1.9836	0.142819		S00836	1.27834	-0.327687	-0.850293	-0.668995	-0.327687
	S02163	5.63111	2.26848	1.82605	0.655675		S02163	0.131993	-0.345902	-0.936723	-0.368092	-0.345902
	S00035	7.78051	1.46796	2.79666	0.195054		S00035	2.23609	-0.849268	-0.40425	-0.638348	-0.40425
	S01242	5.77249	2.1353	2.2441	0.391626		S01242	0.270396	-0.429645	-0.707384	-0.523015	-0.429645
	S02293	5.15043	1.39658	1.93737	0.534763		S02293	-0.338559	-0.894153	-0.875655	-0.439034	-0.439034
	S00472	6.93883	1.23773	2.668	0.0899482		S00472	1.41215	-0.99404	-0.47483	-0.700015	-0.47483
	S01453	5.94764	2.04641	2.38927	0.214715		S01453	0.441847	-0.485535	-0.627744	-0.626812	-0.485535
	S02294	5.27674	1.17222	2.00717	0.414291		S02294	-0.214909	-1.03523	-0.83736	-0.509717	-0.509717

## Sheet: NCI
												Cutoff
stdev	1.67387	1.02232	1.00605	0.949565						stdev	1.19629	2.07631
average	1.99384	1.1865	0.74717	3.43172						average	0.880017
Sample ID	MYC (log2)	MYCL (log2)	MYCN (log2)	CDKN1A (log2)		Sample ID	MYC (z)	MYCL (z)	MYCN (z)	CDKN1A (z)	Max
S_047	2.18191	0.429287	6.44278	2.93691		S_047	0.112353	-0.740678	5.66136	-0.521092	5.66136
S_024	0.407441	0	6.21058	2.05835		S_024	-0.947746	-1.16059	5.43056	-1.44632	5.43056
S_074	10.2264	0.381043	0.0615502	4.1663		S_074	4.91831	-0.787869	-0.681497	0.773591	4.91831
S_014	0.629865	5.07483	1.58992	1.77188		S_014	-0.814865	3.80345	0.837681	-1.74801	3.80345
S_013	1.33564	4.88617	1.81572	0.996082		S_013	-0.393224	3.6189	1.06213	-2.56501	3.6189
S_073	7.48477	0.256789	0	2.29878		S_073	3.28038	-0.90941	-0.742677	-1.19312	3.28038
S_085	7.45123	0.0825597	0.0915453	3.58752		S_085	3.26034	-1.07984	-0.651682	0.164074	3.26034
S_011	0.993568	4.03488	0.359583	3.32008		S_011	-0.597582	2.7862	-0.385256	-0.117574	2.7862
S_0101	0.329741	3.89416	1.33186	1.86599		S_0101	-0.994165	2.64855	0.581175	-1.64889	2.64855
S_045	6.33222	1.87495	0.256379	4.45627		S_045	2.59183	0.673422	-0.48784	1.07897	2.59183
S_010	1.08613	3.53566	0.101878	2.77315		S_010	-0.542285	2.29788	-0.641412	-0.693558	2.29788
S_012	1.05815	3.51302	0.139929	3.82239		S_012	-0.559002	2.27574	-0.603589	0.411415	2.27574
S_044	4.3974	3.31533	0.247647	3.42042		S_044	1.43593	2.08236	-0.496519	-0.0119029	2.08236
S_039	5.43685	0.0116357	0.0882131	4.03591		S_039	2.05692	-1.14921	-0.654994	0.636275	2.05692
S_03	5.37098	1.08721	0.10781	6.64022		S_03	2.01756	-0.097116	-0.635515	3.37891	2.01756
S_021	1.00395	1.1841	2.7414	1.45189		S_021	-0.59138	-0.00234148	1.98224	-2.08499	1.98224
S_069	5.09412	0.203389	0.372631	4.13503		S_069	1.85216	-0.961644	-0.372287	0.740664	1.85216
S_075	1.05314	0.626613	2.55725	2.79915		S_075	-0.561994	-0.54766	1.7992	-0.666169	1.7992
S_070	4.90364	0.467244	2.22933	3.33562		S_070	1.73837	-0.70355	1.47325	-0.101214	1.73837
S_035	1.50384	0.186877	2.45123	2.36885		S_035	-0.292735	-0.977795	1.69381	-1.11932	1.69381
S_076	1.11964	2.8624	0.160143	3.82274		S_076	-0.522266	1.63931	-0.583496	0.411779	1.63931
S_064	4.57576	0.196455	1.80429	3.92129		S_064	1.54249	-0.968427	1.05077	0.515568	1.54249
S_020	1.22606	1.18632	2.24029	1.34918		S_020	-0.458689	-0.000175082	1.48414	-2.19316	1.48414
S_038	4.42057	0	0.141089	5.13458		S_038	1.44977	-1.16059	-0.602436	1.7933	1.44977
S_042	1.08807	2.63625	0.0664343	3.65355		S_042	-0.541125	1.4181	-0.676642	0.233603	1.4181
S_060	1.05659	2.57531	0.430905	3.23016		S_060	-0.559929	1.3585	-0.314363	-0.212271	1.3585
S_062	4.25158	0.271731	0.862806	3.57188		S_062	1.34882	-0.894794	0.11494	0.147605	1.34882
S_049	4.1171	0.349524	1.04773	1.23463		S_049	1.26847	-0.818699	0.29875	-2.31379	1.26847
S_059	1.7183	0.252307	2.0204	4.86572		S_059	-0.164615	-0.913794	1.26557	1.51016	1.26557
S_088	4.02604	0.421809	1.2659	4.00491		S_088	1.21407	-0.747992	0.515613	0.603629	1.21407
S_05	1.33198	2.36476	0.221426	3.98111		S_05	-0.395409	1.15254	-0.522582	0.578561	1.15254
S_078	1.1401	2.21176	0.0225423	1.51257		S_078	-0.510041	1.00288	-0.72027	-2.02109	1.00288
S_04	1.23625	2.18133	0.144322	3.46299		S_04	-0.452602	0.973117	-0.599222	0.0329249	0.973117
S_01	3.59297	0.336527	1.3935	2.85414		S_01	0.955349	-0.831413	0.642446	-0.608259	0.955349
S_023	0.528995	2.14181	0.141497	4.23266		S_023	-0.875127	0.934453	-0.602031	0.843472	0.934453
S_084	3.49429	0.263736	0.0253801	4.9367		S_084	0.896395	-0.902615	-0.717449	1.58491	0.896395
S_09	1.37087	0.889634	1.56088	2.97686		S_09	-0.372177	-0.290381	0.808815	-0.479024	0.808815
S_055	1.15683	2.01258	0.435778	3.53012		S_055	-0.500049	0.808047	-0.30952	0.103627	0.808047
S_0102	2.0319	0.355362	1.53018	2.47175		S_0102	0.0227335	-0.812989	0.778305	-1.01096	0.778305
S_06	1.85064	1.92691	0.2293	4.07936		S_06	-0.0855518	0.724247	-0.514756	0.682029	0.724247
S_029	2.337	1.22033	1.46632	5.48677		S_029	0.205008	0.0330972	0.714829	2.1642	0.714829
S_022	2.74711	1.39629	1.4622	3.65328		S_022	0.450018	0.205209	0.710725	0.233327	0.710725
S_065	0.67008	1.90128	0.0758802	2.38347		S_065	-0.79084	0.699183	-0.667253	-1.10393	0.699183
S_046	1.8368	1.89848	0.70411	3.61573		S_046	-0.093822	0.696442	-0.0428012	0.193776	0.696442
S_07	1.55387	1.87014	0.055013	4.18411		S_07	-0.262846	0.66872	-0.687994	0.792345	0.66872
S_054	0.954724	1.85803	0.0769397	3.52333		S_054	-0.620789	0.656876	-0.6662	0.0964678	0.656876
S_098	1.27126	1.84972	0.0661784	3.14666		S_098	-0.431686	0.648745	-0.676896	-0.300201	0.648745
S_056	1.19909	1.84613	0.107553	3.29481		S_056	-0.474799	0.645232	-0.635771	-0.144188	0.645232
S_025	2.15364	0.215886	1.39407	3.2313		S_025	0.0954654	-0.949419	0.643008	-0.211065	0.643008
S_028	2.17021	1.10078	1.38047	4.06041		S_028	0.105362	-0.0838401	0.629488	0.662077	0.629488
S_053	0.303065	1.77801	0.948858	3.46334		S_053	-1.0101	0.578595	0.200475	0.0332929	0.578595
S_02	2.93568	0.483711	0.27037	3.81224		S_02	0.562674	-0.687442	-0.473933	0.400728	0.562674
S_051	0.955687	1.71909	0.204437	3.90007		S_051	-0.620213	0.520962	-0.539469	0.493223	0.520962
S_086	2.85849	0.230452	1.13291	3.47319		S_086	0.516554	-0.935172	0.383417	0.043668	0.516554
S_026	1.0508	1.69503	0.185309	3.50497		S_026	-0.563391	0.497433	-0.558482	0.0771311	0.497433
S_094	0.485165	1.68792	0.316608	3.22175		S_094	-0.901312	0.49048	-0.427973	-0.221122	0.49048
S_063	1.11462	1.46898	1.22737	4.12584		S_063	-0.525263	0.276321	0.477313	0.730979	0.477313
S_015	1.15671	0.411923	1.22527	2.57454		S_015	-0.50012	-0.757663	0.475222	-0.902708	0.475222
S_027	1.41505	1.66512	0.628442	3.9453		S_027	-0.34578	0.46817	-0.118014	0.540854	0.46817
S_048	2.71385	0.221214	0.226234	3.83092		S_048	0.430147	-0.944208	-0.517804	0.420403	0.430147
S_071	1.01644	1.49738	1.16977	2.94186		S_071	-0.583918	0.304098	0.42006	-0.515882	0.42006
S_068	1.92948	1.61288	0.320459	2.07727		S_068	-0.0384541	0.417078	-0.424145	-1.42639	0.417078
S_043	2.63315	1.61238	1.10745	2.1872		S_043	0.381933	0.416584	0.358118	-1.31063	0.416584
S_067	1.79409	1.60889	0.421455	2.43593		S_067	-0.119334	0.413173	-0.323756	-1.04869	0.413173
S_0103	1.61726	0.424792	1.15177	2.98227		S_0103	-0.224979	-0.745074	0.402164	-0.473323	0.402164
S_090	2.65831	0.540727	0.235144	2.29274		S_090	0.396964	-0.631671	-0.508947	-1.19948	0.396964
S_092	2.59272	0.359969	0.0232202	4.179		S_092	0.357779	-0.808482	-0.719596	0.786961	0.357779
S_017	1.99246	0.855841	1.04583	3.18333		S_017	-0.000827226	-0.323437	0.296867	-0.261586	0.296867
S_0106	1.74305	0.211092	1.03673	5.12372		S_0106	-0.149828	-0.95411	0.287823	1.78186	0.287823
S_077	0.898584	1.47324	0	2.66144		S_077	-0.654328	0.280484	-0.742677	-0.811193	0.280484
S_034	0.70386	0.392004	1.00275	2.85207		S_034	-0.770659	-0.777147	0.254041	-0.610443	0.254041
S_030	0.901958	1.40824	0.945815	2.84004		S_030	-0.652312	0.216907	0.197451	-0.623115	0.216907
S_097	0.439271	1.29836	0.959056	2.62354		S_097	-0.92873	0.109421	0.210611	-0.851113	0.210611
S_099	2.34282	0.365086	0.0717046	2.60022		S_099	0.208486	-0.803477	-0.671403	-0.875664	0.208486
S_096	2.33783	0.820859	0.629066	3.7919		S_096	0.205506	-0.357654	-0.117393	0.379311	0.205506
S_031	0.826103	1.39517	0.411611	4.55587		S_031	-0.697629	0.204117	-0.333541	1.18385	0.204117
S_066	1.40492	1.34296	0.925869	2.83321		S_066	-0.351836	0.153045	0.177625	-0.630301	0.177625
S_061	2.26984	0.560361	0.242395	3.75011		S_061	0.164884	-0.612465	-0.50174	0.335299	0.164884
S_0105	1.41047	0.477384	0.907474	3.55892		S_0105	-0.348515	-0.693631	0.15934	0.133954	0.15934
S_079	2.24298	0.450168	0.893339	3.87127		S_079	0.14884	-0.720252	0.14529	0.462894	0.14884
S_041	2.21595	0.675817	0.43405	2.46975		S_041	0.13269	-0.49953	-0.311237	-1.01306	0.13269
S_08	2.20825	0.691654	0.468741	3.87113		S_08	0.128091	-0.484039	-0.276754	0.462743	0.128091
S_091	2.18526	0.360583	0.0720068	3.10164		S_091	0.114357	-0.807882	-0.671103	-0.34762	0.114357
S_019	1.18796	1.30193	0.305525	4.32854		S_019	-0.481452	0.112915	-0.438989	0.944446	0.112915
S_037	2.17797	0.99212	0.067276	3.17489		S_037	0.110002	-0.190133	-0.675805	-0.270475	0.110002
S_057	1.66004	1.2673	0.279395	3.26591		S_057	-0.199422	0.0790442	-0.464962	-0.174626	0.0790442
S_018	2.09326	0.705978	0.672445	3.162		S_018	0.0593914	-0.470028	-0.0742751	-0.28405	0.0593914
S_083	0.544427	0.802019	0.785491	5.20829		S_083	-0.865908	-0.376084	0.0380906	1.87092	0.0380906
S_089	1.99075	1.18096	0	5.05946		S_089	-0.00184572	-0.00541445	-0.742677	1.71419	-0.00184572
S_040	1.7896	0.754696	0.719378	2.79504		S_040	-0.122019	-0.422373	-0.0276248	-0.670505	-0.0276248
S_032	1.18592	1.14774	0.316945	3.88941		S_032	-0.482667	-0.0379138	-0.427638	0.481992	-0.0379138
S_080	0.472022	1.12177	0.184126	3.96205		S_080	-0.909164	-0.0633177	-0.559658	0.558496	-0.0633177
S_093	0.690808	1.09238	0	4.24915		S_093	-0.778457	-0.0920607	-0.742677	0.86084	-0.0920607
S_036	0.828217	0.577754	0.633197	3.87		S_036	-0.696367	-0.595452	-0.113287	0.461557	-0.113287
S_0100	0.2327	1.05408	0.2967	2.66953		S_0100	-1.05214	-0.129529	-0.447761	-0.802676	-0.129529
S_0104	1.27599	1.03701	0.0644812	2.53536		S_0104	-0.428858	-0.146219	-0.678583	-0.943973	-0.146219
S_082	1.62244	1.00713	0.500322	4.38021		S_082	-0.22188	-0.175448	-0.245363	0.998865	-0.175448
S_072	1.13935	0.809895	0.492832	4.69983		S_072	-0.510487	-0.36838	-0.252808	1.33546	-0.252808
S_095	1.53921	0.225711	0.257898	3.82148		S_095	-0.271604	-0.93981	-0.48633	0.410462	-0.271604
S_050	1.04543	0.474379	0.453994	4.0291		S_050	-0.566602	-0.69657	-0.291413	0.629109	-0.291413
S_033	1.25136	0.852171	0.296994	3.80822		S_033	-0.443574	-0.327026	-0.447469	0.396488	-0.327026
S_081	0.599657	0.847944	0.222602	4.1371		S_081	-0.832912	-0.331161	-0.521414	0.742844	-0.331161
S_058	0.616287	0.726067	0.115896	3.86094		S_058	-0.822977	-0.450377	-0.627478	0.452014	-0.450377
S_052	1.22413	0.434183	0.146397	3.0881		S_052	-0.459842	-0.735889	-0.59716	-0.36188	-0.459842
S_016	0.408381	0.367608	0.259753	4.04849		S_016	-0.947184	-0.80101	-0.484485	0.649527	-0.484485
S_087	0.882145	0.493545	0.179301	3.18188		S_087	-0.664149	-0.677823	-0.564454	-0.263118	-0.564454
S_0107	1.01961	0.244087	0.123944	3.68538		S_0107	-0.582026	-0.921834	-0.619478	0.267123	-0.582026
