# Supplementary material for: ATR inhibition augments the efficacy of lurbinectedin in small‐cell lung cancer
Source: EMBO Mol Med. 2023 Jul 25;15(8):e17313. doi: 10.15252/emmm.202217313 (PMC10405061; doi:10.15252/emmm.202217313)
Supplement: Supplementary file 11 — Source Data for Figure 4 [file EMMM-15-e17313-s011.zip]

Archive with 36 entries (26 files):
- Figure 4/A/
- Figure 4/A/Growth Rate Quantification.xlsx
- Figure 4/B/
- Figure 4/B/P-CHK1_Western_Blot_quantification.xlsx
- Figure 4/C/
- Figure 4/C/pCHK1(S345).JPG
- Figure 4/C/Vinculin.JPG
- Figure 4/D/
- Figure 4/D/Group_1/
- Figure 4/D/Group_1/Group1_rep1.xls
- Figure 4/D/Group_1/Group1_rep2.xls
- Figure 4/D/Group_1/Group1_rep3.xls
- Figure 4/D/Group_1/Group1_rep4.xls
- Figure 4/D/Group_1/Mapped_Surface_HSA_SYN_ANT_μM.pdf
- Figure 4/D/Group_2/
- Figure 4/D/Group_2/Group2_rep1.xls
- Figure 4/D/Group_2/Group2_rep2.xls
- Figure 4/D/Group_2/Group2_rep3.xls
- Figure 4/D/Group_2/Group2_rep4.xls
- Figure 4/D/Group_2/Mapped_Surface_HSA_SYN_ANT_μM.pdf
- Figure 4/D/Group_3/
- Figure 4/D/Group_3/Group3_rep1.xls
- Figure 4/D/Group_3/Group3_rep2.xls
- Figure 4/D/Group_3/Group3_rep3.xls
- Figure 4/D/Group_3/Group3_rep4.xls
- Figure 4/D/Group_3/Mapped_Surface_HSA_SYN_ANT_μM.pdf
- Figure 4/D/Group_4/
- Figure 4/D/Group_4/Group4_rep1.xls
- Figure 4/D/Group_4/Group4_rep2.xls
- Figure 4/D/Group_4/Group4_rep3.xls
- Figure 4/D/Group_4/Group4_rep4.xls
- Figure 4/D/Group_4/Mapped_Surface_HSA_SYN_ANT_μM.pdf
- Figure 4/E/
- Figure 4/E/p21 and SLFN11 comparison between lines.pptx
- Figure 4/F/
- Figure 4/F/DMS_114_xenograft_experiment.xlsx
