# Supplementary material for: ATR inhibition augments the efficacy of lurbinectedin in small‐cell lung cancer
Source: EMBO Mol Med. 2023 Jul 25;15(8):e17313. doi: 10.15252/emmm.202217313 (PMC10405061; doi:10.15252/emmm.202217313)
Supplement: Supplementary file 11 — Source Data for Figure 4 [file EMMM-15-e17313-s011.zip › Figure 4/A/Growth Rate Quantification.xlsx]

## Sheet: Sheet1
		Group	Vehicle	Vehicle	Vehicle	Vehicle	Vehicle	Vehicle	Vehicle	Vehicle	Vehicle	Vehicle	Berzosertib	Berzosertib	Berzosertib	Berzosertib	Berzosertib	Berzosertib	Berzosertib	Berzosertib	Berzosertib	Berzosertib	Berzosertib	Lurbinectedin	Lurbinectedin	Lurbinectedin	Lurbinectedin	Lurbinectedin	Lurbinectedin	Lurbinectedin	Lurbinectedin	Lurbinectedin	Lurbinectedin	Lurbinectedin	Lurbinectedin	Combination	Combination	Combination	Combination	Combination	Combination	Combination	Combination	Combination	Combination	Combination	Combination	Combination
		Mouse Number	328324	328343	328329	328333	328322	328331	328355	328348	328353	328311	328328	328316	328330	328342	328310	328312	328326	328354	328335	328323	328320	328340	328347	328325	328339	328308	328309	328315	328332	328341	328321	328319	328346	328337	328338	328314	328349	328345	328317	328327	328350	328344	328336	328356	328357	328351
		Growth Rate mm3/day	34.4	51.67	37.9	64	52.01	72.6	80.48	86.24	46.65	91.73	59.81	62.75	64.53	66.61	82.84	2.13	46.99	56.67	33.55	50.68	0	38.91	8	0.47	7.9	0.45	2.38	0.9	15.61	12.63	-0.24	12.81	-8.8	14.67	15.71	7.56	40.81	-2.52	20.4	-6.64	15.91	-2.26	4.19	-1.48	-8.23	-7.1
