# Supplementary material for: ATR inhibition augments the efficacy of lurbinectedin in small‐cell lung cancer
Source: EMBO Mol Med. 2023 Jul 25;15(8):e17313. doi: 10.15252/emmm.202217313 (PMC10405061; doi:10.15252/emmm.202217313)
Supplement: Supplementary file 11 — Source Data for Figure 4 [file EMMM-15-e17313-s011.zip › Figure 4/B/P-CHK1_Western_Blot_quantification.xlsx]

## Sheet: Sheet1
P-CHK1/Vinculin	Control	Berzosertib	Lurbinectedin	Combination
	0.81769	0.760562	1.09255	0.890898
	1.18231	1.06968	2.65702	0.895072
			2.01303	0.988564
