# Supplementary material for: ATR inhibition augments the efficacy of lurbinectedin in small‐cell lung cancer
Source: EMBO Mol Med. 2023 Jul 25;15(8):e17313. doi: 10.15252/emmm.202217313 (PMC10405061; doi:10.15252/emmm.202217313)
Supplement: Supplementary file 11 — Source Data for Figure 4 [file EMMM-15-e17313-s011.zip › Figure 4/D/Group_1/Group1_rep1.xls]

## Sheet: Sheet1
	0	0.00304832	0.00914495	0.0274348	0.0823045	0.246914	0.740741	2.22222	6.66667	20	(=compound1)
0	83.6115	105.594	96.8049	84.3967	109.636	46.4339	17.9953	4.21091	9.55889	4.41711
0.0555556	80.8191	104.359	109.037	91.274	53.0135	32.2569	21.3089	3.05949	7.47863	4.21909
0.166667	44.1455	55.7149	45.2995	41.3831	35.5712	30.0931	10.9895	2.1872	3.91725	3.07565
0.5	18.5867	12.7281	18.9395	13.43	19.3206	13.5978	3.07585	0.964391	1.69693	1.06578
1.5	8.5025	8.77132	10.4836	8.76082	9.5393	5.90167	2.03875	0.552783	0.422818	0.856036
4.5	2.78149	2.37866	1.92626	2.05511	3.87665	2.57477	0.555207	0.140266	0.08523	0.12633
(=compound2)
Compound 1	Lurbinectedin
Compound 2	Berzosertib
Unit 1	nM
Unit 2	µM
Title	Group_1
