# Supplementary material for: ATR inhibition augments the efficacy of lurbinectedin in small‐cell lung cancer
Source: EMBO Mol Med. 2023 Jul 25;15(8):e17313. doi: 10.15252/emmm.202217313 (PMC10405061; doi:10.15252/emmm.202217313)
Supplement: Supplementary file 11 — Source Data for Figure 4 [file EMMM-15-e17313-s011.zip › Figure 4/D/Group_1/Group1_rep2.xls]

## Sheet: Sheet1
	0	0.00304832	0.00914495	0.0274348	0.0823045	0.246914	0.740741	2.22222	6.66667	20	(=compound1)
0	101.612	121.714	116.961	87.2785	77.6561	39.4992	16.3346	4.7645	10.1831	5.00837
0.0555556	74.1818	86.256	108.889	77.0502	52.8154	41.9928	16.9261	3.79172	6.34832	3.32993
0.166667	46.396	52.2039	41.5471	38.7488	32.0481	28.7219	13.1994	1.88193	3.38769	2.19457
0.5	20.1654	20.8778	20.5017	17.4192	14.9853	9.93202	3.64187	0.782823	2.2699	1.2523
1.5	7.45651	8.35799	6.70994	6.4283	7.62808	5.68314	2.11035	0.350715	0.6777	0.953384
4.5	1.71783	2.63132	0.898853	1.95807	2.63728	2.39048	0.688303	0.162583	0.169349	0.29467
(=compound2)
Compound 1	Lurbinectedin
Compound 2	Berzosertib
Unit 1	nM
Unit 2	µM
Title	Group_1
