# Supplementary material for: ATR inhibition augments the efficacy of lurbinectedin in small‐cell lung cancer
Source: EMBO Mol Med. 2023 Jul 25;15(8):e17313. doi: 10.15252/emmm.202217313 (PMC10405061; doi:10.15252/emmm.202217313)
Supplement: Supplementary file 11 — Source Data for Figure 4 [file EMMM-15-e17313-s011.zip › Figure 4/D/Group_1/Group1_rep3.xls]

## Sheet: Sheet1
	0	0.00304832	0.00914495	0.0274348	0.0823045	0.246914	0.740741	2.22222	6.66667	20	(=compound1)
0	100.728	119.214	101.996	95.9272	101.751	42.4832	17.2217	4.16042	9.55566	5.36394
0.0555556	69.9463	74.8043	68.201	59.542	45.2797	26.7455	14.528	3.06475	4.67291	2.60032
0.166667	48.1108	55.2877	50.9221	45.8596	42.5223	30.6051	12.5342	2.62314	3.28883	2.83703
0.5	13.9206	22.3418	20.3808	18.3933	15.0069	8.9132	4.18304	0.986002	1.96221	0.618523
1.5	5.98438	6.63532	5.54247	5.56944	6.42658	4.72562	2.15145	0.7188	0.248015	0.41999
4.5	1.68329	2.86086	1.11031	2.82218	2.94316	1.9711	1.08598	0.0495829	0.152889	0.0864418
(=compound2)
Compound 1	Lurbinectedin
Compound 2	Berzosertib
Unit 1	nM
Unit 2	µM
Title	Group_1
