# Supplementary material for: ATR inhibition augments the efficacy of lurbinectedin in small‐cell lung cancer
Source: EMBO Mol Med. 2023 Jul 25;15(8):e17313. doi: 10.15252/emmm.202217313 (PMC10405061; doi:10.15252/emmm.202217313)
Supplement: Supplementary file 11 — Source Data for Figure 4 [file EMMM-15-e17313-s011.zip › Figure 4/D/Group_1/Group1_rep4.xls]

## Sheet: Sheet1
	0	0.00304832	0.00914495	0.0274348	0.0823045	0.246914	0.740741	2.22222	6.66667	20	(=compound1)
0	114.049	115.135	119.422	103.945	57.8061	50.569	15.7799	4.1796	10.658	4.17869
0.0555556	60.5394	77.3056	76.2762	64.8485	62.1908	36.0919	14.0245	2.88439	5.11289	3.49231
0.166667	37.4313	39.6493	42.5581	34.3345	37.456	25.7438	11.2699	1.848	3.25581	2.68454
0.5	17.4962	17.4461	16.5691	15.1001	14.9587	8.99237	3.68509	0.94571	2.06824	0.936015
1.5	7.47439	7.71685	4.95435	4.89073	7.57779	3.52765	2.08601	0.898449	0.270131	0.844221
4.5	1.81003	3.11938	0.963786	1.80013	1.78377	1.26128	0.245794	0.172682	0.211762	0.0213075
(=compound2)
Compound 1	Lurbinectedin
Compound 2	Berzosertib
Unit 1	nM
Unit 2	µM
Title	Group_1
