# Supplementary material for: ATR inhibition augments the efficacy of lurbinectedin in small‐cell lung cancer
Source: EMBO Mol Med. 2023 Jul 25;15(8):e17313. doi: 10.15252/emmm.202217313 (PMC10405061; doi:10.15252/emmm.202217313)
Supplement: Supplementary file 11 — Source Data for Figure 4 [file EMMM-15-e17313-s011.zip › Figure 4/D/Group_2/Group2_rep1.xls]

## Sheet: Sheet1
	0	0.00304832	0.00914495	0.0274348	0.0823045	0.246914	0.740741	2.22222	6.66667	20	(=compound1)
0	110.649	108.131	95.6175	73.0685	54.9322	39.7163	20.9555	4.14534	7.32077	5.36068
0.0555556	93.0517	92.5058	91.0505	64.52	42.5565	39.663	18.736	4.13892	8.28894	6.28136
0.166667	96.2717	84.5531	64.0126	65.2378	45.5932	31.9435	19.2407	4.06419	9.35123	5.49118
0.5	36.3973	54.8968	38.639	36.9499	35.5832	23.2404	9.04851	4.04752	6.58288	5.09314
1.5	21.3698	31.5246	27.3985	24.0483	20.9765	19.1905	8.66323	3.91049	5.32059	4.19894
4.5	15.189	12.0671	10.0362	16.1501	10.7105	10.2586	2.90267	0.706413	0.235834	0.165683
(=compound2)
Compound 1	Lurbinectedin
Compound 2	Berzosertib
Unit 1	nM
Unit 2	µM
Title	Group_2
