# Supplementary material for: ATR inhibition augments the efficacy of lurbinectedin in small‐cell lung cancer
Source: EMBO Mol Med. 2023 Jul 25;15(8):e17313. doi: 10.15252/emmm.202217313 (PMC10405061; doi:10.15252/emmm.202217313)
Supplement: Supplementary file 11 — Source Data for Figure 4 [file EMMM-15-e17313-s011.zip › Figure 4/D/Group_2/Group2_rep2.xls]

## Sheet: Sheet1
	0	0.00304832	0.00914495	0.0274348	0.0823045	0.246914	0.740741	2.22222	6.66667	20	(=compound1)
0	96.3964	92.9064	109.422	76.4283	51.5608	48.6251	16.3068	4.37551	9.10287	6.44606
0.0555556	89.3455	103.93	91.224	60.3898	48.6069	42.9052	22.5152	4.52366	9.64414	4.81243
0.166667	87.2684	89.0589	69.9849	71.1487	48.3366	28.6003	23.0702	4.7937	8.95538	5.86001
0.5	44.2469	60.3572	41.1666	35.3367	38.9089	26.8425	11.6381	4.91809	7.41837	5.71165
1.5	19.3627	31.3379	19.6483	23.2426	24.723	15.8414	9.17716	3.02184	6.1001	4.40514
4.5	17.0368	13.755	11.9403	13.0444	9.59621	8.11433	2.86596	0.330495	0.130934	0.168297
(=compound2)
Compound 1	Lurbinectedin
Compound 2	Berzosertib
Unit 1	nM
Unit 2	µM
Title	Group_2
