# Supplementary material for: ATR inhibition augments the efficacy of lurbinectedin in small‐cell lung cancer
Source: EMBO Mol Med. 2023 Jul 25;15(8):e17313. doi: 10.15252/emmm.202217313 (PMC10405061; doi:10.15252/emmm.202217313)
Supplement: Supplementary file 11 — Source Data for Figure 4 [file EMMM-15-e17313-s011.zip › Figure 4/D/Group_2/Group2_rep3.xls]

## Sheet: Sheet1
	0	0.00304832	0.00914495	0.0274348	0.0823045	0.246914	0.740741	2.22222	6.66667	20	(=compound1)
0	93.5944	115.094	117.402	80.8532	58.6248	41.4165	19.0537	4.95371	6.8161	6.61403
0.0555556	103.51	101.465	86.8201	78.4914	50.3224	29.0799	18.4203	4.90012	8.09472	7.69832
0.166667	96.8578	101.794	71.0818	65.416	52.8369	25.667	17.6681	5.8598	9.2838	5.63082
0.5	32.9039	63.3019	37.1588	32.391	39.9703	29.2505	11.3865	3.1239	7.09387	5.28726
1.5	22.4252	24.2172	19.8396	27.3115	21.4303	21.3881	7.04823	3.25843	3.74241	3.13839
4.5	17.2741	17.4998	13.0243	15.845	12.9199	7.47719	2.77151	0.382454	0.059367	0.115248
(=compound2)
Compound 1	Lurbinectedin
Compound 2	Berzosertib
Unit 1	nM
Unit 2	µM
Title	Group_2
