# Supplementary material for: ATR inhibition augments the efficacy of lurbinectedin in small‐cell lung cancer
Source: EMBO Mol Med. 2023 Jul 25;15(8):e17313. doi: 10.15252/emmm.202217313 (PMC10405061; doi:10.15252/emmm.202217313)
Supplement: Supplementary file 11 — Source Data for Figure 4 [file EMMM-15-e17313-s011.zip › Figure 4/D/Group_2/Group2_rep4.xls]

## Sheet: Sheet1
	0	0.00304832	0.00914495	0.0274348	0.0823045	0.246914	0.740741	2.22222	6.66667	20	(=compound1)
0	99.3604	112.821	105.98	78.5591	55.306	40.5257	17.7939	4.40656	7.93775	5.25981
0.0555556	108.598	115.447	82.9169	93.0703	61.2451	37.3268	17.8632	4.69097	9.14328	6.05053
0.166667	77.5899	85.026	52.7492	51.8227	37.6156	26.2873	17.9501	4.38477	7.47654	4.75829
0.5	28.2617	56.4305	33.1679	32.4528	37.2765	31.3999	10.2016	3.59383	6.42101	4.70383
1.5	27.4716	24.5726	18.8096	24.9587	22.6382	21.1648	6.90564	3.16072	4.14218	3.79372
4.5	12.5276	14.0607	10.2982	12.8609	7.79004	5.40817	2.85386	0.222654	0.0434632	0.0898675
(=compound2)
Compound 1	Lurbinectedin
Compound 2	Berzosertib
Unit 1	nM
Unit 2	µM
Title	Group_2
