# Supplementary material for: ATR inhibition augments the efficacy of lurbinectedin in small‐cell lung cancer
Source: EMBO Mol Med. 2023 Jul 25;15(8):e17313. doi: 10.15252/emmm.202217313 (PMC10405061; doi:10.15252/emmm.202217313)
Supplement: Supplementary file 11 — Source Data for Figure 4 [file EMMM-15-e17313-s011.zip › Figure 4/D/Group_3/Group3_rep1.xls]

## Sheet: Sheet1
	0	0.00304832	0.00914495	0.0274348	0.0823045	0.246914	0.740741	2.22222	6.66667	20	(=compound1)
0	116.006	85.3251	87.1311	66.3382	54.8305	28.6469	13.1326	3.58526	4.63853	3.01991
0.0555556	82.2805	76.5308	76.6749	53.3549	52.2083	32.9859	14.1518	4.17406	4.53614	6.55891
0.166667	94.5931	47.5746	38.6734	36.0174	31.383	25.6609	11.8465	3.61062	4.97648	2.35883
0.5	24.9805	34.5175	16.6708	20.8754	22.6619	13.8044	7.70157	2.29756	2.95988	1.52677
1.5	15.9785	15.0847	10.4649	12.3572	11.8817	9.43284	4.11859	1.67779	1.05584	1.68843
4.5	0.740683	0.297584	0.172585	1.97215	0.155108	0.0662987	0.0538558	0.046637	0.0401781	0.0395132
(=compound2)
Compound 1	Lurbinectedin
Compound 2	Berzosertib
Unit 1	nM
Unit 2	µM
Title	Group_3
