# Supplementary material for: ATR inhibition augments the efficacy of lurbinectedin in small‐cell lung cancer
Source: EMBO Mol Med. 2023 Jul 25;15(8):e17313. doi: 10.15252/emmm.202217313 (PMC10405061; doi:10.15252/emmm.202217313)
Supplement: Supplementary file 11 — Source Data for Figure 4 [file EMMM-15-e17313-s011.zip › Figure 4/D/Group_3/Group3_rep2.xls]

## Sheet: Sheet1
	0	0.00304832	0.00914495	0.0274348	0.0823045	0.246914	0.740741	2.22222	6.66667	20	(=compound1)
0	99.9338	98.1019	104.523	71.7694	61.626	29.5874	14.7464	2.94231	7.1707	3.89234
0.0555556	75.1975	75.3012	63.2812	46.0594	37.9159	30.4201	14.7856	2.63751	5.38558	4.09959
0.166667	70.8196	47.0904	44.7973	33.1988	30.3061	22.8856	10.3818	3.31788	3.97383	2.69858
0.5	25.4052	35.7833	16.8825	22.6452	21.6479	13.6873	6.36629	3.02875	2.58156	2.37868
1.5	14.0415	17.7585	7.33018	9.9068	10.7703	10.0993	3.39139	1.4524	1.20458	1.87555
4.5	0.0681033	0.0590799	0.0333393	0.0443574	0.113411	0.0266904	0.0330543	0.0358089	0.0192817	0.0250757
(=compound2)
Compound 1	Lurbinectedin
Compound 2	Berzosertib
Unit 1	nM
Unit 2	µM
Title	Group_3
