# Supplementary material for: ATR inhibition augments the efficacy of lurbinectedin in small‐cell lung cancer
Source: EMBO Mol Med. 2023 Jul 25;15(8):e17313. doi: 10.15252/emmm.202217313 (PMC10405061; doi:10.15252/emmm.202217313)
Supplement: Supplementary file 11 — Source Data for Figure 4 [file EMMM-15-e17313-s011.zip › Figure 4/D/Group_3/Group3_rep3.xls]

## Sheet: Sheet1
	0	0.00304832	0.00914495	0.0274348	0.0823045	0.246914	0.740741	2.22222	6.66667	20	(=compound1)
0	98.0006	100.859	100.232	72.3882	54.0388	29.6362	15.2604	3.01402	5.69352	4.30666
0.0555556	88.1176	61.1517	48.6682	41.7355	39.1679	23.9201	13.0155	2.97983	4.31549	3.6167
0.166667	76.5596	47.4589	38.3645	37.8012	34.6656	24.2104	10.7933	4.41389	4.25138	2.9614
0.5	25.9703	34.2173	19.2131	23.0687	16.0856	16.734	4.99757	2.98619	1.97082	2.96292
1.5	16.5552	13.1776	12.7672	10.3249	7.53164	9.67238	2.77704	1.30717	1.93301	1.81324
4.5	0.111036	0.0858653	0.0341941	0.0429327	0.0319145	0.034954	0.0403681	0.0463521	0.0210864	0.0203265
(=compound2)
Compound 1	Lurbinectedin
Compound 2	Berzosertib
Unit 1	nM
Unit 2	µM
Title	Group_3
