# Supplementary material for: ATR inhibition augments the efficacy of lurbinectedin in small‐cell lung cancer
Source: EMBO Mol Med. 2023 Jul 25;15(8):e17313. doi: 10.15252/emmm.202217313 (PMC10405061; doi:10.15252/emmm.202217313)
Supplement: Supplementary file 11 — Source Data for Figure 4 [file EMMM-15-e17313-s011.zip › Figure 4/D/Group_3/Group3_rep4.xls]

## Sheet: Sheet1
	0	0.00304832	0.00914495	0.0274348	0.0823045	0.246914	0.740741	2.22222	6.66667	20	(=compound1)
0	86.0594	101.259	98.5155	68.9861	54.174	30.671	13.5538	3.24255	5.05342	4.77521
0.0555556	101.865	65.5928	54.1999	44.5569	45.3669	25.0031	11.5676	4.46224	4.28177	3.2435
0.166667	58.5517	50.3642	27.4607	27.4524	29.7358	20.6356	9.72377	3.82974	3.48429	3.45399
0.5	24.7185	23.6585	18.2863	20.4773	15.2475	14.2408	5.2469	2.02657	1.9294	1.95752
1.5	13.5326	12.5257	11.5837	11.3987	7.83378	5.79828	3.16495	1.3142	1.33186	1.35637
4.5	0.0512912	0.029255	0.0209914	0.0321045	0.0197566	0.0229861	0.0248857	0.0217513	0.0207065	0.017287
(=compound2)
Compound 1	Lurbinectedin
Compound 2	Berzosertib
Unit 1	nM
Unit 2	µM
Title	Group_3
