# Supplementary material for: ATR inhibition augments the efficacy of lurbinectedin in small‐cell lung cancer
Source: EMBO Mol Med. 2023 Jul 25;15(8):e17313. doi: 10.15252/emmm.202217313 (PMC10405061; doi:10.15252/emmm.202217313)
Supplement: Supplementary file 11 — Source Data for Figure 4 [file EMMM-15-e17313-s011.zip › Figure 4/D/Group_4/Group4_rep1.xls]

## Sheet: Sheet1
	0	0.00304832	0.00914495	0.0274348	0.0823045	0.246914	0.740741	2.22222	6.66667	20	(=compound1)
0	109.24	104.95	92.662	80.28	65.0888	32.7941	22.4962	3.51693	5.31725	4.19218
0.0555556	95.5957	91.5144	81.6297	69.5159	69.2756	33.0103	12.7037	3.60771	6.05123	5.83991
0.166667	79.8041	71.8131	67.8973	62.8417	43.3014	30.2729	12.253	2.89632	6.36477	4.10758
0.5	62.6822	51.185	46.9378	48.9033	39.9899	24.3942	10.0744	2.37524	5.20746	3.98774
1.5	34.6868	29.0867	32.907	33.5408	21.0435	16.8781	8.46878	2.53012	5.18158	3.55346
4.5	15.9101	27.6317	16.2669	21.3871	15.9572	9.59125	2.91553	0.231423	0.240879	0.265862
(=compound2)
Compound 1	Lurbinectedin
Compound 2	Berzosertib
Unit 1	nM
Unit 2	µM
Title	Group_4
