# Supplementary material for: ATR inhibition augments the efficacy of lurbinectedin in small‐cell lung cancer
Source: EMBO Mol Med. 2023 Jul 25;15(8):e17313. doi: 10.15252/emmm.202217313 (PMC10405061; doi:10.15252/emmm.202217313)
Supplement: Supplementary file 11 — Source Data for Figure 4 [file EMMM-15-e17313-s011.zip › Figure 4/D/Group_4/Group4_rep2.xls]

## Sheet: Sheet1
	0	0.00304832	0.00914495	0.0274348	0.0823045	0.246914	0.740741	2.22222	6.66667	20	(=compound1)
0	98.3672	103.512	80.9301	86.4872	64.6695	33.6341	18.612	3.84012	4.56565	4.80623
0.0555556	90.8568	99.1798	64.0585	63.4999	52.2459	34.7015	15.5087	3.39241	4.64279	4.32387
0.166667	79.2798	69.6069	70.1026	61.5298	42.9594	31.2375	11.9853	2.4049	5.31854	3.83813
0.5	57.7781	46.6188	44.8982	48.8955	35.664	21.1479	9.74125	2.3845	6.50243	3.61885
1.5	28.7208	32.0793	27.9829	26.835	17.6449	15.5902	7.36601	1.96724	6.11891	2.66181
4.5	20.825	23.4411	18.9571	22.1411	14.7716	10.9024	0.708402	0.312744	0.164435	0.0716664
(=compound2)
Compound 1	Lurbinectedin
Compound 2	Berzosertib
Unit 1	nM
Unit 2	µM
Title	Group_4
