# Supplementary material for: ATR inhibition augments the efficacy of lurbinectedin in small‐cell lung cancer
Source: EMBO Mol Med. 2023 Jul 25;15(8):e17313. doi: 10.15252/emmm.202217313 (PMC10405061; doi:10.15252/emmm.202217313)
Supplement: Supplementary file 11 — Source Data for Figure 4 [file EMMM-15-e17313-s011.zip › Figure 4/D/Group_4/Group4_rep3.xls]

## Sheet: Sheet1
	0	0.00304832	0.00914495	0.0274348	0.0823045	0.246914	0.740741	2.22222	6.66667	20	(=compound1)
0	94.7973	128.662	85.9191	82.1641	73.4702	29.367	17.3351	3.00372	3.92652	5.61616
0.0555556	95.5393	81.9961	78.5727	76.7159	51.6347	28.2888	14.7893	3.35568	6.97503	4.53668
0.166667	90.7615	79.2638	64.1735	64.2264	51.596	24.727	14.1423	3.33677	7.15987	5.9724
0.5	57.404	48.6105	52.9675	51.0771	31.1733	22.7386	10.9358	2.90637	4.50463	3.16477
1.5	31.4221	27.86	24.8841	25.4244	20.0019	12.4623	6.26961	2.26545	4.12987	2.93464
4.5	20.74	24.4302	19.4363	23.2629	16.9245	8.02405	0.611653	0.250036	0.151694	0.123326
(=compound2)
Compound 1	Lurbinectedin
Compound 2	Berzosertib
Unit 1	nM
Unit 2	µM
Title	Group_4
