# Supplementary material for: ATR inhibition augments the efficacy of lurbinectedin in small‐cell lung cancer
Source: EMBO Mol Med. 2023 Jul 25;15(8):e17313. doi: 10.15252/emmm.202217313 (PMC10405061; doi:10.15252/emmm.202217313)
Supplement: Supplementary file 11 — Source Data for Figure 4 [file EMMM-15-e17313-s011.zip › Figure 4/D/Group_4/Group4_rep4.xls]

## Sheet: Sheet1
	0	0.00304832	0.00914495	0.0274348	0.0823045	0.246914	0.740741	2.22222	6.66667	20	(=compound1)
0	97.5952	100.694	86.6415	79.7433	66.6709	31.2323	13.5605	3.0503	3.83405	5.16834
0.0555556	97.9324	88.9352	81.7576	63.7666	50.1468	31.9679	11.852	3.08076	7.05446	4.06428
0.166667	78.8956	61.9278	53.8921	68.9153	38.5226	24.3301	7.50257	2.39863	5.55096	4.3402
0.5	49.6257	47.6943	44.1234	46.0974	29.1249	22.0165	11.1084	2.53122	5.94194	3.16666
1.5	30.0556	34.2626	22.9316	28.2211	21.3848	15.5389	4.82076	2.23649	3.26321	2.5768
4.5	18.8285	28.6062	20.8841	18.9823	14.8635	7.54299	1.29408	0.296719	0.0861987	0.0707705
(=compound2)
Compound 1	Lurbinectedin
Compound 2	Berzosertib
Unit 1	nM
Unit 2	µM
Title	Group_4
