# Supplementary material for: ATR inhibition augments the efficacy of lurbinectedin in small‐cell lung cancer
Source: EMBO Mol Med. 2023 Jul 25;15(8):e17313. doi: 10.15252/emmm.202217313 (PMC10405061; doi:10.15252/emmm.202217313)
Supplement: Supplementary file 11 — Source Data for Figure 4 [file EMMM-15-e17313-s011.zip › Figure 4/F/DMS_114_xenograft_experiment.xlsx]

## Sheet: Sheet1
Days of treatment	Vehicle	Vehicle	Vehicle	Vehicle	Vehicle	Vehicle	Vehicle	Vehicle	Vehicle	Vehicle	Lurbinectedin	Lurbinectedin	Lurbinectedin	Lurbinectedin	Lurbinectedin	Lurbinectedin	Lurbinectedin	Lurbinectedin	Lurbinectedin	Lurbinectedin	Berzosertib	Berzosertib	Berzosertib	Berzosertib	Berzosertib	Berzosertib	Berzosertib	Berzosertib	Berzosertib	Berzosertib	Combination	Combination	Combination	Combination	Combination	Combination	Combination	Combination	Combination	Combination
0	127.831	86.4638	111.78	115.582	143.847	112.07	141.916	82.9093	91.1624	74.2391	125.985	73.1102	135.932	103.606	109.361	122.227	80.7759	81.8701	158.622	96.4891	104.002	137.163	74.7732	113.779	132.027	158.542	95.4539	80.9074	106.798	85.3905	107.019	101.914	164.853	126.329	122.618	99.8816	79.2289	82.0664	77.6843	126.504
4	222.628	134.097	170.582	176.904	313.681	144.237	275.605	137.258	157.73	55.645	200.048	69.269	216.005	123.44	194.444	175.923	103.142	133.548	258.225	119.875	162.641	230.429	75.6128	192.893	271.996	281.903	187.644	207.516	205.125	123.153	166.157	196.702	208.445	212.625	194.827	122.544	115.284	132.379	135.546	161.261
7	488.259	158.757	282.717	196.201	478.597	316.601	396.417	196.788	204.555	65.1232	243.937	54.8291	279.671	183.26	219.963	268.965	162.927	183.186	384.851	163.525	281.271	416.584	136.933	250.784	514.813	295.207	255.99	410.666	305.484	241.255	150.131	228.475	247.959	252.308	186.116	214.319	205.282	157.361	134.936	220.75
11	683.473	143.457	430.072	435.996		266.6	562.259	351.722	314.316	183.13	453.867	51.6101	461.722	347.248	310.406	564.093	403.708	443.344	825.115	288.631	320.036	578.865	233.796	539.496	691.192	610.234	501.335	600.441	524.434	511.882	200.689	352.843	392.382	330.817	309.995	275.092	168.991	229.281	201.064	376.503
14	686.367	318.193	542.121	939.744		591.705	712.536	463.306	505.872	245.889	713.687	79.9808	605.92	575.695	411.22	714.802	614.447	485.438	964.1	377.127	370.089	901.628	509.43	801.081	662.703	751.679	542.409	887.358	618.993	671.219	363.223	552.976	385.663	393.355	271.375	295.315	389.275	314.089	213.715	444.712
18	903.96	574.164	679.948	886.84		825.412	922.843	592.03	670.273	437.038	769.5	107.262	732.732	649.064	410.966	875.878	891.207	591.351	888.096	519.763	425.265	1291.01	754.995	1033.28	642.623	844.252	836.838	1156.53	717.954	892.124	341.172	597.941	535.843	577.849	374.062	365.331	380.093	507.447	292.33	477.535
21	943.108	762.038	859.591	976.134		959.57	1076.31	830.632	736.823	724.784	817.514	138.092	727.25	753.68	603.002	1102.47	1000.9	665.725	968.007	464.66	500.152	1481.26	898.07	1216.83	925.903	1073.67	1073.46	1388.78	881.599	1136.88	340.469	722.943	566.918	558.041	447.743	459.043	409.834	570.404	297.776	720.285
25	967.685	941.28	901.196	1133.98		1087.58	1000.52	1176.07	812.695	861.563	819.176	159.281	813.428	959.648	747.494	1093.4	1458.27	735.426	1330.27	548.897	616.952	1959.53	1433.9	1651.38	985.827	1239.91	968.935	1866.74	797.107	1228.47	449.877	807.381	604.685	595.574	374.284	418.315	349.796	558.668	347.094	555.807
28	984.335	1177.83	1111.93	1260.75		1277.34	1294.44	1264.49	1139.72	1281.53	898.07	192.527	996.699	985.925	815.618	1272.58	1485.43	720.736	1314.73	597.105	753.377	2108.18	1611.64	1967.2	1028.19	1514.36	1506.12	1556	1055.23	1141.1	459.496	945.04	689.333	720.462	471.656	495.34	480.507	527.553	385.338	656.713
