# Supplementary material for: ATR inhibition augments the efficacy of lurbinectedin in small‐cell lung cancer
Source: EMBO Mol Med. 2023 Jul 25;15(8):e17313. doi: 10.15252/emmm.202217313 (PMC10405061; doi:10.15252/emmm.202217313)
Supplement: Supplementary file 12 — Source Data for Tables [file EMMM-15-e17313-s007.zip]

Archive with 4 entries (4 files):
- Table 1/4_6_23_CCLE_for_SSGSEA_NE_EXP.xlsx
- Table 1/4_6_23_CCLE_for_SSGSEA_NE_EXP_results_.xlsx
- Table 1/4-6-23 SSGSEA_for_NE_Differentiation.R
- Table 1/gsets2.rds
