# Supplementary material for: ATR inhibition augments the efficacy of lurbinectedin in small‐cell lung cancer
Source: EMBO Mol Med. 2023 Jul 25;15(8):e17313. doi: 10.15252/emmm.202217313 (PMC10405061; doi:10.15252/emmm.202217313)
Supplement: Supplementary file 12 — Source Data for Tables [file EMMM-15-e17313-s007.zip › Table 1/4_6_23_CCLE_for_SSGSEA_NE_EXP.xlsx]

## Sheet: 4_6_23_CCLE_for_SSGSEA_NE
gene	NCI-H211	NCI-H1048	NCI-H841	DMS 114	NCI-H1341	NCI-H446	NCI-H524	NCI-H146	NCI-H889
A1BG	4.18581	4.84614	5.06588	6.10607	5.52221	7.44131	5.85727	6.44401	6.84864
A1BG-AS1	4.53174	4.70423	4.68487	4.41568	4.45837	5.39594	4.93291	5.10091	5.27389
A1CF	3.66618	3.86464	3.94643	4.09546	3.9168	3.86075	3.67956	3.74058	3.90575
A2M	3.9975	4.16965	4.2926	4.17081	6.96659	4.45432	4.01141	4.19034	4.01012
A2M-AS1	4.95288	4.9191	4.1993	5.15244	4.10185	3.91878	4.50276	3.59663	3.73566
A2ML1	3.62541	3.71299	3.94555	4.05701	3.73146	3.74639	3.6353	3.96223	3.85437
A2MP1	4.75014	4.30747	4.88138	4.72001	4.24851	4.41556	4.17238	4.73519	4.79894
A4GALT	4.6769	4.72442	5.00585	4.95072	4.75276	5.15468	4.63188	4.65523	4.22095
A4GNT	4.3101	3.98776	4.26248	3.94424	3.91598	3.85565	4.24638	4.01818	3.87146
AA06	4.74136	4.3008	4.40781	4.22624	4.64204	3.76293	4.18357	4.27391	3.90274
AAAS	7.51246	7.04209	7.3909	7.37017	7.35095	7.76427	7.67804	7.83007	7.01014
AACS	7.694	8.21965	8.61088	8.1084	7.25367	7.76137	8.49275	8.67876	9.29934
AACSP1	3.87862	3.83988	3.63309	3.45895	3.73552	4.40176	3.44478	4.92946	5.26616
AADAC	4.33697	4.25414	4.3489	4.04783	4.25533	3.8183	3.84048	4.59383	4.21475
AADACL2	3.3541	3.36573	3.55899	3.37511	3.28926	3.22232	3.1572	3.17653	3.5202
AADAT	7.95214	8.47896	6.70357	7.39649	6.91362	7.34435	7.7178	6.54578	7.74792
AAED1	6.62711	7.56787	8.87246	8.35429	7.4125	8.53249	8.37286	6.5342	6.80822
AAGAB	6.25531	6.45386	6.91086	7.22293	6.55313	6.27436	6.87118	6.59744	6.53498
AAK1	5.36806	5.58588	5.63262	5.79239	5.67296	5.61863	5.36231	5.8478	5.45466
AAMDC	6.42557	6.19749	7.09815	6.48654	6.2629	6.61947	5.99378	5.88201	6.19211
AAMP	9.25055	8.03197	8.16057	8.87711	8.72565	8.52226	8.47863	8.42506	7.98693
AANAT	3.28627	3.36866	3.28782	3.63592	3.11954	3.88016	6.77123	3.35519	3.48281
AAR2	8.24587	7.92645	7.67978	7.88634	8.13729	7.74985	8.45723	8.52705	7.4275
AARS	9.79873	8.30284	9.99847	9.55862	9.27136	9.72645	9.26225	9.18966	9.80667
AARS2	7.2691	7.1197	6.71189	7.40739	7.09679	7.0632	7.04609	7.37102	7.11846
AASDH	7.93054	7.8465	7.86216	7.0975	7.67922	7.9526	8.14016	7.67744	9.08991
AASDHPPT	8.27051	7.45664	7.94636	7.87659	7.89969	7.81565	8.11829	8.07699	8.20944
AASS	4.99737	8.27856	4.87697	3.6367	3.76515	3.86956	5.90471	4.51905	3.97516
AATF	10.273	8.77145	8.98773	9.25952	9.38989	9.35058	9.87098	9.13239	9.13998
AATK	6.25665	5.92588	6.44851	5.77574	6.20264	6.41608	6.37389	6.22309	6.23953
ABAT	3.74984	4.4354	5.48499	6.485	4.21099	4.11003	7.28632	8.76679	8.23953
ABCA1	4.03647	3.93857	5.6756	5.15108	4.1916	3.97821	3.90739	3.9498	4.13971
ABCA11P	6.68228	7.36515	6.83486	7.34827	6.50354	4.73826	6.48182	6.40106	6.7425
ABCA12	3.43954	3.88887	3.15516	3.07114	5.10885	3.65101	3.2889	3.7018	3.56397
ABCA13	3.04085	3.01823	3.02542	3.1424	3.07065	3.03515	3.04856	3.10426	3.19826
ABCA17P	5.85474	4.84329	5.06652	6.00652	7.36543	6.64401	5.13176	6.48682	6.00355
ABCA2	4.43569	4.75829	4.89185	4.7441	4.94519	5.15749	5.07975	4.53377	4.60872
ABCA3	7.11851	6.11839	7.466	7.34741	7.55256	7.76075	7.49907	7.95128	8.18289
ABCA4	3.92913	3.90327	3.98792	3.82362	4.4464	4.18495	4.05685	4.11607	4.06601
ABCA5	5.88574	6.56517	4.44666	4.7449	6.18518	5.27461	8.15783	4.03336	6.2953
ABCA6	3.44622	3.66519	3.94181	3.65906	3.54234	3.57026	3.69105	3.38031	3.45665
ABCA7	4.72336	5.73231	5.62871	4.60412	5.62853	6.10547	5.31349	4.91707	5.74188
ABCA8	3.56572	3.7596	3.90326	4.01884	3.8454	4.39265	3.74604	3.92781	3.85514
ABCA9	3.70131	3.57893	3.63316	3.97087	3.70857	3.81715	3.77843	3.79215	3.55251
ABCB1	3.63886	3.59357	3.93406	3.7926	3.71391	3.86883	3.94949	3.90125	5.73903
ABCB10	9.40598	9.36201	8.94541	8.57564	8.70969	8.31948	7.36033	8.56999	7.9975
ABCB11	3.80149	3.59816	3.86174	3.57183	3.70091	3.69719	3.58074	3.67663	3.70643
ABCB4	3.86763	3.5094	3.74333	3.87218	3.76151	4.09801	3.87186	4.27183	3.85923
ABCB5	3.83338	3.82313	3.99292	3.8397	3.95255	3.71233	3.91681	3.86488	3.88249
ABCB6	5.53233	6.0142	5.57352	5.89712	5.56104	5.83294	5.62231	5.18671	5.17198
ABCB7	9.11404	8.20757	9.45901	8.48779	8.57417	9.39632	9.68056	7.87087	8.35932
ABCB8	5.105	5.06236	5.30561	5.05199	5.64673	5.43071	4.78552	5.06055	5.36851
ABCB9	5.03559	5.0006	4.97261	4.70473	5.3514	5.54405	4.70697	4.64538	4.82564
ABCC1	8.22697	6.64958	7.76567	7.48596	8.00007	7.66214	8.27734	6.80433	7.14231
ABCC10	7.26562	7.32797	8.09283	8.43759	7.02196	7.12827	6.30315	7.57535	7.23388
ABCC11	4.30568	4.26339	4.49234	4.20354	4.4426	4.34345	4.07101	4.30632	4.03744
ABCC12	3.71543	3.65191	3.81687	3.69989	3.80182	3.98649	3.92402	3.74079	3.83532
ABCC13	3.62146	3.70207	3.90041	3.76866	3.73622	3.81883	3.55052	3.99136	3.6985
ABCC2	3.96587	3.9229	4.51897	3.92349	4.45282	3.90039	3.79103	4.39874	3.84015
ABCC3	4.68308	4.86294	4.70846	4.72129	5.77879	4.65556	4.61831	4.74387	4.61433
ABCC4	6.22205	5.74061	5.82673	6.34491	6.31309	5.91685	7.288	6.09318	4.74019
ABCC5	5.98408	6.77118	6.42239	7.10888	7.19814	6.40123	6.94711	7.48787	6.97638
ABCC6	4.50182	4.78322	4.53966	5.00456	3.7666	4.16599	5.16117	4.15879	4.258
ABCC6P1	3.38771	3.25542	3.59703	3.91561	3.88725	3.52673	3.70424	3.46843	3.478
ABCC8	6.0559	4.63708	4.75262	4.91679	4.29857	4.66036	5.5573	4.914	5.85071
ABCC9	3.8737	3.52794	3.99084	3.84456	3.74912	3.77874	4.97454	3.75047	3.8565
ABCD1	4.9041	5.09715	5.90665	5.66555	5.4333	5.1507	4.92919	4.97409	5.09454
ABCD2	3.09084	3.06298	2.98969	3.08417	3.02673	4.60246	4.56201	3.17128	3.20365
ABCD3	9.01867	9.31461	8.59925	9.04624	9.74405	8.59147	8.78593	8.72204	8.54151
ABCD4	6.49265	6.03079	6.06696	5.73196	5.74984	5.87518	6.33637	5.59168	6.35418
ABCE1	9.6499	10.0808	10.0597	9.87256	10.0705	10.0445	9.96245	9.41394	9.14689
ABCF1	9.69001	9.32652	10.0907	9.82678	9.42208	9.75827	9.68935	9.40979	8.91828
ABCF2	7.08124	6.76809	7.16986	7.35608	7.72568	6.51489	7.0271	6.56331	7.19684
ABCF3	7.41781	6.53787	7.12121	7.69873	6.82826	7.4155	7.68884	7.45521	6.89083
ABCG1	4.87647	4.9352	5.61681	4.18232	5.92114	3.97196	6.11165	5.9054	5.43646
ABCG2	4.27021	4.72476	4.17236	4.3889	4.52362	4.33344	6.00398	4.31561	3.94545
ABCG4	4.67473	4.25373	5.29205	4.50022	4.69098	4.58284	4.82951	5.04064	4.19678
ABCG5	3.70379	3.35086	3.65876	3.41485	3.76095	3.44083	4.20727	5.74162	4.02473
ABCG8	4.34708	4.17533	3.79909	4.02064	3.92559	3.70702	3.84802	4.24528	3.60941
ABHD1	4.43142	3.84969	4.43206	4.4291	4.48156	4.26274	4.78723	4.08614	4.06609
ABHD10	8.32078	7.73763	7.54232	7.33197	7.39612	8.38086	8.71516	9.35127	9.06606
ABHD11	6.0744	6.73723	6.84358	6.85727	6.992	6.31913	6.07645	6.9706	7.03269
ABHD12	8.60172	8.34308	7.47418	7.78495	8.04005	8.20987	7.25782	9.24535	8.85292
ABHD13	5.38217	5.85127	5.18345	5.24909	5.48481	4.54806	6.01213	7.76071	5.05152
ABHD14A	7.97117	8.06462	8.23792	8.41425	7.81747	8.22721	9.73545	8.2228	8.69846
ABHD14B	7.17351	6.6322	8.26319	8.10681	7.01085	7.72973	7.74481	6.18221	6.58784
ABHD15	5.52381	5.23875	8.07367	6.63065	5.56015	5.23792	7.19495	5.45901	3.79001
ABHD16A	4.92649	4.32158	4.17365	4.38274	4.43829	4.3054	4.38318	4.00716	4.51916
ABHD16B	3.7765	3.92598	3.80766	4.2237	3.93592	3.6621	3.86832	3.73518	3.58666
ABHD17A	9.03479	8.87919	8.40612	8.85297	8.90636	10.0927	9.43663	8.51052	9.40118
ABHD17B	6.8217	6.85542	6.48966	6.19769	6.21563	6.34016	6.27996	6.70264	7.08881
ABHD17C	8.07841	8.26635	7.60519	7.91111	8.01674	9.53713	7.50562	8.15378	7.5683
ABHD2	6.55933	6.74806	6.46535	6.97282	6.55372	6.34387	6.6095	6.97844	8.06148
ABHD3	9.45105	8.89231	8.45343	8.81832	8.24665	7.55182	8.44365	10.1437	9.76805
ABHD4	6.85393	7.14657	6.89659	5.93841	7.10286	7.30171	6.60455	6.16106	6.7299
ABHD5	5.63558	6.34779	5.31302	5.69174	5.74288	5.51643	5.87911	5.65485	6.24382
ABHD6	4.89449	5.18224	5.47956	6.00426	5.42376	5.83542	6.53386	5.71513	5.75445
ABHD8	4.15375	5.29885	4.83924	5.51531	4.96717	5.551	5.1219	5.15996	5.47532
ABI1	6.28048	6.5422	6.66909	6.94838	6.11058	6.77629	5.90313	6.95613	6.63462
ABI2	7.44836	7.37644	7.92949	7.86145	7.44701	7.77859	7.19327	7.19273	7.50362
ABI3	5.66557	5.11388	5.24127	5.61803	5.13028	4.90711	5.05874	5.38832	5.09789
ABI3BP	3.56758	3.54402	3.95099	4.62744	3.69616	3.45208	4.48454	3.48448	3.49368
ABL1	7.93066	8.45315	8.37722	8.35806	8.39409	8.44668	8.8661	8.33254	8.42078
ABL2	6.55496	6.56015	6.88165	6.47255	6.6716	7.25918	6.38238	5.82571	5.9516
ABLIM1	7.13865	6.90788	7.63935	7.11918	9.37196	8.59463	7.73376	9.19846	8.3958
ABLIM2	4.63018	4.67037	4.90816	4.91864	4.85363	4.70744	4.85867	5.84641	6.07238
ABLIM3	4.76896	4.56567	4.68038	4.47648	4.38437	4.94419	5.54619	4.50938	4.86656
ABO	3.77158	3.8594	3.7543	4.22757	3.77858	3.87269	3.64721	3.75598	3.6722
ABR	7.4197	6.81463	6.43405	6.57381	6.91196	6.21348	7.0379	6.41415	7.34295
ABRA	3.75283	3.63755	3.28987	3.42472	3.49361	3.58092	3.08218	3.50007	3.15493
ABRACL	8.83658	10.5579	10.4748	8.02859	8.27223	9.76198	9.49798	11.2763	9.83607
ABT1	8.69627	7.36103	7.92574	8.1451	7.57563	7.84027	7.86151	8.59435	7.7962
ABTB1	4.31755	4.41874	4.44585	4.61888	4.45366	5.19654	4.51839	4.50654	4.46828
ABTB2	5.0296	4.75774	4.57557	4.93261	5.15655	5.74111	4.7989	5.25493	5.48256
ACAA1	7.67199	7.82522	7.8551	8.73119	7.99746	6.90335	7.80976	7.34769	7.19251
ACAA2	7.98253	8.11338	7.65456	7.95159	8.4969	7.99061	8.45476	9.52803	8.84512
ACACA	8.94321	7.85584	8.24956	8.14937	8.27661	8.58547	8.34671	7.73197	8.15126
ACACB	5.24835	5.88553	6.36763	6.32689	5.13324	5.35938	5.50433	5.60076	4.76526
ACAD10	5.9225	5.13976	5.15138	5.51739	5.15326	5.04511	5.80896	5.07904	5.91673
ACAD8	7.58802	7.03946	7.87589	7.12369	7.16923	7.15515	7.34692	8.09815	7.19188
ACAD9	8.39596	8.02081	8.02151	8.11586	8.70221	8.39726	8.64299	8.93939	8.34272
ACADL	4.20121	4.55364	4.11979	3.79851	3.82369	4.03856	3.87972	4.04694	4.59015
ACADM	10.4686	10.807	10.1102	8.52091	10.5762	10.0636	9.92176	10.3943	9.75056
ACADS	5.29277	5.54896	5.63841	4.86783	4.98278	5.80208	5.05509	5.20899	5.51156
ACADSB	5.84519	8.65001	6.70547	7.33067	6.34724	5.19845	5.90892	6.42945	5.90183
ACADVL	8.18492	8.27421	10.8306	8.62	8.83707	8.57136	7.39291	8.53635	8.21226
ACAN	4.37396	4.44549	4.48411	5.2881	4.41075	4.51433	4.26945	4.41295	4.36153
ACAP1	4.8527	4.46194	5.26342	4.88543	4.98287	4.66941	4.48666	4.56147	4.53916
ACAP2	6.65417	6.59674	6.49622	6.99675	6.48448	6.87366	6.87588	7.04552	7.16743
ACAP3	7.3965	5.79825	5.7293	6.38674	7.56985	7.56386	6.4045	5.72781	6.46894
ACAT1	6.14295	6.01142	6.16405	6.10617	6.41189	6.08308	6.23124	5.72346	5.87194
ACAT2	9.66451	9.9986	10.0175	9.31961	9.33827	10.3908	10.4359	10.587	9.17783
ACBD3	9.39514	8.89232	9.6444	8.85427	8.44852	9.4166	8.26498	8.55081	8.44266
ACBD4	5.34766	5.22172	6.40685	5.5822	5.41062	5.20142	5.91021	5.54224	4.97551
ACBD5	7.22394	8.29662	8.05025	7.67984	7.01019	8.35453	6.86816	7.08397	7.6509
ACBD6	8.99404	9.07914	8.75573	8.5805	8.91632	9.24452	8.68577	8.29929	8.24328
ACCS	5.59243	4.96833	6.95945	8.12254	6.26577	5.61625	4.93053	6.23009	6.49745
ACD	7.69121	7.64697	8.39282	8.83401	7.99955	8.30871	8.88823	8.31458	8.84732
ACE	4.07979	4.16426	4.13442	4.45119	4.20526	4.04152	4.47727	4.49433	3.96047
ACE2	4.3249	3.72797	3.51788	3.65244	3.93548	3.62463	3.43729	3.64411	3.52071
ACER1	4.24748	4.27273	4.24189	4.05661	4.21622	4.18701	4.02531	4.38015	4.07755
ACER3	7.08585	7.08617	6.92891	6.35215	7.01232	6.86433	5.66003	5.99919	5.84377
ACHE	4.24779	4.03828	4.12053	4.09328	4.496	4.42983	4.24082	4.26678	4.07622
ACIN1	7.99013	7.77063	7.8388	7.45824	7.4782	7.86627	7.62806	7.0172	7.51903
ACKR2	4.03333	4.12383	4.26177	4.29162	4.23705	4.00611	3.90752	4.40652	3.83336
ACKR3	5.74736	4.008	3.71839	4.01669	4.78926	5.13406	5.24836	3.64278	3.7123
ACKR4	3.34008	3.69628	3.33346	3.45922	3.66823	3.3866	3.89032	3.60582	3.30997
ACLY	10.1544	8.92656	9.68252	9.54402	9.46207	10.4111	11.1696	9.77477	9.42556
ACMSD	3.29907	3.13496	3.25795	3.2566	3.48614	3.25013	3.17662	3.43789	3.12051
ACN9	8.65858	8.15999	8.25166	7.94995	6.38559	7.85896	8.74008	9.11321	8.44882
ACO1	8.29931	8.14566	8.96081	8.53826	6.43892	8.79269	8.1423	7.91615	8.21084
ACO2	7.00559	7.20092	7.35005	6.89191	7.06245	7.1819	6.96076	6.96958	7.0152
ACOT11	4.43487	4.33804	4.69038	4.80148	4.67209	4.64858	4.3146	4.57174	4.46017
ACOT12	3.23342	3.36376	3.27765	3.55683	3.31114	3.37615	3.23933	3.35274	3.2935
ACOT13	9.09367	9.28238	10.6594	10.5662	9.25207	9.77232	8.68125	8.02369	9.43477
ACOT4	7.02094	4.08985	6.40636	6.30163	4.02636	3.90923	6.139	5.88963	5.64974
ACOT6	3.93929	3.71598	3.6453	3.86211	3.57327	3.8219	3.611	3.4841	3.42799
ACOT7	9.21967	8.38202	9.83721	9.76628	9.86378	9.13871	9.23826	8.50828	8.64725
ACOT8	7.15657	6.16131	6.72725	6.95169	6.77544	6.62176	7.69917	7.68139	6.95409
ACOT9	8.73785	8.85514	10.0172	9.57309	9.51834	4.57741	9.37448	5.64763	5.6033
ACOX1	5.81795	5.80237	6.38832	5.93988	5.73599	5.73526	5.96825	5.78947	5.87237
ACOX2	3.92518	4.42333	4.39628	4.1294	5.769	4.09735	4.71782	3.94711	4.23301
ACOX3	6.39375	6.37361	6.88754	6.75459	6.14352	6.02247	4.71702	6.36826	5.96369
ACOXL	4.38917	3.75701	3.61283	3.63684	4.02792	3.90174	3.66992	4.96789	3.8907
ACP1	9.00598	9.0358	8.92522	8.87666	9.51168	8.63754	9.48233	9.03297	9.27687
ACP2	8.14401	8.23279	8.61058	8.71656	7.96949	8.02585	6.5441	7.76317	8.19218
ACP5	4.54379	4.34046	4.58142	4.08548	4.70133	4.34284	4.38205	5.92356	4.55356
ACP6	8.37465	8.05771	8.68368	8.6305	8.28351	5.89471	7.94492	7.38735	7.1244
ACPL2	6.77367	7.09523	6.01545	6.35237	5.70713	7.07325	6.63732	7.60445	7.68819
ACPP	3.81655	4.07402	3.79672	3.92114	4.22053	3.90635	3.68448	3.87435	4.00488
ACPT	5.2654	5.78609	5.63159	6.02233	6.00137	5.53257	5.65556	5.46793	5.95682
ACR	4.4084	4.48094	4.56597	4.77241	4.5956	4.28611	4.2608	4.52436	4.52016
ACRBP	4.52717	4.44619	4.32517	4.30634	4.51201	4.47474	4.47605	4.68059	4.06218
ACRC	5.59528	5.5354	4.44981	4.93311	5.33658	5.28308	5.16558	6.09336	3.84689
ACRV1	5.51972	4.50863	5.00903	4.50759	4.53326	4.51478	4.31548	5.49816	4.50851
ACSBG1	3.71052	3.72877	3.59131	3.60305	3.77481	3.62434	3.82278	3.59147	3.34474
ACSBG2	4.28851	4.36715	4.66368	5.20482	4.99423	4.61143	4.32488	4.4027	4.73641
ACSF2	5.53993	6.1546	6.79084	6.56086	5.72728	6.52868	5.75197	4.8154	5.04795
ACSF3	4.40184	4.69197	4.70721	4.98002	4.66397	4.37607	5.33717	4.82375	4.74375
ACSL1	7.2809	10.5172	7.96734	8.61257	9.61034	8.21883	8.89592	7.60405	6.83367
ACSL3	9.11257	9.58788	9.85743	8.90357	9.50662	9.13888	9.21968	8.88638	8.12633
ACSL4	8.03736	5.4759	6.41443	4.12111	5.18843	6.6267	5.87321	4.53425	5.84164
ACSL5	4.19321	4.00805	4.40182	4.10526	4.50442	4.38517	3.97848	4.33293	4.2729
ACSL6	3.95108	3.69123	3.93637	3.97914	3.91723	4.75349	5.17527	4.01113	3.90827
ACSM1	4.16841	4.04656	4.07745	4.12812	4.23745	4.079	4.08074	4.16651	4.05615
ACSM2A	3.28075	3.10047	3.29025	3.53435	3.2138	3.23968	3.16815	3.32089	3.15881
ACSM2B	4.19251	3.34953	3.60315	3.6724	4.15631	3.39467	3.59603	3.63319	3.55002
ACSM3	3.73129	3.73601	3.86155	3.80021	3.77368	3.61979	3.83356	3.64327	3.6622
ACSM5	4.27977	4.10594	4.35258	4.49783	4.47404	4.23472	4.13153	4.24749	4.2016
ACSS1	4.66531	5.05899	4.52041	4.83425	4.89882	4.40619	4.66025	4.38221	4.14689
ACSS2	5.95959	7.07929	7.25156	7.01154	8.00033	8.02933	6.31611	5.93371	6.05063
ACSS3	4.51938	3.73711	4.0146	3.87061	3.68681	3.92302	6.17961	6.827	7.255
ACTA1	4.50887	4.06226	3.56334	3.88273	4.49582	3.67197	4.23239	3.90136	4.13355
ACTA2	3.92859	5.69078	5.30832	5.134	5.37511	5.45159	3.76346	4.63415	4.39727
ACTA2-AS1	4.13363	3.6789	4.15629	4.01054	3.95221	3.82735	3.87711	4.25035	3.84192
ACTB	13.0907	12.6283	13.3996	12.5492	12.7535	13.2066	12.4977	13.1894	12.6487
ACTC1	5.32486	4.77318	5.51692	5.61876	4.88615	5.33303	7.68605	5.46235	4.96196
ACTG1	12.7177	12.8876	13.1085	12.8266	12.8545	12.562	12.9339	13.3019	12.7872
ACTG2	4.34483	6.1689	4.32303	4.25869	4.63316	4.74297	4.79292	6.09683	4.53767
ACTL10	5.4522	4.59212	4.57485	4.77168	4.97112	4.55007	4.10258	4.28171	4.64113
ACTL6A	9.64216	10.1441	9.29873	9.79549	9.25039	9.46611	10.2099	10.3662	9.63066
ACTL6B	4.30518	4.34216	4.17817	4.66678	8.55762	7.39502	7.54625	7.93366	8.04022
ACTL7A	4.66986	4.4979	4.58652	4.14706	4.14092	3.80346	4.30195	4.63604	4.29082
ACTL7B	3.58851	3.70135	3.70575	3.6763	3.76482	3.87308	3.64928	3.85889	3.6735
ACTL8	5.69911	5.22652	5.15394	4.6268	5.55712	5.16531	5.31692	5.61905	5.11441
ACTL9	3.7275	3.49007	4.11196	3.71034	3.23931	3.55331	3.67675	4.00258	3.3637
ACTN1	8.07268	7.51083	8.33825	7.6	7.50384	8.14835	7.75904	6.92783	6.7104
ACTN2	5.00261	4.24696	4.6488	4.50944	4.10597	4.66287	4.14264	5.56131	4.37944
ACTN3	4.34722	4.31746	4.61168	7.01208	4.12969	4.16409	4.34284	4.50916	5.87605
ACTN4	8.91202	9.06254	8.09541	8.8522	9.34888	9.10435	8.5533	7.99494	8.63024
ACTR10	11.0171	10.5041	10.5986	10.6149	10.5762	10.6022	10.899	10.2976	10.6811
ACTR1A	8.14258	8.07945	8.91527	9.44286	8.68958	8.36975	7.81961	8.75297	8.50256
ACTR1B	7.6698	7.84905	7.52585	8.36772	8.09819	8.28804	7.78959	8.283	8.44653
ACTR2	8.86981	7.62513	8.65987	8.09577	8.08804	8.07878	7.67903	7.72359	8.64418
ACTR3	8.92534	9.06833	9.05888	9.01564	8.87537	8.7202	8.55877	9.5078	8.8943
ACTR3B	7.17559	7.71332	7.94667	7.62722	8.11571	7.82344	8.24548	8.07566	8.19962
ACTR3BP2	4.41596	4.14738	4.1104	4.03244	4.10284	3.78854	3.92757	4.18876	4.35976
ACTR3C	6.35316	5.01566	4.39667	5.16534	7.1217	5.09318	5.85594	6.19134	5.74352
ACTR5	6.85534	6.11306	7.22655	6.75201	6.74525	7.24312	7.75589	6.74218	5.86913
ACTR6	6.77674	6.91591	6.79969	6.46255	6.40959	7.19606	6.63209	6.72475	6.69879
ACTR8	6.62637	7.15132	6.96506	7.3197	6.80324	6.35739	7.351	7.26047	6.987
ACTRT2	4.21122	3.97069	4.10842	4.598	4.10139	4.03602	3.91919	4.33828	4.12803
ACTRT3	4.79485	5.00822	5.26881	5.40968	4.20936	5.35399	5.89668	4.80194	5.52291
ACVR1	7.07835	7.92122	7.40385	8.26533	8.42823	7.95497	7.07977	8.66592	7.72163
ACVR1B	5.67702	5.25244	5.34943	5.52224	5.6924	5.87525	5.95568	5.9096	5.96482
ACVR1C	5.04907	4.45174	4.28105	3.79946	4.16178	5.12966	4.36903	6.912	7.21762
ACVR2A	7.59744	6.98824	6.45347	5.82358	7.35032	7.72115	7.79889	6.92218	7.16029
ACVR2B	6.05527	6.67994	6.42053	6.37474	6.30558	5.90636	6.68649	6.87715	6.25934
ACVR2B-AS1	5.47755	4.62597	4.7117	5.61138	5.17098	4.81334	6.33278	4.92458	5.54852
ACVRL1	4.51094	4.35919	4.59105	4.61326	4.72412	4.55315	4.27688	4.68268	4.37021
ACY1	4.66297	3.894	4.19962	4.34661	4.13506	4.37044	3.90538	4.06647	4.16495
ACY3	4.32298	4.35787	4.27047	4.67884	4.34978	4.54442	4.12805	4.23053	4.17538
ACYP1	9.97302	8.56819	8.74124	8.20884	9.20661	10.1586	10.4612	9.13271	11.1929
ACYP2	8.23869	6.88818	6.33118	6.63372	8.0889	6.53688	7.42591	6.97602	7.46341
ADA	7.52275	7.03349	8.13532	7.4349	6.82475	8.23517	4.88076	5.60629	4.87625
ADAD1	4.11207	4.08597	4.00441	3.90124	3.77578	4.01139	3.96046	3.88061	3.97852
ADAD2	5.15279	4.90954	5.35714	5.04956	4.75618	5.07967	5.21285	5.14196	4.86334
ADAL	5.64694	6.64486	6.38096	6.1674	5.68958	6.25666	7.29629	5.93608	5.71841
ADAM10	7.91295	8.2128	8.43597	8.61708	8.35495	7.95585	9.11556	7.09808	7.5042
ADAM11	5.13692	5.25946	5.47163	5.53686	4.44326	6.3854	5.47939	4.70486	4.51172
ADAM12	4.20742	3.85221	4.23121	4.17529	4.55918	4.16964	3.93416	6.06972	5.19656
ADAM15	6.77014	6.89049	6.35858	6.92471	7.13677	7.14978	6.64709	6.26449	6.38693
ADAM17	6.15465	6.56902	7.4549	6.99018	6.71027	6.74902	5.98885	6.32008	6.25428
ADAM18	4.02595	3.73442	3.70276	4.16339	3.99202	3.7327	3.59689	3.73336	3.61932
ADAM19	4.70821	4.37453	5.92055	5.33952	5.49635	5.47015	5.33313	4.63833	4.88753
ADAM1A	7.26459	7.96296	5.81286	7.40787	6.59768	5.16613	6.98175	7.87267	7.72259
ADAM2	3.24545	3.07826	3.22884	6.10189	2.94878	3.31558	2.99295	3.06917	3.01345
ADAM20	4.62691	4.2144	4.28919	4.41926	4.39004	4.06774	4.20967	4.43367	4.33252
ADAM21	4.02512	4.40962	4.22731	4.63344	4.24551	4.5812	4.13874	4.06629	4.39536
ADAM22	4.86919	4.56101	5.13424	4.40293	4.79099	6.13522	5.60736	5.1816	5.87193
ADAM23	4.43449	4.00326	4.6923	5.05542	6.68806	5.95105	5.37199	4.14537	5.09373
ADAM28	3.8116	4.46945	3.94736	3.77056	4.23858	3.82454	4.15679	3.80314	3.79467
ADAM29	3.80521	3.72349	3.84937	3.81202	3.85366	3.84025	3.73288	3.69155	3.93797
ADAM30	3.58545	3.63399	3.8502	3.54363	3.87063	3.54905	3.47282	3.63056	3.64607
ADAM32	3.56337	3.3545	3.59686	4.14663	3.3625	3.75917	3.77716	3.31525	3.3681
ADAM33	5.94732	6.308	5.8497	6.36986	5.9831	6.02682	6.06663	5.80012	6.28696
ADAM3A	3.2303	3.19711	3.20774	3.16582	3.29177	3.24675	3.19729	3.2813	3.3416
ADAM5	4.14322	3.71312	4.00194	4.03382	3.9185	3.91728	3.76638	4.04389	3.98378
ADAM6	4.09403	4.35149	4.13029	3.91002	4.01565	4.35147	4.19744	4.84673	4.14337
ADAM7	3.60867	3.41132	3.6297	3.71306	3.48726	3.52389	3.51678	3.56903	3.53757
ADAM8	4.58253	4.4071	4.47368	4.28141	4.14913	4.61031	4.45722	4.26941	4.12549
ADAM9	6.90639	7.26795	7.95991	8.32966	7.69305	6.92563	6.82339	6.48704	6.75441
ADAMDEC1	3.84547	3.67739	3.80413	3.97391	3.94977	3.43237	3.82517	3.8486	3.53468
ADAMTS1	6.76288	6.96483	4.56291	5.92909	3.90024	6.03536	6.16096	3.72187	4.82691
ADAMTS10	5.45782	5.119	5.36495	5.15427	5.26507	5.15783	5.48374	4.77111	5.21796
ADAMTS12	4.42143	4.41984	4.59412	4.37452	4.84466	4.60299	4.7115	4.63655	4.52772
ADAMTS13	4.63242	4.87001	5.0583	5.32257	5.01695	4.75109	5.12551	4.76239	4.66913
ADAMTS14	4.88765	4.65096	4.69315	4.70425	4.32864	5.13281	4.34384	5.70831	4.80412
ADAMTS15	3.81311	4.30919	4.13764	4.03809	3.84745	4.04368	4.58368	3.84194	4.65847
ADAMTS16	4.55075	4.08852	4.79263	4.74961	4.48785	3.98571	4.29918	4.01079	4.19235
ADAMTS17	4.38514	4.09748	3.81427	4.04536	4.08704	3.74591	4.60472	4.93977	4.43197
ADAMTS18	5.0356	4.31148	4.29809	5.80108	4.41222	4.00803	4.17853	4.65538	5.00848
ADAMTS19	3.57512	3.61655	3.49348	3.56567	3.54488	4.15739	3.46068	3.62769	3.2656
ADAMTS2	4.3562	4.48218	5.27314	5.44259	4.70312	4.61188	5.32809	4.44355	4.45025
ADAMTS20	3.75215	3.29272	3.26047	3.77143	3.62048	3.86531	4.01826	3.36842	3.45383
ADAMTS3	8.19245	7.65412	4.56934	3.55871	4.06208	4.31656	6.0641	3.41871	4.30244
ADAMTS4	4.80117	4.61609	5.12382	4.67403	4.9609	5.18709	4.50182	4.7783	4.84169
ADAMTS5	4.03574	4.30269	4.32455	4.58357	3.62527	4.64964	3.77658	3.83607	7.87983
ADAMTS6	3.86466	4.1808	4.52708	4.00155	3.76292	3.99364	4.09351	3.93488	3.87203
ADAMTS7	4.19386	4.10691	4.2531	4.43133	4.16292	4.46031	4.05579	4.27072	4.1873
ADAMTS8	3.84077	3.80165	3.94623	4.24035	4.06687	4.11692	5.46861	3.88059	4.0632
ADAMTS9	4.25241	4.18193	4.21525	4.0139	4.32654	4.13073	3.81958	4.12317	4.12916
ADAMTS9-AS2	3.9043	3.88511	3.96724	3.93406	3.7674	3.86436	3.78796	3.8909	3.95707
ADAMTSL1	3.77027	3.73885	3.88071	3.80423	3.76246	3.80765	3.86634	4.33909	3.90904
ADAMTSL2	4.30415	4.23894	3.94674	3.96388	4.56151	3.69431	5.45382	3.84445	5.04113
ADAMTSL3	4.57	5.24692	5.50848	5.20683	4.2212	4.23158	4.30053	4.046	4.07785
ADAMTSL4	4.16667	4.33148	5.22243	4.69396	4.4798	4.04205	4.14645	4.18468	4.52393
ADAMTSL5	4.68794	4.6792	4.8056	4.72524	5.04835	4.71621	4.37574	4.77912	4.77027
ADAP1	5.92042	5.93054	6.54062	7.0487	6.63445	6.09886	6.03939	6.00677	5.85495
ADAP2	5.42959	5.56448	6.66955	5.94899	5.20574	4.98164	5.04131	5.62892	4.90981
ADAR	9.34185	11.138	11.5942	11.6522	11.3129	10.3205	10.0242	10.2666	10.2811
ADARB1	5.0765	5.17653	5.21147	5.15878	5.4255	5.14984	5.95313	4.4822	5.01139
ADARB2	3.88828	3.90385	4.14984	4.02564	4.03725	4.16628	3.84788	3.81914	3.94832
ADARB2-AS1	6.217	5.87048	5.99896	5.86393	6.10477	5.87723	5.84218	6.27644	5.98719
ADAT1	7.75279	7.56504	7.58053	8.32844	7.6531	7.25193	8.37424	7.61929	8.31419
ADAT2	6.05876	5.80342	5.81565	5.2182	6.13347	5.94256	6.58153	5.58558	5.30386
ADC	5.20852	5.76629	5.76079	5.79268	5.72643	5.25448	5.69209	5.34103	5.65261
ADCK1	7.23791	6.73369	7.28858	6.40816	7.21299	6.64495	7.12961	7.20816	6.95379
ADCK2	7.44839	6.97509	6.77471	6.54735	6.93438	6.20263	6.80685	6.5889	6.41277
ADCK3	7.01506	6.17253	5.97115	5.72456	6.85598	7.29217	7.72461	6.81378	7.36209
ADCK4	5.80568	5.60997	6.05551	5.84718	5.76201	5.53512	5.64001	5.49136	5.316
ADCK5	5.76146	5.37187	4.71681	5.72157	5.59779	5.71997	4.91296	4.82827	4.81607
ADCY1	5.2408	5.95676	5.5903	5.11734	5.71378	4.50206	5.79532	6.88787	6.62099
ADCY10	3.76239	3.71996	3.6109	3.57498	5.48337	3.77731	3.50448	3.61531	3.64276
ADCY10P1	5.15567	4.71206	4.92006	5.10485	4.51601	4.92908	4.14612	5.97982	4.30699
ADCY2	4.13972	4.66315	4.06912	4.27354	3.98033	4.27671	3.94568	4.27693	4.21535
ADCY3	7.25958	6.88872	6.65802	6.45253	6.92122	6.85686	6.70485	6.23665	6.11231
ADCY4	5.32538	5.61095	5.40551	5.34083	5.33878	5.49765	5.36963	5.52266	5.49961
ADCY5	4.42371	4.52413	4.51448	4.52314	4.56053	4.58457	4.17609	5.45197	5.07455
ADCY6	6.7704	6.47922	6.36891	6.73339	6.22611	6.7984	6.04838	6.69875	6.10276
ADCY7	6.11652	4.80544	5.99532	6.11982	4.66592	5.36207	7.24213	4.98589	4.26662
ADCY8	3.88407	3.89018	4.35451	3.79055	3.58032	3.81816	3.65488	6.8123	4.06647
ADCY9	6.14262	5.40594	5.89514	5.53387	6.44075	6.04726	6.51373	5.95018	6.15017
ADCYAP1	4.1252	3.91993	4.27547	4.0018	3.95198	6.85736	4.82246	7.26101	9.0881
ADCYAP1R1	4.67449	4.00848	4.42169	4.7765	5.87722	5.8038	5.22748	4.37554	4.33547
ADD1	7.61588	7.68557	7.60588	7.88458	7.29429	6.93646	7.17759	7.3647	7.53782
ADD2	6.95619	5.37514	6.34038	6.23935	6.38439	6.55469	6.59658	6.74928	6.3995
ADD3	7.07225	9.88452	9.51689	9.50621	10.4989	9.50093	7.76494	9.04372	7.67882
ADD3-AS1	3.81872	3.71117	3.70654	3.91566	3.85248	4.0255	3.86254	3.93771	3.73344
ADGB	3.07637	3.09557	3.268	3.14608	3.28168	3.11257	3.21725	3.17888	3.17213
ADH1A	3.8978	3.58537	3.66281	3.76282	3.3129	3.54652	3.43149	3.56728	3.42504
ADH1B	3.55429	3.83969	3.59108	3.59005	3.5108	3.60664	3.48351	3.57684	3.51603
ADH1C	4.43541	5.80662	3.50369	3.55235	3.54718	3.37318	3.5117	3.42092	3.54206
ADH4	3.84037	3.81799	3.75265	3.90066	3.84292	3.66586	3.58502	3.73797	3.63753
ADH5	10.228	10.2355	9.76325	9.38185	9.39245	9.97493	9.68345	8.15433	9.22354
ADH6	5.74471	5.11107	4.08842	3.93373	3.91943	4.02619	4.00277	3.94306	3.95925
ADH7	3.31381	3.68609	3.63375	3.74019	3.86886	3.62117	3.52979	3.58923	3.55853
ADHFE1	5.95364	5.61852	5.71793	5.93602	5.76541	5.84187	5.31269	5.3248	5.55172
ADI1	10.137	10.5862	8.83967	9.73571	10.5766	9.15774	9.85563	10.7338	10.9404
ADIG	5.07805	4.85373	5.00421	5.236	5.03813	5.32104	4.85119	5.06942	4.91549
ADIPOQ	3.51796	3.48724	3.58398	3.65564	3.76009	3.70806	3.51483	3.45834	3.54591
ADIPOR1	9.77433	9.87212	9.65401	9.37798	9.3066	9.72372	8.69691	9.35755	8.89626
ADIPOR2	9.1187	9.11819	9.6627	9.27418	9.41064	10.3979	9.11565	9.28388	8.71162
ADIRF	4.88611	3.78738	3.9813	4.06411	4.02159	4.71092	3.8483	6.27966	4.21884
ADIRF-AS1	5.30507	4.85359	5.39581	5.79923	5.19829	5.24346	4.85327	6.08071	4.67324
ADK	7.56464	8.56976	7.70432	8.00296	7.79893	8.19076	8.28107	8.80284	8.15979
ADM	8.27139	8.81103	11.2297	9.73034	6.32247	7.58549	6.44212	7.71612	7.72117
ADM2	5.50888	5.60613	5.66454	6.14904	5.862	5.73591	5.43441	5.78077	5.86044
ADM5	5.80708	6.19272	5.50006	4.44587	5.81614	4.64095	6.41195	5.65101	5.94119
ADNP	9.48815	9.9547	9.51308	10.4084	9.78232	9.4805	9.38262	10.1185	9.88078
ADNP2	8.71917	9.48396	8.91409	9.08406	8.6688	8.72184	8.64146	8.67656	8.68963
ADO	7.50058	7.53836	7.32379	7.53578	7.07178	7.35655	7.16977	7.35207	7.01918
ADORA1	4.89019	6.0281	4.87018	5.04177	6.15473	5.42224	4.50623	5.17485	4.41508
ADORA2A	5.41573	5.17171	5.4145	5.31306	5.17767	5.54182	6.80157	6.32095	6.3055
ADORA2A-AS1	4.33112	4.25384	4.48152	4.18752	4.05038	4.20754	4.2802	4.37616	4.23222
ADORA2B	7.274	6.80959	6.0954	5.77432	7.91125	6.04323	8.67744	5.89959	5.08809
ADORA3	4.2553	4.11995	4.21849	3.9839	3.98073	3.73648	3.97998	4.31486	3.91924
ADPGK	7.41962	7.19472	7.57844	7.93045	7.01158	6.96893	7.93857	6.73833	7.00589
ADPRH	4.76728	4.01862	4.24368	4.33888	4.24708	4.38176	5.72451	4.25175	3.97992
ADPRHL1	4.80307	5.05394	5.45404	5.01037	5.20404	4.6312	5.21261	5.24901	5.41803
ADPRHL2	8.75626	8.61975	8.76074	9.56755	9.45521	9.24404	8.38959	8.11579	8.82778
ADPRM	6.57468	7.65244	7.26961	7.63481	7.351	7.3819	7.62926	6.50862	6.49423
ADRA1A	3.82077	3.67664	3.72331	3.75747	3.84582	3.80105	3.59774	3.82664	3.78994
ADRA1B	3.67333	3.47848	3.44461	4.02244	3.84849	3.83229	3.6348	3.74035	3.73925
ADRA1D	3.77161	3.61188	3.78076	3.91736	3.94696	3.8902	3.84403	3.79297	3.80707
ADRA2A	3.88977	4.06191	4.46227	5.00846	7.69124	7.47418	3.59399	4.32252	5.65493
ADRA2B	4.78269	4.68331	4.69768	4.63561	5.03947	4.81878	4.8678	4.90073	4.89301
ADRA2C	4.54557	5.21544	5.81013	6.27971	4.96016	4.86357	5.84002	4.84632	4.59873
ADRB1	6.09998	4.94007	3.92559	3.85155	5.0764	3.83931	4.48622	4.99203	4.76774
ADRB2	4.49083	5.45668	4.44576	4.39504	4.72654	7.27788	4.85845	4.31235	4.36157
ADRB3	4.65639	4.25126	4.3525	4.35842	4.61578	4.33674	4.3146	4.51703	4.24728
ADRBK1	6.53338	6.07733	6.15421	6.30127	6.22313	6.48206	6.17442	6.26118	6.1278
ADRBK2	6.10438	6.07198	6.27413	6.09838	6.28648	7.91832	7.06554	6.27297	6.57534
ADRM1	10.4085	9.71376	9.555	10.1745	9.6497	9.35929	9.5773	9.70212	9.60912
ADSL	10.4483	10.6409	11.0023	10.9807	10.8135	10.5471	11.1055	10.4925	9.30432
ADSS	6.45778	6.59521	6.295	6.30492	6.18561	6.13757	6.0257	6.89272	6.25145
ADSSL1	4.82788	6.04006	7.19844	6.31531	6.29297	6.22795	5.22182	4.9983	7.26325
ADTRP	4.4437	5.21009	4.37272	4.44041	6.41177	4.51901	4.09805	4.34512	4.31392
AEBP1	7.21428	7.43046	5.72538	5.84919	5.52391	5.17915	7.21378	6.19687	5.55421
AEBP2	6.28269	6.39422	6.30132	6.85671	6.01315	6.68173	6.10558	6.40332	5.7257
AEN	6.73877	6.95331	6.04817	7.47765	6.59923	6.53676	7.514	6.79929	6.66369
AES	7.52742	8.18792	7.60608	7.05408	7.36411	8.94036	8.02666	8.29115	9.15006
AFAP1	4.26643	7.16238	4.29082	4.55942	4.69501	6.08329	7.6273	5.47229	4.4451
AFAP1-AS1	3.92811	6.24558	4.20261	4.1157	5.71826	4.04278	4.02835	4.22378	3.7931
AFAP1L1	4.06193	5.3702	5.08396	6.09031	4.03898	4.64477	4.88753	3.80892	3.89991
AFAP1L2	3.71833	3.65256	3.64769	3.81433	3.94403	3.47486	3.36392	4.99618	4.10063
AFF1	5.71263	5.61488	5.99599	5.48003	6.40788	6.77845	5.85009	4.97086	6.22829
AFF2	4.61522	4.19735	4.30781	4.01697	4.97767	4.05093	4.25329	4.55139	4.37609
AFF3	4.14674	3.50756	3.82294	3.86648	4.86015	5.15972	4.63202	5.33104	3.69037
AFF4	5.35416	5.89112	5.94906	6.08488	5.74264	5.91991	5.67931	5.66979	5.79708
AFG3L1P	6.67164	6.44526	6.00377	6.61174	6.32919	5.77359	6.85847	6.30746	6.69075
AFG3L2	9.86024	9.42872	9.89014	9.79847	8.63724	9.55487	9.74231	10.2722	10.0483
AFM	4.37985	3.45159	3.66796	3.79577	3.85591	3.4735	3.81039	6.5607	4.08726
AFMID	7.14213	5.47836	5.46078	5.2979	5.92388	5.91665	6.97147	5.60768	5.89009
AFP	4.59264	3.9384	3.91678	4.25048	4.21939	4.17972	3.67978	7.05985	3.77766
AFTPH	9.33511	8.39362	8.66885	7.73608	8.88982	8.16693	8.13151	9.01009	9.45322
AGA	6.62202	7.71538	7.44827	8.08468	6.74719	5.22366	6.99919	7.3461	6.78164
AGAP1	7.54185	7.09867	6.76667	6.90379	6.78755	6.96038	8.31553	7.38196	6.5781
AGAP11	4.41737	4.00931	4.41767	4.52293	4.20531	4.35464	4.15639	4.31981	4.19866
AGAP2	4.55831	4.27832	4.3455	4.38241	4.3089	4.47299	4.34776	4.09038	4.16434
AGAP2-AS1	7.14039	6.79362	6.21348	6.77455	6.78167	7.08584	6.2697	7.21664	6.14904
AGAP3	7.06481	6.35285	6.60944	6.94518	7.12085	7.35736	7.61671	7.21775	7.59753
AGAP4	6.94979	6.80683	6.24541	7.58717	6.39412	7.1917	6.80433	5.72681	6.19551
AGAP9	5.39038	5.15073	4.46448	4.83694	4.19528	4.12712	4.73813	4.3721	4.59895
AGBL1	3.89038	3.41331	4.11393	3.82755	5.44822	3.57882	3.66998	3.50419	3.51378
AGBL2	3.63672	4.32378	5.51272	4.4899	3.53953	3.95234	3.64825	3.91467	4.90679
AGBL3	3.41849	4.02864	3.64469	3.44117	3.84185	3.794	4.0499	3.69246	3.90682
AGBL4	4.12969	3.92815	3.81504	4.23436	4.06911	4.18147	4.18959	4.14704	4.33006
AGBL5	7.05004	6.77039	7.09743	7.39125	6.73272	6.25248	6.46017	7.17235	6.50283
AGER	4.03326	4.35928	4.09111	4.07235	4.30983	4.04658	4.00491	4.15042	4.15923
AGFG1	7.56965	7.29231	7.62349	7.58888	7.18909	6.81074	7.40037	7.01757	6.52127
AGFG2	4.7071	4.53769	5.03997	4.82544	5.16863	4.7599	4.61573	4.83212	5.00783
AGGF1	7.03268	8.0693	8.13922	8.28836	7.75905	7.58341	7.89897	7.88551	7.71738
AGK	7.95507	6.62429	7.04971	6.6665	7.31914	7.0584	7.45135	7.17702	7.7738
AGL	9.42601	10.0051	9.40425	8.22152	9.66249	8.98741	9.59639	9.80425	9.16513
AGMAT	5.54444	4.28577	5.22701	6.12739	4.22709	4.14967	5.09364	5.4672	5.14751
AGO1	7.21626	6.59455	7.70586	6.79822	6.91432	6.72137	6.53991	6.33658	6.98435
AGO2	10.2985	9.37809	8.88532	8.87297	9.18085	9.47386	9.42323	8.13049	8.43296
AGO3	8.18957	8.03696	7.98498	7.534	8.18338	8.23395	7.02959	7.66226	7.62059
AGO4	5.46838	5.40379	5.83856	5.38171	5.09533	5.40806	4.95664	5.41149	5.20134
AGPAT1	7.64645	7.61486	8.19258	8.51334	7.42601	8.25157	7.83848	7.60399	7.92605
AGPAT2	6.49532	7.28295	6.17638	6.70147	6.54604	6.3735	7.49613	6.27158	6.20349
AGPAT3	5.22935	7.6498	6.29116	6.28152	7.45195	7.22723	7.12721	6.31687	7.79876
AGPAT4	4.27253	5.23118	6.35045	5.44496	5.63005	6.56855	6.81145	7.66573	6.573
AGPAT4-IT1	4.69376	5.59101	5.53504	5.29915	5.2587	5.67026	5.73138	5.96564	5.50512
AGPAT5	9.09206	9.05455	8.30689	7.75903	8.19158	8.87964	8.95556	9.71603	9.54966
AGPAT6	5.7078	5.83911	5.79454	6.0512	6.02024	5.984	5.75232	5.9151	6.11614
AGPAT9	6.7989	6.87895	5.62793	3.39753	4.77571	3.48277	3.9175	3.21858	3.32419
AGPS	7.44378	8.42943	8.1072	7.12051	8.19189	8.57965	7.59335	7.77288	7.01348
AGR2	4.5219	4.56087	4.56548	4.27698	4.6176	4.154	3.98131	5.85011	9.8907
AGR3	3.41267	3.11998	3.17719	3.13081	3.25886	3.37803	3.32433	4.6394	9.7359
AGRN	6.13682	6.22259	6.20655	5.99436	6.01087	6.25711	5.0028	5.0214	4.89275
AGRP	4.51374	4.21516	4.09154	4.3134	4.54632	4.31221	4.07414	4.37225	4.26878
AGT	4.2378	4.90661	4.62402	4.49572	4.9775	6.27867	4.27309	4.60839	11.0251
AGTPBP1	6.22058	7.37553	6.11126	6.36993	7.33078	6.38748	7.1298	7.98545	7.79167
AGTR1	6.03437	3.8124	3.9694	5.33954	3.92062	4.17262	3.72999	3.75264	3.71986
AGTR2	3.63491	3.61713	3.83411	3.56608	3.62211	3.57027	3.55568	3.71076	3.68996
AGTRAP	6.54997	6.71572	7.76735	7.40361	7.8099	6.36882	7.2355	6.73674	6.1761
AGXT	4.066	3.96285	4.0193	4.17445	4.18875	3.98317	4.12809	5.2922	3.92429
AGXT2	4.49178	4.25245	4.48457	4.76801	4.43624	4.42553	4.08111	4.531	4.46826
AHCTF1	8.46612	8.85398	7.85683	8.13683	8.18754	7.99038	7.58857	8.07746	7.65697
AHCY	10.517	9.76797	10.6716	10.3167	9.96599	10.5749	10.7744	10.431	9.34156
AHCYL1	8.6852	8.3144	8.63189	8.3646	9.10558	8.63188	8.23865	7.45134	8.42073
AHCYL2	5.84289	6.15241	6.91776	6.19622	8.76494	6.53268	5.77819	6.00177	6.17659
AHDC1	5.13983	4.37026	4.62014	4.71839	5.25094	5.15194	4.30158	4.67746	5.00499
AHI1	6.19458	5.90853	6.40829	5.67623	5.942	5.6753	5.17322	5.76316	6.13272
AHNAK	5.35511	5.08069	5.83469	6.23713	6.09171	4.95857	4.82337	5.08001	4.76962
AHNAK2	4.19388	4.67494	5.69836	5.32515	7.70131	4.20474	4.83727	4.14816	3.96018
AHR	6.71813	7.5185	5.12854	3.55346	9.17581	3.72178	5.50802	7.3231	6.81023
AHRR	7.01138	7.31857	6.04388	6.56561	8.42447	4.02791	5.0362	6.96723	7.43119
AHSA1	11.7098	9.9537	10.228	10.0758	10.3648	10.3735	11.5823	10.68	11.3335
AHSA2	6.56318	6.41364	7.05498	6.54059	6.95121	6.76429	6.46228	6.03184	6.49647
AHSG	3.93692	4.36132	3.93588	3.7876	4.2358	3.9457	3.85646	6.7772	3.88199
AHSP	5.08099	4.40086	4.35887	4.94363	4.77676	4.80919	5.09251	4.97346	4.8181
AICDA	3.68909	3.79257	3.71473	3.79329	3.75762	3.56961	3.6024	3.81473	3.44993
AIDA	10.3768	10.1409	10.8556	10.3341	9.65792	9.74691	9.48294	10.0531	9.84226
AIF1	5.33187	5.05892	5.38028	5.08143	4.9199	5.50548	5.01225	5.31933	5.03132
AIF1L	6.41149	7.49518	6.87382	6.09063	5.27348	6.20435	5.33027	7.26355	4.85504
AIFM1	9.64476	8.50611	9.09067	8.92621	8.95451	9.42563	9.99436	9.16277	9.04416
AIFM2	7.45713	7.00308	6.10997	6.24194	5.21652	4.50824	5.08545	7.07136	5.18628
AIFM3	4.36691	4.52175	4.18222	4.23612	3.9789	4.14758	4.44785	5.10856	4.61783
AIG1	5.06627	6.67883	6.89538	4.97476	5.29165	6.5512	6.57195	4.62664	3.6978
AIM1	5.99266	6.7231	3.95351	4.15007	8.21134	4.17578	4.65679	8.10422	4.33258
AIM1L	4.69515	4.63939	4.25868	4.32364	5.82822	4.5731	4.25026	5.29785	5.48375
AIM2	3.95154	4.23562	4.07122	3.99365	7.10577	7.28522	4.06284	4.13171	4.31328
AIMP1	8.1366	8.38562	8.26983	8.28688	8.43985	8.46623	8.932	8.38249	8.56303
AIMP2	9.41803	8.3835	9.1886	8.82721	9.49011	9.03159	9.22678	9.23622	8.9145
AIP	7.8064	7.72859	7.6635	8.62956	8.20982	8.89131	8.21121	9.37098	8.26326
AIPL1	4.55446	4.28915	4.60999	4.53718	4.56092	4.59917	5.05643	4.62094	4.57352
AIRE	4.99326	4.8573	4.805	4.74573	4.26501	5.10564	4.69576	4.32042	4.69785
AJAP1	3.98285	3.62873	3.90901	4.11299	3.54404	3.74137	3.86241	3.77423	3.63399
AJUBA	4.20002	7.36978	7.68258	6.53317	7.90651	5.38197	4.53816	4.13593	4.8492
AK1	7.94566	7.80321	7.3213	7.44417	7.80561	7.04511	8.34693	7.12859	7.21151
AK2	8.54677	7.98282	8.234	8.05354	9.0959	7.97809	8.61059	7.35692	8.57913
AK3	9.99999	10.1561	9.80752	8.68149	9.15597	10.1997	9.39337	9.6986	10.4918
AK5	4.56685	7.35757	4.59779	4.77646	4.50068	6.36566	5.46956	5.70459	4.56032
AK7	4.28751	4.23724	5.55818	4.62542	4.28018	4.27372	4.94781	5.23332	4.82007
AK8	5.61171	5.88654	6.18857	5.98707	5.46744	5.69445	5.77023	5.93926	5.6343
AK9	5.24757	5.53179	4.82444	4.78527	5.57647	4.30658	5.4364	5.81463	5.68691
AKAP1	8.18322	7.3251	7.05255	7.46797	7.77774	7.71685	8.26198	7.53325	7.94678
AKAP10	6.30816	6.78874	5.66816	5.72653	6.36264	6.66459	7.07826	6.25733	5.72983
AKAP11	6.27948	6.46364	6.86859	7.15515	7.73984	7.5495	7.56619	7.33965	7.40584
AKAP12	5.78706	6.60633	8.33565	7.22053	5.67942	4.02704	7.8947	8.00388	5.85472
AKAP13	5.24814	5.55403	5.44306	5.68998	5.34109	5.26271	5.22326	5.07671	5.51444
AKAP14	3.20695	3.16302	3.23508	3.32865	3.18186	3.39506	3.99407	3.35355	3.28914
AKAP17A	7.46217	7.51469	7.4236	7.2275	7.55433	7.84462	7.71121	7.08441	7.96817
AKAP3	4.60718	4.10686	4.82457	4.32398	4.25016	3.84502	4.5965	4.24428	3.91054
AKAP4	3.81555	3.61626	3.69508	3.76175	3.67234	3.65388	3.71109	3.62304	3.71964
AKAP5	5.90751	6.60491	5.12791	4.33424	4.23471	5.65929	5.4614	5.11885	5.31758
AKAP6	4.0347	4.10816	3.91771	4.20881	4.38227	4.074	5.01789	4.22239	4.2961
AKAP7	4.50696	5.25929	5.58034	5.44354	4.60467	4.06717	4.65718	6.30847	4.69107
AKAP8	7.7158	7.61944	7.58884	8.32405	7.53423	7.58069	7.85874	7.80405	7.20161
AKAP8L	5.8706	5.49135	5.50723	6.17289	5.99216	5.96988	5.82479	5.62814	5.96351
AKAP9	6.53185	6.48613	6.80109	5.37771	6.38207	5.9585	6.25481	5.90653	6.87255
AKIP1	8.92199	8.38379	8.83055	8.35744	8.83819	8.6819	7.59109	8.44684	8.69545
AKIRIN1	9.14441	8.38251	9.86699	9.66113	8.36593	8.84295	8.97688	8.4965	12.3316
AKIRIN2	7.62427	7.8741	7.2646	7.20197	8.08857	7.44562	7.67039	7.6077	6.76759
AKNA	4.70974	5.03406	5.02835	5.07332	4.39089	4.86564	5.64439	4.69435	5.22828
AKNAD1	3.42519	3.21013	3.14098	4.54268	3.55026	3.75991	3.29087	3.4006	3.26155
AKR1A1	10.6949	10.1981	10.9508	10.3785	11.3719	11.4353	10.4139	10.3149	11.8267
AKR1B1	9.8243	5.42067	10.578	11.0456	12.0495	10.2641	12.1486	10.7217	11.3458
AKR1B10	4.62465	4.08123	4.12387	4.1428	12.41	3.77528	8.19038	4.34024	4.18521
AKR1C1	5.48972	5.73595	4.54156	5.14976	7.6941	4.83686	4.41438	7.22704	4.47792
AKR1C2	7.48998	8.42972	4.76738	6.52067	11.6521	5.17798	4.21254	11.7726	4.33902
AKR1C3	10.2033	6.8386	3.78082	4.58617	11.9412	3.53117	3.52912	10.7236	3.76219
AKR1C4	3.53772	3.14238	3.36615	3.43908	3.35113	3.14727	3.14248	6.60599	3.48956
AKR1C6P	3.97818	3.93113	4.49036	4.26012	4.16677	3.7671	4.18037	3.99276	4.22058
AKR1D1	3.3203	3.02737	3.23882	2.94355	3.24764	3.14911	3.07884	3.28995	3.14552
AKR1E2	5.32464	4.10681	5.2307	6.73653	4.17949	5.11047	4.14024	4.14003	4.08885
AKR7A2	9.43679	9.11052	9.45095	10.2199	10.0256	9.46874	9.92606	8.7872	9.10982
AKR7A3	7.59933	7.06465	7.37275	8.02261	7.71342	7.35931	7.70226	6.72151	7.18301
AKT1	7.00318	7.5873	7.71681	7.00825	6.65999	8.01178	7.81059	8.2397	7.77884
AKT1S1	7.16786	6.52948	6.4849	6.75169	6.65257	7.18756	6.68362	6.81313	6.58085
AKT2	6.27689	5.96359	5.53669	6.21361	5.9995	6.34974	6.33515	5.81035	6.23772
AKT3	4.94168	5.58388	6.5142	5.96167	4.86562	8.5788	7.14258	7.26186	7.39424
AKTIP	8.57078	7.31186	7.73389	8.87211	7.50827	7.37629	7.46471	7.36378	8.02351
ALAD	7.29792	7.19068	6.88872	6.85818	6.91405	6.1769	7.07845	6.20165	7.04466
ALAS1	8.9133	9.20202	9.20883	10.0723	9.39511	8.86667	9.59118	9.64688	9.29865
ALAS2	4.07568	3.93165	4.14109	4.10901	3.72558	3.78574	3.77304	3.8964	3.89564
ALB	3.23185	3.32521	3.30831	3.33886	3.40338	4.02314	3.15524	3.36045	3.26283
ALCAM	8.52812	8.35667	6.14023	7.29385	6.58557	7.19108	7.49288	10.2446	9.05849
ALDH16A1	6.70288	6.66633	6.51558	6.06392	6.7508	6.51531	6.10625	6.27238	6.69229
ALDH18A1	8.77471	9.0603	8.79922	9.21056	8.44222	8.5981	8.93639	8.22391	8.46216
ALDH1A1	9.2256	10.6244	12.6699	4.50669	6.45565	3.68393	3.80875	10.5012	11.7477
ALDH1A2	5.44404	4.68372	5.00911	5.05024	5.68861	4.67757	7.42809	4.77795	4.78503
ALDH1A3	5.08802	6.01648	6.73255	6.11063	4.61426	3.94178	4.50281	4.17589	5.01784
ALDH1B1	6.46373	5.83146	5.89988	5.72768	5.86908	6.38027	6.62368	8.62823	6.34594
ALDH1L1	5.00208	4.78428	4.69721	5.11063	4.72846	4.81671	4.75598	5.05017	4.6842
ALDH1L1-AS2	4.84411	4.56319	4.76506	4.61001	4.21766	4.59218	4.54466	4.78822	4.18163
ALDH1L2	3.69151	4.33264	4.78453	6.54115	4.40836	5.27539	4.2797	4.72819	4.54759
ALDH2	8.56519	8.37099	8.22613	8.74491	9.23194	7.65237	9.02007	9.47531	9.25162
ALDH3A1	4.93859	5.17568	4.3732	4.78522	8.5558	4.64768	4.61476	4.81738	4.59419
ALDH3A2	7.94234	9.03413	7.96816	7.75829	10.0738	8.12375	9.4505	6.45666	6.70336
ALDH3B1	5.22038	5.18516	5.24868	5.52368	5.64042	5.28966	5.00068	5.34957	5.27471
ALDH3B2	4.15164	3.60907	3.9011	3.86714	3.84365	3.74652	3.58002	3.90455	3.72092
ALDH4A1	5.39586	5.67899	6.81249	6.50438	6.77218	4.96778	5.99168	4.77539	5.82858
ALDH5A1	6.57472	7.05564	6.95695	6.59332	6.32124	6.85829	6.99811	7.40367	7.56056
ALDH6A1	7.16121	7.48302	7.7073	6.57894	6.78467	7.39696	7.59061	6.94255	7.66781
ALDH7A1	4.23723	3.92311	9.6677	9.01022	8.21189	6.97313	7.8805	4.01709	6.30172
ALDH8A1	4.92689	7.34777	6.79323	3.6202	4.58539	4.28601	4.18873	6.29251	4.26681
ALDH9A1	9.13125	10.76	10.8676	10.6711	9.87806	10.8369	9.6467	10.4536	9.90839
ALDOA	11.237	11.0921	10.4978	10.8175	11.6923	11.0174	11.6361	10.8579	11.0141
ALDOAP2	4.12736	3.75018	3.80144	3.9131	3.74838	3.76029	3.38813	3.80018	3.60154
ALDOB	4.01197	3.74996	3.91812	3.90104	4.01184	3.83308	3.75164	3.8694	3.92291
ALDOC	6.61353	6.74374	5.49869	4.76807	7.54849	7.95671	5.2298	6.3283	6.40173
ALG1	5.76927	5.74841	5.15312	6.02138	5.44594	4.79816	6.32766	6.02421	5.22603
ALG10	5.69714	4.78548	5.60645	5.45167	5.0091	4.96769	5.49969	6.27091	4.74506
ALG10B	5.03119	4.66537	6.11329	6.16824	5.52797	5.82516	6.75726	6.9274	5.58104
ALG12	6.61779	6.20686	6.37594	5.82698	6.05696	6.65428	6.45367	5.97642	6.31453
ALG13	6.97211	7.08627	8.04511	7.56324	6.92498	6.93525	7.38964	7.13358	6.41359
ALG14	6.5335	6.60912	6.37002	6.29517	7.35066	6.2871	6.58049	7.09423	6.32383
ALG1L2	4.93115	4.88556	4.85537	5.00586	5.12511	5.34854	5.83541	4.31384	4.89822
ALG2	6.28396	6.57568	6.74551	6.62724	6.47066	6.47928	7.23391	6.39254	6.62188
ALG3	7.69407	6.81905	6.84828	7.88749	7.41896	7.6808	8.88116	8.04399	7.22969
ALG5	6.17135	6.01239	5.85205	6.16848	6.85819	5.88099	6.8141	6.57258	6.34988
ALG6	9.01189	8.65145	8.90239	8.49777	8.71894	8.79388	7.97933	8.24238	8.4284
ALG8	10.9534	9.65709	10.6754	9.23058	9.16941	9.46602	9.7644	9.90564	9.36454
ALG9	7.55055	7.6626	7.47415	7.36328	7.55132	7.98346	8.0187	7.65929	7.90526
ALK	5.0837	4.83319	4.85386	4.85263	6.00716	4.61292	5.44794	4.8199	4.64154
ALKBH1	7.05048	6.20999	6.62118	6.37711	6.88336	6.66879	7.51145	6.66255	7.01167
ALKBH2	8.87385	8.01356	8.27765	8.25294	7.92501	8.57018	8.46852	7.70561	8.26487
ALKBH3	8.25424	4.38106	8.06699	7.95487	8.67945	7.78874	8.27973	8.09142	8.00769
ALKBH3-AS1	3.92173	3.85757	4.01536	4.02241	3.87281	3.73577	3.68246	3.88644	3.87196
ALKBH4	5.59645	5.89921	6.46286	6.19292	6.59128	6.30152	6.31913	6.24125	6.24202
ALKBH5	6.81726	6.21225	6.50587	5.9556	6.29157	6.73166	6.77861	6.38791	6.42508
ALKBH6	8.26539	8.02143	8.30416	8.9469	8.22229	8.25759	8.62456	8.45749	8.17518
ALKBH7	6.26853	5.92098	6.07161	6.16056	5.87812	6.5035	6.21611	5.77862	6.45048
ALKBH8	6.77508	6.53398	6.37086	6.11546	5.72295	6.06521	6.93996	6.11422	5.3076
ALLC	4.2162	4.19566	4.26457	4.43509	3.97217	4.34703	4.45524	4.42337	5.29092
ALMS1	8.52116	9.0638	8.99152	8.83611	8.33638	8.19762	8.64652	8.79947	8.80621
ALMS1P	5.08658	4.76959	5.25941	5.20834	4.96624	4.81669	5.20139	5.61226	5.54109
ALOX12	4.03979	4.22164	4.2289	4.42539	3.91127	3.87658	3.83507	4.61535	4.10401
ALOX12B	4.39752	4.23657	4.39986	4.60172	4.17102	4.03131	4.96761	4.24826	4.1535
ALOX12P2	6.18682	5.0413	5.8665	4.96192	5.1408	4.9871	4.74116	5.65535	6.07171
ALOX15	4.18382	3.98895	3.98126	3.90257	4.02791	4.06639	3.67518	3.94201	4.1227
ALOX15B	4.94084	4.52847	4.63149	4.60847	4.32217	4.24568	4.44612	4.86649	4.47001
ALOX5	4.3265	7.52155	3.82355	4.35557	3.87015	4.01789	4.85252	3.87521	4.95939
ALOX5AP	5.08667	4.79031	5.45235	4.52008	5.71136	5.194	7.0271	4.85505	4.75394
ALOXE3	4.21802	4.28866	4.23997	4.30037	4.2956	4.05995	4.01799	4.15693	4.22039
ALPI	4.14254	3.68681	4.01058	4.1283	4.10252	3.86445	3.90799	3.88406	3.75512
ALPK1	4.64624	5.56028	4.57355	4.66043	4.72302	5.09325	4.79668	4.48811	4.52221
ALPK2	4.16277	4.11885	4.03674	3.94721	4.3558	4.01162	3.84189	4.01417	4.20729
ALPK3	4.45762	3.98408	4.17132	3.93201	4.15036	4.08738	4.88554	4.11186	5.25831
ALPL	3.9977	3.94319	4.05893	4.0604	4.75651	3.90192	4.94463	4.11918	3.74909
ALPP	3.62423	4.00578	3.8351	3.85005	4.38162	3.81521	3.29113	3.67148	3.66429
ALPPL2	4.66687	4.65547	4.6072	4.65284	4.55591	4.55609	4.61082	4.50433	4.28793
ALS2	6.08454	6.27969	5.96273	6.20567	6.06671	6.39045	5.78277	5.42382	5.52429
ALS2CL	5.18331	5.15448	5.42209	5.16306	5.32923	5.04002	4.92249	5.26717	4.86513
ALS2CR11	3.38418	3.14882	3.26184	3.20568	3.29304	3.13861	3.97373	3.2198	3.8687
ALS2CR12	4.19644	4.05036	4.17043	4.1486	3.91532	4.14095	3.85776	3.84686	3.93752
ALX1	7.02721	3.97419	4.68002	10.3002	6.80676	3.93553	7.07295	4.49682	5.62116
ALX3	6.23722	4.05824	4.09497	4.55475	4.68911	6.35189	5.1365	4.48757	4.84364
ALX4	3.68847	3.75589	3.87383	4.05909	4.09263	4.17286	3.92513	4.22831	3.97616
ALYREF	10.6944	10.8891	10.6511	10.3115	10.1584	10.3454	11.169	10.328	10.2374
AMACR	4.14382	3.6933	4.07308	3.94423	3.96152	3.92039	3.80531	4.23475	4.58827
AMBN	4.52594	5.5155	4.72896	6.11141	4.67582	4.80163	4.35691	9.88128	4.53064
AMBP	4.47693	4.19834	4.23483	4.15585	5.0437	3.96596	4.10999	4.29431	4.07811
AMBRA1	4.73124	5.13417	5.0756	5.08036	4.87217	5.17058	4.79915	5.01611	4.99665
AMD1	10.2393	9.78887	9.12251	9.13746	9.75991	8.88381	9.77762	9.27891	8.80729
AMDHD1	3.59779	4.36579	5.81157	4.45156	3.27509	3.79916	3.54281	3.65413	3.86185
AMELX	3.98484	3.5881	3.34943	3.61688	3.83194	3.41484	3.42806	3.4647	3.46312
AMELY	3.8788	3.62738	3.75079	3.91938	4.04168	3.69254	3.66659	3.66109	3.94043
AMER1	4.31701	3.87436	4.16342	4.08004	4.19745	4.40688	4.11789	4.1796	3.8675
AMER2	4.39296	3.86718	4.04334	4.0758	4.02988	4.25285	7.77469	7.35223	7.94026
AMER3	4.4357	4.29331	4.52474	4.52184	4.46668	4.70311	4.69813	6.19346	4.3629
AMFR	7.02102	6.46166	7.65274	7.61806	6.68073	5.88913	7.14593	6.41752	5.74974
AMH	3.66563	5.59431	4.52148	4.87197	4.46861	4.3448	3.84312	4.09817	4.86205
AMHR2	4.8559	4.64269	4.94582	4.68131	4.6954	4.2428	4.43938	4.59954	4.18494
AMICA1	4.37481	4.2328	4.31646	4.19975	4.72351	4.12852	4.40807	4.40717	4.46809
AMIGO1	5.4069	5.8635	6.17648	5.31008	5.53301	5.43249	6.33276	4.86485	6.21444
AMIGO2	9.92713	7.07186	9.02242	9.47319	5.44953	3.71218	7.56396	8.47503	9.14238
AMMECR1	8.8108	7.50046	7.71833	7.41724	7.67189	7.32829	7.67914	6.31368	5.60291
AMMECR1L	8.68415	9.01602	8.58906	8.50698	8.71879	8.46784	8.5062	8.95784	7.87164
AMN	4.8924	5.24988	4.68372	5.20903	5.20694	4.87774	5.04812	5.3221	4.41496
AMOT	3.94114	4.60465	4.19074	4.44945	5.21675	4.34549	4.31888	4.74037	3.98374
AMOTL1	7.16937	6.76411	5.54403	5.39053	7.10205	7.91448	6.40988	7.30448	6.75251
AMOTL2	4.97745	9.56816	8.4006	8.2086	6.23992	7.72984	6.20442	5.7781	5.41107
AMPD1	3.99407	3.7122	3.81553	4.12018	3.99672	4.01998	3.75487	4.18061	4.07414
AMPD2	8.14399	7.25637	8.53865	8.53042	8.42931	8.71088	7.9162	7.80009	8.0726
AMPD3	6.42264	4.54743	4.62222	4.38845	4.42138	4.16216	6.38819	6.43767	6.9514
AMPH	4.96139	4.9683	5.12434	8.38006	6.59512	10.2968	5.8584	6.45542	9.67229
AMT	8.56324	5.94127	6.27504	6.38983	6.34397	6.14684	6.96723	5.92278	5.99092
AMZ1	5.30897	4.95856	5.26532	5.16591	5.07053	5.05774	5.01312	5.00673	5.19906
AMZ2	10.3634	9.7639	10.2284	10.0267	9.84579	9.57142	10.366	9.85573	10.0877
AMZ2P1	8.47126	7.92273	8.40053	8.27805	7.74796	8.25817	8.43368	8.29682	8.14225
ANAPC10	6.7647	7.74871	6.82085	7.4971	7.06368	7.61047	7.5895	7.11841	6.89466
ANAPC11	8.11104	7.5793	7.93902	7.29229	7.58089	7.99862	8.79956	7.72837	8.01616
ANAPC13	7.33649	7.06403	6.57378	6.85134	6.80544	6.91418	7.30506	7.24523	7.41415
ANAPC15	9.6274	8.49113	8.35739	8.02367	8.46103	8.53333	8.63689	9.13129	8.64741
ANAPC16	9.31237	9.97451	9.26553	9.77295	9.76105	8.85344	9.30713	10.0166	9.90749
ANAPC2	6.2387	6.59895	6.47885	6.5248	6.57291	6.38299	7.44722	6.26367	6.71908
ANAPC4	9.48978	8.9125	8.96133	9.58379	8.9896	8.38119	8.93735	9.02139	9.44375
ANAPC5	9.03923	8.32537	8.72378	8.33171	8.45123	8.6884	8.77382	8.37818	9.06072
ANAPC7	8.74752	8.71781	8.66904	9.02944	8.55473	7.99898	9.01987	8.91817	9.19745
ANG	4.11609	5.9071	7.24079	6.50977	5.44349	7.12024	4.50005	4.59891	3.91423
ANGEL1	6.3703	5.78392	6.03767	5.70938	5.81118	5.87167	6.52419	5.51953	5.72309
ANGEL2	7.00618	7.41958	7.05172	6.76561	6.83524	7.15556	6.71145	6.66162	6.48468
ANGPT1	3.61404	3.45425	4.52912	3.70846	4.33803	3.87764	3.60104	3.65249	3.74257
ANGPT2	3.67187	3.59185	3.65124	3.65255	3.80612	3.53815	3.49248	5.59714	4.22142
ANGPT4	4.27197	4.2624	4.0389	4.2168	4.03414	3.90102	4.22571	4.61337	4.05878
ANGPTL1	3.70637	3.73239	3.63938	3.8792	3.68665	3.91857	3.5512	3.61181	3.49806
ANGPTL2	5.95693	4.45568	4.36642	4.27055	6.45645	6.78425	7.51129	4.46649	4.16362
ANGPTL3	3.34077	3.27059	3.41236	3.48517	3.32416	3.30412	3.23214	3.36477	3.20346
ANGPTL4	4.54388	4.53844	5.62503	4.72307	5.31699	4.6118	4.79962	4.52001	4.67534
ANGPTL6	4.86474	4.12393	4.89504	5.22885	5.19509	4.92514	4.19636	4.45369	4.8831
ANGPTL7	3.83154	3.88014	3.65799	3.98763	3.99476	3.72683	3.68162	3.71565	3.6877
ANHX	4.85848	4.99131	5.13431	5.51345	4.93749	4.9998	4.69339	4.84969	4.85359
ANK1	4.51448	4.42178	4.30246	4.6977	5.15601	5.01099	7.64144	5.22229	4.50944
ANK2	4.49207	4.77521	4.93029	5.24186	4.08988	5.93642	6.11694	6.39081	6.49849
ANK3	6.42087	6.60486	4.47099	4.87568	6.99789	7.4657	7.93605	7.86242	6.20205
ANKAR	3.72779	3.78442	3.55619	3.85587	3.73709	3.6136	3.52439	3.59793	3.57831
ANKDD1A	4.80757	5.39004	5.86329	5.69712	4.95905	6.35648	6.57011	5.3874	4.71251
ANKEF1	5.77682	6.14219	4.39243	3.93644	4.78669	5.77634	6.35827	6.5004	6.23094
ANKFN1	3.88024	3.87133	3.85052	3.83811	3.86917	3.87195	3.89488	3.84905	3.88854
ANKFY1	6.25764	6.07569	5.68936	6.19778	6.12745	5.8536	5.79886	5.93563	5.86916
ANKH	5.73334	5.63517	4.8598	4.19308	5.77666	6.67086	6.79987	6.64838	7.81628
ANKHD1	6.77069	7.47079	6.22055	7.14177	6.77067	6.09599	6.42261	5.49446	6.10474
ANKIB1	8.13864	7.41932	8.83754	7.59006	8.03777	7.54543	6.75213	7.69771	7.91611
ANKLE1	4.9681	3.48263	4.44117	4.61796	5.97342	5.99292	5.89855	6.17782	3.8531
ANKLE2	6.60725	6.79138	6.86158	6.23933	6.3889	6.05314	6.45332	6.28455	6.64314
ANKMY1	4.61721	4.25051	4.10823	4.27753	4.24701	4.06908	4.46324	4.25407	4.2573
ANKMY2	8.92858	9.08653	9.66967	8.89108	9.70304	9.72882	8.31746	8.83775	9.26723
ANKRA2	6.47221	8.52505	8.32514	7.4923	7.99482	8.42533	7.37491	7.87966	7.88201
ANKRD1	3.81148	4.70906	3.66757	3.5828	3.69454	3.88594	3.50339	3.43759	3.73291
ANKRD10	6.12305	6.80562	5.66479	5.66943	6.80318	5.46823	6.47319	6.61316	5.85894
ANKRD10-IT1	10.0871	10.6908	9.77651	10.1136	9.89294	9.83693	9.94919	9.7844	10.2024
ANKRD11	7.21474	6.70028	6.5216	7.40161	6.75602	6.32548	7.34826	6.5897	7.05141
ANKRD12	7.18861	7.46678	7.36747	7.37761	6.52562	6.93639	6.84379	7.90757	7.93226
ANKRD13A	7.02177	7.82058	7.0464	6.90276	7.71456	7.4893	8.20884	7.20205	7.71036
ANKRD13B	6.81783	6.07439	6.94893	6.48601	6.44519	7.14496	7.6452	6.82537	5.74678
ANKRD13C	6.70995	6.4099	6.64589	6.71664	6.31787	6.78056	6.47134	6.69046	6.58183
ANKRD13D	5.66916	5.90879	5.51678	6.25152	5.56515	5.50791	5.14478	5.51893	5.34495
ANKRD16	6.99951	6.68361	7.68084	8.40564	6.39264	6.89377	6.33019	7.48064	6.4627
ANKRD17	9.8621	9.24371	9.1106	8.52429	8.70663	9.4375	9.26699	8.78421	9.05085
ANKRD18A	3.6502	3.64923	3.85592	4.05976	3.6306	3.56771	4.02024	3.99985	4.00866
ANKRD18B	4.78025	4.30921	5.0269	4.38126	5.31565	4.73386	5.56891	6.17418	6.53408
ANKRD19P	5.81101	5.4782	4.93693	5.58921	5.06045	5.19592	6.10578	5.32297	6.6201
ANKRD2	4.3076	4.26369	4.24921	4.36104	4.45284	4.76771	4.3543	4.23272	4.06432
ANKRD20A11P	7.13708	7.04788	6.42766	6.22128	6.26233	6.27272	6.73066	5.89653	7.35315
ANKRD20A12P	4.46738	4.47509	4.73133	4.59479	4.48727	4.60544	4.35735	5.08568	5.06895
ANKRD20A5P	5.86974	5.64671	6.81875	4.58132	3.81216	3.89228	6.25427	4.19669	4.68998
ANKRD22	6.01043	4.55417	4.76332	4.26364	4.98258	4.49733	4.26934	4.99614	4.63103
ANKRD23	4.78111	5.72912	4.48119	4.96029	5.24523	4.59147	4.61228	4.46212	4.99498
ANKRD24	4.08941	3.97995	4.01977	4.07928	4.14599	4.13656	4.21041	4.05677	4.06068
ANKRD26	5.26819	5.85202	6.61076	6.25492	5.20071	5.91945	5.15073	6.08556	5.73043
ANKRD26P3	5.86473	4.15542	3.99989	4.24937	4.09108	3.88715	3.82297	3.98217	3.9518
ANKRD27	9.69927	8.60546	8.99232	8.8481	8.31252	9.51815	9.12756	8.6947	8.65021
ANKRD28	6.56295	7.53079	7.38494	8.69422	6.95341	6.7351	7.79376	7.22707	6.73148
ANKRD29	3.31035	5.83827	3.7605	3.70084	7.99761	3.57604	3.51231	3.48702	3.42034
ANKRD30A	3.58051	3.56526	3.83166	3.36524	3.6609	3.43411	3.4015	3.35508	3.53352
ANKRD30B	2.94886	3.17385	2.88493	2.99869	3.0205	6.4214	3.00747	3.10261	2.93795
ANKRD30BP2	3.62546	3.3636	3.40933	3.74527	3.24161	3.86614	3.39197	3.29074	3.59542
ANKRD30BP3	3.85901	3.73112	3.95439	3.7768	3.78467	3.89027	3.57971	3.79509	3.77348
ANKRD31	3.6948	3.34733	3.3012	3.57477	3.49447	3.51783	3.75168	3.53567	3.47323
ANKRD32	5.63666	5.82554	7.35786	6.41444	5.75479	6.60359	5.68657	6.76577	6.12663
ANKRD33	3.70155	3.7482	3.60274	3.77919	3.40206	3.27505	3.82412	3.94402	3.51072
ANKRD33B	7.24228	6.83421	6.77033	6.50203	6.12285	7.65975	8.21309	5.4286	4.95706
ANKRD34A	4.79492	4.33126	6.90258	5.10969	5.63487	6.10728	4.86561	4.81338	4.68411
ANKRD34C	3.86826	4.0199	3.81723	3.94168	3.90006	4.80321	3.69392	6.17728	3.87444
ANKRD35	5.03351	4.1775	4.39651	7.60505	4.53525	4.39009	4.33629	6.14367	5.89319
ANKRD36	8.21375	8.99179	7.21729	8.01042	7.62486	7.05586	8.82412	8.14265	8.44937
ANKRD36B	8.96442	10.5856	8.03539	9.29218	8.92495	7.37003	9.85598	7.82036	9.22301
ANKRD36BP2	5.22713	4.17239	4.86295	5.19475	4.00775	4.16284	4.19294	5.79005	4.46041
ANKRD36C	4.00062	4.93325	4.0584	4.3565	4.07541	3.98724	4.49393	4.21176	4.21652
ANKRD37	4.47494	5.29881	4.69498	5.24884	5.99503	5.21246	6.13574	5.427	5.80036
ANKRD39	8.94766	7.55789	7.46394	8.63267	7.70345	7.66876	7.44134	8.80658	6.83101
ANKRD40	6.29013	5.80995	5.86911	5.8604	5.83341	6.01898	6.20758	5.83606	5.75769
ANKRD44	4.43586	4.90967	3.76285	4.08069	4.51484	5.66254	4.46201	4.32734	4.4644
ANKRD45	3.25811	3.29656	7.21797	4.53633	3.16337	3.32282	3.37928	3.24026	4.97964
ANKRD46	8.44582	7.85944	7.28061	7.36166	8.87664	8.89527	8.71904	8.47466	7.86563
ANKRD49	9.86392	8.60354	8.71445	7.98782	8.59314	8.55574	8.39844	9.55121	8.26875
ANKRD50	5.86715	6.40236	6.65501	5.94941	6.46518	6.99288	6.09183	6.17238	6.43083
ANKRD52	6.66199	7.16687	6.4542	7.50875	6.36324	6.34246	5.97239	6.55003	6.56307
ANKRD53	4.73855	4.55878	4.75837	4.6359	4.62979	4.68352	4.47172	4.54695	4.51271
ANKRD54	7.00697	7.19002	7.70429	7.83932	7.8946	7.16299	7.33651	7.33337	7.36317
ANKRD55	3.8002	4.03974	4.0621	3.95233	3.91381	3.94704	5.80639	3.98898	3.8527
ANKRD6	5.01305	7.12397	6.57514	5.56568	6.20578	5.80267	5.83299	5.81293	5.7621
ANKRD60	4.55647	4.14659	3.96111	4.52545	4.24927	4.11141	4.20128	4.28816	3.92259
ANKRD65	4.46888	4.76817	4.48264	4.75515	4.57015	4.44443	5.26567	5.48164	5.30772
ANKRD7	3.82152	3.45589	5.50081	3.56212	3.27593	5.07899	3.73425	4.18059	5.33945
ANKRD9	5.74135	6.73002	6.47386	6.45269	6.17401	6.92958	6.31084	5.95607	6.11428
ANKS1A	8.18194	8.19284	7.98164	8.29035	8.07715	8.12493	8.4257	8.63949	8.49995
ANKS1B	3.62594	5.59816	3.85264	3.98544	3.5399	5.25539	4.86988	3.54463	5.28361
ANKS3	6.19469	5.41493	5.31005	6.02859	5.90194	5.99207	6.56704	5.80511	5.84069
ANKS4B	3.75964	3.89733	4.1312	4.13885	4.14919	3.93255	3.55416	4.10488	3.67046
ANKS6	5.48106	5.38444	5.31814	5.1712	5.03206	5.34753	6.02175	4.80706	5.7615
ANKUB1	4.01734	4.10458	4.14347	4.33819	4.19456	4.10747	3.95525	4.1921	4.00079
ANKZF1	7.13848	6.978	7.19851	7.42791	7.56686	7.17422	7.04169	6.35618	6.81726
ANLN	9.27395	9.50612	10.4542	9.23232	9.77741	9.39434	8.09052	8.30609	8.37494
ANO1	3.99483	4.14792	3.82582	4.53182	4.37226	3.82773	3.96693	3.95717	4.07766
ANO10	6.70883	6.79711	7.21797	7.88992	6.87364	6.46415	7.18934	5.2401	5.35765
ANO2	4.18371	3.94813	3.9283	3.80574	3.79713	3.789	4.09168	3.87578	3.89171
ANO3	3.60363	3.4892	3.614	3.47081	3.19474	3.53808	3.45613	5.91139	6.69202
ANO4	3.92662	3.79458	3.97468	3.74283	4.02616	5.13151	3.86687	5.65878	6.10095
ANO5	6.40586	3.73785	6.47262	4.06797	7.02481	8.08432	7.45565	7.18913	8.0545
ANO6	6.9477	6.52182	6.36113	7.01202	5.8807	6.38114	5.84781	6.25874	6.48597
ANO7	6.76508	6.31418	6.58624	6.41667	5.9875	6.01169	5.9971	6.25235	6.00592
ANO8	4.69698	6.55601	6.39807	6.98005	6.46639	7.02777	5.88438	6.61103	6.18622
ANO9	6.41623	5.95561	4.87296	5.51777	5.2196	5.35916	5.3589	6.26335	5.60964
ANP32A	10.0521	10.4606	9.59057	10.5373	9.92359	10.2957	11.3616	10.0075	9.82838
ANP32A-IT1	3.90465	4.94694	4.09876	3.875	3.73587	3.645	5.99254	3.51795	3.99505
ANP32B	11.8579	12.3729	11.9471	12.0907	12.271	11.9018	12.3046	11.771	12.308
ANP32C	3.51	3.88108	3.64685	4.00563	3.54926	3.84828	3.81092	3.58728	3.70633
ANP32D	3.46896	3.39048	3.3705	3.70413	3.30817	3.40493	3.3368	3.42829	3.27449
ANP32E	10.8972	10.727	10.234	10.1498	10.2404	10.9397	9.99211	9.9418	9.89077
ANPEP	3.88041	3.71735	3.8938	4.29591	3.83839	3.80047	3.5403	3.65762	3.736
ANTXR1	4.98758	6.10358	4.75703	4.70179	6.49009	5.75931	5.97304	4.38448	4.67312
ANTXR2	5.35596	5.54204	4.17236	4.01693	5.39564	6.06913	5.04943	6.50769	4.95854
ANXA1	8.30201	9.39366	9.71163	4.46195	7.19192	5.71801	3.67504	3.77304	6.47114
ANXA10	4.14264	4.09662	4.28934	4.22769	3.9253	4.25952	4.01399	4.20667	4.06146
ANXA11	6.56382	7.13649	8.30083	8.16424	7.05391	7.0233	5.27199	7.98895	7.33651
ANXA13	4.6287	3.78636	3.91624	3.75879	3.9876	4.0171	3.45637	3.73157	3.7483
ANXA2	7.8235	9.93789	10.4297	9.90813	10.6439	9.75086	7.31012	8.19762	7.33361
ANXA2P1	4.10153	5.35993	5.37542	4.58659	5.28786	5.04872	3.80862	4.59264	4.02504
ANXA2P2	7.99233	10.6972	11.3497	10.3989	11.5988	10.632	7.58337	8.50111	7.64603
ANXA2P3	4.19979	5.03036	5.08894	5.20571	5.1882	4.57465	4.1869	4.37884	3.84939
ANXA2R	5.01951	5.80664	5.82938	5.23551	6.30235	6.83882	4.97448	4.83869	4.98721
ANXA3	7.07881	10.1405	3.57517	3.53258	5.118	3.94676	3.51333	5.46253	3.94684
ANXA4	10.7505	10.558	9.08717	8.05785	9.25172	8.4244	7.42993	7.06751	5.03602
ANXA5	8.46163	10.6094	10.6886	9.37348	10.5589	10.5429	8.34518	9.1613	9.39885
ANXA6	4.95244	5.04616	6.72257	6.83058	6.04193	6.87893	7.08744	6.13502	6.94832
ANXA7	9.62663	9.97218	10.6194	10.677	9.54935	9.32347	8.85645	11.0027	9.90103
ANXA9	4.3987	3.78191	4.27568	3.84691	4.62412	3.94733	3.79497	4.52837	4.78402
AOAH	4.56325	4.71274	4.79981	4.67752	4.87188	4.41594	5.16549	4.64231	4.24315
AOC1	3.63982	3.48121	3.60596	3.62824	3.49563	3.37044	3.71386	4.60505	3.52757
AOC2	6.46862	5.41152	5.05831	5.35482	4.87923	4.67406	5.28617	5.01396	5.73492
AOC3	5.54105	4.82291	4.23488	4.54258	4.26168	4.19904	4.66778	4.27724	5.12935
AOC4P	5.89192	5.40153	5.28944	5.36816	5.66236	5.78568	5.55248	5.49509	5.45215
AOX1	4.64191	4.21327	4.40966	6.20662	7.01231	4.29817	4.67038	4.50619	4.33476
AOX2P	4.17212	4.36993	4.66585	4.30232	4.28719	4.44289	4.06485	4.69705	4.17183
AP1AR	5.22434	5.44319	4.89519	4.87882	4.81177	5.67319	6.75309	5.0753	5.78607
AP1B1	7.66715	7.21766	6.76879	6.8834	7.637	7.97425	7.30179	7.06635	7.88982
AP1G1	8.52295	7.50456	8.60193	9.03583	7.53347	7.55623	8.29887	7.81434	7.63426
AP1G2	5.81784	6.13218	5.62185	5.07579	6.10395	5.42259	5.43108	5.35249	5.66433
AP1M1	7.01857	6.87818	7.90675	8.10714	7.67219	8.45446	8.16656	8.09969	8.03562
AP1M2	6.83849	7.34863	7.5657	5.28755	5.46669	4.98933	4.93191	8.92354	6.91145
AP1S1	7.36113	7.40965	7.98901	7.95341	8.92894	8.4756	7.35784	7.69921	7.88468
AP1S2	7.64252	8.51957	7.02627	6.91257	8.31355	8.21487	9.36372	8.14619	8.35494
AP1S3	5.79871	5.10848	4.99263	4.22059	4.44934	4.9115	3.7318	4.40974	4.99105
AP2A1	6.94367	6.15792	6.26457	6.34264	6.21418	6.70989	5.81655	5.81687	6.22369
AP2A2	7.71578	7.15168	7.85142	7.36457	7.41053	7.77042	7.65315	7.1129	7.21603
AP2B1	9.08693	8.57966	8.87939	8.84758	9.17818	8.76515	8.44892	8.76023	8.81347
AP2M1	10.2343	10.4404	9.73919	10.6684	10.8027	10.3662	10.3699	10.8774	10.5391
AP2S1	10.7057	10.39	10.3177	9.97683	10.6814	11.196	10.1235	10.7416	10.9391
AP3B1	6.70257	7.12258	8.15927	7.51428	7.01855	7.5289	6.87773	7.33985	6.55004
AP3B2	3.6845	3.92067	4.27025	5.6241	6.1787	6.56651	7.28316	7.00568	6.6214
AP3D1	9.2672	8.52623	8.89555	9.20276	9.00895	9.23789	9.18823	8.40749	9.19802
AP3M1	7.22753	8.29271	8.39021	8.48952	7.33337	7.55624	7.52997	8.64621	8.04921
AP3M2	6.71716	6.85301	7.19635	8.21185	7.03507	7.32103	7.84055	6.95068	8.17237
AP3S1	10.3925	10.3425	11.4639	11.0747	10.9924	10.7423	10.7179	10.2935	10.5332
AP4B1	6.60762	5.78599	5.79899	6.30805	6.09611	6.12881	5.56395	5.90642	6.06391
AP4E1	4.42733	4.68651	4.72954	4.8352	4.58343	4.4964	4.76757	4.60168	4.54976
AP4M1	7.82638	6.59571	8.28055	7.36881	7.97695	7.0997	6.74768	7.04805	7.58087
AP4S1	5.45465	5.91511	5.73291	5.67268	6.23978	5.92958	6.78646	5.27368	5.62483
AP5B1	5.31665	5.861	6.83387	6.70081	5.28216	5.44995	4.99096	4.77869	4.17187
AP5M1	8.14382	7.72155	7.49898	6.63314	7.40722	7.0367	8.5822	7.66374	7.79931
AP5S1	7.13029	6.89104	6.31158	7.26037	7.52851	6.75636	7.0176	7.73573	6.92064
AP5Z1	6.84929	6.86836	7.17128	7.58447	7.20305	6.32294	7.11879	7.01655	7.31428
APAF1	5.09067	6.54088	6.42067	5.60997	5.78154	6.18444	5.29746	6.02166	5.7041
APBA1	4.86049	4.97556	4.5099	4.73892	4.26078	5.91456	4.26304	4.69125	5.18205
APBA2	7.29762	7.21851	6.57629	6.75818	6.32161	7.7233	8.16201	4.91101	7.52445
APBA3	6.29406	5.77664	6.04033	5.7999	5.93159	6.65775	6.45677	5.33059	5.91595
APBB1	5.55334	5.67196	5.82439	5.17047	5.39709	6.59821	6.38367	6.2141	6.02545
APBB1IP	4.17576	4.12728	4.25684	4.28027	4.10087	4.36675	4.26414	4.29422	4.3883
APBB2	5.26374	6.86087	7.30455	5.48955	5.88351	4.30132	6.47426	7.03772	7.08984
APBB3	5.99319	5.46023	6.22219	6.05891	6.16529	6.6353	6.27556	6.02674	5.74037
APC	5.89624	6.47838	6.62868	6.69604	6.65337	6.45208	6.91109	7.1996	6.25789
APC2	4.44707	4.29036	4.61739	4.98491	4.8869	5.47686	4.70954	4.97308	4.54109
APCDD1	4.08169	4.75244	4.10397	6.80673	5.07184	6.56161	5.71705	8.89622	3.88578
APCDD1L	4.78766	4.97262	5.33526	4.96118	4.81716	4.66569	4.65214	4.76733	4.69012
APCDD1L-AS1	4.00761	3.87024	3.95077	3.88433	3.9096	4.05984	3.92055	3.8765	3.93949
APCS	3.96528	4.25012	4.07894	4.09625	4.04087	3.92826	3.86786	4.13609	3.81087
APEH	7.12148	7.23749	7.57117	7.74985	7.00887	6.89773	7.6385	7.55683	7.00455
APEX1	11.8205	11.3801	11.4369	11.0107	11.6639	11.5072	12.1488	11.3769	11.5366
APEX2	7.17275	7.18843	7.33834	7.52223	7.69213	7.48106	7.41171	6.73805	7.23837
APH1A	7.19636	7.23031	7.15493	7.40852	7.06535	7.62937	7.13102	6.6617	6.76594
APH1B	5.65682	5.72243	6.85928	6.45465	4.95075	5.06427	6.67713	7.47703	6.62681
API5	8.46776	8.2662	8.21071	8.37074	8.05398	7.6922	8.28178	8.10422	8.0171
APIP	6.18907	6.10065	6.29443	5.85163	6.09613	6.49848	6.06687	6.35378	6.19134
APLF	3.9851	4.21057	3.93751	3.8519	4.11782	3.83493	3.49153	3.78236	3.67201
APLN	5.05014	5.4308	5.10876	5.8769	5.10906	5.21624	6.01372	5.87232	6.26432
APLNR	4.30849	4.44172	4.95769	4.27547	4.24388	4.40946	4.07976	4.48316	4.54139
APLP1	5.47814	7.38455	8.90221	8.5126	8.17527	8.68667	8.15727	7.4201	7.15142
APLP2	8.10507	8.11221	9.21488	8.22529	8.24857	8.52023	7.92943	8.39381	8.43534
APMAP	6.6873	7.03173	6.93269	6.54767	7.06844	6.78561	7.90777	6.86056	6.72526
APOA1	4.26891	4.07147	3.93605	4.252	4.38499	4.54284	4.05438	4.19878	3.9529
APOA1BP	9.68114	10.143	10.9549	11.0718	10.2432	10.9627	10.2429	10.3711	11.4496
APOA2	3.56921	3.42852	3.41633	3.52557	3.67915	3.54421	3.42228	3.40234	3.48741
APOA4	4.6812	4.28273	4.635	4.40993	4.3972	4.46903	4.63699	4.21769	4.11607
APOA5	4.51275	4.76133	4.6767	4.87696	4.62119	4.5799	4.52703	4.61737	4.55614
APOB	4.50277	3.89177	4.00409	3.89933	3.86633	3.87441	4.05886	3.97818	4.01883
APOBEC1	8.27496	3.8351	3.78645	3.70807	4.03161	3.91697	3.87358	4.06536	3.85674
APOBEC2	4.6637	4.27247	4.23922	4.57485	4.69187	4.22702	5.50338	4.50272	4.64811
APOBEC3A	3.69673	4.57667	4.76966	3.83041	4.12079	3.23791	3.53743	4.2946	3.40583
APOBEC3B	3.66966	10.1864	10.902	8.55275	9.43833	4.76846	3.42948	8.5719	5.41736
APOBEC3C	6.15577	5.69084	6.32724	6.15652	8.02981	6.47521	6.00461	5.92902	6.20357
APOBEC3D	5.07227	4.78151	4.99928	4.73926	4.90972	4.8363	4.81821	4.85481	4.62582
APOBEC3F	4.3443	4.42604	4.68841	4.37982	4.21177	4.31128	3.7284	4.41968	4.08891
APOBEC3G	5.28915	6.25654	6.86875	6.71092	4.76252	4.73193	4.46377	4.81286	4.84618
APOBEC4	4.41376	4.30799	4.13599	4.13138	4.2128	3.99633	4.20945	4.33594	4.36399
APOBR	4.73356	4.49878	4.27956	4.2448	4.60596	4.64013	4.23473	4.45642	4.19418
APOC1	6.16223	5.65306	6.90931	5.80591	7.0197	6.67018	6.41907	6.83377	6.25681
APOC2	4.3576	4.28883	4.40404	4.52287	4.23299	4.19725	4.3306	4.37659	4.19324
APOC3	3.82201	3.67595	3.9969	3.93984	3.86708	3.92896	3.81962	4.03458	3.75184
APOD	4.56232	4.32979	4.53695	4.12248	4.31633	4.20039	4.12231	4.72479	4.61246
APOE	4.21441	4.53492	4.31198	4.54323	4.26026	4.66942	4.13378	4.31528	4.7044
APOF	3.9722	3.22191	3.32382	3.67734	3.31912	3.33171	3.62344	3.23063	3.43037
APOH	4.02493	3.63556	4.10095	4.19626	3.81506	3.78074	3.65753	4.2196	4.16155
APOL1	5.33705	5.33774	5.33226	5.24132	5.02934	5.58552	5.35705	5.14552	5.12175
APOL2	6.3117	6.03929	6.24398	5.98194	6.23663	5.01325	5.77131	5.6852	5.92963
APOL3	4.72291	4.22166	4.76274	4.53026	4.53272	4.16763	4.43544	4.135	4.47468
APOL4	4.36152	4.30778	4.30191	4.36153	4.74624	5.06532	4.28775	4.69764	5.44547
APOL5	4.48698	4.46512	4.45112	4.44682	4.25426	4.02425	4.14059	4.3681	4.3179
APOL6	4.23571	4.95051	4.52371	4.38279	4.49515	4.2479	4.20341	4.34347	4.97147
APOLD1	5.60327	5.81274	4.7913	6.72641	7.78283	6.56945	5.94785	4.64754	5.6444
APOM	5.9242	6.48351	5.97737	6.82691	6.49407	5.4499	6.32626	5.93453	5.41442
APOO	9.71455	9.67979	9.27962	9.89757	9.94315	9.99998	10.3433	10.337	10.0821
APOOL	8.13165	8.2615	9.11059	8.10297	7.56633	7.85971	8.53681	7.90581	7.54767
APOPT1	9.07155	9.95709	9.15016	9.33344	9.30306	8.89376	9.46512	8.81788	9.78499
APP	9.68134	9.56045	9.36967	9.41469	9.71294	10.4479	9.47156	9.35554	10.489
APPBP2	7.03172	7.02748	7.53387	7.1874	6.46495	6.95368	6.97997	6.69122	6.82325
APPL1	8.25694	8.87078	8.84873	8.76073	8.49889	8.08363	8.35458	8.44157	8.51938
APPL2	7.60814	7.38194	8.38523	8.28455	7.6298	7.70184	7.57906	8.91364	8.13361
APRT	9.04613	7.52989	8.52625	5.10997	8.17979	8.08474	9.95803	7.95028	9.09856
APTX	6.61377	6.99422	7.11607	6.62151	6.96086	6.95549	7.22576	7.48684	7.1945
AQP1	4.50551	6.78434	4.75418	4.62784	7.77084	4.69006	4.38067	4.44349	4.48252
AQP10	4.02498	4.18009	4.18678	4.68683	4.27075	4.33556	4.28591	4.10272	4.12987
AQP11	7.87393	6.84418	7.67351	6.80533	5.43009	6.88714	5.80034	5.73877	8.21746
AQP2	4.4315	4.50543	4.54118	4.62069	4.52807	4.52808	4.38065	4.46914	4.44127
AQP3	5.4674	5.29772	5.12562	5.42131	6.72034	6.23457	7.07819	5.4291	5.28991
AQP4	4.33994	4.38994	3.47171	3.40295	3.60952	3.32935	3.28333	7.16997	3.59893
AQP4-AS1	3.72427	3.65842	3.46633	3.51216	3.58519	3.50218	3.35533	4.36643	3.51209
AQP5	4.81589	4.47213	4.67934	5.07035	4.71918	4.44175	4.44285	4.648	4.80306
AQP6	4.85085	4.57109	4.52956	4.4742	4.75149	4.77032	4.89698	4.31532	4.48258
AQP8	4.36379	4.5197	4.57316	4.76081	4.48309	4.38968	4.38854	4.5885	4.41562
AQP9	4.49001	4.65739	4.4856	4.3543	4.58645	4.67371	4.56936	5.14878	4.72513
AQPEP	3.38308	3.40441	3.39471	4.12264	3.69065	3.56383	3.15846	3.46182	3.29128
AQR	5.61848	6.2863	6.06965	6.23291	6.27973	5.67486	6.7303	5.43634	6.04809
AR	4.51236	6.24034	5.43922	4.63003	4.49339	4.48019	4.30627	4.61565	4.52708
ARAF	5.92315	6.16937	6.43752	6.24	6.86216	6.91038	6.45742	6.99221	6.23521
ARAP1	6.33673	5.84299	6.26627	5.95475	6.10122	5.92705	5.42786	5.83007	5.47291
ARAP2	4.46864	5.28669	4.31399	4.1095	5.21476	5.40089	4.24782	5.08428	4.04347
ARAP3	4.41007	5.49052	4.71503	4.63327	4.55703	4.52146	4.93906	4.61079	4.51465
ARC	3.96267	3.87806	3.805	4.4489	6.90075	5.00515	6.63282	4.02119	4.27376
ARCN1	10.1315	9.72025	10.1272	9.23822	9.26979	10.4659	9.65263	10.0709	9.82323
AREG	3.22192	3.24438	3.2245	3.19659	3.35198	3.25583	3.03729	3.18797	3.09663
AREGB	3.27961	2.95447	3.13547	3.25161	3.29485	3.13643	2.90837	3.07746	2.9788
AREL1	5.87946	5.47703	5.81458	5.34903	5.45088	5.74486	5.68192	5.53274	5.67129
ARF1	7.3966	7.16328	6.37275	6.84474	7.02455	6.74733	6.58479	6.35611	6.78193
ARF3	9.62451	8.95142	9.58176	9.84921	9.6749	9.55689	9.2942	9.99381	9.44119
ARF4	10.2188	10.6971	10.1001	10.8599	10.4262	10.5913	10.7472	10.5826	10.3836
ARF5	8.97689	8.73551	9.5551	8.92907	9.26065	8.48131	8.46444	9.04175	9.37665
ARF6	9.01545	8.88088	8.75632	8.63108	9.38103	8.69612	9.06904	8.79121	9.0663
ARFGAP1	7.47275	5.74849	6.55216	6.74436	6.44932	7.10362	6.71005	6.70425	6.49482
ARFGAP2	6.19555	5.96384	6.17477	6.03656	5.72177	5.87573	5.92535	6.15254	5.92228
ARFGAP3	7.54113	8.49514	9.10763	8.63943	8.80077	9.34016	7.74813	7.98121	8.6107
ARFGEF1	7.37751	7.57862	7.9572	7.67124	8.41258	8.53082	7.25208	7.89238	7.98796
ARFGEF2	6.78595	6.3109	7.15452	7.1011	6.83975	6.42193	7.20612	7.13894	6.44974
ARFIP1	8.01474	7.79088	7.97142	7.597	7.30201	7.79227	7.68095	7.50857	7.62461
ARFIP2	9.35719	8.69978	8.23898	8.36826	8.61171	9.7247	7.81666	9.49158	8.87616
ARFRP1	7.38549	6.22526	5.80816	6.36806	6.34959	6.74371	6.90792	6.74475	6.49357
ARG1	3.62245	3.57871	3.77534	3.67703	3.80468	3.58418	3.56924	3.68468	3.56094
ARG2	8.16531	8.1661	9.34263	6.19453	7.95379	7.89574	8.8404	8.22147	7.57585
ARGLU1	7.63731	7.9691	7.10822	7.76481	7.93252	7.46756	8.39079	8.15608	7.14255
ARHGAP1	6.14741	6.33217	6.5311	6.45075	6.94959	6.703	5.96298	6.36435	6.88989
ARHGAP10	5.24101	5.55928	5.45659	5.41922	6.36913	6.10103	5.7478	4.31675	4.97471
ARHGAP11A	6.2799	6.72179	6.56088	7.20851	6.69919	6.3326	7.2457	5.72945	5.65498
ARHGAP12	7.56659	7.92943	8.47753	7.71054	6.35915	8.02599	6.64756	7.82573	7.12348
ARHGAP15	3.61337	3.87786	3.70218	4.22265	3.96645	6.66596	5.11946	4.72157	3.92496
ARHGAP17	8.26145	8.44068	8.70474	8.53276	8.47072	8.52651	7.97801	8.66286	7.95247
ARHGAP18	6.55028	6.74177	4.0165	5.25491	7.22148	5.40173	6.28827	8.28567	5.78649
ARHGAP19	6.9446	7.58823	8.4788	8.68134	7.57994	8.01385	7.12291	7.38842	7.21532
ARHGAP20	7.18041	5.22422	4.29023	4.18357	4.19142	5.18469	4.23581	5.255	4.18535
ARHGAP21	6.46602	7.89447	7.58268	7.85907	7.5718	8.15261	6.72963	8.4534	7.4047
ARHGAP22	5.21668	3.82044	4.33412	4.64657	4.06421	3.66149	5.00284	4.7554	3.65171
ARHGAP22-IT1	4.5144	4.24305	4.51525	4.44552	4.36111	4.29728	4.17101	4.40848	4.39477
ARHGAP23	5.08499	4.73869	4.9999	5.06749	5.2118	4.99285	5.10144	5.24504	5.00151
ARHGAP24	5.15258	4.04409	6.02995	4.08383	3.9432	4.39841	5.10805	4.19885	4.82373
ARHGAP25	5.56624	4.65703	4.66036	4.76404	7.03044	4.53605	4.4001	5.34431	4.24895
ARHGAP26	4.22447	4.73375	5.04933	4.61324	5.30511	4.43484	4.80426	3.9349	4.16139
ARHGAP26-AS1	3.25224	3.61864	3.293	3.74511	3.3941	3.41928	3.37656	3.61486	3.29758
ARHGAP27	4.95658	4.72559	4.78908	4.6762	4.80918	4.4987	4.49935	4.72634	4.30915
ARHGAP28	4.51007	4.45776	6.53573	4.63963	3.94549	3.74416	3.62896	3.6688	5.37727
ARHGAP29	4.53692	4.40886	4.15181	4.33342	6.80615	4.53695	4.09016	3.83592	4.29099
ARHGAP30	5.00747	4.89348	5.12313	5.14901	5.00916	5.11002	4.93604	4.9823	4.66704
ARHGAP31	3.90674	4.42299	4.03175	3.85276	3.85883	4.95219	3.82273	3.5478	3.75276
ARHGAP32	6.30683	6.64713	7.20843	5.47497	6.08108	6.75873	6.21742	7.38536	7.40622
ARHGAP33	5.31898	5.30871	5.4448	5.30252	5.55101	5.43154	4.98635	5.66651	5.40721
ARHGAP35	6.90613	6.62806	6.78629	6.21624	6.65355	6.80201	6.37348	6.85479	7.04933
ARHGAP36	3.50912	3.31212	3.36439	3.62934	3.53393	3.57549	5.59794	3.6888	3.38605
ARHGAP39	5.93554	5.5565	5.54598	6.47756	6.51689	4.91788	5.63904	5.29335	5.53723
ARHGAP4	4.04043	5.11691	5.17489	5.60979	5.48522	4.64939	6.77187	4.9046	4.7411
ARHGAP42	4.61612	4.07411	3.65292	3.91929	4.3359	5.01914	3.49225	3.41673	4.45557
ARHGAP44	4.98065	6.15296	4.92727	4.99958	4.47909	4.31268	6.76723	4.63249	4.11782
ARHGAP5	6.50341	6.38633	6.56509	5.94696	6.52169	6.92362	6.9894	6.17512	6.5088
ARHGAP5-AS1	6.01522	5.66781	6.61161	6.84884	7.1482	7.53589	7.32874	6.53897	6.24851
ARHGAP6	3.91201	4.27002	3.80251	3.99218	3.99897	3.97376	3.98537	3.89702	3.73331
ARHGAP9	5.12805	4.08039	4.29759	3.96225	4.11109	5.56527	5.22417	4.68524	5.71036
ARHGDIA	7.62965	7.90142	7.05872	7.11772	7.15041	8.0622	8.15183	7.40902	7.40845
ARHGDIB	4.77425	5.53907	5.22784	4.91611	5.0677	6.33821	4.97396	5.02231	4.76743
ARHGDIG	4.52937	4.92851	5.13128	6.09275	5.37353	6.8853	5.66721	6.34596	4.61196
ARHGEF1	6.00673	6.24128	6.105	6.44233	6.36981	6.71102	6.31635	6.00183	6.24081
ARHGEF10	6.41733	6.88831	6.87065	6.16424	6.45044	6.36116	6.33204	6.2967	5.96035
ARHGEF10L	5.65443	5.61687	5.65958	5.38428	6.49002	5.91446	5.50708	5.22839	4.58404
ARHGEF11	4.76153	5.71911	5.59547	6.21904	5.40136	5.33498	5.01437	5.05283	4.97171
ARHGEF12	4.62825	4.67539	4.44672	4.30883	4.7521	4.647	4.29623	4.50144	4.46008
ARHGEF15	5.00062	4.66269	4.83344	4.53438	4.74849	4.4463	4.42926	4.85532	4.56479
ARHGEF16	6.50372	5.98509	6.00516	6.21067	6.08421	5.14634	5.25664	6.08509	5.0555
ARHGEF17	6.75966	6.09181	6.84485	6.78072	6.92759	6.63071	5.75231	5.89212	5.27989
ARHGEF18	8.12395	8.75489	8.67303	8.49358	8.78267	8.53041	8.61769	8.30656	8.75385
ARHGEF19	8.032	8.12987	6.2721	5.58516	6.0291	5.66331	5.40565	6.30699	5.40557
ARHGEF2	6.71765	6.57968	6.21091	6.39131	6.57352	7.62216	6.29388	6.31746	6.94531
ARHGEF25	6.39138	5.70248	5.60613	5.90563	5.40695	7.13412	7.01719	6.46144	6.11848
ARHGEF26	5.39363	6.89803	6.37031	4.92816	5.43468	6.42786	6.06718	7.86987	6.33431
ARHGEF26-AS1	3.73668	3.96251	4.46738	3.56583	3.68211	3.75553	3.82039	3.72263	3.12411
ARHGEF28	5.14041	5.51769	6.4179	5.02486	6.0406	7.00943	6.0953	5.54498	5.7634
ARHGEF3	6.7755	6.91536	6.92023	6.98603	9.30827	9.15056	7.07808	7.17088	6.84142
ARHGEF33	3.49692	3.45284	3.72125	3.60196	3.68053	3.45024	3.33088	3.63314	3.44794
ARHGEF37	4.34733	5.62697	4.66411	4.45321	5.84985	4.28471	4.17575	5.74369	5.57669
ARHGEF38	4.82597	4.6173	4.42207	4.32794	4.42089	4.46081	4.11371	4.57633	4.71489
ARHGEF39	5.51946	6.79007	6.22764	5.80843	5.10895	6.11219	6.13125	6.84363	5.97027
ARHGEF4	4.46214	4.76297	4.88362	5.0117	4.78189	4.30455	5.68334	4.10138	4.16217
ARHGEF40	5.28447	6.78094	6.138	6.02549	5.82332	6.3718	5.60687	5.1055	4.5818
ARHGEF5	7.37894	7.90822	5.69847	5.83214	5.23518	5.4675	4.88059	5.35786	5.41183
ARHGEF6	4.42019	5.65184	4.7364	6.05549	5.18987	7.64603	7.46369	5.53924	6.07859
ARHGEF7	5.23689	5.59163	5.01625	5.64023	5.65897	4.84992	5.41027	5.77759	5.26611
ARHGEF9	7.03124	6.23993	7.1743	7.76228	6.52018	7.87837	7.87274	5.23076	7.62195
ARID1A	8.44313	8.54118	8.57754	8.36558	8.0518	8.09195	7.73399	7.69344	7.74463
ARID1B	6.03014	6.19626	6.33632	5.99571	6.15691	5.80417	6.52321	6.25606	5.82247
ARID2	7.40397	8.10936	7.04899	7.7852	7.23921	7.31544	7.25353	7.21665	7.20394
ARID3A	6.11345	5.93876	6.51499	5.75182	5.75833	5.64495	5.08866	5.23886	5.86013
ARID3B	6.32848	6.64812	8.03295	7.99098	6.04744	6.30481	7.18388	8.00727	6.9668
ARID4A	6.46357	6.69014	6.93101	6.88157	5.92065	6.78618	7.14966	6.65633	6.65097
ARID4B	6.00982	6.70318	6.21824	6.06171	6.20407	5.95304	5.85398	6.08754	6.20719
ARID5A	6.23636	5.66187	5.07264	5.41217	5.39612	5.92042	4.7599	5.35727	4.97981
ARID5B	4.78426	5.17923	6.54038	5.36231	5.1922	4.69029	3.90653	4.69318	4.69661
ARIH1	7.78856	8.04094	8.181	8.75069	8.23702	8.11517	8.68449	7.54382	7.81819
ARIH2	7.29032	7.17633	7.30101	7.41563	7.25167	7.3002	7.90679	7.18149	7.27217
ARIH2OS	4.44225	5.37405	4.89005	5.47457	5.3195	5.64948	5.76568	4.77625	5.27402
ARL1	9.11685	8.81317	8.94538	9.18492	8.24517	8.804	8.34684	8.91758	8.84116
ARL10	4.90276	4.14317	5.03949	5.54161	5.4446	5.38851	5.51115	5.56235	4.63921
ARL11	3.38619	3.07974	3.13214	3.37985	3.12447	3.27217	3.12506	4.62729	3.13642
ARL13B	5.92157	7.09342	7.59933	7.11345	5.83178	6.56554	7.42063	7.03944	6.50417
ARL14	3.25666	3.15457	3.19909	3.6076	3.47079	3.2035	3.43205	3.1137	3.29627
ARL14EP	7.87801	8.42582	8.07157	8.12573	8.14898	8.22894	8.30906	8.27958	8.51792
ARL15	5.97932	6.74189	6.19681	5.99365	7.72482	7.55793	6.4801	7.40417	6.84952
ARL16	7.92124	7.89128	7.30641	7.30271	7.75172	8.31808	8.61491	8.34367	8.18262
ARL2	8.90268	8.75269	10.2342	9.69041	8.5472	9.34667	9.01298	8.81041	8.29054
ARL2BP	6.79327	6.30248	6.72321	6.92889	7.09126	6.00881	7.77156	6.43927	7.77253
ARL3	6.27626	6.70104	7.05267	7.00921	6.56979	6.20396	6.13254	7.1529	6.79473
ARL4A	9.35252	8.23991	9.88299	10.3598	11.0054	8.18527	7.19413	8.54368	8.4876
ARL4C	5.72913	6.91628	5.04459	5.81423	6.75631	6.70499	5.69284	7.81142	7.70298
ARL4D	4.6639	4.60964	4.75869	5.83429	4.67271	5.81808	5.04285	4.49183	4.86355
ARL5A	8.96567	9.10691	8.22663	8.0485	8.41105	8.4613	8.4536	8.13683	7.82277
ARL5B	7.47268	8.01486	7.65451	7.98843	6.79969	7.62104	6.91655	9.03619	6.83306
ARL5B-AS1	5.36636	7.36695	5.6808	6.23826	5.22817	5.78593	6.18037	6.92811	7.50836
ARL5C	4.77666	4.68318	4.69295	4.97014	5.13861	5.03033	4.78065	5.07039	4.65077
ARL6	7.09145	6.43373	5.96176	5.2887	5.29737	6.86879	7.42264	7.76377	7.32705
ARL6IP1	11.0324	11.1816	10.7591	11.0716	11.5009	10.8636	11.195	11.7244	11.2379
ARL6IP4	8.54688	8.74586	8.42264	8.46895	8.44035	8.99247	9.29614	9.16241	9.1389
ARL6IP5	7.86165	9.76553	9.17967	8.49374	10.8553	10.1067	9.31542	9.47293	9.22916
ARL6IP6	8.01556	7.38769	7.1738	7.04984	6.98658	7.32744	8.3185	7.59859	7.78763
ARL8A	7.76941	7.94219	7.51313	7.57375	7.27034	7.85857	6.91941	7.73355	7.11404
ARL8B	9.27233	9.37941	9.08865	10.0275	9.47662	8.49494	9.04911	8.70578	8.69507
ARL9	4.6714	6.76836	4.92844	5.21309	4.3743	4.3377	4.64769	4.95426	7.33533
ARMC1	9.05939	9.65412	9.71373	9.96408	10.3129	10.4957	10.0148	9.78428	10.1186
ARMC10	8.64504	8.62089	9.60375	8.35058	9.34271	8.77033	8.74348	8.57375	9.05606
ARMC12	4.54883	4.64455	5.22034	5.74875	4.76669	4.80653	4.27325	4.63354	4.23104
ARMC2	3.56464	3.69341	3.83946	3.46097	3.73607	3.63091	3.48875	3.58218	3.41137
ARMC3	3.92296	3.78016	4.20456	4.28966	4.08256	3.7389	3.61532	4.05271	3.87825
ARMC4	4.42355	4.17563	4.77795	4.45251	4.62754	4.25388	4.44977	4.32029	4.46915
ARMC5	5.39702	5.03272	5.0512	4.94075	5.08412	5.61878	5.59897	5.50886	4.69784
ARMC6	6.58092	6.63632	6.21586	7.09712	6.74799	6.86349	7.37248	7.26497	7.04104
ARMC7	6.34626	6.53023	6.377	6.33444	6.05336	6.26322	7.34977	6.38234	5.87478
ARMC8	7.5405	6.65586	6.80065	7.01127	6.56964	7.776	7.68769	8.06106	7.25449
ARMC9	4.43151	5.20918	5.902	5.71166	5.07486	4.30302	5.36522	4.6198	5.84032
ARMCX1	7.8555	4.04299	9.84189	9.81709	4.04254	9.68791	8.38743	9.05515	7.36872
ARMCX2	4.21777	4.68106	9.08349	10.7562	7.24275	6.96602	9.4215	8.26196	8.73831
ARMCX3	7.77265	8.96114	7.90782	9.03342	7.48018	8.32483	8.94879	7.41082	6.86045
ARMCX4	4.78256	5.19448	6.1908	5.88162	3.79397	5.64681	5.83888	5.19891	5.09233
ARMCX5	8.0454	7.53607	8.67315	7.82444	6.50814	7.23381	7.97769	7.33744	6.50967
ARMCX6	9.90829	10.6921	9.54742	11.1611	9.52619	10.1133	9.97203	10.1143	8.22553
ARNT	5.97472	5.92773	7.00132	7.42541	6.02233	6.45761	5.49224	5.58139	5.40166
ARNT2	8.95723	9.37165	7.22795	7.55911	7.83017	7.34417	7.75876	7.95931	7.7214
ARNTL	7.17872	7.88099	5.88086	6.42745	7.81687	7.18504	6.47546	6.54553	7.23095
ARNTL2	7.19966	6.30875	7.0725	4.73428	5.99778	6.91594	6.47454	7.05143	6.05039
ARPC1A	10.8514	10.5353	10.5848	10.6027	11.2659	10.2728	10.0556	10.6763	11.0715
ARPC1B	9.26321	8.32993	10.7077	8.35798	9.7485	8.08806	7.1857	9.29405	9.26936
ARPC2	11.1459	10.9681	11.5477	11.0876	11.0507	10.9412	10.6914	10.4992	10.3942
ARPC3	11.1606	11.1913	11.1706	11.2154	10.3555	10.7483	10.8597	11.3461	10.9996
ARPC4	8.07975	7.48252	7.8262	7.71546	7.5193	7.22324	7.42939	7.8585	7.49821
ARPC5	9.20895	9.443	8.71952	8.49704	8.85277	9.01659	8.11867	8.82893	8.59928
ARPC5L	9.38684	9.30139	8.54931	8.65252	8.78493	8.33956	9.03337	8.959	9.15826
ARPP19	8.85523	9.18642	8.55262	8.87307	8.90128	9.59717	10.1369	9.507	9.95175
ARPP21	3.61857	3.57707	3.74663	3.67295	3.64024	6.52781	4.39344	3.55445	3.58183
ARR3	4.83655	4.92775	4.7166	4.95789	4.88805	4.91603	4.81105	5.01226	4.83224
ARRB1	6.96847	5.42396	6.36897	5.73073	6.93606	6.69069	6.36631	5.8727	4.8777
ARRB2	7.34364	7.30257	7.47124	7.02041	7.34618	8.43875	8.52031	7.75149	7.67946
ARRDC1	5.85011	5.61907	5.367	5.14083	5.18597	5.16691	5.18516	5.55696	5.41066
ARRDC2	5.37929	6.46487	6.38813	6.6428	6.25097	6.95264	6.1922	5.1875	5.1721
ARRDC3	6.48273	7.01675	7.08178	7.89845	7.47115	7.43175	7.47218	6.98556	6.63787
ARRDC3-AS1	5.40005	5.59863	5.56139	5.88155	5.30409	4.65496	5.52438	5.11886	5.25037
ARRDC4	9.25228	6.97712	6.9222	8.84292	7.39507	5.8092	8.76189	8.21149	9.20602
ARSA	4.6766	4.88636	5.31214	4.9585	5.10973	5.04911	4.81207	4.95012	5.14436
ARSB	4.72658	5.06819	5.0492	4.97814	4.48958	4.6121	4.83328	4.51144	4.18013
ARSD	4.41893	5.65969	6.10204	5.9593	4.37007	4.39945	4.94219	4.33255	4.37274
ARSE	3.8276	3.55057	3.65415	3.9326	3.81412	4.10088	3.87127	3.81533	4.03734
ARSF	5.2789	5.18312	5.34408	4.86648	5.47439	5.54613	6.37482	5.14673	5.18448
ARSG	4.20747	4.1073	4.62522	5.83221	4.45285	4.67517	4.89671	4.49561	4.68518
ARSI	4.07219	3.92491	4.5421	4.67774	4.53437	4.32748	5.05368	4.17104	3.82358
ARSJ	3.8337	4.18529	4.07432	4.13452	3.93561	7.07084	5.28673	4.75133	3.79873
ARSK	5.4538	5.64281	6.8307	5.78764	5.75371	6.40039	6.63435	5.57075	5.47428
ART1	4.34362	4.18377	4.32904	4.43005	4.25776	4.40353	3.96242	4.34852	4.18839
ART3	4.02	6.86146	4.00341	3.89898	3.89367	3.99935	3.75594	3.65092	4.36774
ART4	3.33416	3.62686	3.59784	3.62532	3.51801	3.61398	3.68869	3.50795	3.7122
ART5	5.24833	4.84377	6.91296	4.88843	4.42224	4.7428	5.17766	5.00038	4.76267
ARTN	6.05808	4.95319	4.36141	4.48004	4.36107	4.27196	4.40208	4.92222	4.28233
ARV1	7.6314	7.65467	7.1704	7.01051	7.56104	7.33561	7.27241	6.98572	7.11228
ARVCF	5.52524	5.59539	5.78692	5.32194	5.86149	5.76802	4.97894	5.55704	5.73688
ARX	6.18122	6.2061	6.38824	5.66735	4.17891	4.49028	4.00522	7.73375	6.8468
AS3MT	5.05973	7.99442	7.73788	7.17043	5.43044	8.05599	6.03992	6.73343	5.23964
ASAH1	8.99965	8.32997	8.02851	7.79258	8.04594	8.25801	8.31991	6.54822	8.80392
ASAH2B	7.03329	6.66916	6.17892	6.38584	6.04023	6.29333	6.42456	6.67033	6.61024
ASAP1	9.36784	8.16408	7.49526	8.81642	8.78312	8.54626	7.71718	7.94371	8.1138
ASAP1-IT1	7.4568	6.45759	5.53592	6.84627	7.06264	6.35659	5.56071	5.17277	5.84017
ASAP1-IT2	6.25893	4.74573	4.20537	5.35235	5.61022	5.193	4.48093	4.30777	5.10808
ASAP2	6.77231	9.42488	8.89216	7.67748	8.51058	8.28311	7.12465	6.48934	7.53982
ASAP3	5.36568	6.00305	7.59908	7.4186	7.48503	6.99778	5.80305	5.5969	5.22125
ASB1	4.85979	4.99537	5.0865	4.66349	4.86641	5.37895	4.82887	4.90686	4.7985
ASB10	4.51382	4.40418	4.55383	4.66252	4.74639	4.79706	4.49742	4.42474	4.52394
ASB11	3.55942	3.40231	3.46714	4.20677	3.35694	3.58863	3.3807	3.51301	3.15101
ASB12	5.52587	5.16317	5.12332	4.8456	4.22457	5.18462	5.19025	4.92877	4.96203
ASB13	7.58793	7.35836	7.57589	8.17692	7.22813	8.37186	7.86217	6.67329	6.82864
ASB14	4.1189	4.08197	4.09411	4.28805	4.39365	4.1278	4.05704	4.23122	4.16587
ASB15	4.52959	3.86677	4.18522	4.21729	3.89997	3.95279	4.38762	4.08245	4.21884
ASB16	5.85592	5.74407	6.05814	5.94867	5.63105	5.80354	5.52918	6.07088	5.89666
ASB16-AS1	5.83822	5.49091	5.42118	5.16759	4.82668	5.35918	6.02517	4.5471	5.84599
ASB17	3.69148	3.38881	3.75627	3.62809	3.14133	3.44101	3.83799	3.98027	3.68487
ASB2	3.96799	3.77618	4.22495	4.46122	4.02582	4.11461	4.5767	3.97278	3.81976
ASB3	6.93412	6.59493	6.48607	6.31802	6.52109	6.42398	6.70898	6.3106	5.86726
ASB4	3.46943	3.52145	3.50246	3.51845	3.53717	3.66588	3.76305	3.61981	3.50449
ASB5	3.27309	2.91212	3.14163	3.01683	3.25142	3.61629	3.12728	3.17779	3.16328
ASB6	6.30182	6.4128	6.27368	7.10547	7.26905	6.6508	7.20953	6.8847	6.61259
ASB7	6.77339	6.39314	6.42492	7.48245	6.38455	6.08169	6.84252	7.00717	5.82837
ASB8	7.80196	7.92501	7.08349	8.04524	7.68488	7.75922	7.47424	8.15327	8.12891
ASB9	4.1638	4.08832	3.95127	3.89718	4.17897	4.02178	3.74313	4.18028	5.28648
ASCC1	7.78451	7.83282	8.70269	9.06241	7.57574	7.35155	7.52376	8.54876	7.47746
ASCC2	8.35013	7.29318	7.08487	6.41897	7.69045	8.03242	7.99983	7.13363	8.16077
ASCC3	10.1889	8.05738	8.15433	7.48614	8.31917	7.8003	7.26507	7.19342	7.08844
ASCL1	4.34053	4.3856	3.9845	4.03069	3.99638	3.79948	4.288	11.4853	11.7043
ASCL2	7.14407	5.30286	3.68301	3.94668	3.768	3.66902	3.54991	4.36782	3.70428
ASCL3	4.48214	4.27346	5.06433	4.56616	4.58373	4.5001	4.12589	4.60054	4.39782
ASCL5	4.38645	3.94231	3.99493	4.12207	4.19725	3.88299	4.19789	4.23912	3.77236
ASF1A	9.68944	8.51039	8.56394	8.81989	8.50289	8.45881	9.10674	8.79603	9.01604
ASF1B	8.42941	8.67923	8.11489	8.24641	8.99978	8.36153	9.17092	8.96662	9.25906
ASGR1	4.33423	3.85815	4.88291	5.07858	4.02561	5.02032	4.6146	3.93161	4.15887
ASGR2	5.28697	5.27109	5.48315	5.26798	4.58733	5.0716	4.79804	5.25441	5.69682
ASH1L	7.6525	8.56982	8.49786	9.00032	8.60161	8.39934	7.82607	7.78635	8.03446
ASH1L-AS1	7.3299	7.62589	7.86445	8.52878	7.85052	8.13145	9.11804	8.45919	8.02941
ASH2L	9.15704	9.63235	9.24998	11.3202	9.74446	9.69001	8.50912	9.51751	9.5825
ASIC1	5.35852	5.64112	5.79648	5.82398	5.52555	6.46098	6.72943	5.57422	4.84419
ASIC2	4.4807	4.48433	4.61935	4.81199	5.2309	4.93121	4.75161	4.82067	4.43577
ASIC4	4.84011	4.75902	4.76723	4.65818	4.9108	4.90556	5.22495	4.79941	4.67784
ASIC5	3.40511	3.66347	3.73019	3.69671	3.64817	3.68359	3.52643	3.72291	3.53915
ASIP	3.9524	4.21169	3.59675	4.30642	4.08053	4.25737	4.27652	4.13129	3.69224
ASL	7.12839	7.19867	7.82398	7.85121	7.89027	6.50393	6.9938	6.8657	6.81581
ASMT	3.5241	3.46758	3.6922	3.66311	3.72517	3.57137	3.95361	3.86439	3.71265
ASMTL	7.55093	6.98514	8.41902	8.26745	7.31104	8.96625	7.04981	7.28404	6.10486
ASMTL-AS1	4.66232	4.39003	4.78208	4.76501	4.81597	4.69138	4.44454	4.48783	4.57391
ASNA1	9.15734	8.65422	9.35812	9.44621	9.18903	9.22803	9.18984	9.71794	9.44355
ASNS	6.83485	7.2978	7.07878	8.09628	7.57486	6.94797	7.26053	6.85526	7.8188
ASNSD1	10.7737	9.83284	9.07282	9.68578	9.39621	9.01889	9.40892	9.39674	9.47667
ASPA	3.67208	3.87626	3.8237	4.02612	4.03822	3.78118	3.68872	4.05777	3.92612
ASPDH	5.81197	5.17011	5.31992	5.27303	5.29049	5.36643	6.4403	5.33547	5.19898
ASPG	4.66387	4.39619	4.55461	4.71796	4.61644	4.34658	4.38255	4.56603	4.4187
ASPH	5.38529	6.59092	5.77297	5.63497	8.02478	7.07833	6.40774	6.09092	6.53867
ASPHD1	4.83374	4.65721	6.27387	6.25472	8.55953	8.60516	9.00768	7.03872	6.94427
ASPHD2	5.09754	6.76994	5.85192	5.49832	6.75505	6.82178	7.47387	6.53158	7.12274
ASPM	9.04802	9.91155	9.38608	7.95641	9.25641	9.13745	8.31098	8.40415	8.36743
ASPN	4.25756	4.08492	3.89377	3.92676	4.55443	3.65187	4.43786	4.15803	4.84241
ASPRV1	4.67293	5.6247	5.13357	5.07171	5.54693	4.85461	4.72461	6.20338	4.59649
ASPSCR1	7.14766	6.59503	6.78595	6.6367	6.72224	7.13177	8.31786	7.10103	7.51264
ASRGL1	8.52565	9.63786	8.95257	8.67107	8.29382	8.05283	8.2742	9.48497	8.5561
ASS1	6.54252	7.54795	6.97992	7.64814	11.393	5.70821	11.4399	7.487	4.92982
ASTE1	7.54072	7.63865	7.29667	7.73126	7.14106	7.72457	7.49715	8.44896	7.38083
ASTN1	4.03283	5.17496	3.57035	3.48905	4.4992	4.21463	5.70642	3.61961	5.57206
ASTN2	7.16916	4.77567	6.25563	5.6988	4.33302	6.34887	4.63747	5.1885	5.0973
ASUN	10.6956	9.44167	10.3105	10.3992	9.56787	9.93738	9.87081	9.54988	8.79851
ASXL1	8.0048	8.06625	8.08916	7.97446	8.22208	8.14057	8.15017	8.33198	6.99864
ASXL2	7.09841	6.37922	6.66418	6.8007	6.59557	5.8957	6.51921	6.27383	6.44827
ASXL3	4.7073	5.48699	6.14509	4.63953	4.6432	6.11511	4.79633	6.47488	7.67071
ASZ1	3.06347	2.93358	2.9275	2.96972	2.80843	3.09775	3.07713	2.87813	3.07689
ATAD1	7.61027	8.08217	7.94499	9.31723	7.63289	7.76188	7.77967	8.89809	8.356
ATAD2	10.2525	8.36974	8.07811	9.57509	9.54671	9.28506	8.83331	9.67404	8.51866
ATAD2B	7.29762	6.12876	6.19112	6.07148	5.70282	5.96744	5.99673	5.22785	5.56831
ATAD3A	7.58226	6.81015	6.79692	7.40924	7.22536	7.10147	7.13003	6.70294	6.69177
ATAD3B	6.49113	5.95319	6.01036	6.544	6.08387	6.07356	6.10938	5.77946	5.90363
ATAD3C	4.07678	4.12728	3.84157	4.31221	4.05227	4.01967	4.55121	4.12285	5.00379
ATAD5	7.18756	6.87242	7.07371	6.40279	6.6367	6.41996	7.73101	6.73274	6.74228
ATAT1	6.34488	7.01989	6.70277	7.18227	5.80494	6.4588	5.92663	6.51392	6.17082
ATCAY	4.94478	5.10112	7.33784	6.66477	6.04966	5.0071	7.24175	7.44825	7.47291
ATE1	5.64791	5.86193	5.76873	5.83915	6.02861	5.10515	5.6609	6.24351	5.96626
ATF1	8.6376	8.18739	7.94141	8.25671	7.78833	7.84086	7.68745	8.45941	8.20996
ATF2	6.20939	5.88547	6.38083	5.66798	5.97063	6.26726	5.97609	5.77975	6.05838
ATF3	6.31976	6.64477	5.38579	5.74083	6.42715	6.67333	6.33729	5.26045	6.05716
ATF4	10.7304	12.0671	10.7043	12.0018	12.0192	11.3241	11.9487	11.2356	11.0424
ATF5	6.6688	5.502	5.4886	5.50548	6.90133	5.45278	5.61293	5.61263	6.16946
ATF6	6.19112	7.79699	8.17165	8.30827	7.45164	7.75404	7.04571	7.50241	7.38732
ATF6B	5.30165	5.33349	5.59747	5.72536	5.37775	5.24854	5.09232	5.05903	4.97787
ATF7	6.50494	6.14512	6.0808	6.77769	5.95945	6.74198	5.78586	6.71714	6.3918
ATF7IP	7.22545	6.50245	6.78472	7.04139	6.28828	6.70415	6.80848	6.21964	6.63242
ATF7IP2	7.24347	4.93811	7.5412	8.29403	5.49581	4.84212	7.06002	5.32552	5.30497
ATG10	5.34441	6.36619	6.40472	6.34547	6.01153	6.4233	5.28421	5.9278	5.32015
ATG12	7.38806	8.17306	8.2284	8.33324	7.94953	8.00343	8.25202	7.6306	7.80887
ATG13	7.71067	7.44418	7.80304	7.55456	7.33951	7.4454	7.51603	7.9054	7.68272
ATG14	8.06664	7.38716	8.37197	8.10051	7.66678	7.51777	7.86134	6.47209	7.07048
ATG16L1	5.91682	5.594	5.69296	5.90184	5.5127	5.73952	5.649	4.84938	4.65524
ATG16L2	5.52024	5.79943	6.69276	5.17629	5.68018	6.18219	5.29973	5.30069	5.38308
ATG2A	7.07789	7.49464	7.27418	8.37811	7.38493	6.92595	6.76752	6.78568	6.78752
ATG2B	7.19966	6.29829	6.33641	6.18911	6.99474	6.29961	7.41691	6.20982	6.58488
ATG3	7.84498	7.65436	7.65742	8.38661	7.32737	7.61774	8.25237	9.08289	8.17048
ATG4A	7.74115	7.5538	7.36098	6.86373	7.6761	7.68711	7.72422	7.86644	6.3523
ATG4B	8.07003	7.87496	8.03798	8.15945	7.52834	7.46736	7.72168	7.42955	7.25474
ATG4C	7.567	7.73325	6.85162	6.28754	7.54199	8.26283	8.34884	8.26803	7.57529
ATG4D	7.20926	7.81846	6.26968	5.94507	7.22433	7.23832	7.86877	8.10096	7.8547
ATG5	8.6995	8.3415	8.71097	8.47229	8.57998	8.08993	8.23431	8.64151	7.9371
ATG7	5.99567	6.07161	5.9498	6.32575	6.15693	5.34022	5.69123	5.87671	5.81887
ATG9A	7.2438	6.85691	7.55766	6.96635	7.30008	7.71209	6.74251	5.79665	6.36047
ATG9B	4.05439	3.97305	4.22859	4.56911	3.88025	4.09007	4.26782	4.49847	3.99291
ATHL1	5.31711	5.67705	6.33658	5.29412	5.41206	4.98491	4.39499	4.88648	4.8168
ATIC	11.0131	10.6312	10.961	11.0142	10.1346	11.0107	11.0455	10.1269	9.94486
ATL1	7.79705	8.26456	8.71349	7.78917	8.71432	9.24155	8.6903	9.04651	8.74777
ATL2	9.11395	6.63347	7.26029	6.3415	7.13425	7.18666	6.71432	6.47406	6.70089
ATL3	6.92464	7.14645	7.53607	7.22157	7.12306	6.92568	5.65345	6.28682	4.73877
ATM	6.0689	5.95416	6.21235	5.91609	5.74423	5.91885	6.26413	5.46259	6.00783
ATMIN	7.83675	7.24772	7.08773	7.93354	6.88028	6.4302	7.25942	7.8956	7.31992
ATN1	5.77612	5.66046	5.43897	5.32848	5.59484	5.73412	5.21483	5.6484	5.13176
ATOH1	4.35624	3.94912	4.34559	4.21018	4.47373	3.96737	4.08111	4.28468	4.25412
ATOH7	3.82234	3.36426	3.52383	4.19446	3.6614	4.02519	4.4505	3.56154	3.85697
ATOH8	4.47556	4.76422	4.61779	4.51983	5.75158	6.85112	6.67928	4.42946	4.51582
ATOX1	9.41281	9.55836	9.83053	9.97297	9.13015	9.88794	9.19681	9.60878	8.82402
ATP10A	4.89312	5.23891	5.00001	4.8487	4.81092	5.01675	4.83767	4.97736	4.76924
ATP10B	5.28289	5.66888	5.66228	5.15848	6.44863	5.27878	5.15676	5.55618	5.18738
ATP10D	9.68284	7.99587	8.33751	4.77691	5.92807	6.69992	6.59663	4.03757	6.29225
ATP11A	5.04024	5.43413	4.83591	4.58604	5.27761	3.86238	4.5564	5.45812	5.35583
ATP11B	6.31148	5.95119	6.56957	6.21428	6.05304	6.72223	6.81961	6.93445	6.15835
ATP11C	6.08974	6.73784	5.83394	5.41975	6.28278	7.35625	6.84155	4.83204	4.32199
ATP12A	5.03635	4.38151	5.08941	4.77313	4.75776	4.21449	4.68762	4.84014	4.84366
ATP13A1	8.58497	8.10201	7.8752	8.90625	8.59706	8.72507	9.02091	8.78655	8.56831
ATP13A2	7.23111	6.65346	6.95488	6.43375	6.86845	7.57264	6.66056	5.97956	6.86933
ATP13A3	9.22641	8.46821	7.89311	7.77702	8.50375	8.60146	8.96057	9.55573	8.69505
ATP13A4	4.13125	3.81498	4.1056	4.02556	4.05406	3.96705	3.79646	3.99585	4.05004
ATP13A5	4.48289	4.07565	4.55724	4.45586	4.62276	4.05505	3.97656	4.26463	4.29276
ATP1A1	6.59151	7.71085	6.43768	5.97315	7.34175	7.23841	7.18536	6.83777	6.39581
ATP1A1OS	4.44036	4.71364	5.26659	4.78739	5.41059	4.88954	5.02759	5.01699	5.22561
ATP1A2	4.01187	3.63566	3.88554	3.82691	4.23025	3.99437	3.63641	4.02693	3.76164
ATP1A3	4.03703	3.94876	4.75349	5.15413	5.72021	7.79442	7.83563	6.48092	5.52633
ATP1A4	3.73552	3.70094	3.80562	3.86653	3.75764	3.82885	3.6735	3.62201	3.72077
ATP1B1	10.9262	9.84028	9.03914	8.25111	11.1055	10.6826	8.95931	10.3381	10.0996
ATP1B2	4.9247	5.24467	5.66545	5.09596	4.85776	4.77361	5.17874	5.07019	4.85334
ATP1B3	6.94327	6.85828	6.87621	6.74407	6.28581	7.27452	7.61137	6.8616	6.64538
ATP1B4	3.84179	3.49151	3.76084	3.87214	3.80761	3.62864	3.67047	3.65809	3.88942
ATP2A1	4.43847	3.89207	3.91117	4.25287	3.87156	3.87138	4.61972	4.29592	3.97295
ATP2A2	7.62248	7.59056	7.63027	7.51522	7.65862	7.77118	7.76227	7.51818	8.10863
ATP2A3	6.35592	4.522	5.1203	5.20322	4.24965	4.16221	4.43247	7.32678	7.86658
ATP2B1	7.73382	8.09328	8.04883	8.60555	7.50342	8.3885	8.76558	7.58027	8.32696
ATP2B2	3.86328	3.7861	4.03947	3.99032	5.28604	5.03962	4.91554	3.95844	3.82898
ATP2B3	3.78643	3.80049	3.88092	3.82272	4.90885	4.21012	5.08247	4.13627	3.85427
ATP2B4	5.60467	6.6033	8.1186	5.7302	7.30476	6.04192	6.42206	6.97805	6.02552
ATP2C1	8.36362	8.10514	7.47119	7.86001	8.68126	7.82204	8.0878	8.73846	9.28635
ATP2C2	4.48672	4.43811	4.43895	4.86625	4.38762	4.29951	4.45412	4.63427	4.70186
ATP4A	4.29328	4.25873	4.37208	4.05526	4.05273	3.93192	4.3097	4.08984	4.13716
ATP4B	4.46964	4.30614	4.35874	4.47096	4.37306	4.32689	4.4042	5.25353	4.43041
ATP5A1	8.1069	8.26868	8.3594	8.3895	8.5033	8.23538	8.20117	8.60174	8.41172
ATP5B	12.0751	11.9887	11.451	12.0931	11.5151	12.0447	12.0168	12.2356	12.1103
ATP5C1	10.1226	10.7837	10.7587	11.1597	10.1144	10.7618	10.0786	11.0951	10.3116
ATP5D	7.70177	8.56006	8.07363	8.30536	7.8315	9.04725	7.86069	7.72946	9.2071
ATP5E	8.25884	8.36144	8.16521	7.94254	7.91098	8.22758	8.43831	8.80939	9.14113
ATP5F1	8.80094	9.10062	8.23464	8.97144	9.0735	8.8014	8.91238	8.90805	9.01163
ATP5G1	10.7614	9.69959	9.82401	10.1426	10.2218	9.51396	10.6619	9.80367	10.2281
ATP5G2	8.3499	8.11185	7.82805	8.14106	7.81454	8.33964	8.27968	8.08005	8.44267
ATP5G3	10.6223	10.9706	9.55741	9.73178	10.3074	10.1638	10.3099	10.027	10.1483
ATP5H	8.16289	8.58193	9.01217	9.07962	8.75087	8.82945	9.49604	8.39309	8.70639
ATP5I	11.6595	11.8512	11.3195	11.5139	11.1332	10.8129	11.4609	11.8743	11.6127
ATP5J	11.753	11.8302	11.1086	11.3484	11.3818	11.8425	11.8848	11.3046	12.0056
ATP5J2	8.25595	8.08398	8.4874	8.15559	8.3695	8.02184	7.95073	8.05538	8.21022
ATP5L	11.6487	11.6407	11.3025	11.1082	11.3714	11.5746	11.314	11.6816	11.7997
ATP5O	8.50808	8.79209	8.36207	8.53823	8.6137	8.55047	8.7376	8.22058	8.68803
ATP5S	6.99296	6.18606	6.54392	6.17578	6.67195	6.67214	7.85736	7.35306	6.73574
ATP5SL	7.40913	7.27525	7.39815	8.10721	7.42756	7.42607	7.53853	7.68296	7.74601
ATP6	10.7667	10.8966	10.653	10.7395	10.582	10.7141	10.689	10.8486	10.7391
ATP6AP1	9.96475	9.20593	8.25736	9.21778	9.00611	9.57283	9.90023	9.25138	9.58963
ATP6AP2	7.90936	7.8698	8.1351	8.44785	7.88164	8.1109	8.2834	8.39196	7.86719
ATP6V0A1	7.74189	7.20777	6.75131	7.57133	7.74851	7.53975	7.90728	7.87804	7.68314
ATP6V0A2	5.60066	5.5456	5.68448	5.2375	5.18226	5.08413	5.58168	5.55861	6.05338
ATP6V0A4	3.77173	3.4732	3.90006	3.87789	4.1892	3.61377	3.80225	3.74728	3.61011
ATP6V0B	10.0258	10.4365	9.49711	10.7662	11.328	10.6835	10.6755	11.0726	11.1964
ATP6V0C	9.87562	8.92129	9.24332	10.1776	9.60568	9.59748	10.0035	10.6677	9.88551
ATP6V0D1	9.36119	8.55669	9.23935	10.0198	9.21742	8.83799	9.71403	9.63826	9.62231
ATP6V0D2	4.38343	4.40773	4.6216	4.56638	4.56062	4.32248	4.14569	4.50506	4.39775
ATP6V0E1	7.54311	7.98684	7.83785	8.02854	7.86818	6.92355	7.28821	7.94221	7.29834
ATP6V0E2	8.62647	8.91023	8.73928	8.63758	8.47541	9.27936	9.23841	9.1104	9.5546
ATP6V0E2-AS1	5.47561	5.47184	4.59006	6.00007	6.19511	5.03234	6.09842	6.31232	7.00827
ATP6V1A	9.80455	9.0961	8.9003	9.19909	9.32567	9.74972	10.2434	10.3993	9.89945
ATP6V1B1	4.2365	4.76404	4.47964	4.13789	4.54176	4.6427	4.18725	4.09673	4.22992
ATP6V1B2	8.78142	8.73104	9.29439	9.13688	9.8057	9.64727	10.3037	10.3043	10.7969
ATP6V1C1	8.53321	7.20451	7.64103	8.24603	8.32891	7.42661	7.60861	7.85337	7.22657
ATP6V1C2	4.06952	4.48481	4.01706	4.06897	3.95043	3.79983	3.84774	6.94724	4.36932
ATP6V1D	7.56095	7.26415	7.53017	7.23318	7.29394	7.15528	7.51585	7.65685	8.06842
ATP6V1E1	9.70712	10.0127	9.55357	10.1575	10.4107	10.1727	9.98535	10.3061	10.305
ATP6V1F	10.2494	9.78885	10.79	10.2858	10.124	9.65788	9.69562	10.6317	9.97618
ATP6V1G1	8.07386	8.63017	8.44066	8.82716	8.79515	7.30782	8.41724	8.27415	8.60631
ATP6V1G2	4.60396	5.16933	4.70862	5.64835	6.15987	7.94096	7.24556	7.7999	6.2995
ATP6V1G3	4.12942	4.21391	4.03975	4.13131	3.8541	4.52924	4.05761	4.05427	3.61618
ATP6V1H	5.67018	6.55388	6.48271	7.04148	6.79065	5.92659	6.10618	6.22956	6.48256
ATP7A	6.76263	7.0345	6.73123	6.1933	6.61514	5.927	6.46465	5.01421	5.62899
ATP7B	6.4344	5.72787	7.48756	5.96359	5.86072	5.51687	7.53465	5.28745	4.97056
ATP8A1	4.74324	5.14548	4.67661	3.93608	5.38365	5.39209	6.21136	3.60817	6.51977
ATP8A2	4.09189	4.06492	4.26891	5.24916	4.90499	3.89439	4.51012	4.05018	7.88013
ATP8B1	8.49019	8.41137	6.23893	6.39025	6.76456	7.70342	6.11102	8.39012	7.74788
ATP8B2	6.11416	6.23318	7.20457	7.41504	6.81893	7.09871	6.3395	5.95215	5.98829
ATP8B3	3.7436	3.97864	4.35919	3.9398	3.84908	3.66931	3.61544	3.61012	3.63234
ATP8B4	3.52744	3.71758	3.6237	3.73443	3.37519	4.01622	3.79647	3.43024	4.20603
ATP8B5P	3.1538	3.09883	3.20951	3.11842	3.38457	3.28739	3.05492	3.13403	3.24882
ATP9A	7.1245	7.16222	7.58171	8.22542	6.90189	6.59025	7.54558	7.55937	7.29457
ATP9B	5.28759	5.28952	5.38753	5.47002	4.95686	4.88081	5.17063	6.25602	5.59408
ATPAF1	8.19206	8.48493	8.38495	8.90965	8.56351	9.00106	8.92827	8.52849	8.41613
ATPAF2	5.71987	5.87877	5.49973	5.63942	6.47562	5.99118	6.41358	6.59248	6.5474
ATPIF1	10.0271	10.0311	9.68816	10.309	10.2429	9.96955	10.4053	9.85071	10.242
ATR	6.6353	6.40977	6.73244	6.47907	6.62528	6.73001	6.72637	6.54059	6.47484
ATRAID	11.1561	10.148	11.0376	10.818	11.1243	10.3408	10.2804	10.6696	10.3983
ATRIP	6.29895	6.17821	6.04993	6.33847	6.54257	6.12378	5.92385	6.26827	5.71258
ATRN	7.01171	7.11825	7.45476	8.10822	6.79586	7.29583	7.28089	7.07038	7.30429
ATRNL1	4.82107	5.21775	4.00451	4.31764	4.41607	3.86275	4.16019	4.14833	6.13467
ATRX	8.56888	8.65289	8.70592	8.77403	8.23415	8.42809	9.23507	8.45404	8.86694
ATXN1	5.20701	5.73826	3.87061	5.53356	5.60102	6.34624	3.90932	4.7701	3.81832
ATXN10	9.65105	10.1107	9.63173	9.59164	9.75985	9.35203	9.03725	9.62164	9.6145
ATXN1L	8.27502	7.58471	8.85966	9.02922	7.7298	7.3606	7.85163	7.69435	7.63387
ATXN2	8.80202	8.78993	9.22032	9.41304	8.46247	9.20465	8.75779	8.91316	9.21863
ATXN2L	4.78798	4.6842	4.47658	5.71846	4.69542	4.89776	4.72665	4.53986	4.7281
ATXN3	5.70821	5.40114	5.51344	5.36843	5.34799	5.55281	5.79072	5.01105	5.48177
ATXN3L	3.08298	2.94142	3.16399	3.5503	3.23449	3.22848	3.3408	3.33565	3.18834
ATXN7	5.65764	7.20308	6.97251	6.8345	6.58605	6.42835	5.95987	5.89716	6.02433
ATXN7L1	4.38828	4.54697	5.01676	5.17465	5.31485	5.17842	4.2801	4.83995	4.53845
ATXN7L2	4.35143	4.14785	4.12791	4.81175	4.94947	4.80944	3.69518	4.51617	4.35011
ATXN7L3	8.14431	7.10313	7.07989	7.42594	7.11732	7.0307	7.24891	7.40887	7.39586
ATXN7L3B	10.3586	8.47702	7.8227	8.0841	7.8853	8.53381	9.28696	9.54936	9.96866
ATXN8OS	4.37409	4.26633	4.21218	4.09845	3.86475	4.51368	4.35763	5.37965	4.45759
AUH	7.56979	7.87639	7.62409	7.4432	8.74051	7.64294	9.03336	8.68479	8.05096
AUNIP	7.3068	6.43746	7.57796	7.69802	7.87739	7.55748	7.27212	6.63931	6.54172
AUP1	10.4578	9.48569	9.62821	10.1219	9.89146	9.51107	10.0943	9.67569	9.48796
AURKA	7.64129	8.1486	8.19928	7.69133	8.47464	8.13814	7.94484	8.86597	7.63252
AURKAIP1	8.25112	7.5469	7.45924	7.51203	7.68818	7.55223	7.69119	7.46633	7.39985
AURKB	7.67226	8.14802	6.69424	7.84237	8.27566	8.67762	7.46216	8.09073	6.48377
AURKC	4.52657	4.9035	5.13429	4.85032	4.98156	4.86154	5.05002	5.01439	5.33673
AUTS2	5.63881	6.43395	6.31549	6.39342	7.3125	6.42101	5.51272	6.56175	6.92513
AVEN	6.78727	7.171	6.71723	6.90933	8.31794	7.30433	7.69365	7.73991	6.68846
AVIL	10.2236	8.70253	5.72348	5.7937	6.32608	5.86317	5.74914	5.84847	6.67839
AVL9	6.04117	5.26499	5.52579	5.73491	5.51418	5.49624	5.19967	5.36871	5.33159
AVP	4.04012	3.61588	3.90856	3.46526	3.98406	4.12025	3.8733	3.86851	3.60921
AVPI1	6.07537	6.15753	7.87381	7.87488	8.89332	6.87151	6.56987	7.10024	6.21623
AVPR1A	4.06648	3.58189	3.72457	3.7941	3.84959	4.67682	3.92509	3.81828	3.71268
AVPR1B	5.32313	5.01483	5.29258	4.90997	5.28807	5.23255	5.09852	5.37541	5.43901
AVPR2	4.31019	4.61343	4.52862	4.59275	4.5528	4.5267	4.22909	4.66391	4.31029
AWAT1	4.08581	4.31698	4.59581	4.71058	4.36639	4.61727	4.27219	4.82054	5.38305
AXDND1	3.44372	3.88197	3.4538	3.26517	3.54717	3.61422	3.18165	3.31585	3.25916
AXIN1	7.02942	6.50971	7.04361	7.19609	7.14037	7.27985	6.90972	6.98524	6.55393
AXIN2	4.92008	4.77256	5.26518	4.93047	4.58826	4.90324	5.1454	5.28052	4.24783
AXL	4.54853	4.70937	7.194	6.33865	5.45826	4.49871	4.1075	4.45868	4.80095
AZGP1	3.72468	10.5966	3.45167	3.37142	3.52653	3.64903	3.46088	5.35528	3.78279
AZGP1P1	3.88494	4.37914	3.88567	3.41513	3.95474	3.80033	3.58528	3.88285	3.98692
AZI1	5.83297	5.61139	6.41813	6.7763	5.82419	5.98116	6.98483	5.87322	6.48683
AZI2	5.58891	7.53539	6.2685	6.71	6.54414	6.02321	6.55993	6.7489	5.95896
AZIN1	9.61488	9.70231	8.05969	9.00912	9.71571	9.08037	8.33892	9.039	9.07901
AZU1	3.68558	3.5046	3.54248	3.67024	3.58308	4.27451	3.35097	3.43829	3.38028
B2M	8.70143	10.0483	9.69849	9.76735	9.99859	9.36258	9.59042	8.97145	9.60125
B3GALNT1	6.55855	6.55232	6.07371	7.04296	5.15938	8.69221	7.50627	8.9202	7.15283
B3GALNT2	6.57768	6.72322	6.38201	6.06302	6.04072	5.82983	6.12285	5.63734	5.98863
B3GALT1	5.39691	4.8536	3.92134	3.73798	4.03803	3.55317	3.71681	3.94287	4.01792
B3GALT2	8.48022	6.10747	3.42767	3.95308	4.0612	6.36462	5.52142	7.7855	6.27144
B3GALT4	5.06523	5.03604	6.63825	6.0041	4.34081	4.58918	4.37873	5.84124	5.08192
B3GALT5	3.75351	3.3323	3.47312	3.63227	3.32078	3.46653	3.59647	3.72116	3.83606
B3GALT6	7.0211	6.64595	6.81568	7.19275	7.27487	6.60642	6.0556	6.32688	6.86836
B3GALTL	4.8792	5.8969	5.57707	5.67366	5.87205	5.52889	6.2793	4.34873	4.56039
B3GAT1	5.26965	5.04177	6.41258	5.86595	6.78285	5.61204	6.18642	6.37637	5.79754
B3GAT2	5.07308	4.70483	5.10003	4.11505	4.76533	6.73406	4.84335	4.52289	4.67458
B3GAT3	7.02529	6.76739	6.9706	7.07454	6.78671	7.59289	6.94681	7.13085	7.16432
B3GNT1	5.48542	6.77412	6.97536	6.75453	7.1201	7.04679	7.11388	6.29576	6.53825
B3GNT2	7.53355	5.83713	6.52191	4.87129	5.57056	5.49248	4.03718	6.15075	5.56969
B3GNT3	4.96752	4.95942	5.02597	4.6702	5.02697	5.00195	4.80251	5.08797	4.75406
B3GNT4	6.25956	6.04858	6.57098	5.52514	6.5445	6.2079	5.85427	6.226	6.04902
B3GNT5	6.78852	6.67095	5.61453	5.41766	4.18701	6.363	5.0384	7.44772	7.43222
B3GNT6	4.20278	4.40459	4.29077	4.51749	4.45485	4.38652	4.27277	4.32381	4.21281
B3GNT7	4.03528	4.18056	4.15357	3.93629	3.90381	3.77656	3.77169	3.90251	3.69539
B3GNT8	4.44505	3.83023	4.47532	4.44028	4.34845	3.89066	3.92533	3.83031	3.89279
B3GNT9	5.90152	6.03179	6.13281	7.2738	5.92067	6.47796	5.9406	5.40323	5.639
B3GNTL1	4.30035	4.98395	5.7816	5.85635	5.43831	5.4702	4.75431	4.51323	5.33759
B4GALNT1	5.5131	6.33104	6.39798	6.19603	5.63011	6.15323	4.7693	6.65492	5.69826
B4GALNT2	3.74271	4.82755	3.7695	3.86078	3.60804	4.0153	3.6551	3.96611	4.14311
B4GALNT3	5.27461	5.03403	5.06889	4.87657	5.31296	4.97796	5.08542	5.50647	5.69069
B4GALNT4	3.92359	4.42049	3.64162	4.27395	4.14053	4.08631	3.92153	4.10174	3.98444
B4GALT1	5.26054	5.17105	5.67077	5.33577	5.93024	5.66576	5.09339	5.36684	5.565
B4GALT2	6.35035	6.91423	6.53306	6.73623	6.77101	7.19619	6.58099	6.43666	6.87676
B4GALT3	5.76808	6.31417	6.02993	6.203	5.95927	6.49817	5.78872	6.11343	5.78719
B4GALT4	7.24528	6.87277	7.03912	6.64151	6.0075	7.76207	7.87788	6.97349	6.73344
B4GALT5	10.0362	9.19314	8.70506	9.6887	9.21576	9.41727	8.69494	9.5879	9.7541
B4GALT6	5.13399	6.18187	7.43473	6.11009	4.94808	3.81177	6.2875	6.54171	6.84559
B4GALT7	6.02186	6.17483	7.096	7.18797	6.22963	6.25831	6.46093	6.12517	6.3086
B9D1	5.87953	5.43601	7.27076	5.95341	6.24845	6.21772	6.37147	6.34555	5.07488
B9D2	6.46112	5.87014	5.66741	6.01519	5.81766	5.51132	5.92755	6.91071	6.60769
BAALC	3.85381	3.80762	4.15273	4.27359	3.75183	5.8809	6.6228	8.17179	5.52416
BAAT	4.47461	4.17728	4.52158	4.4311	4.30891	4.35534	4.23231	4.30688	3.84402
BABAM1	9.24166	9.09843	8.72484	9.79223	9.30853	9.44563	9.66494	9.46626	8.83394
BACE1	7.24705	7.4001	7.10493	6.83251	7.79386	8.20462	7.01033	7.01911	7.79198
BACE2	5.67702	8.68292	6.66009	6.87109	4.22179	4.37491	6.27889	7.0542	4.9108
BACH1	5.64543	5.79545	5.69048	5.80172	5.56675	5.78223	4.97313	5.70678	5.88698
BACH2	4.49947	5.07602	4.15563	4.31188	5.46155	7.18938	5.27027	3.95453	4.22144
BAD	7.00044	7.39102	7.04557	7.0766	6.93366	7.19908	7.13799	7.29639	7.26205
BAG1	7.64256	8.5177	6.071	6.60227	7.63295	6.96364	8.21071	8.73581	9.44295
BAG2	8.38229	7.16857	7.10211	7.22152	7.24015	7.53292	6.39035	6.32221	6.69436
BAG3	7.85895	8.5964	8.79408	9.62185	10.2889	9.34096	6.93054	8.96874	6.26596
BAG4	7.65969	7.35795	7.71804	9.18977	7.9656	7.46513	7.43142	7.01813	7.64636
BAG5	6.86544	7.08064	7.32721	6.9756	7.46986	7.73632	8.15543	8.24533	8.01347
BAG6	8.30675	8.4463	8.76269	8.99869	8.21015	8.42182	8.12452	8.46402	8.17291
BAGE	3.55255	3.58333	3.53498	3.62919	3.66618	3.55702	3.57439	4.51155	5.03866
BAHCC1	4.68806	4.60916	4.60439	4.55547	4.49877	4.54442	4.54485	4.60088	4.4759
BAHD1	6.01304	6.11488	5.29273	6.76892	6.02256	5.92585	6.62886	5.70892	5.59912
BAI1	4.02208	4.38246	4.02627	4.4074	3.96866	4.26819	4.0019	4.13121	4.06518
BAI2	5.86489	7.69095	7.15037	6.47217	5.68878	7.78549	6.72473	5.51993	4.18261
BAI3	5.26764	4.07641	3.81879	3.7569	3.52191	6.30057	5.72892	3.47354	5.69107
BAIAP2	4.10376	4.67952	5.08617	5.428	5.08239	5.74929	6.81012	5.01909	4.77988
BAIAP2-AS1	4.43672	5.8837	6.68479	6.68242	6.0124	6.31001	7.64599	5.89769	5.83743
BAIAP2L1	8.63636	8.31318	8.47161	7.32677	8.09945	6.97116	7.16164	7.82546	9.09376
BAIAP2L2	4.64126	4.50909	4.32049	4.43532	4.41338	4.05112	4.35103	4.28602	4.43475
BAIAP3	4.93716	4.87139	5.00865	4.8883	4.70851	4.8779	4.92548	5.12161	5.409
BAK1	7.29061	6.62581	6.86353	7.30674	5.7408	6.90137	6.74597	6.25434	6.11175
BAMBI	7.08826	10.5413	5.86731	10.2548	8.47752	4.00039	6.24384	8.88683	7.71266
BANCR	4.43792	4.67913	4.38098	4.37294	4.49876	4.31196	4.4379	4.65877	4.41526
BANF1	11.1573	10.5641	11.5895	11.1309	10.4349	11.9255	11.1846	11.3191	11.4642
BANF2	4.141	4.41029	4.35935	4.38492	4.20825	4.20799	4.77607	4.38886	4.57169
BANK1	3.75089	3.8694	3.97729	3.9828	3.96872	6.71438	3.89741	4.1945	4.40004
BANP	8.53644	8.65554	8.3476	8.6037	8.67655	7.82025	8.35788	8.94303	8.47108
BAP1	7.05217	7.34267	7.19807	7.60106	7.2505	7.26662	7.55174	7.09683	7.13412
BARD1	7.09034	8.25862	8.17211	7.17034	7.28388	8.47638	6.16202	7.07201	6.05431
BARHL1	4.98674	5.04756	4.98334	4.88288	5.25484	6.24316	4.86116	5.09238	5.58697
BARX1	3.86549	4.92643	5.78888	6.25404	3.4862	3.67207	6.04372	6.28259	7.147
BARX2	4.20972	4.36466	4.55798	4.49883	4.575	4.17819	4.24782	4.02462	4.50021
BASP1	7.73262	7.16941	5.66905	6.34216	8.32028	8.44849	7.17342	8.26644	8.36224
BATF	4.82856	4.5204	5.03588	4.81737	5.28129	5.26018	5.00875	4.91049	4.45646
BATF2	4.9981	4.50275	4.77955	5.29968	5.07081	4.76962	4.92943	4.78875	5.18071
BATF3	7.51261	9.63031	6.77823	6.76597	7.75469	7.32785	7.05749	5.741	5.33053
BAX	8.29298	7.70014	7.00038	7.64763	8.09855	8.22923	7.8159	7.81813	8.23465
BAZ1A	10.1922	9.76679	8.61743	8.93386	8.69859	10.0518	10.049	8.50897	8.71473
BAZ1B	5.84018	6.52132	6.24243	6.11944	6.57318	5.5082	6.19167	6.0431	6.70771
BAZ2A	6.12484	5.7334	6.23678	6.27749	5.86727	6.14112	5.97856	6.11836	6.16051
BAZ2B	7.05444	7.80243	7.51059	6.88465	6.84004	7.58604	7.65639	7.93288	8.2598
BBC3	6.0735	5.78077	5.8979	6.27792	5.94369	6.44146	5.76134	5.82724	6.05907
BBIP1	5.98208	6.75983	6.59263	6.77624	7.33004	6.47699	6.35891	6.84766	6.86267
BBOX1	3.6557	3.90754	3.5322	4.17504	4.63713	4.10249	3.54467	3.48169	3.94231
BBS1	5.36073	5.95596	5.6763	5.90475	5.439	5.2792	5.87106	5.79644	6.07073
BBS10	5.82917	5.87876	6.63564	7.13541	5.87342	6.40786	7.56915	7.17543	7.68282
BBS12	4.26415	5.99637	7.26014	7.07065	5.37667	4.86904	6.2334	6.08578	5.15953
BBS2	7.64622	7.3528	8.5885	8.76034	7.97471	6.94425	8.29841	7.86264	7.65836
BBS4	7.17377	7.43457	8.24514	8.88436	7.68579	7.44695	8.14327	6.45638	7.40066
BBS5	3.97016	4.62973	5.25075	5.44702	4.40339	4.20464	5.69975	4.36049	4.13407
BBS7	5.08726	7.24394	6.75985	5.83367	6.85925	7.12669	7.03884	6.37502	6.40895
BBS9	5.31894	5.13587	5.75004	5.74262	5.40358	4.90887	4.88186	5.29981	5.18005
BBX	7.96338	8.1136	6.45784	7.58267	7.55051	7.94529	8.40902	7.51761	7.94621
BCAM	4.99416	5.44915	5.71459	4.93756	6.58771	4.89644	4.95558	6.05456	5.44602
BCAN	4.88614	4.69291	4.85102	5.29587	4.54977	4.81433	4.91458	4.66846	4.72148
BCAP29	5.61585	6.42049	6.97802	6.04327	6.40411	6.37624	5.82093	5.94164	5.59052
BCAP31	11.1134	9.51199	9.58607	9.67347	10.3179	9.84318	10.8759	10.2725	10.296
BCAR1	5.58182	5.07671	4.97645	5.54464	5.04576	5.67768	6.10326	4.96825	5.66469
BCAR3	5.21527	5.38156	6.34845	6.37832	8.58096	8.38505	6.11564	4.98584	5.16979
BCAR4	4.28258	3.89217	4.34856	4.00438	4.46646	4.59133	4.03488	4.42769	3.77324
BCAS1	4.6899	4.54622	4.43725	5.00381	4.50999	4.26872	4.77844	4.59123	4.42415
BCAS2	10.0047	10.2081	9.59581	10.656	10.008	9.77821	9.87046	9.21717	9.55364
BCAS3	6.91127	5.69622	6.38475	7.23879	5.25202	6.8887	6.43809	6.85611	6.92936
BCAS4	5.10814	4.84021	5.98461	7.10793	5.35628	5.98994	5.53109	5.65086	4.4905
BCAT1	10.9603	4.07948	8.70406	7.67762	4.5477	7.40355	9.27647	4.29345	9.31204
BCAT2	7.13211	6.49775	6.70128	6.45198	7.00614	7.74148	6.33085	7.17894	7.09694
BCCIP	8.41086	8.93256	8.63334	9.23941	8.61375	7.89625	8.59286	8.82267	8.20589
BCDIN3D	7.27242	6.96405	6.7789	7.6004	7.11237	6.57015	7.44613	6.93861	7.71873
BCDIN3D-AS1	3.88221	3.68401	3.8671	4.22985	4.03825	4.27948	4.23054	3.95202	4.35474
BCHE	3.2645	3.20103	3.4323	3.82295	3.39233	10.5454	8.33884	9.07065	3.41196
BCKDHA	7.89019	7.45625	7.90176	8.33833	8.28854	7.94185	8.62727	7.81809	8.23951
BCKDHB	6.91674	7.84534	7.51041	7.30589	6.5502	6.12387	6.77209	5.68538	6.88701
BCKDK	6.783	7.13323	7.40281	8.06575	7.40484	7.98256	7.74504	7.93033	6.86556
BCL10	6.82402	6.09192	6.89198	7.62606	7.29989	6.78201	7.16868	6.81055	6.11739
BCL11A	7.56911	8.84015	4.94209	5.71042	9.63789	8.74991	8.59375	5.2366	6.67206
BCL11B	5.89517	3.72209	3.75826	3.94262	3.80697	6.27442	5.98092	3.72522	3.66845
BCL2	7.23741	6.03644	4.89629	4.32861	5.52935	4.92226	4.77237	5.92076	6.88286
BCL2A1	3.61591	3.60481	3.86376	3.22714	3.34474	3.74491	3.23344	3.49961	3.33837
BCL2L1	7.10345	6.10545	5.73261	6.00827	6.15195	6.82343	7.22381	6.96439	6.31293
BCL2L10	4.31822	4.28683	4.1788	4.93392	4.29859	4.05273	4.26255	4.9287	3.7632
BCL2L11	7.70173	6.58143	5.50003	5.72354	6.67941	6.53599	6.55863	6.54523	6.65807
BCL2L12	8.10633	6.85676	7.57447	6.94938	6.27736	6.4006	5.50151	5.54158	6.05298
BCL2L13	6.41643	6.11962	6.40015	6.48172	6.62959	6.59218	6.7172	5.85295	6.94189
BCL2L14	3.92443	3.87525	4.00593	3.90354	3.92611	3.81666	3.62589	3.88644	3.69478
BCL2L15	4.57158	4.21874	4.34744	4.19777	4.21701	4.22441	4.15663	4.29297	4.22618
BCL2L2	7.23986	6.25305	5.91738	6.08644	6.54219	6.80887	7.01009	6.38348	6.79737
BCL3	5.52907	5.79587	5.44636	4.97318	5.81342	4.96989	4.25688	4.67001	3.93234
BCL6	5.71419	5.81013	6.27317	5.78782	7.69154	5.90853	4.7731	4.38753	5.24561
BCL6B	5.32544	5.04776	5.26308	5.18545	5.07065	5.0847	5.15306	5.10678	5.13887
BCL7A	7.23387	7.49948	7.04501	6.84293	6.60461	7.44082	6.77868	7.0691	7.70496
BCL7B	7.53104	7.83055	8.10924	7.45524	8.12517	6.8458	7.77268	7.92731	8.51832
BCL7C	8.62926	8.49478	8.29654	9.13488	8.17805	8.29441	7.48083	7.78506	7.3213
BCL9	5.68559	5.85333	6.18612	6.29214	5.36482	5.13606	5.59036	5.28214	5.58536
BCL9L	5.42364	6.38608	7.61636	6.43797	7.23603	6.89825	5.19384	5.09281	5.43534
BCLAF1	8.50829	8.61603	8.47097	7.9221	8.34303	7.83752	8.61058	8.93155	8.40696
BCMO1	4.1355	3.73901	3.9055	4.33407	4.20617	3.92041	4.40521	4.43242	3.86517
BCO2	5.03228	4.36377	4.39969	3.88332	4.25462	4.3597	5.15507	4.91201	4.53069
BCOR	6.79209	6.71531	6.40442	6.57198	6.71607	6.38422	7.92735	6.96377	6.62733
BCORL1	5.16138	5.11208	5.21229	5.09434	4.81925	5.1803	5.25317	5.01763	5.04569
BCORP1	3.60467	3.26497	3.38709	3.8677	3.42686	3.17484	3.36858	3.45134	3.55239
BCR	7.0705	6.48846	6.76581	6.16535	6.74784	6.73614	6.78956	6.21671	7.14108
BCRP3	4.36877	4.10692	4.17855	4.18142	4.22371	4.29938	4.45677	4.314	4.09387
BCS1L	9.40549	8.5131	8.51508	8.46152	8.85216	8.86819	9.06344	8.08659	8.12394
BDH1	6.9723	5.82922	5.80738	5.53737	6.04216	5.40902	6.46564	6.88197	6.59861
BDH2	6.73797	7.28653	6.19875	6.28042	5.37255	6.60981	5.51842	6.58782	5.51908
BDKRB1	4.27064	4.26288	4.07434	4.04932	7.15382	4.6885	6.83951	4.17006	3.84069
BDKRB2	4.17746	4.35625	4.39006	4.66613	7.59971	5.56835	7.79197	3.98185	3.93404
BDNF	4.75663	6.05361	5.39803	4.39125	6.33347	4.51098	4.3915	3.99633	4.41185
BDNF-AS	3.33192	3.28036	3.14173	3.23241	3.15943	3.46789	3.19657	3.10321	3.25075
BDP1	6.36313	7.40445	7.1038	8.60603	7.25232	7.01048	7.63102	7.63179	8.07855
BEAN1	3.75515	4.34416	3.87179	4.73928	3.7747	3.71337	3.65951	5.01924	3.74307
BECN1	7.73697	6.72699	7.08303	7.36728	7.19105	7.04521	7.56384	6.97173	6.96713
BEGAIN	4.59443	4.61911	5.72111	5.64539	6.74711	6.11682	5.71316	5.53573	4.01014
BEND2	3.59796	3.25147	3.6361	3.46773	3.3103	3.65599	3.54012	3.2001	3.39749
BEND3	7.28656	7.35085	7.48345	6.73606	6.89235	6.36453	6.88508	7.59435	6.65312
BEND4	3.88135	4.52978	4.53272	4.6851	3.90528	3.60176	6.02713	3.4942	4.36724
BEND5	4.88535	5.90565	4.38588	5.50007	6.08417	5.46295	5.53093	5.91433	6.35706
BEND6	4.6082	5.49303	3.67028	4.17195	5.26663	6.23178	4.40521	4.68385	5.05154
BEND7	5.10684	5.51286	5.45642	5.56341	3.96869	4.13893	5.03328	4.79577	5.00358
BEST1	5.13357	5.1074	5.3052	5.35614	5.22233	5.18671	5.1561	5.28324	5.15046
BEST2	4.34711	4.18331	4.69447	4.43044	3.97453	4.51012	3.93448	4.91013	4.56601
BEST3	3.73152	3.7467	3.51594	3.69713	3.50265	4.16328	3.39105	5.22844	8.55773
BEST4	3.89467	3.78994	3.69963	3.68485	4.23374	3.65408	3.97694	5.33693	4.85986
BET1	8.8969	8.4861	9.45862	8.63509	9.11651	8.43113	8.85201	8.40109	8.50894
BET1L	6.66245	6.22007	5.75417	6.43466	5.8822	6.98346	5.75653	6.19536	5.92271
BEX1	7.61511	8.51139	10.6284	11.6187	5.45888	12.0978	12.7724	12.5797	11.8631
BEX2	7.99501	9.95486	10.3793	11.7078	9.4509	7.49948	11.8117	11.0963	9.73685
BEX4	5.82435	9.3535	10.1182	10.5039	8.21646	6.57612	10.8797	10.0391	9.39532
BEX5	7.32087	9.04857	4.23931	6.16315	3.84301	5.56111	10.8851	9.08587	7.41476
BFAR	8.20216	7.39943	8.54693	7.68287	7.97262	8.39822	8.98946	8.76403	8.13317
BFSP1	4.14596	4.62569	4.30193	4.46205	4.22406	4.57955	4.83139	4.46536	4.5402
BFSP2	4.05558	3.8431	3.7573	3.56485	4.42475	3.91758	3.65129	3.75894	3.80654
BFSP2-AS1	4.09702	3.80246	4.13803	3.81346	5.91959	3.90743	3.74585	3.83832	3.87656
BGN	4.14635	4.00465	4.45586	3.89024	7.80773	5.68767	4.10415	4.30397	4.00986
BHLHB9	5.96509	5.94452	8.21275	8.5551	6.70682	5.44617	7.18644	7.03241	5.36456
BHLHE22	4.01642	3.76871	3.85025	3.97267	4.44122	10.5213	5.50171	9.76161	8.88307
BHLHE23	3.68782	3.31822	3.37972	3.56822	3.34185	4.12776	3.38259	3.86234	3.52104
BHLHE40	5.70617	5.33671	7.1445	6.45991	8.15367	6.89881	5.82525	4.13809	4.63542
BHLHE41	4.4301	3.71312	3.90705	5.79742	5.13455	6.44734	3.92565	3.98571	3.88104
BHMT	5.63316	4.88849	5.34089	4.68265	4.96882	4.99223	4.66676	5.61953	5.09473
BHMT2	3.7605	3.64691	3.54925	3.53661	3.73759	3.5528	3.67149	3.56985	3.55322
BICC1	5.15848	5.95674	4.42007	3.6791	4.30219	5.97897	5.51857	4.21851	5.72832
BICD1	6.46642	6.56008	5.92993	5.41061	6.31712	8.08681	7.17868	5.53081	5.7275
BICD2	6.48808	7.30195	6.94169	7.09575	7.59472	5.79672	7.53676	6.17458	7.17306
BID	8.20155	8.6997	7.84406	7.46948	8.80558	7.92119	8.04306	8.67809	8.80248
BIK	7.78599	7.09117	5.86852	4.84346	6.10556	5.05886	4.45959	7.03659	4.60653
BIN1	7.35562	6.18155	5.02776	7.20788	5.61247	5.08454	8.14427	4.76686	5.39698
BIN2	4.02805	4.22114	4.28818	4.30747	4.13895	4.85511	3.9227	4.27575	4.48969
BIN3	6.46582	6.60475	6.83284	6.8135	6.99949	6.4678	6.58064	7.20396	6.91059
BIN3-IT1	4.58154	4.44987	4.49241	4.33996	5.06729	4.59242	4.61253	4.45624	4.33321
BIRC2	11.0788	10.1585	10.4806	10.5108	9.8262	9.64869	9.14907	9.57178	9.78938
BIRC3	4.70866	4.6773	5.94009	6.19571	4.57039	4.39159	4.04618	4.63206	4.16245
BIRC5	9.65599	9.09347	9.58488	8.40595	9.22064	9.52296	10.408	9.705	9.00218
BIRC6	9.3807	9.02006	9.2969	8.84117	9.01609	8.46935	8.6725	8.71938	8.53202
BIRC7	4.58467	4.70293	4.54834	4.79267	4.5134	4.83651	4.62866	4.31429	4.10916
BIVM	4.99733	5.39359	5.11111	5.22257	5.67859	5.69109	6.18245	5.99978	5.17442
BLCAP	9.74629	8.11567	8.65106	8.69284	10.1192	9.59926	10.0495	10.1956	9.53786
BLID	4.22846	3.64116	3.93162	3.57178	4.1247	3.66063	3.84177	3.98328	3.81423
BLK	4.17209	3.83895	3.87006	3.71499	5.60632	4.5715	3.66348	3.98765	4.32923
BLM	8.88207	8.81603	8.25207	8.98237	8.46166	7.68613	8.83707	7.94256	7.47666
BLMH	9.82906	9.07476	9.30348	9.38279	8.95201	9.51725	11.009	9.23692	9.08708
BLNK	3.47578	4.25738	3.84282	3.53112	8.74411	7.62032	3.72306	3.66387	4.01361
BLOC1S1	8.91433	9.14668	8.85748	8.87838	8.97471	8.91336	9.21269	8.93003	9.14529
BLOC1S2	9.6323	10.2462	10.0312	10.6743	10.5772	9.48081	9.26532	10.5014	9.12133
BLOC1S3	5.73456	5.17721	5.71869	5.49	5.71918	5.74528	4.92398	5.5378	5.1307
BLOC1S4	8.79234	7.80295	7.65637	8.2966	7.85673	7.43607	8.61478	8.42262	7.78622
BLOC1S6	8.04057	9.16563	8.22383	8.87787	8.56656	8.18171	9.08774	8.45676	8.83789
BLVRA	7.13941	7.32653	7.84977	7.15868	7.0017	7.49622	7.2885	6.18347	5.16928
BLVRB	8.09896	9.19622	9.68785	10.0217	9.03881	8.60251	8.49493	5.23596	6.50127
BLZF1	4.55297	6.33226	5.09429	5.08422	5.3774	5.07735	4.69215	4.84999	4.6273
BMF	5.88322	6.15431	5.89444	5.60095	6.4409	5.96303	5.10494	5.92703	5.23927
BMP1	4.8907	5.34918	5.53854	5.1425	6.2528	5.38765	4.68461	4.85424	4.61893
BMP10	3.6388	3.50387	3.71812	3.89497	3.83624	3.78826	3.29561	3.68151	3.67893
BMP15	4.072	4.11447	4.42981	4.0431	4.15161	4.23723	3.97416	4.1939	4.04507
BMP2	9.02609	8.91309	4.0342	4.23402	6.19714	3.64985	5.41006	7.19789	5.68853
BMP2K	5.43766	5.64794	5.04334	5.23383	5.44632	5.78924	4.98647	5.44889	5.08955
BMP3	4.22378	3.75957	4.05744	3.93988	3.82968	3.98442	3.90132	4.58354	3.96989
BMP4	5.9521	6.83863	7.96466	5.54559	6.91914	7.3989	5.6739	5.89465	5.29467
BMP5	4.80957	4.26271	4.253	3.72455	8.47489	4.35807	3.72357	3.95799	3.69448
BMP6	4.96854	4.31273	4.18344	4.56074	4.51531	4.32914	5.12142	4.63714	4.38334
BMP7	4.83218	5.96847	5.6014	5.47412	7.68282	4.67923	4.4941	4.83538	4.57641
BMP8A	5.00091	4.53799	4.68899	4.77902	4.70914	4.62389	4.5445	5.08584	4.98045
BMP8B	4.94286	5.47458	5.19184	4.6708	4.82906	5.87291	5.20491	5.28249	8.64694
BMPER	3.91181	3.26696	3.6705	3.15865	4.96309	3.40358	3.1329	3.26532	3.74178
BMPR1A	7.13987	8.43495	8.53956	9.27505	7.17697	7.57186	7.12116	8.56996	7.45513
BMPR1B	4.65752	4.72447	4.50479	3.77742	4.0699	3.89188	4.8376	3.99033	3.87429
BMPR2	6.46856	6.85982	7.22349	6.64557	6.55809	6.69837	6.59902	6.41545	6.74936
BMS1	8.50951	8.11194	8.76225	8.76619	7.43678	7.19762	7.80539	8.14564	7.50646
BMS1P6	4.46219	4.50147	4.41819	4.76635	4.18771	4.69889	4.31051	4.4918	4.55908
BMX	11.1828	6.87765	4.01552	3.94612	4.23555	3.61328	3.47927	4.02586	3.80384
BNC1	3.42972	3.3926	3.64899	3.78334	3.64615	3.31938	3.52572	3.5188	3.49154
BNC2	4.49342	5.10045	7.48552	6.22746	7.46777	8.15188	4.06435	4.35197	4.35912
BNIP1	6.40555	6.78295	6.47482	6.94598	6.38464	7.16669	7.28334	7.15383	6.11312
BNIP2	7.65561	8.63633	7.66082	8.38753	8.06805	7.87901	8.37455	8.21427	7.58553
BNIP3	9.06462	9.91429	9.52185	10.233	10.4498	8.7423	9.69773	9.5853	9.49091
BNIP3L	8.13588	9.60831	9.61555	9.47657	9.95756	10.1508	10.7052	9.20442	9.51787
BNIPL	3.99114	3.92791	3.79205	3.86347	3.58589	3.80547	4.01422	3.72615	3.7029
BOC	5.19183	7.14235	5.13758	5.30585	7.66362	8.50144	5.2554	5.47396	5.68334
BOD1	9.52293	9.8039	9.89459	10.2958	9.51162	9.02231	10.0982	9.38712	9.60774
BOD1L1	6.3897	6.91817	6.52393	7.24489	6.73708	6.37617	7.16761	7.08925	7.05492
BOD1L2	3.96147	3.98143	3.85959	4.29746	4.04483	3.87541	4.07523	3.69976	3.85047
BOK	4.52259	6.11385	7.92225	7.13275	6.26856	4.8811	5.23515	7.01676	5.03865
BOLA1	7.54772	7.40597	7.80896	8.52894	7.10849	7.28247	6.34702	7.15876	7.39927
BOLA2	5.26347	5.42069	4.96836	5.54242	5.18551	5.35118	5.38225	5.47512	4.89331
BOLA3	11.9294	11.0201	11.2555	11.2573	11.3164	10.7972	11.2403	11.0958	11.0248
BOLA3-AS1	5.21701	4.39733	5.96054	6.03758	5.94788	7.51338	6.36012	5.95368	7.15281
BOLL	5.29222	3.91296	4.34445	4.35078	4.0053	3.90003	4.14913	4.58685	4.16191
BOP1	8.55859	6.45765	6.3665	7.16328	8.10771	8.20328	8.2949	7.27332	7.57188
BORA	7.73428	7.99858	7.8328	7.31371	8.50242	7.07375	7.56702	7.93459	6.19669
BPESC1	3.33334	3.31872	3.32812	3.19787	3.29565	3.31486	3.10875	3.27955	3.06898
BPGM	8.05825	8.36096	8.44757	7.57955	8.91431	7.36735	8.09858	7.30259	7.84116
BPHL	7.98054	6.9167	8.08335	8.11404	7.11407	7.20891	7.2221	7.05981	8.02829
BPI	4.11858	3.8027	4.24478	4.22038	4.17433	3.94959	4.18838	4.447	4.19231
BPIFA1	4.65477	4.65397	4.99707	4.77048	4.88234	4.94471	4.83311	4.95038	4.63219
BPIFA2	4.00449	4.13299	3.82658	4.07539	3.91134	3.95239	3.72675	3.64953	3.63172
BPIFA3	4.96584	5.00295	5.19776	5.08295	4.82621	4.81883	4.53434	5.26303	4.82245
BPIFA4P	4.64148	4.34212	4.41108	4.32412	4.19503	4.40831	4.35581	4.69907	4.67038
BPIFB1	4.75426	4.32775	4.15248	4.21011	4.29046	4.23463	4.61417	4.44966	4.37568
BPIFB2	5.00153	4.533	4.68868	4.61466	4.74525	4.30686	4.61286	4.74632	4.80995
BPIFB4	4.10055	4.10068	3.999	4.087	4.1164	4.18548	4.2245	4.1351	4.08975
BPIFB6	3.99075	3.78702	3.97894	3.66226	3.80925	4.24339	3.81015	4.0899	3.96904
BPIFC	4.02451	4.23807	4.51184	3.90787	4.59589	4.39336	3.94938	4.20053	4.02999
BPNT1	6.99084	6.73643	6.13316	5.93139	6.64474	6.25317	6.30107	6.70576	6.27544
BPTF	6.70948	7.08903	6.99504	7.44113	6.38207	6.95534	7.27322	7.01651	7.03011
BPY2	3.63545	3.65371	4.16688	3.66492	3.2799	3.61749	3.64135	3.80478	3.57258
BRAF	7.02481	5.8036	6.82499	6.61901	6.41005	6.59469	6.70648	6.47496	6.09579
BRAP	7.72133	7.1398	7.33509	7.39134	6.86499	6.83294	7.27273	7.07638	7.34474
BRAT1	7.71928	6.72345	7.54154	7.68391	7.12722	7.60212	6.69781	7.02813	6.95857
BRCA1	7.60564	7.53804	7.73145	7.66507	7.59628	7.31077	7.89599	7.49787	7.4446
BRCA2	4.62669	4.7261	5.53159	4.72619	5.23469	5.04911	5.53819	5.22762	4.53606
BRCC3	9.21349	8.13824	4.70268	7.30582	8.19361	7.22402	9.12656	8.51425	8.17122
BRD1	8.00188	8.35185	7.91693	7.82801	7.79201	7.83814	7.83858	7.67827	8.0057
BRD2	9.80066	9.67271	9.65442	9.85239	9.53969	9.6867	9.25534	9.10795	9.76589
BRD3	6.63803	7.2316	7.02462	6.76268	6.80831	6.91342	7.56574	6.94132	7.2665
BRD4	7.15794	7.05241	7.01997	7.65042	7.00972	7.25531	6.98686	7.10673	6.99278
BRD7	7.89004	7.69875	6.93959	7.77538	6.61548	6.51571	8.40203	8.09736	7.9052
BRD7P3	3.93673	3.8367	3.76055	4.19398	3.87368	3.82474	3.67131	3.81584	3.97353
BRD8	6.24377	6.53593	6.78505	6.65027	6.39524	6.14238	6.74828	6.18476	6.15676
BRD9	7.56096	7.57207	8.66658	8.3326	8.01792	8.90725	7.9483	8.18418	8.43485
BRDT	3.33671	3.2748	3.05564	3.65063	3.2841	3.35924	3.02543	3.43936	3.28403
BRE	8.7247	7.72919	8.35409	7.88361	8.65277	7.83223	7.99089	8.4298	7.46954
BRE-AS1	4.48012	4.08576	4.86199	4.29997	4.6133	4.16952	4.86732	4.16349	4.43132
BREA2	4.09157	4.25738	4.00989	4.0333	4.46668	4.32265	4.08608	4.00952	4.46478
BRF1	4.83577	4.94877	5.07934	5.39448	5.23249	5.71349	5.42653	5.28032	4.61928
BRF2	7.87927	7.44324	6.5429	8.72203	7.59278	7.29472	7.25397	7.43592	7.28867
BRI3	7.56673	7.46445	7.91854	7.96429	7.67502	7.40759	7.14975	7.23379	7.30914
BRI3BP	9.6915	10.1717	8.93846	8.55181	8.59838	8.54987	9.20603	9.58673	9.80361
BRICD5	6.27773	5.68215	5.49253	5.16022	5.91975	5.55115	5.87155	6.13661	6.31283
BRINP1	4.06836	3.73216	3.99746	4.06724	3.97033	6.98296	5.20318	3.8761	6.21716
BRINP2	4.24123	4.32126	4.49087	4.42899	4.45699	4.33126	4.61241	4.6653	5.63523
BRIP1	7.59408	7.88352	7.82944	7.24175	7.41614	6.8169	7.48395	7.37018	7.07605
BRIX1	9.56401	9.33613	8.69796	8.99579	9.17562	10.2207	9.8195	9.06065	9.24919
BRK1	8.78881	8.84165	8.17967	9.08631	8.44677	7.92652	8.6807	8.7304	8.24303
BRMS1	8.05046	6.93361	7.8137	8.12131	7.89635	7.40948	7.65099	8.09618	7.35266
BRMS1L	7.52685	7.16343	7.26754	7.25777	7.82351	8.20669	8.6595	7.34055	7.81416
BROX	8.02601	7.54733	7.11912	6.94735	7.06773	6.68101	6.96411	7.6439	6.88763
BRPF1	7.58161	7.975	6.9809	7.86245	7.39848	7.05756	7.39716	7.47576	7.1153
BRPF3	5.32194	5.26425	5.31965	5.56864	5.02298	4.79707	4.81025	5.28432	5.33083
BRS3	3.88656	3.69406	3.93297	3.81386	3.70423	3.6665	5.73261	3.76978	3.60347
BRSK1	5.50647	6.18585	5.68309	6.07176	6.02019	6.80555	5.88716	6.35277	5.81745
BRSK2	3.94897	4.60261	4.14875	4.57866	5.22912	6.5148	5.5061	4.89827	3.89501
BRWD1	6.45364	6.4887	5.88708	5.79575	6.00102	6.69297	6.80832	5.57368	6.78663
BRWD1-IT2	3.77744	3.56843	3.68908	3.83188	3.58444	3.73302	3.65803	4.10549	3.63421
BRWD3	6.22434	5.8851	6.35617	5.33587	5.79934	5.94332	6.49782	5.74725	5.76083
BSDC1	6.84452	6.94708	6.76455	6.89942	6.85728	6.86077	6.70046	6.3663	6.98773
BSG	9.66802	9.55564	10.1551	8.96753	10.3213	10.881	10.6113	8.85849	10.8413
BSN	4.5193	4.30773	4.57981	4.69041	6.1011	5.97492	6.32474	5.46295	5.99626
BSN-AS2	4.32188	3.87512	4.23835	4.42398	4.34933	3.82408	3.78889	4.06529	3.94556
BSND	4.60196	4.3741	4.88036	4.49148	4.64318	4.6051	4.07839	4.51394	4.61577
BSPRY	7.34143	6.62552	4.64847	4.32122	5.79332	4.21299	4.205	7.2747	7.49349
BST1	3.74324	3.64738	4.2407	3.59572	4.23056	3.71623	3.52644	3.79351	3.50346
BST2	3.76268	4.6055	3.92292	3.74684	6.05706	4.91531	3.57601	3.79279	6.60041
BTAF1	7.889	8.90312	8.94667	8.91536	8.03291	8.16712	7.91292	9.02915	8.25645
BTBD1	9.31617	10.0745	10.149	10.662	9.92235	10.1909	10.4131	9.2748	9.56011
BTBD10	9.83957	8.88331	8.87406	8.89681	8.52678	9.72216	8.07168	8.80173	8.91619
BTBD11	4.74861	4.03083	3.7335	4.0294	4.04754	3.87616	4.25996	9.10361	5.3707
BTBD16	3.63124	3.64314	3.686	3.81923	4.45991	3.71503	3.59864	4.18073	3.78977
BTBD17	3.53097	3.68795	3.4935	3.72178	3.9867	4.20324	8.05618	3.45301	6.83765
BTBD18	4.45858	5.70859	4.71109	4.19263	4.87724	5.30893	4.73913	4.23448	4.66551
BTBD19	5.1984	4.79703	5.01378	5.29174	4.97898	5.25952	5.25564	5.0347	5.16982
BTBD2	6.82763	6.75352	7.1319	6.92747	6.97833	8.05975	6.70745	6.40894	7.09933
BTBD3	8.09361	8.91336	8.42708	7.60526	8.34246	8.81444	8.74119	10.0021	9.76849
BTBD6	7.62762	10.2289	9.47605	9.15649	10.0063	8.79536	9.00685	9.74096	8.0983
BTBD7	7.20439	6.9777	6.87452	6.77709	7.07432	6.74929	7.32073	6.26206	6.44297
BTBD8	3.34474	3.03947	3.47079	3.51927	3.3387	3.92493	3.38556	3.45718	3.50492
BTBD9	4.73603	4.69377	4.82181	5.07332	4.82614	4.91588	4.57464	4.9648	4.96173
BTC	4.23179	3.32084	3.18976	3.29165	3.3632	3.24714	3.49911	3.33525	3.22913
BTD	5.37086	5.69456	5.7139	5.91932	5.15842	5.52059	5.69309	5.66334	5.93441
BTF3	9.64663	10.095	10.1684	10.0731	9.96418	10.1616	10.2205	9.97291	9.93056
BTF3L4	7.56661	7.59514	7.6284	7.78625	7.6087	7.96687	7.29748	7.65125	7.97789
BTF3P11	2.90652	2.97851	2.98752	3.13964	3.39926	3.6841	2.97175	3.20285	3.05463
BTG1	8.83568	8.56901	6.61191	7.33419	7.76614	7.77001	8.4639	8.33989	7.93656
BTG2	6.33279	5.80692	6.38938	5.63623	7.82052	7.92498	6.67063	6.31867	8.07268
BTG3	7.5591	7.67996	7.97662	6.96091	7.61661	9.07601	8.14769	6.77761	7.03962
BTG4	3.95778	3.48687	3.61823	3.61729	3.8381	3.58302	4.00479	3.67405	3.74451
BTK	5.10413	4.68663	4.88396	4.84414	5.14233	5.43748	4.49913	5.35704	5.33928
BTLA	3.73046	3.9351	3.97403	3.84014	4.0124	3.97519	3.71672	3.80778	3.6213
BTN1A1	3.96323	4.6149	4.50112	4.16533	4.56326	4.16094	5.12818	7.08569	3.85388
BTN2A1	6.78785	6.9866	6.89486	7.49969	6.61876	7.22564	6.78935	6.86078	6.54646
BTN2A2	5.56511	5.59609	5.57849	6.27498	5.13703	6.19698	6.29939	5.34266	4.74475
BTN2A3P	4.49927	3.87954	4.52229	4.38965	3.9882	4.04017	4.11989	4.2582	4.06812
BTN3A1	6.61428	6.62392	6.85266	5.81415	5.84206	6.38429	5.29892	5.48665	5.73842
BTN3A2	7.02563	6.91031	6.76066	4.99064	5.71222	6.68829	4.40698	5.01543	5.86505
BTN3A3	4.59252	5.77757	5.97524	4.54312	4.92322	4.48393	3.40607	3.46642	4.30088
BTNL2	4.66012	4.3288	4.38144	4.1747	4.1555	4.56417	4.45573	4.37386	4.22579
BTNL3	5.55065	5.56239	5.77459	5.4501	5.71552	5.56074	5.36736	5.5959	5.85203
BTNL8	4.56175	4.63781	4.89302	4.45253	4.35977	4.32132	4.31124	4.72557	4.637
BTNL9	4.784	5.10109	6.17026	5.61066	5.90997	4.5844	4.484	4.78573	4.73982
BTRC	5.13063	5.25022	5.55853	5.7521	5.43614	5.19719	5.09249	5.46008	5.15337
BUB1	6.46509	6.19789	6.37059	5.98281	5.97211	6.34211	5.89835	6.18431	5.78121
BUB1B	9.66891	10.3023	10.2406	9.91131	10.0253	10.4476	10.2559	9.81693	9.58844
BUB3	8.47548	9.79873	9.07889	9.25795	9.39465	8.86568	8.54217	9.63914	9.02435
BUD13	7.74215	7.97856	7.73525	7.39348	7.23604	7.94754	7.35162	7.74312	7.49881
BUD31	9.95449	10.0065	10.6743	10.3769	10.789	9.68625	9.6934	10.0769	10.8341
BVES	4.68042	5.45483	6.48153	5.58307	4.62385	5.36413	5.62454	4.10665	5.45167
BVES-AS1	3.44319	3.63942	5.17634	3.56641	3.28313	4.7562	3.29187	3.52767	4.05835
BYSL	9.02963	8.0985	8.10517	9.09736	8.2575	8.57628	9.03628	8.937	7.94668
BZRAP1	6.07849	6.21261	4.88451	4.73028	5.69126	5.33215	6.62799	5.92829	5.02215
BZRAP1-AS1	4.37804	4.1883	4.76932	4.56684	4.29707	3.97585	5.65002	4.02153	3.86842
BZW1	11.6048	10.8089	10.7086	10.6044	10.4341	9.70686	10.4456	10.2986	10.1316
BZW2	11.3158	11.1633	10.0666	9.35241	11.7695	11.2894	11.0854	10.9303	11.1975
C10orf10	4.97674	4.71997	4.73735	4.33179	5.76668	5.77842	4.76414	4.98031	5.12338
C10orf107	3.32581	3.18112	4.45446	4.04188	3.37106	3.27684	3.1637	3.24993	3.39582
C10orf11	5.75366	5.14333	6.56116	7.46574	5.28709	9.03178	5.05654	6.5282	7.02005
C10orf112	3.90607	3.3482	4.0633	3.41016	3.66383	3.22098	4.2327	3.48031	3.63661
C10orf113	3.85901	3.95962	3.9866	4.81797	3.93178	4.27614	3.5577	4.01095	3.78342
C10orf118	6.85099	7.0791	5.84303	6.10306	7.29459	6.33374	5.74143	7.24467	6.71
C10orf12	5.6919	6.13017	5.50901	6.0066	5.8849	5.22202	5.17129	6.19927	5.2899
C10orf126	3.28912	2.95679	2.99733	3.41116	3.31254	3.08053	3.05303	3.11895	3.03763
C10orf128	4.36682	4.14414	4.77679	4.06398	4.15323	4.29487	3.99239	4.23943	4.30105
C10orf137	5.89509	6.16992	5.52639	6.48509	6.00765	5.79224	5.42716	6.12496	5.76144
C10orf2	7.55327	7.38264	6.69453	7.60943	8.33817	7.48488	8.04274	7.8666	6.88763
C10orf25	4.02001	5.46087	4.27885	4.02229	3.93688	3.78426	4.54413	5.35344	4.426
C10orf32	7.38299	8.63683	8.64129	8.87313	8.76974	7.99973	7.85804	8.9262	9.01775
C10orf35	7.1186	7.69838	6.75994	7.38391	6.33819	6.53141	6.43907	7.25525	7.25269
C10orf40	3.64862	3.15607	3.3367	3.63903	3.28216	3.23169	3.19734	3.48333	3.40545
C10orf53	4.41052	4.21127	4.51178	4.58817	4.26161	4.32676	4.12603	4.38418	4.24882
C10orf54	3.98899	4.31141	4.35412	4.4574	3.86649	4.20848	3.9513	3.88718	4.30333
C10orf55	3.31061	3.50084	3.09134	3.04141	3.65109	3.41261	3.62287	3.54715	3.4039
C10orf62	5.12795	5.09396	5.14777	5.02877	4.86073	5.30118	5.00665	5.16278	4.95352
C10orf67	5.26611	5.31176	5.2985	5.28365	5.63012	5.20037	5.11073	5.33929	5.41178
C10orf68	5.06942	5.56789	4.94359	5.0661	5.02401	4.45378	4.23316	4.91896	4.61633
C10orf71	3.85559	3.66524	3.75829	3.72416	3.96664	3.80564	3.785	3.83811	3.70688
C10orf71-AS1	3.50785	3.72776	3.89681	4.12002	3.75252	3.80907	3.4918	3.89154	3.5672
C10orf76	5.73626	6.08297	6.4902	6.88532	6.37692	6.03781	5.61024	6.38923	5.46796
C10orf82	7.31326	7.71954	4.656	4.48694	4.21837	4.59155	4.49651	4.39764	4.43664
C10orf85	5.13146	4.91708	4.7471	5.19555	5.52425	5.00062	4.51036	4.70513	5.09583
C10orf88	6.84027	7.61997	7.23319	7.90144	6.91399	7.04035	6.67993	7.12679	6.59795
C10orf90	4.03024	3.82088	3.9861	3.8962	3.88952	3.74128	3.65331	3.99102	3.98291
C10orf91	3.41996	3.38119	3.68399	3.49518	3.75863	3.55078	3.26778	3.3219	3.54798
C10orf95	5.70595	4.92524	4.94575	4.41804	5.27669	4.87652	4.86759	5.70746	5.43861
C10orf99	3.59785	3.47596	3.56217	3.58279	3.83129	3.60297	3.38922	3.61786	3.57495
C11orf1	6.86422	6.25041	6.37271	5.00328	6.14396	6.29446	6.86906	6.56553	6.65818
C11orf16	5.36041	5.37359	5.43823	5.54509	5.20043	5.56613	5.46038	5.56892	5.36427
C11orf21	4.63199	4.12942	4.43956	4.15687	4.36581	4.36964	3.99577	4.28478	3.79521
C11orf24	7.64093	7.21567	8.06104	9.76606	7.33619	8.16791	7.51957	6.6181	6.73691
C11orf30	7.21055	6.27901	5.85228	6.1285	5.9574	6.63022	6.24438	6.46858	6.3022
C11orf31	8.27952	9.17888	8.86143	8.469	8.53549	8.47742	8.33795	8.99097	8.24324
C11orf35	4.75434	4.35022	4.29963	4.43759	4.3666	3.98074	3.84642	4.33378	4.05092
C11orf40	3.44241	3.37521	3.98887	3.56293	3.34344	3.50274	3.23928	3.39239	3.64224
C11orf42	4.1856	4.63323	4.48007	4.82525	4.26063	4.41917	4.60197	4.1225	4.32699
C11orf44	3.46914	3.66009	3.85251	3.71707	3.92926	3.89547	3.6656	3.90041	4.12719
C11orf45	3.71545	3.85097	5.38412	4.30972	4.62705	3.65053	4.45593	5.03958	3.5313
C11orf48	9.76253	10.0097	10.6346	10.4245	9.39057	9.51909	9.63496	10.4406	9.95299
C11orf49	6.8915	7.07292	7.76038	6.84355	7.28482	6.78689	7.02549	7.92036	7.80475
C11orf53	10.5121	7.93289	5.26564	5.54998	5.56401	5.35252	5.43425	5.33095	4.93245
C11orf54	7.59177	6.9129	7.63853	6.88852	6.72994	6.69968	7.016	6.91573	7.56012
C11orf57	6.12517	6.19044	6.29396	5.98708	6.19065	6.25245	6.49444	6.24826	6.48538
C11orf58	7.58723	7.59308	7.06507	7.3485	7.48478	7.19842	7.33963	7.51167	7.58576
C11orf63	4.82546	5.88167	5.55302	4.64492	3.98019	4.02431	5.2918	3.93164	6.33017
C11orf65	3.60806	3.53496	3.6286	3.28345	3.19271	3.36387	3.78402	3.11006	3.1299
C11orf68	7.37052	6.91707	7.78436	7.94256	7.20736	7.88703	7.61294	7.38013	7.58842
C11orf70	3.72967	3.5142	7.67505	7.0606	6.67918	3.74485	3.70998	3.6023	4.1754
C11orf71	7.57042	6.27391	7.46372	6.82834	5.58685	6.82711	7.47054	8.1213	7.86941
C11orf72	5.73771	5.81279	6.08296	5.90457	5.92442	5.67827	5.56125	6.17335	5.71777
C11orf73	10.495	9.70144	9.81376	8.92425	9.54102	9.65847	9.82009	9.83233	9.76001
C11orf74	8.28652	8.68704	8.80336	9.4025	7.77102	6.57704	8.28429	5.35143	7.37836
C11orf80	6.71201	7.03117	7.17627	6.73326	7.12991	6.67272	6.11212	6.69756	7.1063
C11orf82	10.1145	8.48798	8.73009	7.99137	8.46559	8.97679	8.22735	8.38115	7.81191
C11orf83	9.25676	8.78392	8.37974	8.43703	8.48952	9.01173	8.81317	9.08304	8.31041
C11orf84	6.32548	6.28328	5.68205	6.26306	5.76183	6.54439	5.88336	5.97383	5.76485
C11orf85	4.59127	4.65488	4.79651	5.70102	4.79959	4.3963	4.2401	4.57206	4.58386
C11orf86	5.21889	4.98007	4.86571	5.3821	5.5832	5.3368	4.86696	5.03689	4.83277
C11orf87	3.1685	3.11362	3.16002	3.25514	3.22456	3.23267	3.10334	3.98747	3.11302
C11orf88	3.73278	3.52155	3.51818	3.64546	3.37239	3.55695	3.35618	3.55249	3.60623
C11orf94	4.42452	4.1838	4.50873	4.45938	3.94193	4.02064	4.31523	4.4941	4.52247
C11orf95	5.91937	6.44302	6.1356	6.01493	5.91854	6.05016	5.86186	6.2425	6.12626
C11orf96	4.02878	4.08956	4.19205	5.2599	6.45566	6.13039	6.18239	6.38337	4.05798
C12orf10	8.18638	8.16178	8.52121	8.76929	8.05095	8.74945	8.96906	8.7626	8.90478
C12orf23	9.75987	9.31999	9.68194	9.78622	9.01414	9.634	8.44819	9.70048	9.76826
C12orf29	8.82346	8.66594	8.73359	9.8398	8.5423	8.60894	8.73524	8.96384	9.08006
C12orf39	4.09454	4.1275	5.0287	4.54379	4.03309	4.03478	4.1473	5.77631	5.66766
C12orf4	8.03849	7.83494	7.77617	8.30757	7.87813	7.52965	7.57625	7.97914	7.35905
C12orf40	3.4444	3.31888	3.54777	3.32727	3.49142	3.33148	3.37737	3.45861	3.43331
C12orf42	4.11969	4.03786	4.16767	4.2967	4.36242	3.91967	4.07635	5.45325	4.84385
C12orf43	7.59656	7.15448	8.07374	8.09903	7.33989	7.47378	7.83167	7.89799	7.4077
C12orf44	8.53288	8.19191	7.74763	8.76548	8.17571	8.3761	8.3772	8.53522	8.77933
C12orf45	8.60096	7.43368	8.27028	8.47261	8.04509	9.20837	8.46384	7.0503	8.93346
C12orf49	7.64437	6.42871	7.29312	7.94823	7.47925	7.1311	6.59338	7.24403	7.73492
C12orf5	8.08395	7.84594	8.8469	8.6786	7.88464	7.96342	7.76995	7.68939	7.43555
C12orf50	3.35713	3.17265	3.53441	4.1398	3.45583	3.07641	3.31983	3.32998	3.21029
C12orf52	8.64564	7.22815	7.50424	7.86774	7.90291	8.01968	7.76946	7.82585	7.9551
C12orf54	3.78465	3.67564	3.87209	3.76716	4.05159	3.881	3.67418	3.9147	3.70023
C12orf56	7.60985	3.93064	6.43089	5.94702	3.79145	3.83062	6.0275	5.04632	3.83588
C12orf57	10.4262	11.1698	9.6725	9.54278	10.6847	11.0491	10.7853	11.5567	11.2142
C12orf60	5.56679	4.98255	5.0658	4.94779	5.01616	5.13335	5.95962	5.35439	4.57565
C12orf61	4.30623	3.81074	4.17554	4.32121	3.71732	3.66088	3.50034	3.7322	3.92184
C12orf65	6.68584	6.44967	6.81391	6.8016	6.74687	7.4654	6.80752	6.62498	7.11692
C12orf66	5.66595	5.70243	6.27896	5.13958	5.52933	5.70229	6.15115	5.87179	6.11981
C12orf68	4.70995	5.00148	5.39607	5.37196	4.28659	4.67445	5.10206	4.59233	4.65423
C12orf73	9.30264	8.51432	8.41494	8.87703	7.97567	8.47547	9.06399	9.36648	8.92537
C12orf74	3.55791	3.40956	3.2876	3.40484	3.26864	3.40112	3.1801	3.25039	3.41905
C12orf75	9.21508	10.1162	9.05354	9.65061	10.4047	8.78737	8.91075	11.7681	10.1052
C12orf76	5.46973	5.13065	5.65465	5.83871	5.07285	5.84793	5.82631	5.9495	6.18307
C12orf77	6.02227	3.41029	3.41522	3.44258	3.40665	3.49059	3.40116	3.31031	3.23876
C12orf79	6.18305	5.52908	3.34967	3.2589	3.7062	3.78377	4.03737	5.46999	3.57984
C12orf80	4.44762	4.45916	4.27197	4.46449	4.35694	4.45773	4.56102	4.50662	4.40335
C13orf45	3.82632	3.74507	3.92203	4.01278	3.64649	3.75096	3.56878	3.52638	3.70813
C14orf1	7.57845	6.87871	7.12562	7.08781	6.9035	7.31895	7.63826	6.45723	7.5436
C14orf105	3.85502	3.67539	3.83064	3.81083	3.86544	3.69816	3.59266	3.88272	3.73537
C14orf119	10.2906	9.66979	9.94223	9.86669	10.2664	10.344	10.1532	9.81167	9.52348
C14orf132	8.56407	6.56537	7.23659	6.87853	8.74748	9.06218	9.75395	8.72683	6.89166
C14orf142	9.18519	8.48997	7.96884	8.02252	7.95472	8.01683	9.23025	8.64629	9.21594
C14orf159	6.68606	7.16323	7.24631	6.98899	7.62837	7.69794	7.36418	7.10838	7.32286
C14orf164	4.11345	4.97261	4.87469	4.37446	4.6052	4.48732	4.09421	4.57283	4.45793
C14orf166	12.4049	11.8904	11.797	11.6165	11.6818	11.6278	12.0958	11.8828	11.7098
C14orf166B	4.21059	4.15313	3.99881	4.21077	4.16483	4.16131	3.81263	4.0635	4.09152
C14orf169	8.94388	7.92993	8.72955	8.45202	6.7838	8.49823	9.21813	8.20157	8.78368
C14orf178	5.2741	4.92621	5.37618	5.1134	5.12421	4.72105	5.40985	5.16951	5.57693
C14orf180	4.39293	4.36364	4.32081	4.60549	4.49957	6.20489	4.10221	4.45	4.22294
C14orf182	3.72402	3.79231	3.40164	4.10822	4.03808	3.65824	3.65595	3.86652	3.55271
C14orf183	4.46075	4.1526	4.16324	3.80836	4.37633	4.06556	4.22397	4.24514	4.31127
C14orf2	10.3524	10.781	11.1246	10.6415	11.018	11.2945	11.7009	11.87	11.2211
C14orf23	4.32394	3.70194	9.71853	3.78635	3.76556	9.39755	6.39041	4.05077	7.91607
C14orf28	5.713	5.28523	5.87228	5.22286	5.87235	6.15305	5.62034	4.97908	5.84597
C14orf37	5.84191	6.43517	3.96109	4.42608	4.10033	4.29369	4.90892	4.01157	4.92233
C14orf39	3.43144	3.20417	3.27729	3.16965	3.1884	3.47762	5.16238	2.95764	3.17029
C14orf64	3.97263	3.92661	3.84405	3.95669	4.02711	3.90375	4.02728	3.8801	3.83014
C14orf79	6.09012	6.1246	6.71969	6.4361	6.81075	6.20136	6.50036	6.50543	6.12436
C14orf80	6.15795	6.01568	6.33482	5.94989	6.05609	6.46274	6.36099	6.56892	5.1295
C14orf93	5.32521	5.96167	5.91227	5.81674	6.24206	6.53349	8.638	6.17198	6.46157
C15orf26	3.21524	3.33816	3.63242	3.4193	3.1886	3.34907	3.36932	3.20373	3.2633
C15orf27	5.14925	4.81081	5.56528	5.04948	4.98457	4.43349	6.0881	4.69739	4.15401
C15orf32	3.40197	3.26763	3.43358	3.76621	4.01778	3.45013	3.64583	3.40227	3.5455
C15orf37	6.89849	5.98391	5.11107	6.10383	5.89531	5.28668	6.9339	7.1352	5.44396
C15orf38	6.02875	5.35731	6.32597	6.17033	5.01106	6.08896	5.05579	6.29379	5.20082
C15orf39	5.48576	5.68119	5.19333	5.37517	5.66241	5.39003	5.87757	5.74534	5.3514
C15orf40	7.3216	8.25985	8.21884	8.72079	8.69569	7.68678	8.89078	7.90001	7.65701
C15orf41	5.20234	5.25417	7.01708	6.67532	4.61597	5.821	5.14219	6.73205	5.68964
C15orf43	3.32298	3.27975	2.93467	3.11191	3.07785	3.32375	2.95683	3.08922	2.9391
C15orf48	3.97154	3.43017	3.59738	4.55142	3.62347	3.51156	3.87785	4.12908	3.68815
C15orf52	4.93557	4.51411	4.69772	6.13542	6.61362	4.66005	5.10299	4.68447	4.11175
C15orf54	4.17551	3.88305	4.03369	4.17587	3.99308	3.84473	3.86681	3.88975	4.11837
C15orf56	4.38889	4.479	3.74014	4.28205	3.82665	3.95744	3.79781	4.38301	4.25559
C15orf57	5.07764	5.87579	5.61332	6.63255	6.31594	5.77452	6.5426	5.6321	6.35433
C15orf59	4.19896	4.48777	4.81643	6.37516	7.43539	5.45897	6.11343	4.62568	4.17666
C15orf60	3.8018	3.68711	4.13181	3.98387	4.20306	4.03148	4.96786	4.08505	4.17661
C15orf61	10.7355	9.94331	9.19261	10.0773	9.86367	10.2277	10.7126	9.74874	9.5639
C15orf62	3.63379	4.15247	4.02951	4.17419	3.7812	3.74703	4.047	3.87347	3.62296
C15orf65	5.23541	7.06711	7.57114	7.64051	5.57886	5.73362	8.28294	7.38695	8.05243
C16orf11	5.24704	5.21953	5.52521	5.21417	5.33892	5.25786	5.19691	5.26211	5.37555
C16orf13	6.84381	5.94965	5.80661	6.42184	6.56289	6.4498	6.6863	6.61319	6.97506
C16orf3	4.09401	3.63846	3.99903	4.30258	3.82107	3.85384	3.52481	4.02763	3.67215
C16orf45	5.54381	5.59861	6.24121	6.59617	6.97242	6.54833	7.0062	6.54286	6.2577
C16orf46	5.67377	4.80437	5.8253	5.3132	4.42324	4.65721	5.95793	5.28151	5.45104
C16orf52	6.63803	6.03471	6.69583	7.0159	6.76503	6.76462	7.30034	6.85467	6.95125
C16orf54	3.42599	3.09977	3.19219	3.13024	2.99661	3.46385	3.1567	3.01825	3.13613
C16orf58	6.3375	5.84722	6.16553	6.44576	6.12599	6.47562	6.45074	6.19498	6.16163
C16orf59	8.01446	6.95235	7.0991	7.41494	7.3854	7.34661	7.42791	7.84522	7.08633
C16orf62	4.86972	5.31449	5.84714	5.77037	5.51288	5.10646	5.85922	5.88971	5.05131
C16orf70	5.75004	5.27478	5.46785	5.86707	5.47608	5.29194	5.67232	5.12934	5.37583
C16orf71	4.5203	4.32621	4.34867	4.68066	4.2682	4.14917	4.18393	4.30885	4.00615
C16orf72	6.72341	6.04844	6.50156	6.67737	6.63372	6.46678	6.70792	7.07848	6.48229
C16orf74	4.60416	4.73523	4.96213	5.48569	4.85497	5.5566	5.71279	5.21355	4.62019
C16orf78	4.19728	3.72376	4.12753	4.00247	3.88521	4.12787	3.78303	4.10326	4.04262
C16orf80	10.9097	9.91384	9.80719	10.7944	9.76387	9.85063	11.1546	10.5217	10.7126
C16orf82	4.76757	4.79055	4.59693	5.11545	4.7864	4.46698	4.31457	4.61996	4.65819
C16orf86	5.17397	5.18619	5.16479	5.36623	5.15914	5.35166	5.37692	5.45122	4.94358
C16orf87	6.61614	5.8778	6.03933	6.81698	5.49802	6.24172	6.84294	6.70369	6.61465
C16orf89	4.8498	4.35345	4.29653	4.8241	4.62441	4.60406	4.50435	4.63763	4.42187
C16orf91	8.45519	6.69327	7.41687	7.61658	7.75586	7.91362	8.12351	8.10844	7.34201
C16orf92	4.06137	3.8421	4.0846	4.43743	4.07155	4.40279	5.00401	4.36177	4.28025
C16orf93	5.83066	6.84959	6.64516	7.41529	6.52711	5.28236	7.06356	6.59416	7.3533
C16orf95	4.52997	3.92254	4.46986	4.58352	4.49957	4.33738	3.93502	4.38183	4.06572
C16orf98	4.62529	5.44556	4.63549	5.31003	5.3188	4.83619	4.5566	4.90323	4.64751
C17orf100	5.25683	5.97578	7.39532	6.58848	6.28853	6.19129	7.15854	7.54345	6.8946
C17orf103	4.56293	5.36668	5.75458	5.10151	4.71741	5.62403	5.58903	5.31689	4.88909
C17orf104	5.06443	4.90938	4.65261	4.88623	4.10322	3.72213	4.57355	4.35202	3.957
C17orf105	3.07801	3.07993	2.97772	3.20958	3.03247	3.19557	3.09924	3.04204	3.05025
C17orf47	4.48606	4.31616	4.49919	4.55267	4.40672	4.13248	4.05044	4.40519	4.35514
C17orf50	4.38209	4.12662	4.28694	3.98612	4.4685	4.68628	4.09349	4.35881	4.15513
C17orf53	5.97171	5.71434	5.9534	5.90189	5.79209	5.71617	5.419	5.64446	5.5671
C17orf58	10.0575	9.42031	9.39004	9.14389	9.05934	9.33894	9.6389	8.57699	9.95408
C17orf59	4.15674	4.38517	4.24621	4.51732	4.44373	4.57276	4.32479	4.42491	3.98353
C17orf62	8.064	8.67022	9.23118	8.62737	8.14777	8.04138	7.01461	8.93113	8.01598
C17orf64	3.80095	3.81914	3.69438	3.9459	3.8745	3.60782	3.58713	3.66705	3.41778
C17orf66	3.51683	3.54923	3.72103	3.66893	3.69268	3.46255	3.7072	3.42864	3.7157
C17orf67	5.70412	5.84177	6.39198	6.22168	6.68638	5.91271	5.66088	5.76872	5.96892
C17orf70	5.48389	5.64141	5.65145	5.95322	5.11257	5.70023	5.54929	5.91882	5.45718
C17orf72	5.07228	5.18019	5.71012	5.4282	5.08451	5.38222	5.09328	5.29101	5.08848
C17orf74	3.60373	3.19227	3.15698	3.47483	3.20981	3.43128	3.38146	3.176	3.20571
C17orf75	8.76062	8.96433	9.35864	7.95818	8.17888	8.62397	9.07816	9.29373	8.28678
C17orf76-AS1	3.18528	3.28875	3.31243	3.50412	3.45444	3.3629	4.28586	3.48457	3.23427
C17orf77	3.18566	3.08478	3.08366	3.2175	3.25797	2.98569	2.96583	3.06394	3.06239
C17orf78	3.32065	3.92185	3.80994	3.53827	3.63077	3.69635	3.43626	3.40823	3.44488
C17orf80	7.20761	6.90175	6.76992	7.30506	6.79452	6.86745	8.26777	6.74584	7.47934
C17orf82	5.52184	4.93439	5.02618	5.90353	5.31816	5.6091	5.08841	5.34427	5.37844
C17orf85	7.13548	7.44523	7.67161	7.56451	7.2766	6.95927	7.13575	7.24047	6.91062
C17orf89	6.26878	5.78082	5.80522	5.88453	5.82451	5.97018	6.22697	6.22197	6.14113
C17orf96	7.79088	6.85863	6.96164	7.02231	6.74252	6.73877	7.46706	6.69827	6.52436
C17orf97	4.96019	7.0441	7.46673	8.46896	6.85368	4.6448	5.55711	8.0757	7.00263
C17orf98	3.17077	3.07617	3.11767	3.4157	3.28328	3.11553	3.51806	3.46461	3.19893
C17orf99	3.62153	4.03533	3.81964	3.51057	3.89925	3.69311	3.70483	3.48184	4.2738
C18orf12	3.9131	3.86363	4.00443	3.98902	4.08192	4.34039	3.99181	4.13333	3.85116
C18orf15	4.12718	3.92087	4.85873	4.19432	4.42262	4.4915	3.87985	4.11918	4.47672
C18orf21	6.42411	6.58315	6.21429	6.31673	6.18191	6.29986	6.77325	6.81258	7.67583
C18orf25	5.55364	5.67018	5.71949	5.39838	5.61868	5.97015	5.88045	6.34172	6.48455
C18orf42	3.6721	3.53497	3.80775	3.76547	4.15722	3.54129	4.41303	8.25465	4.0229
C18orf49	4.51712	4.42799	4.67768	4.39684	4.07374	4.24887	4.45164	4.58173	4.08781
C18orf54	6.12495	5.33571	5.98554	5.24204	5.44519	5.69767	5.38555	6.22558	6.28671
C18orf56	6.13269	5.06372	6.21759	5.71801	4.2934	4.97059	6.51832	6.50266	5.98457
C18orf61	5.05719	4.18476	3.84092	4.27331	3.93709	4.16623	4.27591	3.77869	5.4091
C18orf8	5.65593	6.01624	5.8051	5.9129	5.724	5.5493	5.60274	6.48152	6.11188
C19orf10	9.36265	9.11201	8.94798	9.65189	9.83194	9.81851	9.52962	8.99544	9.73684
C19orf12	6.76548	7.35616	7.45012	8.05456	7.40468	7.4688	7.2619	6.70751	7.07752
C19orf18	3.86884	6.12658	3.87813	4.2797	4.00484	3.49584	4.70035	3.49801	5.80235
C19orf24	8.43127	8.22757	7.83513	7.99092	8.09943	7.60281	7.5054	7.55927	7.91577
C19orf25	6.62201	6.66831	5.589	5.67111	6.09523	6.58105	6.95562	6.19732	6.68756
C19orf26	4.3374	4.22001	4.18359	4.49521	4.23867	4.53851	4.32174	4.06573	4.1642
C19orf33	4.20053	3.50621	3.20432	3.66219	4.81515	3.46611	3.55455	3.39283	3.38541
C19orf40	6.89399	6.65273	7.21543	6.97693	6.2133	6.46695	6.58384	5.98955	6.08444
C19orf43	9.26289	8.9795	8.40742	8.89183	8.89082	9.12097	9.32013	9.27898	9.19331
C19orf44	4.99187	5.21212	5.31204	5.44767	5.2941	5.27382	5.48334	5.01042	5.3985
C19orf45	5.33914	4.57803	5.57449	4.88224	5.35252	5.09592	4.58061	6.05734	5.46341
C19orf47	5.14338	5.18212	5.40269	5.31386	5.2697	5.46545	5.06912	5.3615	5.26501
C19orf48	9.73421	8.20273	7.70455	7.90066	8.65775	8.8671	9.37977	8.99724	9.28962
C19orf52	8.05676	7.30783	7.08866	7.20707	7.20526	8.01445	7.78882	7.99004	7.16268
C19orf53	10.5726	9.81401	9.72815	10.1495	10.2159	10.9394	10.5604	10.6067	10.3205
C19orf54	7.71468	8.77925	7.5941	7.71623	7.77046	8.2143	8.31338	8.46075	8.21736
C19orf55	4.46005	4.8513	5.53242	4.72195	4.72921	5.43129	4.57229	4.86429	4.79325
C19orf57	5.96158	6.32734	5.49323	5.30934	5.33022	5.70608	6.00199	6.4204	6.10282
C19orf59	4.91663	4.81504	4.89115	4.78386	4.92483	5.23827	4.20609	5.15652	4.65689
C19orf60	8.08296	7.4606	7.78217	8.23058	7.54279	7.71928	7.58708	7.34296	7.56024
C19orf66	4.67243	6.5636	6.81909	6.06631	6.42933	4.59154	4.51051	4.78114	6.17085
C19orf68	5.46182	5.33606	4.9384	5.75523	5.64198	5.78966	5.44104	4.94451	5.46685
C19orf69	3.94768	3.86937	3.78895	4.12242	3.95042	3.99843	3.92218	3.81992	3.96866
C19orf70	9.49561	8.37653	8.79158	9.00787	9.32547	10.0006	10.0417	9.01763	10.1558
C19orf73	4.97359	4.38595	5.08746	4.52307	4.24571	5.95935	5.76127	4.42905	6.25037
C19orf77	4.46356	4.85166	4.41003	4.73411	4.31647	4.37404	4.45398	6.07198	5.96905
C19orf80	3.97871	4.14439	4.01508	4.30192	4.10419	4.07244	4.00992	4.28357	3.73838
C19orf81	3.97142	3.8932	3.83648	3.91978	4.04833	3.65189	4.10364	3.62922	3.69372
C19orf82	6.69247	7.28783	6.08681	5.89487	6.67847	5.81847	7.27135	6.61617	7.12526
C1D	9.39712	9.81328	9.72837	10.1392	9.79137	9.18872	9.45249	9.94594	8.76948
C1GALT1	7.62242	6.97187	7.55546	6.95343	6.93532	7.70118	6.14629	6.17902	7.11307
C1GALT1C1	8.01414	8.47965	8.5797	7.72967	8.03018	8.36986	8.38737	8.79228	8.09111
C1orf100	4.10392	3.90257	4.26845	4.34389	4.16574	3.95199	3.65514	4.19464	3.99915
C1orf101	4.12074	3.83946	3.72432	3.8024	3.59789	3.51218	3.69237	3.54807	3.76101
C1orf105	4.53495	4.14046	4.45521	4.55533	4.57059	4.48807	4.33743	4.69782	4.27084
C1orf106	5.88067	8.92879	6.37424	6.91133	4.03593	4.53717	5.39693	6.83077	5.09961
C1orf109	8.63504	8.33031	8.50895	8.36797	8.85724	8.4048	9.08152	7.83396	8.50546
C1orf110	3.6717	3.41182	3.29528	3.52351	3.48355	3.74522	3.02571	3.56221	3.35177
C1orf111	4.75638	3.91528	4.77022	4.64806	4.28787	4.38562	4.26996	4.53404	4.61773
C1orf112	6.37665	8.00285	8.16185	6.77821	8.08371	7.37077	7.37072	7.57807	6.43304
C1orf115	6.69506	6.3632	5.31919	4.69533	4.68275	6.02099	5.36424	4.32819	5.33615
C1orf116	4.36572	4.15754	4.13086	3.91233	5.92198	4.04907	3.88594	5.23275	7.11477
C1orf122	9.81167	10.0243	10.2751	10.5246	10.1908	10.1512	9.90929	9.57557	10.7516
C1orf123	8.50386	8.18968	8.4749	9.1909	8.87228	8.22993	8.74785	8.22823	8.52798
C1orf127	5.02843	5.1511	5.31518	5.03545	4.6048	5.17113	4.79905	5.48018	6.03898
C1orf131	9.47238	10.08	9.06972	9.37108	9.34105	8.83471	8.80802	9.17563	8.55109
C1orf132	5.47643	6.0868	5.58162	5.85351	5.56719	5.78612	4.82017	4.25538	4.98834
C1orf145	3.84656	4.12333	4.0692	4.07584	3.55357	3.92004	3.72806	3.60371	3.86622
C1orf158	4.19	4.35897	4.26181	4.1899	3.86921	4.07547	4.024	4.43172	4.02755
C1orf159	7.02914	5.82555	5.93074	6.15666	6.32734	6.16338	6.03849	5.84676	5.88469
C1orf162	5.37701	4.59389	4.65941	4.48291	5.25302	4.62245	4.59591	4.23153	4.63489
C1orf168	4.5728	4.29512	4.23264	4.39301	4.47292	4.31071	4.21217	4.19269	4.44979
C1orf170	5.26622	4.92905	5.05387	5.33815	5.62751	5.48574	5.16829	5.08595	4.95498
C1orf172	7.12866	6.71458	4.7728	4.56184	5.72005	4.25666	4.65542	6.7879	6.51101
C1orf173	3.29073	3.23266	3.33687	3.117	3.10723	3.42579	3.16604	3.75096	4.32494
C1orf174	8.79484	7.73613	8.64289	8.60856	8.13202	8.16791	7.97427	7.22168	7.7712
C1orf177	4.43518	3.74485	4.08212	4.14615	3.99113	4.06054	4.07529	3.96737	4.28717
C1orf180	3.37181	3.59629	3.66093	4.13739	4.17253	3.66091	3.63598	3.70962	3.39711
C1orf192	3.60125	3.72515	4.25975	3.7142	3.80113	4.10711	3.62114	3.81686	4.08211
C1orf194	5.26776	4.71468	5.64164	4.95939	4.62814	6.20333	5.82399	6.62167	5.09417
C1orf198	8.88192	9.71253	8.30371	8.04625	8.12243	8.47869	7.47696	9.0766	8.68559
C1orf200	5.65485	5.30131	5.48498	5.29325	5.17835	5.30485	5.3152	5.27642	5.56801
C1orf204	4.18005	4.94267	4.84517	4.71895	4.26712	3.96723	4.11497	4.33032	4.1492
C1orf21	5.48071	6.44841	6.13564	5.85167	6.19905	5.7009	5.63496	6.86515	5.90447
C1orf210	5.54628	4.39983	4.27979	4.09044	4.63362	4.01147	4.08349	5.94286	3.96702
C1orf213	5.72344	5.71199	7.06666	6.76039	7.2832	6.90427	7.01722	6.31463	6.52841
C1orf216	7.09688	6.67072	8.02197	8.66072	8.2421	6.35893	6.7357	6.84973	6.33535
C1orf220	3.62173	4.32712	3.65556	3.60786	3.17224	3.18477	3.94932	3.17958	3.27534
C1orf226	4.54356	6.4811	6.55835	4.90217	6.96107	5.74611	4.89142	6.37342	8.22915
C1orf227	3.73678	3.60652	3.73052	3.97892	3.98296	3.80542	3.65147	3.75032	4.02515
C1orf228	4.09429	4.03486	4.11905	4.56047	4.18459	4.25543	4.02303	4.14972	4.13791
C1orf233	4.3487	6.19514	6.91564	7.62259	7.30531	7.10686	4.8159	6.48657	4.93553
C1orf234	3.13183	3.25729	3.54241	3.24396	3.30291	3.66239	3.51048	3.41812	3.22979
C1orf27	7.23879	8.42653	7.02141	6.87477	6.97772	7.21155	6.75121	6.58776	6.4108
C1orf35	7.91042	7.73281	6.88186	7.16365	7.42885	7.38452	7.14007	7.40894	6.93597
C1orf43	10.4837	10.1713	9.89	10.516	10.4917	10.1734	10.1256	10.4341	9.69252
C1orf50	8.04589	7.57859	7.32282	8.33786	8.38695	7.76886	7.85578	7.4902	8.39467
C1orf51	8.14775	7.3134	5.90128	5.90133	7.86334	7.66982	4.9728	6.95251	7.89184
C1orf52	7.60221	8.11435	7.56418	8.54149	8.44549	7.83663	7.93104	7.731	7.79751
C1orf53	5.24613	7.05542	5.43524	4.98298	6.51922	6.93653	5.63088	4.29935	6.37256
C1orf54	4.69131	5.12444	4.84009	5.55072	6.87297	7.57698	4.36441	7.3372	6.88237
C1orf56	5.01493	5.64772	6.06304	6.08426	5.29423	5.20851	6.05143	5.17617	5.29892
C1orf61	6.985	5.77566	5.53834	5.72914	5.39307	5.97031	5.83856	5.4747	5.23327
C1orf63	8.00884	8.93613	8.24633	8.73133	8.51486	8.32096	8.64208	7.8779	8.18312
C1orf64	4.58066	4.31403	4.22259	4.68842	4.54948	4.44813	4.21709	4.3594	4.174
C1orf65	3.50839	3.4964	3.64303	3.65028	3.59235	3.46054	3.59449	3.59763	3.47912
C1orf68	4.30984	4.00032	4.34167	3.98359	4.35292	4.21315	4.21828	4.09736	4.13883
C1orf74	7.26846	7.41364	6.25466	6.20117	7.51725	7.34835	6.80223	6.73835	6.45289
C1orf85	5.22869	7.34907	8.69147	6.92765	5.81615	7.08809	5.29609	6.55739	6.21127
C1orf86	5.47832	5.11816	5.18311	5.28546	5.15364	5.26796	4.96316	5.034	5.00576
C1orf87	3.80006	3.62398	3.43319	3.8268	3.71236	3.82522	4.10937	4.257	3.8187
C1orf94	5.17636	4.54724	4.70254	4.89691	5.21126	4.84952	4.29142	4.74828	4.89794
C1orf95	5.01486	4.93827	4.96766	4.78777	4.92506	6.17944	5.72263	5.30888	4.83399
C1QA	3.69557	3.6246	3.88645	3.99985	3.6438	4.15585	4.16853	4.13021	3.71933
C1QB	3.48019	3.73791	3.51977	4.03739	4.19514	3.59382	3.86902	3.85675	3.55355
C1QBP	12.1579	11.2573	11.5071	11.6595	11.1966	11.4892	11.6369	11.449	10.86
C1QC	3.65866	3.39078	3.89114	3.9011	3.76378	3.94933	3.67795	3.6689	3.60489
C1QL1	4.46509	5.69466	5.48947	4.96487	5.13643	6.48043	5.10569	5.78224	5.17813
C1QTNF1	4.67862	4.61402	4.75175	4.46186	4.7533	4.57164	4.94454	5.07871	4.59295
C1QTNF1-AS1	3.77526	3.76688	3.81406	3.75325	4.16182	3.70808	3.81617	3.68765	3.37067
C1QTNF2	3.8482	4.1695	3.94714	3.59378	4.08403	6.98746	4.1914	5.07933	4.12569
C1QTNF3	5.69826	5.11239	5.45554	4.68103	5.29328	6.18466	5.4817	5.49401	6.51777
C1QTNF4	3.83427	4.13201	4.27049	4.4399	4.16841	4.5481	6.52092	4.39118	3.85005
C1QTNF6	3.77611	4.10727	4.32728	4.38715	4.37105	3.94931	3.90395	4.13188	3.94588
C1QTNF7	3.76615	3.57005	3.56582	3.82743	3.61491	3.66979	3.36997	3.31126	3.50989
C1QTNF9	3.57374	3.65529	3.58798	3.58964	3.6428	3.57	3.35912	3.56344	3.37476
C1QTNF9B-AS1	5.46026	5.37832	5.44432	5.79242	5.75755	4.73253	7.23182	5.27481	6.01479
C1R	5.81486	8.66957	4.32867	5.41736	5.31211	5.07239	4.63069	6.29072	5.59333
C1RL	6.09372	6.07048	5.93141	4.59785	5.66116	4.27494	5.04302	6.35698	6.28149
C1RL-AS1	5.42272	5.17689	5.31216	4.88878	5.3137	4.41615	4.68019	5.5191	5.22773
C1S	4.47441	4.53496	4.64925	6.18453	4.9712	4.00599	4.13913	4.596	4.40798
C2	4.2487	4.16602	3.9764	4.23389	4.15942	4.24528	4.19443	4.02526	4.12548
C20orf112	5.1333	5.15347	5.55159	5.27476	5.11619	4.77513	6.41863	6.07972	5.2432
C20orf141	5.37945	5.29998	5.35244	5.16466	5.2144	5.48691	5.45167	5.2085	5.13661
C20orf144	3.53548	3.34722	3.24416	3.42588	3.46375	3.37646	3.41307	3.42589	3.36361
C20orf166	5.71805	5.92084	5.83009	5.83625	5.58978	6.00602	5.60432	5.81102	5.52913
C20orf166-AS1	5.40961	5.18856	5.51756	5.41549	5.39801	5.31982	5.26987	5.43555	5.42001
C20orf173	4.51521	4.24489	4.49632	4.38245	4.28977	3.90863	4.17343	4.30897	3.9566
C20orf181	5.1993	4.95767	5.32423	5.12992	5.15301	5.41089	4.94051	5.1839	5.01477
C20orf194	6.49191	6.7287	7.17577	7.18599	6.66084	6.73247	7.11257	4.68384	6.08911
C20orf195	4.15511	4.78553	5.70722	5.26796	4.61312	4.40989	4.41322	5.39857	4.43394
C20orf196	5.82745	4.78027	4.55489	5.41193	5.42313	5.7357	5.32079	6.2499	5.38322
C20orf197	3.49567	3.2992	3.41038	3.28587	3.79667	3.54823	3.52056	3.5121	3.55104
C20orf201	5.32056	5.50038	5.51152	5.78143	6.831	6.08323	5.60422	5.88446	5.52886
C20orf202	4.70655	4.75709	4.81108	4.78761	4.44075	4.79644	4.68825	4.82556	4.62414
C20orf203	5.41674	4.99166	5.41587	5.12364	5.04368	4.88494	5.13966	5.21286	5.46644
C20orf26	3.69107	3.72578	3.78801	3.80036	4.12936	4.39244	4.99916	4.7922	4.29586
C20orf27	8.01529	6.82824	7.06195	7.33148	6.91747	7.25047	7.93798	7.0135	7.59258
C20orf62	4.29341	4.06667	4.13872	4.15213	4.13533	4.06113	4.20399	4.01853	4.11428
C20orf78	4.18285	4.23323	4.45995	4.41647	4.52706	4.04942	4.00135	4.45646	4.13836
C20orf85	3.60263	3.85086	3.67693	3.81824	3.99312	3.69298	3.82166	5.10002	3.66819
[truncated: 17,850 more rows]
