# Supplementary material for: ATR inhibition augments the efficacy of lurbinectedin in small‐cell lung cancer
Source: EMBO Mol Med. 2023 Jul 25;15(8):e17313. doi: 10.15252/emmm.202217313 (PMC10405061; doi:10.15252/emmm.202217313)
Supplement: Supplementary file 12 — Source Data for Tables [file EMMM-15-e17313-s007.zip › Table 1/4_6_23_CCLE_for_SSGSEA_NE_EXP_results_.xlsx]

## Sheet: Sheet1
value	NCI-H211	NCI-H1048	NCI-H841	DMS 114	NCI-H1341	NCI-H446	NCI-H524	NCI-H146	NCI-H889
SCLC_Neuroendocrine	-0.0686478	-0.0761666	-0.0398123	0.102706	0.227288	0.427841	0.488013	0.551283	0.544747
SCLC_Non_Neuroendocrine	0.0838808	0.135435	0.285984	0.129535	0.239552	-0.0135002	-0.237404	-0.246	-0.135918
HALLMARK_ADIPOGENESIS	0.394599	0.402427	0.396541	0.383533	0.413307	0.403138	0.389782	0.355817	0.37502
HALLMARK_ALLOGRAFT_REJECTION	0.00236035	0.0231373	0.0266512	-0.00670469	0.00924968	0.00118718	-0.0336876	-0.0144879	-0.0175167
HALLMARK_ANDROGEN_RESPONSE	0.341997	0.338877	0.34771	0.305828	0.331103	0.328625	0.311392	0.319486	0.313987
HALLMARK_ANGIOGENESIS	-0.0053164	0.0897281	0.0236628	0.120517	0.113788	0.0466404	0.0135507	-0.0845152	0.0764556
HALLMARK_APICAL_JUNCTION	0.0812515	0.11413	0.136205	0.127415	0.129588	0.124393	0.0794691	0.086566	0.0905146
HALLMARK_APICAL_SURFACE	-0.0307009	0.083044	0.0293365	0.0596332	0.105312	0.0774518	0.0213199	0.0567064	-0.0276299
HALLMARK_APOPTOSIS	0.252199	0.27389	0.244677	0.254071	0.322436	0.232702	0.178258	0.217496	0.225487
HALLMARK_BILE_ACID_METABOLISM	0.0952711	0.143097	0.154974	0.115183	0.130607	0.116911	0.0956569	0.155118	0.0993757
HALLMARK_CHOLESTEROL_HOMEOSTASIS	0.352474	0.3784	0.384285	0.353898	0.369459	0.430807	0.30154	0.31209	0.326612
HALLMARK_COAGULATION	-0.0802747	-0.0218789	0.0301249	0.0142259	0.0376182	-0.0308002	-0.111712	-0.0706726	-0.0726338
HALLMARK_COMPLEMENT	0.0507936	0.0964777	0.0830225	0.0755497	0.0861245	0.0499987	0.00915844	0.0441911	0.0336796
HALLMARK_DNA_REPAIR	0.523421	0.507142	0.514934	0.516995	0.522634	0.522114	0.523046	0.513361	0.51347
HALLMARK_E2F_TARGETS	0.628565	0.630795	0.624255	0.611064	0.647185	0.636693	0.6314	0.637551	0.622008
HALLMARK_EPITHELIAL_MESENCHYMAL_TRANSITION	-0.0283657	0.087769	0.124796	0.108542	0.115876	0.105313	-0.0284108	-0.0409448	-0.00309796
HALLMARK_ESTROGEN_RESPONSE_EARLY	0.170768	0.16679	0.148465	0.112224	0.209063	0.13678	0.140707	0.151135	0.130804
HALLMARK_ESTROGEN_RESPONSE_LATE	0.217126	0.223562	0.199728	0.168689	0.234059	0.168821	0.17055	0.197512	0.173873
HALLMARK_FATTY_ACID_METABOLISM	0.373038	0.382903	0.381882	0.36215	0.401997	0.349102	0.359781	0.333545	0.36211
HALLMARK_G2M_CHECKPOINT	0.553262	0.546478	0.532172	0.524372	0.555065	0.539857	0.539428	0.532561	0.51253
HALLMARK_GLYCOLYSIS	0.32519	0.346814	0.324109	0.322831	0.357711	0.318134	0.318684	0.295818	0.282549
HALLMARK_HEDGEHOG_SIGNALING	0.0697376	0.0815583	0.0997677	0.0605838	0.145499	0.213109	0.163453	0.173924	0.166895
HALLMARK_HEME_METABOLISM	0.260678	0.240301	0.259569	0.245748	0.282458	0.264235	0.240667	0.213706	0.222898
HALLMARK_HYPOXIA	0.204089	0.238323	0.234818	0.205567	0.309601	0.237263	0.220589	0.199863	0.197861
HALLMARK_IL2_STAT5_SIGNALING	0.110531	0.118218	0.116449	0.0972882	0.13208	0.0921664	0.0827181	0.0964726	0.067536
HALLMARK_IL6_JAK_STAT3_SIGNALING	-0.000365855	0.0106444	-0.00731091	-0.0164682	0.00303467	-0.0239004	-0.0942844	-0.0767098	-0.0767063
HALLMARK_INFLAMMATORY_RESPONSE	-0.114248	-0.079379	-0.0729779	-0.113095	-0.0441322	-0.104171	-0.151787	-0.150945	-0.120752
HALLMARK_INTERFERON_ALPHA_RESPONSE	0.0893675	0.252845	0.159518	0.11983	0.148028	0.00661529	0.0175561	0.0589862	0.169673
HALLMARK_INTERFERON_GAMMA_RESPONSE	0.101918	0.198464	0.137183	0.113413	0.128662	0.0250793	0.0260808	0.054421	0.106589
HALLMARK_KRAS_SIGNALING_DN	-0.212155	-0.158447	-0.174894	-0.184393	-0.157645	-0.149752	-0.1748	-0.148418	-0.185601
HALLMARK_KRAS_SIGNALING_UP	-0.06545	-0.0379811	-0.0900137	-0.062824	0.00455035	-0.0545634	-0.0724605	-0.0424933	-0.00976843
HALLMARK_MITOTIC_SPINDLE	0.361731	0.395602	0.382242	0.364557	0.39171	0.379627	0.354551	0.353937	0.348306
HALLMARK_MTORC1_SIGNALING	0.530109	0.511579	0.522737	0.498005	0.563792	0.553044	0.537148	0.511211	0.535777
HALLMARK_MYC_TARGETS_V1	0.736138	0.7231	0.716783	0.719998	0.730975	0.722322	0.741753	0.722262	0.723957
HALLMARK_MYC_TARGETS_V2	0.564302	0.48056	0.49003	0.515426	0.533906	0.519528	0.566026	0.516255	0.478101
HALLMARK_MYOGENESIS	0.0154977	0.0328608	0.0368952	0.032724	0.060759	0.0569773	0.0216671	-0.00731024	-0.00628082
HALLMARK_NOTCH_SIGNALING	0.224177	0.220891	0.261257	0.241909	0.20388	0.194083	0.133676	0.11811	0.108136
HALLMARK_OXIDATIVE_PHOSPHORYLATION	0.631542	0.632511	0.627378	0.64147	0.631627	0.610411	0.624411	0.618262	0.617957
HALLMARK_P53_PATHWAY	0.295297	0.295775	0.265304	0.251644	0.355263	0.286322	0.241555	0.245066	0.26077
HALLMARK_PANCREAS_BETA_CELLS	-0.0717179	0.0258598	-0.0618865	0.0422902	0.0693252	0.237217	0.162349	0.202658	0.267293
HALLMARK_PEROXISOME	0.347795	0.320877	0.331604	0.314889	0.336019	0.306615	0.324034	0.297586	0.300757
HALLMARK_PI3K_AKT_MTOR_SIGNALING	0.370243	0.355064	0.331137	0.326537	0.369032	0.363156	0.336785	0.355566	0.342259
HALLMARK_PROTEIN_SECRETION	0.504177	0.516022	0.535232	0.50468	0.515026	0.51515	0.480209	0.492073	0.497692
HALLMARK_REACTIVE_OXYGEN_SPECIES_PATHWAY	0.492172	0.505575	0.430816	0.40719	0.491367	0.437296	0.458391	0.430147	0.426043
HALLMARK_SPERMATOGENESIS	0.0750302	0.059511	0.111938	0.115988	0.0839551	0.0786844	0.0996837	0.115477	0.115453
HALLMARK_TGF_BETA_SIGNALING	0.30542	0.373955	0.347116	0.324487	0.330568	0.303531	0.278108	0.25677	0.271875
HALLMARK_TNFA_SIGNALING_VIA_NFKB	0.100181	0.140392	0.132435	0.102658	0.182108	0.120992	0.038022	0.0524853	0.0364696
HALLMARK_UNFOLDED_PROTEIN_RESPONSE	0.510692	0.516521	0.510305	0.552867	0.530949	0.505031	0.521734	0.49953	0.515805
HALLMARK_UV_RESPONSE_DN	0.187438	0.227329	0.259249	0.20305	0.246834	0.25789	0.169889	0.191643	0.199004
HALLMARK_UV_RESPONSE_UP	0.330508	0.342738	0.316781	0.331701	0.349188	0.332736	0.344009	0.301404	0.315612
HALLMARK_WNT_BETA_CATENIN_SIGNALING	0.190016	0.206664	0.252797	0.221947	0.187772	0.198752	0.174656	0.142044	0.166883
HALLMARK_XENOBIOTIC_METABOLISM	0.15756	0.160856	0.165098	0.169442	0.194282	0.12815	0.122272	0.131909	0.133529
Epithelial	-0.00145013	0.0303887	-0.151542	-0.134644	-0.0712891	-0.258247	-0.216826	0.0300163	0.0461322
Mesenchymal	0.0965874	0.223675	0.234584	0.122373	0.287069	0.227682	0.0629555	0.0301285	0.114013
Metastasis	-0.0740247	-0.02475	0.0787953	-0.047632	0.0529873	0.0142897	-0.232539	-0.0516524	-0.0708823
