# Supplementary material for: ATR inhibition augments the efficacy of lurbinectedin in small‐cell lung cancer
Source: EMBO Mol Med. 2023 Jul 25;15(8):e17313. doi: 10.15252/emmm.202217313 (PMC10405061; doi:10.15252/emmm.202217313)
Supplement: Supplementary file 12 — Source Data for Tables [file EMMM-15-e17313-s007.zip › Table 1/4-6-23 SSGSEA_for_NE_Differentiation.R]

BiocManager::install("IRanges")
BiocManager::install("GSVA")
library(GSVA)
library(tidyverse)

# ------------------------------------------------------------------
# X: expression data matrix (genes x samples)
# gene_sets: list of gene sets
get_ssgsea_table <- function(X, gene_sets) {
  set.seed(1)
  ssgsea_tab <- GSVA::gsva(expr = X, gset.idx.list = gene_sets,
                           method = 'ssgsea', kcdf = "Gaussian",
                           verbose=FALSE) %>%
    as.data.frame() %>%
    tibble::rownames_to_column(var = "gene_set") %>%
    tibble::as_tibble()

  return(ssgsea_tab)
}
# ------------------------------------------------------------------
setwd("C:/Users/schultzcw/Documents")
X <- readxl::read_xlsx("4_6_23data_CCLE-Broad-MIT_xsq.xlsx") %>%
  tibble::column_to_rownames(var = "gene") %>%
  as.data.frame() %>%
  as.matrix()

stopifnot(is.numeric(X), !any(duplicated(rownames(X))))


gsets <- readRDS("gsets2.rds")

ssgsea_tbl <- get_ssgsea_table(X, gsets)

ssgsea_mat <- ssgsea_tbl %>%
  as.data.frame() %>%
  tibble::column_to_rownames(var = "gene_set") %>%
  as.matrix()

writexl::write_xlsx(as.tibble(ssgsea_mat),"4_6_23data_CCLE-Broad-MIT_xsq.xlsxresults_.xlsx")

writexl::write_xlsx(as.tibble(rownames(ssgsea_mat)),"4_8_21_gset_names.xlsx")
